# Supplementary material for: Whole-Genome DNA Methylation Analysis of Inoculation with Trichothecium roseum in Harvested Muskmelons
Source: J Fungi (Basel). 2025 Mar 22;11(4):243. doi: 10.3390/jof11040243 (PMC12027829; doi:10.3390/jof11040243)
Supplement: Supplementary file 1 [file jof-11-00243-s001.zip]

Archive with 5 entries (5 files):
- Table S1 Data of Differentially methylated regions (DMRs).xls
- Table S2 Summary of the RNA-Seq data.xls
- Table S3 GO term analysis of DEGs.xls
- Table S4 The subset of DMR-associated genes with differentially expressed genes (DEGs).xls
- Table S5 KEGG pathways of the subset of genes that are differentially expressed in DMGs.xls
