# Supplementary material for: Whole-Genome DNA Methylation Analysis of Inoculation with Trichothecium roseum in Harvested Muskmelons
Source: J Fungi (Basel). 2025 Mar 22;11(4):243. doi: 10.3390/jof11040243 (PMC12027829; doi:10.3390/jof11040243)
Supplement: Supplementary file 1 [file jof-11-00243-s001.zip › Table S1 Data of Differentially methylated regions (DMRs).xls]

## Sheet: PC-vs-CK.DMR.anno_FYn
Context	#CHR	POS_L	POS_R	P-value	Q-value	coverage_H24_CK_C1	numCs_H24_CK_C1	coverage_H24_CK_C2	numCs_H24_CK_C2	coverage_H24_CK_C3	numCs_H24_CK_C3	coverage_H24_CK1	numCs_H24_CK1	coverage_H24_CK2	numCs_H24_CK2	coverage_H24_CK3	numCs_H24_CK3	Meth_Diff(%)	Case_Meth(%)	Control_Meth(%)	Mode	Distance	Gene	Transcript	Exonic	Biotype	Description	GO_classfication	GO_id	GO_term
CG	chr10	13686001	13687000	0.0151	0.0771	103	58	65	19	55	19	24	5	31	8	51	18	13.8	43.05	29.25	downstream,exon,intron	.	MELO3C020146.2	MELO3C020146.2.1	other exon (4,5 | 5),other intron (3,4 | 4),UTR3	protein	Chalcone-flavonone isomerase family protein	biological_process;molecular_function;molecular_function	GO:0009813;GO:0016872;GO:0045430	flavonoid biosynthetic process|intramolecular lyase activity|chalcone isomerase activity
CG	chr10	13688001	13689000	0.000132	0.00171	282	170	257	124	141	81	211	127	207	135	200	143	-10.39	55.15	65.53	intron	.	MELO3C020146.2	MELO3C020146.2.1	other intron (3 | 4)	protein	Chalcone-flavonone isomerase family protein	biological_process;molecular_function;molecular_function	GO:0009813;GO:0016872;GO:0045430	flavonoid biosynthetic process|intramolecular lyase activity|chalcone isomerase activity
CG	chr10	13693001	13694000	4.03e-05	0.000622	158	49	114	42	106	40	96	16	88	25	31	0	15.59	34.66	19.07	promotor	1236	MELO3C020146.2	MELO3C020146.2.1	.	protein	Chalcone-flavonone isomerase family protein	biological_process;molecular_function;molecular_function	GO:0009813;GO:0016872;GO:0045430	flavonoid biosynthetic process|intramolecular lyase activity|chalcone isomerase activity
CG	chr01	30795001	30796000	1.21e-10	7.14e-09	169	48	119	0	118	7	71	1	70	0	74	0	13.08	13.55	0.47	exon,intron	.	MELO3C015829.2	MELO3C015829.2.1	other exon (2,3,4 | 4),other intron (2,3 | 3),UTR3	protein	Chalcone isomerase	biological_process;molecular_function;molecular_function;molecular_function	GO:0009813;GO:0016853;GO:0016872;GO:0045430	flavonoid biosynthetic process|isomerase activity|intramolecular lyase activity|chalcone isomerase activity
CG	chr04	15351001	15352000	2.15e-21	6.34e-19	255	48	295	65	232	48	209	2	160	6	148	10	17.11	20.59	3.48	promotor	494	MELO3C030550.2	MELO3C030550.2.1	.	protein	Leucoanthocyanidin dioxygenase	biological_process;biological_process;molecular_function;molecular_function;molecular_function;molecular_function;molecular_function;biological_process	GO:0009718;GO:0009813;GO:0016491;GO:0031418;GO:0046872;GO:0050589;GO:0051213;GO:0055114	anthocyanin-containing compound biosynthetic process|flavonoid biosynthetic process|oxidoreductase activity|L-ascorbic acid binding|metal ion binding|leucocyanidin oxygenase activity|dioxygenase activity|oxidation-reduction process
CG	chr05	21391001	21392000	0.000453	0.00481	70	5	51	5	126	25	12	0	22	0	10	0	14.17	14.17	0	exon,intron	.	MELO3C003959.2	MELO3C003959.2.1	other exon (18,19,20 | 20),other intron (17,18,19 | 19),UTR3	protein	CLEC16A-like protein	biological_process;cellular_component;biological_process;biological_process;cellular_component;biological_process;biological_process	GO:0001708;GO:0005794;GO:0009718;GO:0016192;GO:0019898;GO:0044090;GO:1903415	cell fate specification|Golgi apparatus|anthocyanin-containing compound biosynthetic process|vesicle-mediated transport|extrinsic component of membrane|positive regulation of vacuole organization|flavonoid transport from endoplasmic reticulum to plant-type vacuole
CG	chr05	21392001	21393000	1.85e-05	0.000316	171	46	155	28	118	0	87	8	83	2	25	0	11.54	16.67	5.13	exon,intron	.	MELO3C003959.2	MELO3C003959.2.1	other exon (16,17,18 | 20),other intron (15,16,17,18 | 19)	protein	CLEC16A-like protein	biological_process;cellular_component;biological_process;biological_process;cellular_component;biological_process;biological_process	GO:0001708;GO:0005794;GO:0009718;GO:0016192;GO:0019898;GO:0044090;GO:1903415	cell fate specification|Golgi apparatus|anthocyanin-containing compound biosynthetic process|vesicle-mediated transport|extrinsic component of membrane|positive regulation of vacuole organization|flavonoid transport from endoplasmic reticulum to plant-type vacuole
CG	chr05	21396001	21397000	0.00268	0.0204	111	74	141	89	156	106	119	71	10	9	77	30	12.53	65.93	53.4	exon,intron	.	MELO3C003959.2	MELO3C003959.2.1	other exon (11 | 20),other intron (10,11 | 19)	protein	CLEC16A-like protein	biological_process;cellular_component;biological_process;biological_process;cellular_component;biological_process;biological_process	GO:0001708;GO:0005794;GO:0009718;GO:0016192;GO:0019898;GO:0044090;GO:1903415	cell fate specification|Golgi apparatus|anthocyanin-containing compound biosynthetic process|vesicle-mediated transport|extrinsic component of membrane|positive regulation of vacuole organization|flavonoid transport from endoplasmic reticulum to plant-type vacuole
CG	chr05	21397001	21398000	0.000562	0.00575	124	75	179	110	153	97	100	52	47	18	86	42	13.77	61.84	48.07	intron	.	MELO3C003959.2	MELO3C003959.2.1	other intron (10 | 19)	protein	CLEC16A-like protein	biological_process;cellular_component;biological_process;biological_process;cellular_component;biological_process;biological_process	GO:0001708;GO:0005794;GO:0009718;GO:0016192;GO:0019898;GO:0044090;GO:1903415	cell fate specification|Golgi apparatus|anthocyanin-containing compound biosynthetic process|vesicle-mediated transport|extrinsic component of membrane|positive regulation of vacuole organization|flavonoid transport from endoplasmic reticulum to plant-type vacuole
CG	chr05	21403001	21404000	0.000136	0.00176	208	156	165	104	95	29	33	27	100	76	93	69	-14.35	61.75	76.11	exon,intron	.	MELO3C003959.2	MELO3C003959.2.1	other exon (10 | 20),other intron (9,10 | 19)	protein	CLEC16A-like protein	biological_process;cellular_component;biological_process;biological_process;cellular_component;biological_process;biological_process	GO:0001708;GO:0005794;GO:0009718;GO:0016192;GO:0019898;GO:0044090;GO:1903415	cell fate specification|Golgi apparatus|anthocyanin-containing compound biosynthetic process|vesicle-mediated transport|extrinsic component of membrane|positive regulation of vacuole organization|flavonoid transport from endoplasmic reticulum to plant-type vacuole
CG	chr09	6153001	6154000	4.88e-39	8.61e-36	68	0	75	0	98	35	103	99	55	0	67	64	-57.92	14.52	72.44	promotor	83	MELO3C025484.2	MELO3C025484.2.1	.	protein	chalcone--flavonone isomerase	biological_process;molecular_function;molecular_function;molecular_function	GO:0009813;GO:0016853;GO:0016872;GO:0045430	flavonoid biosynthetic process|isomerase activity|intramolecular lyase activity|chalcone isomerase activity
CHG	chr03	21986001	21987000	0.000676	0.0106	66	28	97	49	83	34	108	64	83	51	100	59	-14.67	45.12	59.79	downstream	388	MELO3C019930.2	MELO3C019930.2.1	.	protein	Cytosolic sulfotransferase 13	cellular_component;molecular_function;biological_process;molecular_function;molecular_function	GO:0005737;GO:0008146;GO:0009812;GO:0016740;GO:1990135	cytoplasm|sulfotransferase activity|flavonoid metabolic process|transferase activity|flavonoid sulfotransferase activity
CHG	chr05	21410001	21411000	0.00156	0.0202	36	28	38	36	51	37	28	26	22	22	33	31	-14.38	80.8	95.18	intron	.	MELO3C003959.2	MELO3C003959.2.1	1st intron (1 | 19)	protein	CLEC16A-like protein	biological_process;cellular_component;biological_process;biological_process;cellular_component;biological_process;biological_process	GO:0001708;GO:0005794;GO:0009718;GO:0016192;GO:0019898;GO:0044090;GO:1903415	cell fate specification|Golgi apparatus|anthocyanin-containing compound biosynthetic process|vesicle-mediated transport|extrinsic component of membrane|positive regulation of vacuole organization|flavonoid transport from endoplasmic reticulum to plant-type vacuole
CHG	chr05	21415001	21416000	1.49e-18	7.89e-16	70	25	200	85	544	186	312	179	10	7	336	204	-22.91	36.36	59.27	intron	.	MELO3C003959.2	MELO3C003959.2.1	1st intron (1 | 19)	protein	CLEC16A-like protein	biological_process;cellular_component;biological_process;biological_process;cellular_component;biological_process;biological_process	GO:0001708;GO:0005794;GO:0009718;GO:0016192;GO:0019898;GO:0044090;GO:1903415	cell fate specification|Golgi apparatus|anthocyanin-containing compound biosynthetic process|vesicle-mediated transport|extrinsic component of membrane|positive regulation of vacuole organization|flavonoid transport from endoplasmic reticulum to plant-type vacuole
CHG	chr05	21416001	21417000	0.00171	0.0217	216	96	50	14	242	68	30	9	57	36	11	6	-17	35.04	52.04	intron	.	MELO3C003959.2	MELO3C003959.2.1	1st intron (1 | 19)	protein	CLEC16A-like protein	biological_process;cellular_component;biological_process;biological_process;cellular_component;biological_process;biological_process	GO:0001708;GO:0005794;GO:0009718;GO:0016192;GO:0019898;GO:0044090;GO:1903415	cell fate specification|Golgi apparatus|anthocyanin-containing compound biosynthetic process|vesicle-mediated transport|extrinsic component of membrane|positive regulation of vacuole organization|flavonoid transport from endoplasmic reticulum to plant-type vacuole
CHG	chr07	1152001	1153000	2.24e-06	9.53e-05	255	91	297	104	220	71	252	109	264	105	242	137	-11.85	34.46	46.31	promotor	37	MELO3C016918.2	MELO3C016918.2.1	.	protein	fatty-acid-binding protein 2-like	biological_process;molecular_function;molecular_function	GO:0009813;GO:0016872;GO:0045430	flavonoid biosynthetic process|intramolecular lyase activity|chalcone isomerase activity
CHG	chr09	6153001	6154000	1.05e-09	1.11e-07	14	0	15	0	38	22	65	55	12	0	48	42	-44.76	32.84	77.6	promotor	83	MELO3C025484.2	MELO3C025484.2.1	.	protein	chalcone--flavonone isomerase	biological_process;molecular_function;molecular_function;molecular_function	GO:0009813;GO:0016853;GO:0016872;GO:0045430	flavonoid biosynthetic process|isomerase activity|intramolecular lyase activity|chalcone isomerase activity
CHH	chr03	15733001	15734000	1.64e-12	3.08e-11	303	44	268	161	271	8	341	158	168	96	472	147	-15.58	25.3	40.88	downstream	1052	MELO3C030179.2	MELO3C030179.2.1	.	protein	Naringenin,2-oxoglutarate 3-dioxygenase	biological_process;molecular_function;molecular_function;molecular_function;molecular_function;molecular_function;biological_process	GO:0009813;GO:0016491;GO:0031418;GO:0045486;GO:0046872;GO:0051213;GO:0055114	flavonoid biosynthetic process|oxidoreductase activity|L-ascorbic acid binding|naringenin 3-dioxygenase activity|metal ion binding|dioxygenase activity|oxidation-reduction process
CHH	chr05	21421001	21422000	3.51e-48	1.19e-45	590	37	2093	124	2528	240	931	142	446	15	706	264	-12.52	7.7	20.21	promotor	1414	MELO3C003959.2	MELO3C003959.2.1	.	protein	CLEC16A-like protein	biological_process;cellular_component;biological_process;biological_process;cellular_component;biological_process;biological_process	GO:0001708;GO:0005794;GO:0009718;GO:0016192;GO:0019898;GO:0044090;GO:1903415	cell fate specification|Golgi apparatus|anthocyanin-containing compound biosynthetic process|vesicle-mediated transport|extrinsic component of membrane|positive regulation of vacuole organization|flavonoid transport from endoplasmic reticulum to plant-type vacuole
CHH	chr07	1152001	1153000	1.79e-64	1.51e-61	4089	1342	4903	1561	4087	1253	3948	1614	4077	1581	3865	1814	-10.35	31.78	42.13	promotor	37	MELO3C016918.2	MELO3C016918.2.1	.	protein	fatty-acid-binding protein 2-like	biological_process;molecular_function;molecular_function	GO:0009813;GO:0016872;GO:0045430	flavonoid biosynthetic process|intramolecular lyase activity|chalcone isomerase activity
CG	chr10	4327001	4328000	1.36e-05	0.000243	186	43	194	44	138	31	174	21	152	19	159	20	10.41	22.78	12.37	downstream	1328	MELO3C011858.2	MELO3C011858.2.1	.	protein	4-coumarate--CoA ligase-like 1	molecular_function;biological_process;molecular_function	GO:0003824;GO:0008152;GO:0016874	catalytic activity|metabolic process|ligase activity
CG	chr11	7328001	7329000	1.17e-14	1.37e-12	569	204	552	200	550	191	626	285	621	299	567	296	-12.9	35.61	48.51	exon,intron	.	MELO3C024724.2	MELO3C024724.2.1	other exon (5,6 | 7),other intron (4,5,6 | 6)	protein	4-coumarate--CoA ligase 2	molecular_function;biological_process;molecular_function	GO:0003824;GO:0008152;GO:0016874	catalytic activity|metabolic process|ligase activity
CG	chr12	5770001	5771000	0.00032	0.0036	83	54	98	72	60	45	21	18	10	10	22	21	-21.5	70.95	92.45	exon,intron	.	MELO3C004955.2	MELO3C004955.2.1	1st exon (1 | 7),1st intron (1 | 6)	protein	4-coumarate:CoA ligase-like protein	molecular_function;biological_process;molecular_function	GO:0003824;GO:0008152;GO:0016874	catalytic activity|metabolic process|ligase activity
CG	chr12	5771001	5772000	7.11e-07	1.79e-05	172	35	199	34	168	30	129	38	91	32	131	46	-14.68	18.37	33.05	promotor,exon,intron	.	MELO3C004955.2	MELO3C004955.2.1	1st exon (1 | 7),1st intron (1 | 6),UTR5	protein	4-coumarate:CoA ligase-like protein	molecular_function;biological_process;molecular_function	GO:0003824;GO:0008152;GO:0016874	catalytic activity|metabolic process|ligase activity
CG	chr12	24704001	24705000	1.02e-27	6.1e-25	145	48	181	67	247	91	167	11	54	1	53	0	31.57	35.95	4.38	exon,intron	.	MELO3C002346.2	MELO3C002346.2.1	other exon (4,5,6 | 7),other intron (3,4,5,6 | 6)	protein	4-coumarate-CoA ligase	molecular_function;biological_process;molecular_function	GO:0003824;GO:0008152;GO:0016874	catalytic activity|metabolic process|ligase activity
CG	chr01	11804001	11805000	1.82e-08	6.79e-07	122	64	197	127	226	149	88	38	37	4	23	12	25.9	62.39	36.49	downstream	1353	MELO3C024886.2	MELO3C024886.2.1	.	protein	4-coumarate:CoA ligase	molecular_function;biological_process;molecular_function	GO:0003824;GO:0008152;GO:0016874	catalytic activity|metabolic process|ligase activity
CG	chr01	11805001	11806000	6.1e-06	0.00012	66	36	181	63	157	25	56	50	10	0	60	17	-22.48	30.69	53.17	downstream	353	MELO3C024886.2	MELO3C024886.2.1	.	protein	4-coumarate:CoA ligase	molecular_function;biological_process;molecular_function	GO:0003824;GO:0008152;GO:0016874	catalytic activity|metabolic process|ligase activity
CG	chr01	11812001	11813000	0.000695	0.00685	82	11	102	5	45	5	57	11	48	4	36	16	-12.82	9.17	21.99	promotor	1246	MELO3C024886.2	MELO3C024886.2.1	.	protein	4-coumarate:CoA ligase	molecular_function;biological_process;molecular_function	GO:0003824;GO:0008152;GO:0016874	catalytic activity|metabolic process|ligase activity
CG	chr01	34063001	34064000	6.83e-10	3.45e-08	334	26	270	41	208	35	158	34	244	58	150	50	-13.16	12.56	25.72	downstream,exon,intron	.	MELO3C028965.2	MELO3C028965.2.1	other exon (2 | 2),1st intron (1 | 1),UTR3	protein	4-coumarate:CoA ligase	molecular_function;biological_process;molecular_function	GO:0003824;GO:0008152;GO:0016874	catalytic activity|metabolic process|ligase activity
CG	chr01	34066001	34067000	2.22e-08	8.1e-07	213	137	311	179	323	174	359	221	276	224	82	67	-13.56	57.85	71.41	promotor	323	MELO3C028965.2	MELO3C028965.2.1	.	protein	4-coumarate:CoA ligase	molecular_function;biological_process;molecular_function	GO:0003824;GO:0008152;GO:0016874	catalytic activity|metabolic process|ligase activity
CG	chr01	34071001	34072000	8.91e-12	6.48e-10	214	99	243	136	310	111	183	102	129	99	127	86	-20.27	45.11	65.38	downstream,exon,intron	.	MELO3C023493.2	MELO3C023493.2.1	1st exon,other exon (1,2 | 2),1st intron (1 | 1)	protein	4-coumarate:CoA ligase	molecular_function;biological_process;molecular_function	GO:0003824;GO:0008152;GO:0016874	catalytic activity|metabolic process|ligase activity
CG	chr04	21328001	21329000	3.29e-13	3.06e-11	387	117	526	102	390	94	406	134	266	112	325	134	-14.09	24.02	38.11	promotor,exon,intron	.	MELO3C022770.2	MELO3C022770.2.1	1st exon (1 | 7),1st intron (1 | 6),UTR5	protein	4-coumarate--CoA ligase-like 6	molecular_function;biological_process;molecular_function	GO:0003824;GO:0008152;GO:0016874	catalytic activity|metabolic process|ligase activity
CG	chr04	21331001	21332000	5.12e-12	3.87e-10	407	239	541	346	465	287	494	250	506	241	565	278	12.58	61.71	49.14	intron	.	MELO3C022770.2	MELO3C022770.2.1	other intron (2 | 6)	protein	4-coumarate--CoA ligase-like 6	molecular_function;biological_process;molecular_function	GO:0003824;GO:0008152;GO:0016874	catalytic activity|metabolic process|ligase activity
CG	chr04	21335001	21336000	0.000274	0.00316	98	55	142	83	126	47	124	72	94	66	109	72	-13.67	50.55	64.22	intron	.	MELO3C022770.2	MELO3C022770.2.1	other intron (2 | 6)	protein	4-coumarate--CoA ligase-like 6	molecular_function;biological_process;molecular_function	GO:0003824;GO:0008152;GO:0016874	catalytic activity|metabolic process|ligase activity
CG	chr04	21340001	21341000	5e-09	2.1e-07	207	108	178	104	141	74	84	70	68	54	74	49	-22.18	54.37	76.55	exon,intron	.	MELO3C022770.2	MELO3C022770.2.1	other exon (5 | 7),other intron (4,5 | 6)	protein	4-coumarate--CoA ligase-like 6	molecular_function;biological_process;molecular_function	GO:0003824;GO:0008152;GO:0016874	catalytic activity|metabolic process|ligase activity
CG	chr05	10443001	10444000	3.27e-07	9.01e-06	114	21	94	15	115	11	65	0	55	1	32	1	13.24	14.55	1.32	intron	.	MELO3C020372.2	MELO3C020372.2.1	other intron (14 | 16)	protein	4-coumarate CoA ligase	molecular_function;biological_process;molecular_function	GO:0003824;GO:0008152;GO:0016874	catalytic activity|metabolic process|ligase activity
CG	chr05	10445001	10446000	3.56e-07	9.73e-06	37	0	68	30	57	17	25	0	19	0	26	2	26.16	29.01	2.86	downstream,exon	.	MELO3C020372.2	MELO3C020372.2.1	other exon (17 | 17),UTR3	protein	4-coumarate CoA ligase	molecular_function;biological_process;molecular_function	GO:0003824;GO:0008152;GO:0016874	catalytic activity|metabolic process|ligase activity
CG	chr07	453001	454000	6.67e-07	1.7e-05	164	24	170	45	104	32	86	43	90	31	105	40	-17.51	23.06	40.57	downstream	10	MELO3C017009.2	MELO3C017009.2.1	.	protein	4-coumarate--CoA ligase family protein	molecular_function;biological_process;cellular_component;cellular_component;molecular_function	GO:0003824;GO:0008152;GO:0016020;GO:0016021;GO:0016874	catalytic activity|metabolic process|membrane|integral component of membrane|ligase activity
CHG	chr11	7329001	7330000	6.27e-05	0.00159	150	31	198	40	167	19	87	27	138	42	79	21	-12.13	17.48	29.61	downstream,exon,intron	.	MELO3C024724.2	MELO3C024724.2.1	other exon (7 | 7),other intron (6 | 6),UTR3	protein	4-coumarate--CoA ligase 2	molecular_function;biological_process;molecular_function	GO:0003824;GO:0008152;GO:0016874	catalytic activity|metabolic process|ligase activity
CHG	chr12	5766001	5767000	2.11e-07	1.23e-05	152	57	171	52	152	47	188	78	214	116	165	82	-15.84	32.84	48.68	downstream	458	MELO3C004955.2	MELO3C004955.2.1	.	protein	4-coumarate:CoA ligase-like protein	molecular_function;biological_process;molecular_function	GO:0003824;GO:0008152;GO:0016874	catalytic activity|metabolic process|ligase activity
CHG	chr12	24696001	24697000	5.09e-12	8.87e-10	300	62	355	77	248	63	206	72	124	67	153	55	-17.8	22.37	40.17	promotor,exon	.	MELO3C035535.2	MELO3C035535.2.1	1st exon (1 | 6)	protein	4-coumarate-CoA ligase	molecular_function;biological_process;molecular_function	GO:0003824;GO:0008152;GO:0016874	catalytic activity|metabolic process|ligase activity
CHG	chr01	34059001	34060000	0.00142	0.0188	125	69	162	98	113	66	127	57	140	75	129	54	11.28	58.25	46.97	promotor	728	MELO3C023494.2	MELO3C023494.2.1	.	protein	4-coumarate:CoA ligase	molecular_function;biological_process;molecular_function	GO:0003824;GO:0008152;GO:0016874	catalytic activity|metabolic process|ligase activity
CHG	chr01	34060001	34061000	0.00767	0.0652	54	40	114	71	86	54	93	50	85	46	84	44	11.53	64.96	53.44	promotor	1728	MELO3C023494.2	MELO3C023494.2.1	.	protein	4-coumarate:CoA ligase	molecular_function;biological_process;molecular_function	GO:0003824;GO:0008152;GO:0016874	catalytic activity|metabolic process|ligase activity
CHG	chr01	34071001	34072000	1.71e-05	0.000539	53	12	43	7	120	8	50	12	25	10	15	9	-21.94	12.5	34.44	downstream,exon,intron	.	MELO3C023493.2	MELO3C023493.2.1	1st exon,other exon (1,2 | 2),1st intron (1 | 1)	protein	4-coumarate:CoA ligase	molecular_function;biological_process;molecular_function	GO:0003824;GO:0008152;GO:0016874	catalytic activity|metabolic process|ligase activity
CHG	chr01	34074001	34075000	0.00034	0.00618	254	102	230	111	133	67	153	42	233	98	50	10	10.98	45.38	34.4	promotor	679	MELO3C023493.2	MELO3C023493.2.1	.	protein	4-coumarate:CoA ligase	molecular_function;biological_process;molecular_function	GO:0003824;GO:0008152;GO:0016874	catalytic activity|metabolic process|ligase activity
CHG	chr04	21332001	21333000	0.00985	0.0775	10	3	34	17	45	26	70	40	41	31	70	52	-16.27	51.69	67.96	intron	.	MELO3C022770.2	MELO3C022770.2.1	other intron (2 | 6)	protein	4-coumarate--CoA ligase-like 6	molecular_function;biological_process;molecular_function	GO:0003824;GO:0008152;GO:0016874	catalytic activity|metabolic process|ligase activity
CHG	chr04	32615001	32616000	0.000967	0.014	104	38	154	66	131	40	107	57	89	50	57	20	-13.18	37.02	50.2	promotor	194	MELO3C009362.2	MELO3C009362.2.1	.	protein	4-coumarate--CoA ligase-like 7	molecular_function;biological_process;molecular_function	GO:0003824;GO:0008152;GO:0016874	catalytic activity|metabolic process|ligase activity
CHG	chr05	10446001	10447000	0.0191	0.121	72	36	90	46	55	22	65	36	34	17	22	21	-13.23	47.93	61.16	downstream	746	MELO3C020372.2	MELO3C020372.2.1	.	protein	4-coumarate CoA ligase	molecular_function;biological_process;molecular_function	GO:0003824;GO:0008152;GO:0016874	catalytic activity|metabolic process|ligase activity
CHG	chr09	23293001	23294000	7.21e-06	0.00026	48	7	72	9	261	7	38	5	35	10	46	10	-14.97	6.04	21.01	downstream,exon,intron	.	MELO3C005663.2	MELO3C005663.2.1	other exon (3,4 | 4),other intron (2,3 | 3),UTR3	protein	4-coumarate:CoA ligase-like protein	molecular_function;biological_process;molecular_function	GO:0003824;GO:0008152;GO:0016874	catalytic activity|metabolic process|ligase activity
CHH	chr12	5771001	5772000	1.04e-33	1.39e-31	950	253	1119	228	1007	186	654	246	662	246	861	313	-15.29	21.68	36.98	promotor,exon,intron	.	MELO3C004955.2	MELO3C004955.2.1	1st exon (1 | 7),1st intron (1 | 6),UTR5	protein	4-coumarate:CoA ligase-like protein	molecular_function;biological_process;molecular_function	GO:0003824;GO:0008152;GO:0016874	catalytic activity|metabolic process|ligase activity
CHH	chr04	21338001	21339000	4.53e-24	2.84e-22	1144	132	874	149	981	131	1092	211	654	191	473	148	-11.05	13.74	24.79	exon,intron	.	MELO3C022770.2	MELO3C022770.2.1	other exon (3 | 7),other intron (2 | 6),UTR5	protein	4-coumarate--CoA ligase-like 6	molecular_function;biological_process;molecular_function	GO:0003824;GO:0008152;GO:0016874	catalytic activity|metabolic process|ligase activity
CHH	chr04	21340001	21341000	9.66e-51	3.85e-48	2831	353	2263	431	2081	379	1131	431	955	244	1107	261	-13.11	16.21	29.31	exon,intron	.	MELO3C022770.2	MELO3C022770.2.1	other exon (5 | 7),other intron (4,5 | 6)	protein	4-coumarate--CoA ligase-like 6	molecular_function;biological_process;molecular_function	GO:0003824;GO:0008152;GO:0016874	catalytic activity|metabolic process|ligase activity
CG	chr11	28394001	28395000	2.78e-12	2.19e-10	726	307	721	356	434	134	671	154	483	158	617	241	11.15	42.37	31.23	downstream	1450	MELO3C025786.2	MELO3C025786.2.1	.	protein	phenylalanine ammonia-lyase-like	molecular_function;cellular_component;biological_process;molecular_function;molecular_function	GO:0003824;GO:0005737;GO:0006559;GO:0016829;GO:0016841	catalytic activity|cytoplasm|L-phenylalanine catabolic process|lyase activity|ammonia-lyase activity
CG	chr02	24786001	24787000	0.042	0.16	46	10	12	12	36	8	44	22	10	0	13	10	-15.85	31.91	47.76	downstream,exon,intron	.	MELO3C017266.2	MELO3C017266.2.1	other exon (17 | 17),other intron (16 | 16),UTR3	protein	phenylalanine--tRNA ligase beta subunit, cytoplasmic	molecular_function;molecular_function;molecular_function;molecular_function;molecular_function;cellular_component;biological_process;molecular_function	GO:0000166;GO:0000287;GO:0003723;GO:0004826;GO:0005524;GO:0005737;GO:0006432;GO:0016874	nucleotide binding|magnesium ion binding|RNA binding|phenylalanine-tRNA ligase activity|ATP binding|cytoplasm|phenylalanyl-tRNA aminoacylation|ligase activity
CG	chr02	24788001	24789000	0.00692	0.0428	137	80	120	60	115	61	71	43	56	49	21	7	-12.86	54.03	66.89	exon,intron	.	MELO3C017266.2	MELO3C017266.2.1	other exon (11,12,13 | 17),other intron (10,11,12,13 | 16)	protein	phenylalanine--tRNA ligase beta subunit, cytoplasmic	molecular_function;molecular_function;molecular_function;molecular_function;molecular_function;cellular_component;biological_process;molecular_function	GO:0000166;GO:0000287;GO:0003723;GO:0004826;GO:0005524;GO:0005737;GO:0006432;GO:0016874	nucleotide binding|magnesium ion binding|RNA binding|phenylalanine-tRNA ligase activity|ATP binding|cytoplasm|phenylalanyl-tRNA aminoacylation|ligase activity
CG	chr06	34237001	34238000	9.25e-07	2.26e-05	183	59	410	210	401	185	497	309	413	212	470	250	-10.2	45.67	55.87	promotor	1080	MELO3C013873.2	MELO3C013873.2.1	.	protein	Phenylalanine--tRNA ligase	molecular_function;molecular_function;molecular_function;molecular_function;molecular_function;cellular_component;biological_process;molecular_function;biological_process	GO:0000049;GO:0000166;GO:0004812;GO:0004826;GO:0005524;GO:0005737;GO:0006432;GO:0016874;GO:0043039	tRNA binding|nucleotide binding|aminoacyl-tRNA ligase activity|phenylalanine-tRNA ligase activity|ATP binding|cytoplasm|phenylalanyl-tRNA aminoacylation|ligase activity|tRNA aminoacylation
CG	chr06	34241001	34242000	0.000701	0.0069	324	192	335	174	210	128	138	58	123	58	122	62	10.37	56.85	46.48	exon,intron	.	MELO3C013873.2	MELO3C013873.2.1	other exon (5 | 18),other intron (4,5 | 17)	protein	Phenylalanine--tRNA ligase	molecular_function;molecular_function;molecular_function;molecular_function;molecular_function;cellular_component;biological_process;molecular_function;biological_process	GO:0000049;GO:0000166;GO:0004812;GO:0004826;GO:0005524;GO:0005737;GO:0006432;GO:0016874;GO:0043039	tRNA binding|nucleotide binding|aminoacyl-tRNA ligase activity|phenylalanine-tRNA ligase activity|ATP binding|cytoplasm|phenylalanyl-tRNA aminoacylation|ligase activity|tRNA aminoacylation
CG	chr06	34245001	34246000	1e-06	2.42e-05	203	101	194	77	258	120	84	18	43	9	106	37	18.03	45.5	27.47	exon,intron	.	MELO3C013873.2	MELO3C013873.2.1	other exon (12,13 | 18),other intron (12,13 | 17)	protein	Phenylalanine--tRNA ligase	molecular_function;molecular_function;molecular_function;molecular_function;molecular_function;cellular_component;biological_process;molecular_function;biological_process	GO:0000049;GO:0000166;GO:0004812;GO:0004826;GO:0005524;GO:0005737;GO:0006432;GO:0016874;GO:0043039	tRNA binding|nucleotide binding|aminoacyl-tRNA ligase activity|phenylalanine-tRNA ligase activity|ATP binding|cytoplasm|phenylalanyl-tRNA aminoacylation|ligase activity|tRNA aminoacylation
CG	chr07	27312001	27313000	1.7e-05	0.000293	124	28	152	60	57	3	97	21	62	4	53	1	15.06	27.33	12.26	downstream,exon	.	MELO3C017809.2	MELO3C017809.2.1	1st exon (1 | 1),UTR3	protein	phenylalanine ammonia-lyase-like	molecular_function;cellular_component;biological_process;molecular_function;molecular_function	GO:0003824;GO:0005737;GO:0006559;GO:0016829;GO:0016841	catalytic activity|cytoplasm|L-phenylalanine catabolic process|lyase activity|ammonia-lyase activity
CG	chr08	284001	285000	0.0012	0.0107	192	52	160	44	279	63	138	52	80	30	108	33	-10.08	25.2	35.28	downstream,exon,intron	.	MELO3C007024.2	MELO3C007024.2.1	other exon (9,10 | 10),other intron (8,9 | 9),UTR3	protein	Phenylalanine--tRNA ligase	molecular_function;molecular_function;molecular_function;molecular_function;molecular_function;cellular_component;biological_process;molecular_function;biological_process	GO:0000049;GO:0000166;GO:0004812;GO:0004826;GO:0005524;GO:0005737;GO:0006432;GO:0016874;GO:0043039	tRNA binding|nucleotide binding|aminoacyl-tRNA ligase activity|phenylalanine-tRNA ligase activity|ATP binding|cytoplasm|phenylalanyl-tRNA aminoacylation|ligase activity|tRNA aminoacylation
CG	chr08	31295001	31296000	0.000785	0.00758	99	83	67	54	73	45	98	86	121	107	60	51	-11.3	76.15	87.46	downstream,exon	.	MELO3C014222.2	MELO3C014222.2.1	1st exon (1 | 1),UTR3	protein	phenylalanine ammonia-lyase-like	molecular_function;cellular_component;biological_process;molecular_function;molecular_function	GO:0003824;GO:0005737;GO:0006559;GO:0016829;GO:0016841	catalytic activity|cytoplasm|L-phenylalanine catabolic process|lyase activity|ammonia-lyase activity
CG	chr08	31295001	31296000	0.000785	0.00758	99	83	67	54	73	45	98	86	121	107	60	51	-11.3	76.15	87.46	promotor	1700	MELO3C014223.2	MELO3C014223.2.1	.	protein	phenylalanine ammonia-lyase-like	molecular_function;cellular_component;biological_process;molecular_function;molecular_function	GO:0003824;GO:0005737;GO:0006559;GO:0016829;GO:0016841	catalytic activity|cytoplasm|L-phenylalanine catabolic process|lyase activity|ammonia-lyase activity
CG	chr08	31321001	31322000	2.14e-07	6.19e-06	119	4	132	10	111	5	129	28	130	21	96	12	-11.93	5.25	17.18	downstream,exon	.	MELO3C014228.2	MELO3C014228.2.1	1st exon (1 | 1),UTR3	protein	phenylalanine ammonia-lyase-like	molecular_function;cellular_component;biological_process;molecular_function;molecular_function	GO:0003824;GO:0005737;GO:0006559;GO:0016829;GO:0016841	catalytic activity|cytoplasm|L-phenylalanine catabolic process|lyase activity|ammonia-lyase activity
CG	chr08	31331001	31332000	0.000173	0.00215	119	90	208	60	223	110	40	17	20	0	94	30	16.75	47.27	30.52	promotor,exon,intron	.	MELO3C014229.2	MELO3C014229.2.1	1st exon (1 | 2),1st intron (1 | 1),UTR5	protein	Phenylalanine ammonia-lyase	molecular_function;cellular_component;biological_process;biological_process;biological_process;molecular_function;molecular_function;molecular_function	GO:0003824;GO:0005737;GO:0006559;GO:0009698;GO:0009800;GO:0016829;GO:0016841;GO:0045548	catalytic activity|cytoplasm|L-phenylalanine catabolic process|phenylpropanoid metabolic process|cinnamic acid biosynthetic process|lyase activity|ammonia-lyase activity|phenylalanine ammonia-lyase activity
CHG	chr11	28387001	28388000	0.000266	0.0051	80	16	63	23	72	16	61	18	48	24	31	20	-18.7	25.58	44.29	promotor	462	MELO3C025786.2	MELO3C025786.2.1	.	protein	phenylalanine ammonia-lyase-like	molecular_function;cellular_component;biological_process;molecular_function;molecular_function	GO:0003824;GO:0005737;GO:0006559;GO:0016829;GO:0016841	catalytic activity|cytoplasm|L-phenylalanine catabolic process|lyase activity|ammonia-lyase activity
CHG	chr08	31295001	31296000	0.000236	0.00463	105	63	81	43	93	37	111	74	139	94	95	59	-14.54	51.25	65.8	downstream,exon	.	MELO3C014222.2	MELO3C014222.2.1	1st exon (1 | 1),UTR3	protein	phenylalanine ammonia-lyase-like	molecular_function;cellular_component;biological_process;molecular_function;molecular_function	GO:0003824;GO:0005737;GO:0006559;GO:0016829;GO:0016841	catalytic activity|cytoplasm|L-phenylalanine catabolic process|lyase activity|ammonia-lyase activity
CHG	chr08	31295001	31296000	0.000236	0.00463	105	63	81	43	93	37	111	74	139	94	95	59	-14.54	51.25	65.8	promotor	1700	MELO3C014223.2	MELO3C014223.2.1	.	protein	phenylalanine ammonia-lyase-like	molecular_function;cellular_component;biological_process;molecular_function;molecular_function	GO:0003824;GO:0005737;GO:0006559;GO:0016829;GO:0016841	catalytic activity|cytoplasm|L-phenylalanine catabolic process|lyase activity|ammonia-lyase activity
CG	chr02	25006001	25007000	3.13e-12	2.44e-10	176	87	243	120	226	95	178	106	137	89	137	112	-21.1	46.82	67.92	promotor,exon,intron	.	MELO3C029751.2	MELO3C029751.2.1	1st exon,other exon (1,2 | 3),1st intron,other intron (1,2 | 2),UTR5	protein	phenylalanine--tRNA ligase beta subunit, cytoplasmic-like	molecular_function	GO:0016874	ligase activity
CG	chr11	10685001	10686000	0.00531	0.0349	115	74	124	72	202	130	94	79	30	19	74	48	-11.15	62.59	73.74	exon,intron	.	MELO3C019277.2	MELO3C019277.2.1	other exon (4,5,6,7 | 11),other intron (4,5,6 | 10)	protein	Arogenate dehydratase	molecular_function;biological_process;biological_process;biological_process;biological_process;cellular_component;cellular_component;cellular_component;molecular_function;molecular_function;molecular_function	GO:0004664;GO:0008152;GO:0008652;GO:0009073;GO:0009094;GO:0009507;GO:0009536;GO:0009570;GO:0016597;GO:0016829;GO:0047769	prephenate dehydratase activity|metabolic process|cellular amino acid biosynthetic process|aromatic amino acid family biosynthetic process|L-phenylalanine biosynthetic process|chloroplast|plastid|chloroplast stroma|amino acid binding|lyase activity|arogenate dehydratase activity
CG	chr11	10694001	10695000	0.00404	0.0283	129	49	168	66	231	76	144	64	52	40	106	36	-10.18	36.17	46.36	downstream	140	MELO3C019277.2	MELO3C019277.2.1	.	protein	Arogenate dehydratase	molecular_function;biological_process;biological_process;biological_process;biological_process;cellular_component;cellular_component;cellular_component;molecular_function;molecular_function;molecular_function	GO:0004664;GO:0008152;GO:0008652;GO:0009073;GO:0009094;GO:0009507;GO:0009536;GO:0009570;GO:0016597;GO:0016829;GO:0047769	prephenate dehydratase activity|metabolic process|cellular amino acid biosynthetic process|aromatic amino acid family biosynthetic process|L-phenylalanine biosynthetic process|chloroplast|plastid|chloroplast stroma|amino acid binding|lyase activity|arogenate dehydratase activity
CG	chr11	27927001	27928000	3.73e-06	7.76e-05	139	98	28	25	116	79	90	43	42	13	32	25	21.99	71.38	49.39	exon,intron	.	MELO3C025736.2	MELO3C025736.2.1	other exon (6,7,8,9,10 | 12),other intron (5,6,7,8,9,10 | 11)	protein	Arogenate dehydratase	molecular_function;biological_process;biological_process;biological_process;biological_process;cellular_component;cellular_component;cellular_component;molecular_function;molecular_function;molecular_function	GO:0004664;GO:0008152;GO:0008652;GO:0009073;GO:0009094;GO:0009507;GO:0009536;GO:0009570;GO:0016597;GO:0016829;GO:0047769	prephenate dehydratase activity|metabolic process|cellular amino acid biosynthetic process|aromatic amino acid family biosynthetic process|L-phenylalanine biosynthetic process|chloroplast|plastid|chloroplast stroma|amino acid binding|lyase activity|arogenate dehydratase activity
CG	chr12	10026001	10027000	4.15e-05	0.000638	300	57	128	45	174	44	132	57	183	71	201	55	-11.21	24.25	35.47	promotor,exon	.	MELO3C004797.2	MELO3C004797.2.1	1st exon (1 | 1),UTR5	protein	Arogenate dehydratase	molecular_function;molecular_function;cellular_component;biological_process;biological_process;biological_process;biological_process;cellular_component;cellular_component;cellular_component;molecular_function;molecular_function;molecular_function	GO:0004106;GO:0004664;GO:0005737;GO:0008152;GO:0008652;GO:0009073;GO:0009094;GO:0009507;GO:0009536;GO:0009570;GO:0016597;GO:0016829;GO:0047769	chorismate mutase activity|prephenate dehydratase activity|cytoplasm|metabolic process|cellular amino acid biosynthetic process|aromatic amino acid family biosynthetic process|L-phenylalanine biosynthetic process|chloroplast|plastid|chloroplast stroma|amino acid binding|lyase activity|arogenate dehydratase activity
CG	chr12	10111001	10112000	1.25e-05	0.000225	146	14	191	71	107	13	129	33	121	51	120	49	-13.87	22.07	35.95	promotor	441	MELO3C004795.2	MELO3C004795.2.1	.	protein	Arogenate dehydratase	molecular_function;biological_process;biological_process;biological_process;biological_process;cellular_component;cellular_component;cellular_component;molecular_function;molecular_function;molecular_function	GO:0004664;GO:0008152;GO:0008652;GO:0009073;GO:0009094;GO:0009507;GO:0009536;GO:0009570;GO:0016597;GO:0016829;GO:0047769	prephenate dehydratase activity|metabolic process|cellular amino acid biosynthetic process|aromatic amino acid family biosynthetic process|L-phenylalanine biosynthetic process|chloroplast|plastid|chloroplast stroma|amino acid binding|lyase activity|arogenate dehydratase activity
CG	chr07	20373001	20374000	6.2e-05	0.000899	283	173	136	45	280	190	142	65	168	67	47	30	12.99	58.37	45.38	exon,intron	.	MELO3C016089.2	MELO3C016089.2.1	other exon (8,9 | 9),other intron (7,8 | 8),UTR3	protein	homogentisate 1,2-dioxygenase	molecular_function;biological_process;biological_process;molecular_function;biological_process	GO:0004411;GO:0006559;GO:0006570;GO:0051213;GO:0055114	homogentisate 1,2-dioxygenase activity|L-phenylalanine catabolic process|tyrosine metabolic process|dioxygenase activity|oxidation-reduction process
CG	chr08	2535001	2536000	3.67e-05	0.000574	271	102	266	90	222	71	191	96	216	96	221	94	-10.89	34.65	45.54	promotor	1024	MELO3C007396.2	MELO3C007396.2.1	.	protein	Arogenate dehydratase	molecular_function;biological_process;biological_process;biological_process;biological_process;cellular_component;cellular_component;cellular_component;molecular_function;molecular_function;molecular_function	GO:0004664;GO:0008152;GO:0008652;GO:0009073;GO:0009094;GO:0009507;GO:0009536;GO:0009570;GO:0016597;GO:0016829;GO:0047769	prephenate dehydratase activity|metabolic process|cellular amino acid biosynthetic process|aromatic amino acid family biosynthetic process|L-phenylalanine biosynthetic process|chloroplast|plastid|chloroplast stroma|amino acid binding|lyase activity|arogenate dehydratase activity
CG	chr08	28525001	28526000	3.5e-10	1.87e-08	63	6	78	25	68	13	65	38	49	25	56	25	-30.71	21.05	51.76	downstream	1275	MELO3C026051.2	MELO3C026051.2.1	.	protein	Aspartate aminotransferase	molecular_function;molecular_function;biological_process;molecular_function;biological_process;molecular_function;molecular_function;molecular_function	GO:0003824;GO:0004069;GO:0006520;GO:0008483;GO:0009058;GO:0016740;GO:0030170;GO:0080130	catalytic activity|L-aspartate:2-oxoglutarate aminotransferase activity|cellular amino acid metabolic process|transaminase activity|biosynthetic process|transferase activity|pyridoxal phosphate binding|L-phenylalanine:2-oxoglutarate aminotransferase activity
CG	chr08	28532001	28533000	8.47e-25	3.76e-22	216	175	236	132	157	106	101	96	51	50	98	96	-28.98	67.82	96.8	promotor,exon,intron	.	MELO3C026051.2	MELO3C026051.2.1	1st exon (1 | 10),1st intron (1 | 9),UTR5	protein	Aspartate aminotransferase	molecular_function;molecular_function;biological_process;molecular_function;biological_process;molecular_function;molecular_function;molecular_function	GO:0003824;GO:0004069;GO:0006520;GO:0008483;GO:0009058;GO:0016740;GO:0030170;GO:0080130	catalytic activity|L-aspartate:2-oxoglutarate aminotransferase activity|cellular amino acid metabolic process|transaminase activity|biosynthetic process|transferase activity|pyridoxal phosphate binding|L-phenylalanine:2-oxoglutarate aminotransferase activity
CG	chr08	28533001	28534000	1.55e-17	2.77e-15	439	325	341	214	162	101	309	242	213	191	687	578	-15.68	67.94	83.62	promotor	932	MELO3C026051.2	MELO3C026051.2.1	.	protein	Aspartate aminotransferase	molecular_function;molecular_function;biological_process;molecular_function;biological_process;molecular_function;molecular_function;molecular_function	GO:0003824;GO:0004069;GO:0006520;GO:0008483;GO:0009058;GO:0016740;GO:0030170;GO:0080130	catalytic activity|L-aspartate:2-oxoglutarate aminotransferase activity|cellular amino acid metabolic process|transaminase activity|biosynthetic process|transferase activity|pyridoxal phosphate binding|L-phenylalanine:2-oxoglutarate aminotransferase activity
CHG	chr11	10686001	10687000	1.31e-07	8.08e-06	150	10	131	13	111	4	64	16	26	1	14	11	-20.04	6.89	26.92	exon,intron	.	MELO3C019277.2	MELO3C019277.2.1	other exon (7,8,9,10 | 11),other intron (7,8,9,10 | 10)	protein	Arogenate dehydratase	molecular_function;biological_process;biological_process;biological_process;biological_process;cellular_component;cellular_component;cellular_component;molecular_function;molecular_function;molecular_function	GO:0004664;GO:0008152;GO:0008652;GO:0009073;GO:0009094;GO:0009507;GO:0009536;GO:0009570;GO:0016597;GO:0016829;GO:0047769	prephenate dehydratase activity|metabolic process|cellular amino acid biosynthetic process|aromatic amino acid family biosynthetic process|L-phenylalanine biosynthetic process|chloroplast|plastid|chloroplast stroma|amino acid binding|lyase activity|arogenate dehydratase activity
CHG	chr11	10693001	10694000	0.000116	0.00262	176	86	99	65	125	92	158	123	71	61	151	96	-12.93	60.75	73.68	downstream,exon,intron	.	MELO3C019277.2	MELO3C019277.2.1	other exon (11 | 11),other intron (10 | 10),UTR3	protein	Arogenate dehydratase	molecular_function;biological_process;biological_process;biological_process;biological_process;cellular_component;cellular_component;cellular_component;molecular_function;molecular_function;molecular_function	GO:0004664;GO:0008152;GO:0008652;GO:0009073;GO:0009094;GO:0009507;GO:0009536;GO:0009570;GO:0016597;GO:0016829;GO:0047769	prephenate dehydratase activity|metabolic process|cellular amino acid biosynthetic process|aromatic amino acid family biosynthetic process|L-phenylalanine biosynthetic process|chloroplast|plastid|chloroplast stroma|amino acid binding|lyase activity|arogenate dehydratase activity
CHG	chr12	5139001	5140000	1.77e-08	1.39e-06	230	86	68	24	132	67	155	93	149	84	138	89	-19.02	41.16	60.18	promotor,exon	.	MELO3C004980.2	MELO3C004980.2.1	1st exon (1 | 10),UTR5	protein	Aspartate aminotransferase	molecular_function;molecular_function;biological_process;molecular_function;biological_process;molecular_function;molecular_function;molecular_function	GO:0003824;GO:0004069;GO:0006520;GO:0008483;GO:0009058;GO:0016740;GO:0030170;GO:0080130	catalytic activity|L-aspartate:2-oxoglutarate aminotransferase activity|cellular amino acid metabolic process|transaminase activity|biosynthetic process|transferase activity|pyridoxal phosphate binding|L-phenylalanine:2-oxoglutarate aminotransferase activity
CHG	chr12	5146001	5147000	0.000124	0.00276	53	14	74	22	43	3	62	5	66	10	61	1	14.48	22.94	8.47	downstream	1089	MELO3C004980.2	MELO3C004980.2.1	.	protein	Aspartate aminotransferase	molecular_function;molecular_function;biological_process;molecular_function;biological_process;molecular_function;molecular_function;molecular_function	GO:0003824;GO:0004069;GO:0006520;GO:0008483;GO:0009058;GO:0016740;GO:0030170;GO:0080130	catalytic activity|L-aspartate:2-oxoglutarate aminotransferase activity|cellular amino acid metabolic process|transaminase activity|biosynthetic process|transferase activity|pyridoxal phosphate binding|L-phenylalanine:2-oxoglutarate aminotransferase activity
CHG	chr12	10027001	10028000	5.76e-05	0.00148	225	120	209	117	201	115	254	163	284	203	300	185	-10.32	55.43	65.75	promotor	355	MELO3C004797.2	MELO3C004797.2.1	.	protein	Arogenate dehydratase	molecular_function;molecular_function;cellular_component;biological_process;biological_process;biological_process;biological_process;cellular_component;cellular_component;cellular_component;molecular_function;molecular_function;molecular_function	GO:0004106;GO:0004664;GO:0005737;GO:0008152;GO:0008652;GO:0009073;GO:0009094;GO:0009507;GO:0009536;GO:0009570;GO:0016597;GO:0016829;GO:0047769	chorismate mutase activity|prephenate dehydratase activity|cytoplasm|metabolic process|cellular amino acid biosynthetic process|aromatic amino acid family biosynthetic process|L-phenylalanine biosynthetic process|chloroplast|plastid|chloroplast stroma|amino acid binding|lyase activity|arogenate dehydratase activity
CHG	chr12	10111001	10112000	2.16e-10	2.67e-08	236	52	357	94	166	18	238	82	190	65	194	84	-15.53	21.61	37.14	promotor	441	MELO3C004795.2	MELO3C004795.2.1	.	protein	Arogenate dehydratase	molecular_function;biological_process;biological_process;biological_process;biological_process;cellular_component;cellular_component;cellular_component;molecular_function;molecular_function;molecular_function	GO:0004664;GO:0008152;GO:0008652;GO:0009073;GO:0009094;GO:0009507;GO:0009536;GO:0009570;GO:0016597;GO:0016829;GO:0047769	prephenate dehydratase activity|metabolic process|cellular amino acid biosynthetic process|aromatic amino acid family biosynthetic process|L-phenylalanine biosynthetic process|chloroplast|plastid|chloroplast stroma|amino acid binding|lyase activity|arogenate dehydratase activity
CHG	chr12	10112001	10113000	0.00616	0.0558	10	9	66	43	84	43	92	40	25	16	71	28	14.69	59.38	44.68	promotor	1441	MELO3C004795.2	MELO3C004795.2.1	.	protein	Arogenate dehydratase	molecular_function;biological_process;biological_process;biological_process;biological_process;cellular_component;cellular_component;cellular_component;molecular_function;molecular_function;molecular_function	GO:0004664;GO:0008152;GO:0008652;GO:0009073;GO:0009094;GO:0009507;GO:0009536;GO:0009570;GO:0016597;GO:0016829;GO:0047769	prephenate dehydratase activity|metabolic process|cellular amino acid biosynthetic process|aromatic amino acid family biosynthetic process|L-phenylalanine biosynthetic process|chloroplast|plastid|chloroplast stroma|amino acid binding|lyase activity|arogenate dehydratase activity
CHG	chr12	20866001	20867000	2.74e-08	2.04e-06	173	106	116	73	32	18	83	74	62	49	30	25	-23.2	61.37	84.57	promotor	56	MELO3C035702.2	MELO3C035702.2.1	.	protein	arogenate dehydratase/prephenate dehydratase 2, chloroplastic	molecular_function;biological_process;biological_process;cellular_component;cellular_component;molecular_function;molecular_function	GO:0004664;GO:0008152;GO:0009094;GO:0009507;GO:0009570;GO:0016597;GO:0047769	prephenate dehydratase activity|metabolic process|L-phenylalanine biosynthetic process|chloroplast|chloroplast stroma|amino acid binding|arogenate dehydratase activity
CHG	chr01	14688001	14689000	2.94e-14	7.87e-12	385	79	401	78	309	79	356	118	352	130	373	144	-14.71	21.55	36.26	downstream	378	MELO3C013207.2	MELO3C013207.2.1	.	protein	Heavy metal-associated isoprenylated plant protein 41	molecular_function;cellular_component;biological_process;biological_process;molecular_function	GO:0004826;GO:0005737;GO:0006432;GO:0030001;GO:0046872	phenylalanine-tRNA ligase activity|cytoplasm|phenylalanyl-tRNA aminoacylation|metal ion transport|metal ion binding
CHG	chr07	20368001	20369000	0.000503	0.0084	130	91	45	33	63	40	104	81	47	45	55	45	-14.1	68.91	83.01	promotor	1361	MELO3C016089.2	MELO3C016089.2.1	.	protein	homogentisate 1,2-dioxygenase	molecular_function;biological_process;biological_process;molecular_function;biological_process	GO:0004411;GO:0006559;GO:0006570;GO:0051213;GO:0055114	homogentisate 1,2-dioxygenase activity|L-phenylalanine catabolic process|tyrosine metabolic process|dioxygenase activity|oxidation-reduction process
CHG	chr08	28533001	28534000	1.22e-11	1.98e-09	99	29	88	8	26	1	74	33	16	4	84	50	-32.16	17.84	50	promotor	932	MELO3C026051.2	MELO3C026051.2.1	.	protein	Aspartate aminotransferase	molecular_function;molecular_function;biological_process;molecular_function;biological_process;molecular_function;molecular_function;molecular_function	GO:0003824;GO:0004069;GO:0006520;GO:0008483;GO:0009058;GO:0016740;GO:0030170;GO:0080130	catalytic activity|L-aspartate:2-oxoglutarate aminotransferase activity|cellular amino acid metabolic process|transaminase activity|biosynthetic process|transferase activity|pyridoxal phosphate binding|L-phenylalanine:2-oxoglutarate aminotransferase activity
CHH	chr07	20368001	20369000	7.34e-25	4.97e-23	853	82	306	44	494	60	753	125	394	115	429	155	-13.81	11.25	25.06	promotor	1361	MELO3C016089.2	MELO3C016089.2.1	.	protein	homogentisate 1,2-dioxygenase	molecular_function;biological_process;biological_process;molecular_function;biological_process	GO:0004411;GO:0006559;GO:0006570;GO:0051213;GO:0055114	homogentisate 1,2-dioxygenase activity|L-phenylalanine catabolic process|tyrosine metabolic process|dioxygenase activity|oxidation-reduction process
CHH	chr08	28533001	28534000	3.41e-96	1.11e-92	1655	279	1914	230	1363	228	1309	286	781	251	1740	761	-18.95	14.94	33.89	promotor	932	MELO3C026051.2	MELO3C026051.2.1	.	protein	Aspartate aminotransferase	molecular_function;molecular_function;biological_process;molecular_function;biological_process;molecular_function;molecular_function;molecular_function	GO:0003824;GO:0004069;GO:0006520;GO:0008483;GO:0009058;GO:0016740;GO:0030170;GO:0080130	catalytic activity|L-aspartate:2-oxoglutarate aminotransferase activity|cellular amino acid metabolic process|transaminase activity|biosynthetic process|transferase activity|pyridoxal phosphate binding|L-phenylalanine:2-oxoglutarate aminotransferase activity
CG	chr10	473001	474000	0.000197	0.0024	105	22	70	14	167	29	10	1	25	0	54	3	14.51	19.01	4.49	exon,intron	.	MELO3C012438.2	MELO3C012438.2.1	other exon (11,12,13 | 13),other intron (10,11,12 | 12),UTR3	protein	MLO-like protein	molecular_function;biological_process;biological_process;cellular_component;cellular_component	GO:0005516;GO:0006952;GO:0009607;GO:0016020;GO:0016021	calmodulin binding|defense response|response to biotic stimulus|membrane|integral component of membrane
CG	chr10	1864001	1865000	1.79e-05	0.000307	135	18	121	51	121	15	106	52	42	12	29	7	-17.83	22.28	40.11	intron	.	MELO3C012221.2	MELO3C012221.2.1	other intron (13 | 14)	protein	Mediator of RNA polymerase II transcription subunit 25	molecular_function;molecular_function;molecular_function;cellular_component;biological_process;biological_process;biological_process;biological_process;biological_process;biological_process;biological_process;biological_process;biological_process;cellular_component;biological_process;biological_process;biological_process	GO:0003677;GO:0003713;GO:0005515;GO:0005634;GO:0006351;GO:0006355;GO:0009585;GO:0009867;GO:0009908;GO:0009909;GO:0009911;GO:0010114;GO:0010218;GO:0016592;GO:0031349;GO:0045893;GO:0050832	DNA binding|transcription coactivator activity|protein binding|nucleus|transcription, DNA-templated|regulation of transcription, DNA-templated|red, far-red light phototransduction|jasmonic acid mediated signaling pathway|flower development|regulation of flower development|positive regulation of flower development|response to red light|response to far red light|mediator complex|positive regulation…
CG	chr10	1866001	1867000	0.00168	0.0141	45	14	84	35	107	54	15	0	50	18	20	3	18.94	43.64	24.71	exon,intron	.	MELO3C012221.2	MELO3C012221.2.1	other exon (9,10 | 15),other intron (8,9,10 | 14)	protein	Mediator of RNA polymerase II transcription subunit 25	molecular_function;molecular_function;molecular_function;cellular_component;biological_process;biological_process;biological_process;biological_process;biological_process;biological_process;biological_process;biological_process;biological_process;cellular_component;biological_process;biological_process;biological_process	GO:0003677;GO:0003713;GO:0005515;GO:0005634;GO:0006351;GO:0006355;GO:0009585;GO:0009867;GO:0009908;GO:0009909;GO:0009911;GO:0010114;GO:0010218;GO:0016592;GO:0031349;GO:0045893;GO:0050832	DNA binding|transcription coactivator activity|protein binding|nucleus|transcription, DNA-templated|regulation of transcription, DNA-templated|red, far-red light phototransduction|jasmonic acid mediated signaling pathway|flower development|regulation of flower development|positive regulation of flower development|response to red light|response to far red light|mediator complex|positive regulation…
CG	chr10	1868001	1869000	0.0188	0.0904	71	46	37	21	51	39	23	15	31	28	12	11	-15.15	66.67	81.82	exon,intron	.	MELO3C012221.2	MELO3C012221.2.1	other exon (5,6,7 | 15),other intron (4,5,6,7 | 14)	protein	Mediator of RNA polymerase II transcription subunit 25	molecular_function;molecular_function;molecular_function;cellular_component;biological_process;biological_process;biological_process;biological_process;biological_process;biological_process;biological_process;biological_process;biological_process;cellular_component;biological_process;biological_process;biological_process	GO:0003677;GO:0003713;GO:0005515;GO:0005634;GO:0006351;GO:0006355;GO:0009585;GO:0009867;GO:0009908;GO:0009909;GO:0009911;GO:0010114;GO:0010218;GO:0016592;GO:0031349;GO:0045893;GO:0050832	DNA binding|transcription coactivator activity|protein binding|nucleus|transcription, DNA-templated|regulation of transcription, DNA-templated|red, far-red light phototransduction|jasmonic acid mediated signaling pathway|flower development|regulation of flower development|positive regulation of flower development|response to red light|response to far red light|mediator complex|positive regulation…
CG	chr10	1875001	1876000	3.37e-15	4.28e-13	361	254	383	257	342	271	400	320	329	282	333	309	-13.77	72.01	85.78	promotor	1403	MELO3C012221.2	MELO3C012221.2.1	.	protein	Mediator of RNA polymerase II transcription subunit 25	molecular_function;molecular_function;molecular_function;cellular_component;biological_process;biological_process;biological_process;biological_process;biological_process;biological_process;biological_process;biological_process;biological_process;cellular_component;biological_process;biological_process;biological_process	GO:0003677;GO:0003713;GO:0005515;GO:0005634;GO:0006351;GO:0006355;GO:0009585;GO:0009867;GO:0009908;GO:0009909;GO:0009911;GO:0010114;GO:0010218;GO:0016592;GO:0031349;GO:0045893;GO:0050832	DNA binding|transcription coactivator activity|protein binding|nucleus|transcription, DNA-templated|regulation of transcription, DNA-templated|red, far-red light phototransduction|jasmonic acid mediated signaling pathway|flower development|regulation of flower development|positive regulation of flower development|response to red light|response to far red light|mediator complex|positive regulation…
CG	chr10	2425001	2426000	1.16e-11	8.26e-10	271	130	233	38	372	101	220	84	274	167	347	141	-15.9	30.71	46.61	promotor,exon	.	MELO3C012136.2	MELO3C012136.2.1	1st exon (1 | 1),UTR5	protein	Nodulin-related protein 1	molecular_function;biological_process;biological_process;biological_process;biological_process;biological_process;biological_process;biological_process	GO:0005515;GO:0006952;GO:0009408;GO:0009409;GO:0009617;GO:0009651;GO:0009738;GO:1900426	protein binding|defense response|response to heat|response to cold|response to bacterium|response to salt stress|abscisic acid-activated signaling pathway|positive regulation of defense response to bacterium
CG	chr10	5589001	5590000	6.47e-07	1.65e-05	180	114	140	75	112	43	233	164	57	34	168	122	-16.17	53.7	69.87	downstream	281	MELO3C011713.2	MELO3C011713.2.1	.	protein	Phosphatase 2C family protein	molecular_function;molecular_function;molecular_function;cellular_component;biological_process;cellular_component;cellular_component;molecular_function;molecular_function;molecular_function;biological_process	GO:0003824;GO:0004721;GO:0004722;GO:0005886;GO:0006470;GO:0016020;GO:0016021;GO:0016787;GO:0043169;GO:0046872;GO:1900425	catalytic activity|phosphoprotein phosphatase activity|protein serine/threonine phosphatase activity|plasma membrane|protein dephosphorylation|membrane|integral component of membrane|hydrolase activity|cation binding|metal ion binding|negative regulation of defense response to bacterium
CG	chr10	5591001	5592000	0.016	0.0804	218	20	129	25	101	28	26	0	21	0	53	27	-10.71	16.29	27	exon,intron	.	MELO3C011713.2	MELO3C011713.2.1	other exon (4 | 5),other intron (3,4 | 4)	protein	Phosphatase 2C family protein	molecular_function;molecular_function;molecular_function;cellular_component;biological_process;cellular_component;cellular_component;molecular_function;molecular_function;molecular_function;biological_process	GO:0003824;GO:0004721;GO:0004722;GO:0005886;GO:0006470;GO:0016020;GO:0016021;GO:0016787;GO:0043169;GO:0046872;GO:1900425	catalytic activity|phosphoprotein phosphatase activity|protein serine/threonine phosphatase activity|plasma membrane|protein dephosphorylation|membrane|integral component of membrane|hydrolase activity|cation binding|metal ion binding|negative regulation of defense response to bacterium
CG	chr10	7207001	7208000	6.9e-05	0.000985	128	98	134	99	175	116	72	67	129	106	53	42	-13.02	71.62	84.65	downstream	1387	MELO3C023881.2	MELO3C023881.2.1	.	protein	AT-hook motif nuclear-localized protein 20	biological_process;molecular_function;molecular_function;molecular_function;cellular_component;biological_process;biological_process;biological_process;biological_process;biological_process;biological_process;biological_process	GO:0002376;GO:0003677;GO:0003680;GO:0003700;GO:0005634;GO:0006351;GO:0006355;GO:0006952;GO:0042742;GO:0045087;GO:0045824;GO:1900425	immune system process|DNA binding|AT DNA binding|DNA-binding transcription factor activity|nucleus|transcription, DNA-templated|regulation of transcription, DNA-templated|defense response|defense response to bacterium|innate immune response|negative regulation of innate immune response|negative regulation of defense response to bacterium
CG	chr10	7208001	7209000	2.01e-05	0.00034	135	93	128	88	194	126	119	67	78	39	94	44	15.63	67.18	51.55	downstream	387	MELO3C023881.2	MELO3C023881.2.1	.	protein	AT-hook motif nuclear-localized protein 20	biological_process;molecular_function;molecular_function;molecular_function;cellular_component;biological_process;biological_process;biological_process;biological_process;biological_process;biological_process;biological_process	GO:0002376;GO:0003677;GO:0003680;GO:0003700;GO:0005634;GO:0006351;GO:0006355;GO:0006952;GO:0042742;GO:0045087;GO:0045824;GO:1900425	immune system process|DNA binding|AT DNA binding|DNA-binding transcription factor activity|nucleus|transcription, DNA-templated|regulation of transcription, DNA-templated|defense response|defense response to bacterium|innate immune response|negative regulation of innate immune response|negative regulation of defense response to bacterium
CG	chr10	9166001	9167000	5.18e-20	1.3e-17	238	75	311	133	200	76	295	177	270	169	203	125	-23.41	37.92	61.33	downstream	1466	MELO3C025152.2	MELO3C025152.2.1	.	protein	Coronatine-insensitive 1	biological_process;biological_process;biological_process;biological_process;biological_process;biological_process;biological_process;biological_process;biological_process;biological_process;biological_process;biological_process;biological_process;biological_process;biological_process	GO:0009611;GO:0009625;GO:0009641;GO:0009753;GO:0009867;GO:0009901;GO:0009909;GO:0010118;GO:0010218;GO:0031146;GO:0031348;GO:0042742;GO:0048364;GO:0048443;GO:0050832	response to wounding|response to insect|shade avoidance|response to jasmonic acid|jasmonic acid mediated signaling pathway|anther dehiscence|regulation of flower development|stomatal movement|response to far red light|SCF-dependent proteasomal ubiquitin-dependent protein catabolic process|negative regulation of defense response|defense response to bacterium|root development|stamen development|def…
CG	chr10	9173001	9174000	0.0012	0.0107	183	103	187	99	159	87	180	117	165	107	112	72	-10.14	54.63	64.77	promotor	847	MELO3C025152.2	MELO3C025152.2.1	.	protein	Coronatine-insensitive 1	biological_process;biological_process;biological_process;biological_process;biological_process;biological_process;biological_process;biological_process;biological_process;biological_process;biological_process;biological_process;biological_process;biological_process;biological_process	GO:0009611;GO:0009625;GO:0009641;GO:0009753;GO:0009867;GO:0009901;GO:0009909;GO:0010118;GO:0010218;GO:0031146;GO:0031348;GO:0042742;GO:0048364;GO:0048443;GO:0050832	response to wounding|response to insect|shade avoidance|response to jasmonic acid|jasmonic acid mediated signaling pathway|anther dehiscence|regulation of flower development|stomatal movement|response to far red light|SCF-dependent proteasomal ubiquitin-dependent protein catabolic process|negative regulation of defense response|defense response to bacterium|root development|stamen development|def…
CG	chr10	19820001	19821000	8.31e-05	0.00115	162	106	134	74	111	55	169	122	202	137	106	77	-12.7	57.74	70.44	downstream	69	MELO3C018325.2	MELO3C018325.2.1	.	protein	MLP-like protein 43	biological_process;biological_process	GO:0006952;GO:0009607	defense response|response to biotic stimulus
CG	chr10	21786001	21787000	1.77e-09	8.23e-08	241	84	250	106	222	78	216	107	190	105	168	100	-16.77	37.59	54.36	promotor,exon,intron	.	MELO3C026416.2	MELO3C026416.2.1	1st exon,other exon (1,2 | 2),1st intron (1 | 1),UTR5	protein	MLP-like protein 329	biological_process;biological_process	GO:0006952;GO:0009607	defense response|response to biotic stimulus
CG	chr11	338001	339000	1.56e-06	3.59e-05	96	1	24	14	42	17	33	12	10	10	24	13	-32.49	19.75	52.24	exon,intron	.	MELO3C023219.2	MELO3C023219.2.1	other exon (4,5,6 | 9),other intron (3,4,5,6 | 8)	protein	MLO-like protein 13	biological_process;cellular_component	GO:0006952;GO:0016021	defense response|integral component of membrane
CG	chr11	340001	341000	2.09e-06	4.63e-05	141	7	193	16	76	0	95	22	129	19	139	17	-10.37	5.61	15.98	promotor,exon,intron	.	MELO3C023219.2	MELO3C023219.2.1	1st exon,other exon (1,2 | 9),1st intron,other intron (1,2 | 8)	protein	MLO-like protein 13	biological_process;cellular_component	GO:0006952;GO:0016021	defense response|integral component of membrane
CG	chr11	340001	341000	2.09e-06	4.63e-05	141	7	193	16	76	0	95	22	129	19	139	17	-10.37	5.61	15.98	downstream	770	MELO3C034561.2	MELO3C034561.2.1	.	protein	MLO-like protein 13	biological_process;cellular_component	GO:0006952;GO:0016021	defense response|integral component of membrane
CG	chr11	5114001	5115000	0.000319	0.00359	101	36	38	12	53	15	95	41	44	26	136	69	-16.64	32.81	49.45	promotor	164	MELO3C021922.2	MELO3C021922.2.1	.	protein	Salicylic acid-binding protein 2	biological_process;biological_process;biological_process;biological_process;molecular_function;molecular_function;biological_process;molecular_function	GO:0002376;GO:0006952;GO:0008152;GO:0009862;GO:0016298;GO:0016787;GO:0045087;GO:0080031	immune system process|defense response|metabolic process|systemic acquired resistance, salicylic acid mediated signaling pathway|lipase activity|hydrolase activity|innate immune response|methyl salicylate esterase activity
CG	chr11	5115001	5116000	7.5e-11	4.59e-09	111	16	73	7	96	19	28	13	36	14	51	27	-31.96	15	46.96	promotor,exon,intron	.	MELO3C021922.2	MELO3C021922.2.1	1st exon (1 | 3),1st intron (1 | 2),UTR5	protein	Salicylic acid-binding protein 2	biological_process;biological_process;biological_process;biological_process;molecular_function;molecular_function;biological_process;molecular_function	GO:0002376;GO:0006952;GO:0008152;GO:0009862;GO:0016298;GO:0016787;GO:0045087;GO:0080031	immune system process|defense response|metabolic process|systemic acquired resistance, salicylic acid mediated signaling pathway|lipase activity|hydrolase activity|innate immune response|methyl salicylate esterase activity
CG	chr11	5117001	5118000	7.59e-07	1.9e-05	179	106	217	124	160	92	210	135	190	159	202	138	-13.85	57.91	71.76	exon,intron	.	MELO3C021922.2	MELO3C021922.2.1	other exon (2 | 3),1st intron (1 | 2)	protein	Salicylic acid-binding protein 2	biological_process;biological_process;biological_process;biological_process;molecular_function;molecular_function;biological_process;molecular_function	GO:0002376;GO:0006952;GO:0008152;GO:0009862;GO:0016298;GO:0016787;GO:0045087;GO:0080031	immune system process|defense response|metabolic process|systemic acquired resistance, salicylic acid mediated signaling pathway|lipase activity|hydrolase activity|innate immune response|methyl salicylate esterase activity
CG	chr11	5896001	5897000	1.48e-14	1.7e-12	79	8	76	2	85	2	62	1	121	49	168	50	-23.49	5	28.49	promotor,exon,intron	.	MELO3C021886.2	MELO3C021886.2.1	1st exon (1 | 2),1st intron (1 | 1),UTR5	protein	S-norcoclaurine synthase 1-like	biological_process;biological_process	GO:0006952;GO:0009607	defense response|response to biotic stimulus
CG	chr11	11742001	11743000	0.000254	0.00297	101	52	77	54	158	60	107	66	26	22	52	34	-16.54	49.4	65.95	promotor	458	MELO3C034965.2	MELO3C034965.2.1	.	protein	MLO-like protein	molecular_function;biological_process;biological_process;cellular_component;cellular_component	GO:0005516;GO:0006952;GO:0009607;GO:0016020;GO:0016021	calmodulin binding|defense response|response to biotic stimulus|membrane|integral component of membrane
CG	chr11	17091001	17092000	0.0305	0.128	144	77	10	6	58	39	53	26	49	32	77	64	-10.61	57.55	68.16	promotor,downstream,exon	.	MELO3C035030.2	MELO3C035030.2.1	1st exon (1 | 1)	protein	Disease resistance protein family	biological_process;cellular_component;cellular_component;molecular_function	GO:0006952;GO:0016020;GO:0016021;GO:0043531	defense response|membrane|integral component of membrane|ADP binding
CG	chr11	22152001	22153000	3.62e-29	2.52e-26	445	124	396	150	332	159	229	147	161	100	149	108	-28.95	36.91	65.86	promotor,exon,intron	.	MELO3C026838.2	MELO3C026838.2.1	1st exon,other exon (1,2 | 10),1st intron,other intron (1,2 | 9),UTR5	protein	Brassinosteroid LRR receptor kinase	molecular_function;biological_process;molecular_function;molecular_function;molecular_function;molecular_function;cellular_component;cellular_component;biological_process;biological_process;molecular_function;biological_process;biological_process;biological_process;biological_process;biological_process;biological_process;biological_process;cellular_component;cellular_component;molecular_function;…	GO:0000166;GO:0001578;GO:0004672;GO:0004674;GO:0005496;GO:0005524;GO:0005768;GO:0005886;GO:0006468;GO:0006952;GO:0008289;GO:0009647;GO:0009729;GO:0009742;GO:0009911;GO:0010224;GO:0010268;GO:0010584;GO:0016020;GO:0016021;GO:0016301;GO:0016310;GO:0016740;GO:0042802;GO:0042803;GO:0046982;GO:0048366;GO:0048657;GO:0060548;GO:1900140	nucleotide binding|microtubule bundle formation|protein kinase activity|protein serine/threonine kinase activity|steroid binding|ATP binding|endosome|plasma membrane|protein phosphorylation|defense response|lipid binding|skotomorphogenesis|detection of brassinosteroid stimulus|brassinosteroid mediated signaling pathway|positive regulation of flower development|response to UV-B|brassinosteroid hom…
CG	chr11	28123001	28124000	0.00463	0.0314	209	97	247	124	87	37	76	19	131	49	33	20	10.85	47.51	36.67	downstream,exon,intron	.	MELO3C025761.2	MELO3C025761.2.1	other exon (14 | 14),other intron (13 | 13),UTR3	protein	MLO-like protein	molecular_function;biological_process;biological_process;cellular_component;cellular_component	GO:0005516;GO:0006952;GO:0009607;GO:0016020;GO:0016021	calmodulin binding|defense response|response to biotic stimulus|membrane|integral component of membrane
CG	chr11	30326001	30327000	7.38e-13	6.44e-11	323	296	318	277	320	227	328	305	251	237	211	201	-10.8	83.25	94.05	downstream	362	MELO3C035189.2	MELO3C035189.2.1	.	protein	Phylloplanin	cellular_component;biological_process	GO:0005576;GO:0006952	extracellular region|defense response
CG	chr11	30557001	30558000	4.97e-05	0.000744	81	29	216	128	146	70	106	71	60	36	117	81	-15.19	51.24	66.43	downstream	1159	MELO3C021294.2	MELO3C021294.2.1	.	protein	major allergen Pru ar 1-like	biological_process;biological_process	GO:0006952;GO:0009607	defense response|response to biotic stimulus
CG	chr11	33661001	33662000	0.000588	0.00597	45	42	73	58	60	57	77	56	56	32	49	47	14.03	88.2	74.18	downstream	571	MELO3C022431.2	MELO3C022431.2.1	.	protein	Amaranthin-like lectin	biological_process;biological_process;molecular_function	GO:0006952;GO:0009607;GO:0030246	defense response|response to biotic stimulus|carbohydrate binding
CG	chr11	34022001	34023000	5.02e-08	1.68e-06	315	168	279	115	281	107	246	129	247	141	173	120	-13.99	44.57	58.56	exon,intron	.	MELO3C022486.2	MELO3C022486.2.1	other exon (8,9,10 | 11),other intron (7,8,9,10 | 10)	protein	MLO-like protein	molecular_function;biological_process;biological_process;cellular_component;cellular_component	GO:0005516;GO:0006952;GO:0009607;GO:0016020;GO:0016021	calmodulin binding|defense response|response to biotic stimulus|membrane|integral component of membrane
CG	chr11	34066001	34067000	0.00283	0.0213	56	42	47	35	56	44	40	23	10	0	10	10	21.1	76.1	55	exon,intron	.	MELO3C022492.2	MELO3C022492.2.1	other exon (5,6 | 6),other intron (4,5 | 5),UTR3	protein	Arginase	molecular_function;biological_process;cellular_component;molecular_function;molecular_function;biological_process;molecular_function;molecular_function	GO:0004053;GO:0006527;GO:0009507;GO:0016787;GO:0016813;GO:0042742;GO:0046872;GO:0050897	arginase activity|arginine catabolic process|chloroplast|hydrolase activity|hydrolase activity, acting on carbon-nitrogen (but not peptide) bonds, in linear amidines|defense response to bacterium|metal ion binding|cobalt ion binding
CG	chr12	4012001	4013000	5.12e-07	1.34e-05	78	33	75	37	100	31	49	36	22	22	10	0	-31.68	39.92	71.6	downstream,exon,intron	.	MELO3C005044.2	MELO3C005044.2.1	other exon (14 | 14),other intron (13 | 13),UTR3	protein	MLO-like protein	molecular_function;biological_process;biological_process;cellular_component;cellular_component	GO:0005516;GO:0006952;GO:0009607;GO:0016020;GO:0016021	calmodulin binding|defense response|response to biotic stimulus|membrane|integral component of membrane
CG	chr12	4019001	4020000	7.36e-31	6.08e-28	257	12	107	18	189	19	59	27	54	32	65	31	-41.7	8.86	50.56	promotor,exon,intron	.	MELO3C005044.2	MELO3C005044.2.1	1st exon,other exon (1,2 | 14),1st intron,other intron (1,2 | 13),UTR5	protein	MLO-like protein	molecular_function;biological_process;biological_process;cellular_component;cellular_component	GO:0005516;GO:0006952;GO:0009607;GO:0016020;GO:0016021	calmodulin binding|defense response|response to biotic stimulus|membrane|integral component of membrane
CG	chr12	4021001	4022000	0.0414	0.159	89	29	77	24	104	31	24	0	37	0	53	24	10.06	31.11	21.05	promotor	1571	MELO3C005044.2	MELO3C005044.2.1	.	protein	MLO-like protein	molecular_function;biological_process;biological_process;cellular_component;cellular_component	GO:0005516;GO:0006952;GO:0009607;GO:0016020;GO:0016021	calmodulin binding|defense response|response to biotic stimulus|membrane|integral component of membrane
CG	chr12	4152001	4153000	2.96e-05	0.000476	179	69	249	96	173	63	123	58	111	57	136	76	-13.68	37.94	51.62	exon,intron	.	MELO3C005038.2	MELO3C005038.2.1	other exon (9,10 | 15),other intron (8,9,10 | 14)	protein	MLO-like protein	molecular_function;biological_process;biological_process;cellular_component;cellular_component	GO:0005516;GO:0006952;GO:0009607;GO:0016020;GO:0016021	calmodulin binding|defense response|response to biotic stimulus|membrane|integral component of membrane
CG	chr12	4154001	4155000	4.35e-07	1.16e-05	215	118	132	79	161	106	122	94	73	48	138	112	-16.63	59.65	76.28	exon,intron	.	MELO3C005038.2	MELO3C005038.2.1	other exon (13,14,15 | 15),other intron (13,14 | 14)	protein	MLO-like protein	molecular_function;biological_process;biological_process;cellular_component;cellular_component	GO:0005516;GO:0006952;GO:0009607;GO:0016020;GO:0016021	calmodulin binding|defense response|response to biotic stimulus|membrane|integral component of membrane
CG	chr12	4365001	4366000	0.00375	0.0266	70	51	97	61	102	68	89	64	83	66	113	92	-10.98	66.91	77.89	exon,intron	.	MELO3C035428.2	MELO3C035428.2.1	other exon (2 | 5),other intron (2 | 4)	protein	Cytosolic isocitrate dehydrogenase [NADP]	molecular_function;molecular_function;molecular_function;cellular_component;cellular_component;cellular_component;biological_process;biological_process;biological_process;biological_process;cellular_component;cellular_component;biological_process;biological_process;molecular_function;molecular_function;biological_process;biological_process;molecular_function;cellular_component;molecular_function;…	GO:0000287;GO:0004450;GO:0005507;GO:0005737;GO:0005829;GO:0005886;GO:0006099;GO:0006102;GO:0006739;GO:0006952;GO:0009506;GO:0009570;GO:0009651;GO:0010043;GO:0016491;GO:0016616;GO:0042742;GO:0046686;GO:0046872;GO:0048046;GO:0051287;GO:0055114	magnesium ion binding|isocitrate dehydrogenase (NADP+) activity|copper ion binding|cytoplasm|cytosol|plasma membrane|tricarboxylic acid cycle|isocitrate metabolic process|NADP metabolic process|defense response|plasmodesma|chloroplast stroma|response to salt stress|response to zinc ion|oxidoreductase activity|oxidoreductase activity, acting on the CH-OH group of donors, NAD or NADP as acceptor|de…
CG	chr12	17572001	17573000	0.00094	0.00878	111	53	86	35	148	45	119	47	37	20	64	49	-14.18	38.55	52.73	exon,intron	.	MELO3C021795.2	MELO3C021795.2.1	1st exon (1 | 4),1st intron (1 | 3)	protein	Regulatory protein NPR1	biological_process	GO:0042742	defense response to bacterium
CG	chr12	17574001	17575000	1.02e-09	4.95e-08	90	43	177	81	48	24	69	63	73	40	72	54	-26.38	46.98	73.36	exon,intron	.	MELO3C021795.2	MELO3C021795.2.1	other exon (2,3,4 | 4),other intron (2,3 | 3)	protein	Regulatory protein NPR1	biological_process	GO:0042742	defense response to bacterium
CG	chr12	20799001	20800000	0.0131	0.0692	78	24	80	26	52	15	78	33	35	13	43	22	-12.64	30.95	43.59	downstream,exon,intron	.	MELO3C002777.2	MELO3C002777.2.1	other exon (2,3 | 3),1st intron,other intron (1,2 | 2),UTR3	protein	Salicylic acid-binding protein 2	biological_process;biological_process;biological_process;biological_process;molecular_function;molecular_function;biological_process;molecular_function	GO:0002376;GO:0006952;GO:0008152;GO:0009862;GO:0016298;GO:0016787;GO:0045087;GO:0080031	immune system process|defense response|metabolic process|systemic acquired resistance, salicylic acid mediated signaling pathway|lipase activity|hydrolase activity|innate immune response|methyl salicylate esterase activity
CG	chr12	21414001	21415000	0.00179	0.0148	42	4	96	36	32	0	41	7	31	1	28	1	14.53	23.53	9	promotor	1418	MELO3C002741.2	MELO3C002741.2.1	.	protein	Protein TIFY 5A	molecular_function;molecular_function;cellular_component;biological_process;biological_process;biological_process;biological_process;biological_process;biological_process;biological_process	GO:0003714;GO:0005515;GO:0005634;GO:0006351;GO:0006355;GO:0006952;GO:0009611;GO:0031347;GO:1903507;GO:2000022	transcription corepressor activity|protein binding|nucleus|transcription, DNA-templated|regulation of transcription, DNA-templated|defense response|response to wounding|regulation of defense response|negative regulation of nucleic acid-templated transcription|regulation of jasmonic acid mediated signaling pathway
CG	chr12	22537001	22538000	1.16e-05	0.00021	80	0	128	2	157	16	83	26	10	0	55	0	-12.64	4.93	17.57	exon,intron	.	MELO3C002630.2	MELO3C002630.2.1	other exon (12,13,14 | 15),other intron (11,12,13,14 | 14)	protein	SNI1	cellular_component;biological_process;cellular_component;biological_process;biological_process	GO:0005634;GO:0006974;GO:0030915;GO:0031348;GO:0045892	nucleus|cellular response to DNA damage stimulus|Smc5-Smc6 complex|negative regulation of defense response|negative regulation of transcription, DNA-templated
CG	chr12	25519001	25520000	0.000823	0.00788	12	2	66	60	21	11	12	12	42	42	33	26	-18.22	73.74	91.95	intron	.	MELO3C002216.2	MELO3C002216.2.1	other intron (7 | 7)	protein	MLO-like protein	molecular_function;biological_process;biological_process;cellular_component;cellular_component	GO:0005516;GO:0006952;GO:0009607;GO:0016020;GO:0016021	calmodulin binding|defense response|response to biotic stimulus|membrane|integral component of membrane
CG	chr12	25540001	25541000	0.00144	0.0124	307	95	248	74	241	74	119	56	126	50	35	9	-10.54	30.53	41.07	exon,intron	.	MELO3C002216.2	MELO3C002216.2.1	other exon (3,4,5 | 8),other intron (2,3,4,5 | 7),UTR3	protein	MLO-like protein	molecular_function;biological_process;biological_process;cellular_component;cellular_component	GO:0005516;GO:0006952;GO:0009607;GO:0016020;GO:0016021	calmodulin binding|defense response|response to biotic stimulus|membrane|integral component of membrane
CG	chr00	7993001	7994000	4.68e-13	4.24e-11	91	40	62	24	59	24	24	0	12	0	21	0	41.51	41.51	0	promotor,exon,intron	.	MELO3C027962.2	MELO3C027962.2.1	1st exon (1 | 11),1st intron (1 | 10),UTR5	protein	Vat protein	biological_process;molecular_function	GO:0006952;GO:0043531	defense response|ADP binding
CG	chr00	9471001	9472000	0.000617	0.00621	66	47	33	18	45	26	139	105	49	31	138	120	-15.33	63.19	78.53	downstream	1806	MELO3C027615.2	MELO3C027615.2.1	.	protein	Vat protein	biological_process;molecular_function	GO:0006952;GO:0043531	defense response|ADP binding
CG	chr01	163001	164000	0.000342	0.0038	69	12	112	24	126	18	133	27	56	24	71	28	-12.8	17.59	30.38	downstream	376	MELO3C018425.2	MELO3C018425.2.1	.	protein	Salicylic acid-binding protein 2	biological_process;biological_process;biological_process;biological_process;molecular_function;molecular_function;biological_process;molecular_function	GO:0002376;GO:0006952;GO:0008152;GO:0009862;GO:0016298;GO:0016787;GO:0045087;GO:0080031	immune system process|defense response|metabolic process|systemic acquired resistance, salicylic acid mediated signaling pathway|lipase activity|hydrolase activity|innate immune response|methyl salicylate esterase activity
CG	chr01	513001	514000	0.0183	0.0886	42	14	63	10	69	12	45	6	17	0	15	1	11.6	20.69	9.09	exon,intron	.	MELO3C018475.2	MELO3C018475.2.1	other exon (2,3,4,5 | 8),other intron (2,3,4,5 | 7)	protein	Elicitor-responsive protein 3	cellular_component;biological_process	GO:0005737;GO:0006952	cytoplasm|defense response
CG	chr01	1658001	1659000	7.77e-09	3.14e-07	93	4	190	0	120	0	81	6	45	9	45	6	-11.29	0.99	12.28	promotor	1042	MELO3C018636.2	MELO3C018636.2.1	.	protein	Metacaspase-1	molecular_function;molecular_function;biological_process;biological_process;molecular_function;molecular_function;molecular_function;biological_process	GO:0004197;GO:0005515;GO:0006508;GO:0006952;GO:0008233;GO:0008234;GO:0016787;GO:0043068	cysteine-type endopeptidase activity|protein binding|proteolysis|defense response|peptidase activity|cysteine-type peptidase activity|hydrolase activity|positive regulation of programmed cell death
CG	chr01	1663001	1664000	3.02e-06	6.42e-05	408	163	186	69	281	135	153	75	72	1	212	50	13.11	41.94	28.83	downstream,exon,intron	.	MELO3C018636.2	MELO3C018636.2.1	other exon (4,5 | 5),other intron (3,4 | 4),UTR3	protein	Metacaspase-1	molecular_function;molecular_function;biological_process;biological_process;molecular_function;molecular_function;molecular_function;biological_process	GO:0004197;GO:0005515;GO:0006508;GO:0006952;GO:0008233;GO:0008234;GO:0016787;GO:0043068	cysteine-type endopeptidase activity|protein binding|proteolysis|defense response|peptidase activity|cysteine-type peptidase activity|hydrolase activity|positive regulation of programmed cell death
CG	chr01	3631001	3632000	7.77e-16	1.09e-13	35	2	178	47	84	12	186	108	56	1	123	75	-29.87	20.54	50.41	promotor	643	MELO3C018880.2	MELO3C018880.2.1	.	protein	Glycine-rich protein	cellular_component;cellular_component;biological_process;biological_process;biological_process	GO:0005576;GO:0005618;GO:0006952;GO:0009607;GO:0071555	extracellular region|cell wall|defense response|response to biotic stimulus|cell wall organization
CG	chr01	3632001	3633000	3.72e-08	1.28e-06	278	17	184	22	211	18	199	36	151	30	165	34	-10.95	8.47	19.42	promotor,exon,intron	.	MELO3C018880.2	MELO3C018880.2.1	1st exon (1 | 2),1st intron (1 | 1),UTR5	protein	Glycine-rich protein	cellular_component;cellular_component;biological_process;biological_process;biological_process	GO:0005576;GO:0005618;GO:0006952;GO:0009607;GO:0071555	extracellular region|cell wall|defense response|response to biotic stimulus|cell wall organization
CG	chr01	16842001	16843000	8.57e-08	2.72e-06	224	42	227	61	97	17	249	80	149	60	143	58	-14.7	21.9	36.6	downstream	535	MELO3C013352.2	MELO3C013352.2.1	.	protein	BOI-related E3 ubiquitin-protein ligase 1-like	molecular_function;cellular_component;molecular_function;biological_process;molecular_function;biological_process	GO:0004842;GO:0005634;GO:0008270;GO:0016567;GO:0016874;GO:0031347	ubiquitin-protein transferase activity|nucleus|zinc ion binding|protein ubiquitination|ligase activity|regulation of defense response
CG	chr01	25870001	25871000	3.82e-08	1.32e-06	126	14	130	15	93	13	91	0	49	1	79	1	11.12	12.03	0.91	downstream,exon	.	MELO3C029150.2	MELO3C029150.2.1	1st exon (1 | 1)	protein	rRNA N-glycosidase	biological_process;molecular_function;biological_process;molecular_function	GO:0006952;GO:0016787;GO:0017148;GO:0030598	defense response|hydrolase activity|negative regulation of translation|rRNA N-glycosylase activity
CG	chr01	26668001	26669000	0.00182	0.015	189	87	94	31	166	76	163	85	113	65	68	37	-11.15	43.21	54.36	promotor	763	MELO3C021057.2	MELO3C021057.2.1	.	protein	RPM1-interacting protein 4	biological_process;biological_process;molecular_function;cellular_component;biological_process;biological_process;biological_process;biological_process;biological_process;cellular_component;cellular_component;cellular_component;biological_process;biological_process	GO:0002237;GO:0002376;GO:0005515;GO:0005886;GO:0006468;GO:0006952;GO:0009626;GO:0009816;GO:0010204;GO:0012505;GO:0016020;GO:0019897;GO:0034051;GO:0045087	response to molecule of bacterial origin|immune system process|protein binding|plasma membrane|protein phosphorylation|defense response|plant-type hypersensitive response|defense response to bacterium, incompatible interaction|defense response signaling pathway, resistance gene-independent|endomembrane system|membrane|extrinsic component of plasma membrane|negative regulation of plant-type hypers…
CG	chr01	28064001	28065000	0.00392	0.0276	25	0	28	1	10	1	10	4	22	2	13	3	-16.83	3.17	20	downstream,exon,intron	.	MELO3C021125.2	MELO3C021125.2.1	other exon (5,6 | 6),other intron (5 | 5),UTR3	protein	Ubiquitin-like-conjugating enzyme ATG10	molecular_function;biological_process;biological_process;biological_process;cellular_component;cellular_component;biological_process;molecular_function;biological_process;biological_process;biological_process;biological_process;biological_process	GO:0004839;GO:0006914;GO:0006952;GO:0006995;GO:0016020;GO:0016021;GO:0016567;GO:0016874;GO:0042742;GO:0043482;GO:0050832;GO:0090549;GO:2000786	ubiquitin activating enzyme activity|autophagy|defense response|cellular response to nitrogen starvation|membrane|integral component of membrane|protein ubiquitination|ligase activity|defense response to bacterium|cellular pigment accumulation|defense response to fungus|response to carbon starvation|positive regulation of autophagosome assembly
CG	chr01	31307001	31308000	4.29e-09	1.83e-07	531	223	572	314	470	237	524	326	444	255	479	285	-10.64	49.21	59.85	promotor	1283	MELO3C015872.2	MELO3C015872.2.1	.	protein	Resistance to phytophthora 1	biological_process;cellular_component;cellular_component;biological_process;cellular_component;cellular_component	GO:0002229;GO:0009507;GO:0009536;GO:0010729;GO:0016020;GO:0016021	defense response to oomycetes|chloroplast|plastid|positive regulation of hydrogen peroxide biosynthetic process|membrane|integral component of membrane
CG	chr01	33873001	33874000	0.0212	0.0987	350	156	197	120	371	147	22	11	11	10	31	18	-14.86	46.08	60.94	promotor	1940	MELO3C023516.2	MELO3C023516.2.1	.	protein	protein EMSY-LIKE 3 isoform X1	biological_process	GO:0050832	defense response to fungus
CG	chr01	33877001	33878000	0.0489	0.178	62	25	45	19	58	19	61	28	24	15	59	28	-11.12	38.18	49.31	exon,intron	.	MELO3C023516.2	MELO3C023516.2.1	other exon (2,3,4 | 9),1st intron,other intron (1,2,3 | 8)	protein	protein EMSY-LIKE 3 isoform X1	biological_process	GO:0050832	defense response to fungus
CG	chr01	34928001	34929000	2.39e-25	1.12e-22	102	5	206	24	233	22	79	35	80	34	70	30	-33.8	9.43	43.23	downstream	1293	MELO3C023363.2	MELO3C023363.2.1	.	protein	Thionin-like protein 2	cellular_component;biological_process	GO:0005576;GO:0006952	extracellular region|defense response
CG	chr01	34928001	34929000	2.39e-25	1.12e-22	102	5	206	24	233	22	79	35	80	34	70	30	-33.8	9.43	43.23	promotor	1299	MELO3C023361.2	MELO3C023361.2.1	.	protein	Thionin-like protein 2	cellular_component;biological_process	GO:0005576;GO:0006952	extracellular region|defense response
CG	chr01	34929001	34930000	4.49e-07	1.2e-05	252	205	292	207	140	99	245	211	273	238	231	190	-10.61	74.71	85.31	promotor	299	MELO3C023361.2	MELO3C023361.2.1	.	protein	Thionin-like protein 2	cellular_component;biological_process	GO:0005576;GO:0006952	extracellular region|defense response
CG	chr01	36109001	36110000	5.57e-18	1.05e-15	143	103	364	98	147	102	223	61	142	33	144	19	24.13	46.33	22.2	downstream	963	MELO3C024336.2	MELO3C024336.2.1	.	protein	Protein TIFY 10B	molecular_function;molecular_function;cellular_component;biological_process;biological_process;biological_process;biological_process;biological_process;biological_process;biological_process;biological_process	GO:0003714;GO:0005515;GO:0005634;GO:0006351;GO:0006355;GO:0006952;GO:0009611;GO:0009753;GO:0031347;GO:1903507;GO:2000022	transcription corepressor activity|protein binding|nucleus|transcription, DNA-templated|regulation of transcription, DNA-templated|defense response|response to wounding|response to jasmonic acid|regulation of defense response|negative regulation of nucleic acid-templated transcription|regulation of jasmonic acid mediated signaling pathway
CG	chr01	36110001	36111000	4.64e-07	1.23e-05	282	123	151	30	248	106	246	92	70	1	104	6	14.46	38.03	23.57	downstream,exon,intron	.	MELO3C024336.2	MELO3C024336.2.1	other exon (5 | 5),other intron (4 | 4),UTR3	protein	Protein TIFY 10B	molecular_function;molecular_function;cellular_component;biological_process;biological_process;biological_process;biological_process;biological_process;biological_process;biological_process;biological_process	GO:0003714;GO:0005515;GO:0005634;GO:0006351;GO:0006355;GO:0006952;GO:0009611;GO:0009753;GO:0031347;GO:1903507;GO:2000022	transcription corepressor activity|protein binding|nucleus|transcription, DNA-templated|regulation of transcription, DNA-templated|defense response|response to wounding|response to jasmonic acid|regulation of defense response|negative regulation of nucleic acid-templated transcription|regulation of jasmonic acid mediated signaling pathway
CG	chr02	2650001	2651000	8e-06	0.000152	257	120	318	184	354	197	332	216	238	153	324	205	-10.28	53.93	64.21	downstream	1826	MELO3C015538.2	MELO3C015538.2.1	.	protein	Protein TIFY 10a	molecular_function;molecular_function;cellular_component;biological_process;biological_process;biological_process;biological_process;biological_process;biological_process	GO:0003714;GO:0005515;GO:0005634;GO:0006351;GO:0006355;GO:0009611;GO:0031347;GO:1903507;GO:2000022	transcription corepressor activity|protein binding|nucleus|transcription, DNA-templated|regulation of transcription, DNA-templated|response to wounding|regulation of defense response|negative regulation of nucleic acid-templated transcription|regulation of jasmonic acid mediated signaling pathway
CG	chr02	8080001	8081000	4.02e-10	2.13e-08	155	1	151	2	174	10	146	44	65	0	94	1	-12.05	2.71	14.75	downstream,exon,intron	.	MELO3C015113.2	MELO3C015113.2.1	other exon (8 | 8),other intron (7 | 7),UTR3	protein	Protein SMG7	biological_process;cellular_component;molecular_function;molecular_function;cellular_component;cellular_component;cellular_component;biological_process;biological_process;biological_process;biological_process;biological_process;molecular_function;molecular_function;biological_process;molecular_function;biological_process;biological_process	GO:0000184;GO:0000932;GO:0004540;GO:0005515;GO:0005634;GO:0005697;GO:0005737;GO:0006406;GO:0006952;GO:0007004;GO:0007275;GO:0040008;GO:0042162;GO:0043021;GO:0043487;GO:0070034;GO:0090306;GO:0090501	nuclear-transcribed mRNA catabolic process, nonsense-mediated decay|P-body|ribonuclease activity|protein binding|nucleus|telomerase holoenzyme complex|cytoplasm|mRNA export from nucleus|defense response|telomere maintenance via telomerase|multicellular organism development|regulation of growth|telomeric DNA binding|ribonucleoprotein complex binding|regulation of RNA stability|telomerase RNA bindi…
CG	chr02	8086001	8087000	2.88e-11	1.9e-09	147	75	86	72	227	92	82	58	77	62	43	39	-26.76	51.96	78.71	exon,intron	.	MELO3C015113.2	MELO3C015113.2.1	other exon (2 | 8),1st intron,other intron (1,2 | 7),UTR5	protein	Protein SMG7	biological_process;cellular_component;molecular_function;molecular_function;cellular_component;cellular_component;cellular_component;biological_process;biological_process;biological_process;biological_process;biological_process;molecular_function;molecular_function;biological_process;molecular_function;biological_process;biological_process	GO:0000184;GO:0000932;GO:0004540;GO:0005515;GO:0005634;GO:0005697;GO:0005737;GO:0006406;GO:0006952;GO:0007004;GO:0007275;GO:0040008;GO:0042162;GO:0043021;GO:0043487;GO:0070034;GO:0090306;GO:0090501	nuclear-transcribed mRNA catabolic process, nonsense-mediated decay|P-body|ribonuclease activity|protein binding|nucleus|telomerase holoenzyme complex|cytoplasm|mRNA export from nucleus|defense response|telomere maintenance via telomerase|multicellular organism development|regulation of growth|telomeric DNA binding|ribonucleoprotein complex binding|regulation of RNA stability|telomerase RNA bindi…
CG	chr02	9924001	9925000	9.58e-08	3.01e-06	393	90	362	84	235	66	294	102	225	80	218	84	-11.85	24.24	36.09	downstream,exon,intron	.	MELO3C015021.2	MELO3C015021.2.1	1st exon,other exon (1,2 | 2),1st intron (1 | 1),UTR3	protein	MLP-like protein 329	biological_process;biological_process	GO:0006952;GO:0009607	defense response|response to biotic stimulus
CG	chr02	9925001	9926000	1.3e-08	4.99e-07	320	157	335	196	237	110	403	271	303	178	244	168	-13.04	51.91	64.95	promotor,exon,intron	.	MELO3C015021.2	MELO3C015021.2.1	1st exon (1 | 2),1st intron (1 | 1),UTR5	protein	MLP-like protein 329	biological_process;biological_process	GO:0006952;GO:0009607	defense response|response to biotic stimulus
CG	chr02	9956001	9957000	0.000224	0.00267	187	132	146	112	244	186	165	92	132	90	157	108	10.65	74.52	63.88	promotor	946	MELO3C029386.2	MELO3C029386.2.1	.	protein	MLP-like protein 329	biological_process;biological_process	GO:0006952;GO:0009607	defense response|response to biotic stimulus
CG	chr02	10044001	10045000	5.31e-06	0.000106	78	1	85	8	89	0	62	12	70	6	81	15	-11.92	3.57	15.49	promotor,exon,intron	.	MELO3C015016.2	MELO3C015016.2.1	1st exon,other exon (1,2 | 2),1st intron (1 | 1),UTR5,UTR3	protein	MLP-like protein 328	biological_process;biological_process	GO:0006952;GO:0009607	defense response|response to biotic stimulus
CG	chr02	10122001	10123000	3.62e-13	3.34e-11	163	2	140	1	194	2	213	53	124	0	124	0	-10.49	1.01	11.5	downstream	700	MELO3C015014.2	MELO3C015014.2.1	.	protein	MLP-like protein 328	biological_process;biological_process	GO:0006952;GO:0009607	defense response|response to biotic stimulus
CG	chr02	10124001	10125000	0.00732	0.0446	77	47	91	57	96	47	101	45	88	37	58	30	11.85	57.2	45.34	promotor,exon,intron	.	MELO3C015014.2	MELO3C015014.2.1	1st exon,other exon (1,2 | 2),1st intron (1 | 1),UTR5,UTR3	protein	MLP-like protein 328	biological_process;biological_process	GO:0006952;GO:0009607	defense response|response to biotic stimulus
CG	chr02	10125001	10126000	4.47e-07	1.19e-05	153	127	195	147	107	77	173	156	54	52	15	14	-14.59	77.14	91.74	promotor	279	MELO3C015014.2	MELO3C015014.2.1	.	protein	MLP-like protein 328	biological_process;biological_process	GO:0006952;GO:0009607	defense response|response to biotic stimulus
CG	chr02	10172001	10173000	0.000316	0.00357	21	17	191	147	140	67	107	81	42	18	53	2	15.62	65.62	50	promotor,exon,intron	.	MELO3C015011.2	MELO3C015011.2.1	1st exon,other exon (1,2 | 2),1st intron (1 | 1),UTR5,UTR3	protein	MLP-like protein 329	biological_process;biological_process	GO:0006952;GO:0009607	defense response|response to biotic stimulus
CG	chr02	10337001	10338000	5.29e-05	0.000785	62	7	64	11	79	17	45	1	13	0	15	0	15.7	17.07	1.37	downstream,exon,intron	.	MELO3C015005.2	MELO3C015005.2.1	1st exon,other exon (1,2 | 2),1st intron (1 | 1),UTR5,UTR3	protein	MLP-like protein 328	biological_process;biological_process	GO:0006952;GO:0009607	defense response|response to biotic stimulus
CG	chr02	10338001	10339000	0.00154	0.0131	171	90	206	123	191	133	91	63	121	91	119	82	-10.38	60.92	71.3	downstream	108	MELO3C015005.2	MELO3C015005.2.1	.	protein	MLP-like protein 328	biological_process;biological_process	GO:0006952;GO:0009607	defense response|response to biotic stimulus
CG	chr02	10504001	10505000	0.000248	0.0029	154	54	106	54	137	37	126	80	57	32	93	28	-14.2	36.52	50.72	exon,intron	.	MELO3C014995.2	MELO3C014995.2.1	other exon (6 | 7),other intron (5,6 | 6)	protein	Drug/metabolite transporter	biological_process;biological_process;cellular_component;cellular_component	GO:0006952;GO:0009607;GO:0016020;GO:0016021	defense response|response to biotic stimulus|membrane|integral component of membrane
CG	chr02	10505001	10506000	4.01e-12	3.08e-10	105	0	94	0	117	1	129	26	15	0	33	0	-14.37	0.32	14.69	exon,intron	.	MELO3C014995.2	MELO3C014995.2.1	other exon (2,3,4,5 | 7),1st intron,other intron (1,2,3,4,5 | 6)	protein	Drug/metabolite transporter	biological_process;biological_process;cellular_component;cellular_component	GO:0006952;GO:0009607;GO:0016020;GO:0016021	defense response|response to biotic stimulus|membrane|integral component of membrane
CG	chr02	10576001	10577000	4.79e-09	2.02e-07	97	35	217	136	82	37	94	52	296	222	219	157	-18.25	52.53	70.77	promotor	33	MELO3C014991.2	MELO3C014991.2.1	.	protein	MLP-like protein 28	biological_process;biological_process	GO:0006952;GO:0009607	defense response|response to biotic stimulus
CG	chr02	10577001	10578000	0.000209	0.00252	22	9	65	45	30	13	56	35	180	151	34	20	-19.03	57.26	76.3	promotor	1033	MELO3C014991.2	MELO3C014991.2.1	.	protein	MLP-like protein 28	biological_process;biological_process	GO:0006952;GO:0009607	defense response|response to biotic stimulus
CG	chr02	26209001	26210000	2.47e-10	1.36e-08	277	93	51	0	69	14	102	32	164	34	390	238	-19.39	26.95	46.34	promotor,exon,intron	.	MELO3C026286.2	MELO3C026286.2.1	1st exon (1 | 21),1st intron (1 | 20)	protein	Protein MICRORCHIDIA 6	molecular_function;molecular_function;molecular_function;molecular_function;molecular_function;molecular_function;molecular_function;cellular_component;biological_process;biological_process;biological_process;biological_process;cellular_component;cellular_component;biological_process;molecular_function;molecular_function;biological_process;biological_process;molecular_function;biological_process;…	GO:0000166;GO:0003677;GO:0003723;GO:0004518;GO:0004519;GO:0005515;GO:0005524;GO:0005634;GO:0006281;GO:0006282;GO:0006952;GO:0006974;GO:0009506;GO:0009941;GO:0016569;GO:0016787;GO:0016887;GO:0031047;GO:0031935;GO:0042803;GO:0080188;GO:0090305;GO:1902290	nucleotide binding|DNA binding|RNA binding|nuclease activity|endonuclease activity|protein binding|ATP binding|nucleus|DNA repair|regulation of DNA repair|defense response|cellular response to DNA damage stimulus|plasmodesma|chloroplast envelope|covalent chromatin modification|hydrolase activity|ATPase activity|gene silencing by RNA|regulation of chromatin silencing|protein homodimerization activ…
CG	chr02	26217001	26218000	1.42e-05	0.000251	168	103	196	120	166	102	85	68	115	83	78	61	-14.94	61.32	76.26	exon,intron	.	MELO3C026286.2	MELO3C026286.2.1	other exon (3,4,5 | 21),other intron (3,4,5 | 20)	protein	Protein MICRORCHIDIA 6	molecular_function;molecular_function;molecular_function;molecular_function;molecular_function;molecular_function;molecular_function;cellular_component;biological_process;biological_process;biological_process;biological_process;cellular_component;cellular_component;biological_process;molecular_function;molecular_function;biological_process;biological_process;molecular_function;biological_process;…	GO:0000166;GO:0003677;GO:0003723;GO:0004518;GO:0004519;GO:0005515;GO:0005524;GO:0005634;GO:0006281;GO:0006282;GO:0006952;GO:0006974;GO:0009506;GO:0009941;GO:0016569;GO:0016787;GO:0016887;GO:0031047;GO:0031935;GO:0042803;GO:0080188;GO:0090305;GO:1902290	nucleotide binding|DNA binding|RNA binding|nuclease activity|endonuclease activity|protein binding|ATP binding|nucleus|DNA repair|regulation of DNA repair|defense response|cellular response to DNA damage stimulus|plasmodesma|chloroplast envelope|covalent chromatin modification|hydrolase activity|ATPase activity|gene silencing by RNA|regulation of chromatin silencing|protein homodimerization activ…
CG	chr02	26836001	26837000	1.1e-07	3.42e-06	112	1	112	9	119	45	71	1	45	2	64	1	13.81	16.03	2.22	exon,intron	.	MELO3C026187.2	MELO3C026187.2.1	1st exon (1 | 20),1st intron (1 | 19)	protein	Protein MICRORCHIDIA 4	molecular_function;molecular_function;molecular_function;molecular_function;molecular_function;molecular_function;cellular_component;cellular_component;biological_process;biological_process;biological_process;biological_process;molecular_function;biological_process;biological_process;cellular_component;molecular_function;molecular_function;molecular_function;biological_process;biological_process;…	GO:0000166;GO:0003677;GO:0003723;GO:0004518;GO:0004519;GO:0005524;GO:0005634;GO:0005654;GO:0006281;GO:0006282;GO:0006952;GO:0006974;GO:0016301;GO:0016310;GO:0016569;GO:0016604;GO:0016740;GO:0016787;GO:0016887;GO:0031047;GO:0031935;GO:0043621;GO:0044030;GO:0090305;GO:1902290	nucleotide binding|DNA binding|RNA binding|nuclease activity|endonuclease activity|ATP binding|nucleus|nucleoplasm|DNA repair|regulation of DNA repair|defense response|cellular response to DNA damage stimulus|kinase activity|phosphorylation|covalent chromatin modification|nuclear body|transferase activity|hydrolase activity|ATPase activity|gene silencing by RNA|regulation of chromatin silencing|p…
CG	chr02	26846001	26847000	1.42e-05	0.000251	242	92	234	105	253	87	162	85	165	82	145	77	-12.74	38.96	51.69	exon,intron	.	MELO3C026187.2	MELO3C026187.2.1	other exon (13,14 | 20),other intron (12,13,14 | 19)	protein	Protein MICRORCHIDIA 4	molecular_function;molecular_function;molecular_function;molecular_function;molecular_function;molecular_function;cellular_component;cellular_component;biological_process;biological_process;biological_process;biological_process;molecular_function;biological_process;biological_process;cellular_component;molecular_function;molecular_function;molecular_function;biological_process;biological_process;…	GO:0000166;GO:0003677;GO:0003723;GO:0004518;GO:0004519;GO:0005524;GO:0005634;GO:0005654;GO:0006281;GO:0006282;GO:0006952;GO:0006974;GO:0016301;GO:0016310;GO:0016569;GO:0016604;GO:0016740;GO:0016787;GO:0016887;GO:0031047;GO:0031935;GO:0043621;GO:0044030;GO:0090305;GO:1902290	nucleotide binding|DNA binding|RNA binding|nuclease activity|endonuclease activity|ATP binding|nucleus|nucleoplasm|DNA repair|regulation of DNA repair|defense response|cellular response to DNA damage stimulus|kinase activity|phosphorylation|covalent chromatin modification|nuclear body|transferase activity|hydrolase activity|ATPase activity|gene silencing by RNA|regulation of chromatin silencing|p…
CG	chr03	2141001	2142000	0.00215	0.0171	31	5	121	91	60	30	221	167	87	63	105	66	-12.24	59.43	71.67	downstream	180	MELO3C008232.2	MELO3C008232.2.1	.	protein	AT-hook motif nuclear-localized protein 20	biological_process;molecular_function;molecular_function;molecular_function;cellular_component;biological_process;biological_process;biological_process;biological_process;biological_process;biological_process;biological_process	GO:0002376;GO:0003677;GO:0003680;GO:0003700;GO:0005634;GO:0006351;GO:0006355;GO:0006952;GO:0042742;GO:0045087;GO:0045824;GO:1900425	immune system process|DNA binding|AT DNA binding|DNA-binding transcription factor activity|nucleus|transcription, DNA-templated|regulation of transcription, DNA-templated|defense response|defense response to bacterium|innate immune response|negative regulation of innate immune response|negative regulation of defense response to bacterium
CG	chr03	5478001	5479000	1.29e-05	0.000232	270	105	327	158	240	134	228	24	230	49	374	234	10.53	47.43	36.9	downstream	776	MELO3C008404.2	MELO3C008404.2.1	.	protein	Pathogen-related protein	biological_process;biological_process	GO:0006952;GO:0009607	defense response|response to biotic stimulus
CG	chr03	5487001	5488000	0.00287	0.0215	127	84	111	76	264	138	63	42	62	47	40	30	-12.76	59.36	72.12	exon,intron	.	MELO3C008404.2	MELO3C008404.2.1	other exon (3,4 | 8),other intron (2,3,4 | 7)	protein	Pathogen-related protein	biological_process;biological_process	GO:0006952;GO:0009607	defense response|response to biotic stimulus
CG	chr03	13174001	13175000	8.47e-08	2.7e-06	97	90	161	104	146	126	211	152	128	73	170	96	16.14	79.21	63.06	promotor	242	MELO3C011620.2	MELO3C011620.2.1	.	protein	rRNA N-glycosidase	biological_process;molecular_function;biological_process;molecular_function	GO:0006952;GO:0016787;GO:0017148;GO:0030598	defense response|hydrolase activity|negative regulation of translation|rRNA N-glycosylase activity
CG	chr03	23732001	23733000	5.86e-06	0.000115	212	102	211	107	249	92	69	28	49	0	42	13	19.17	44.79	25.62	downstream,exon,intron	.	MELO3C019785.2	MELO3C019785.2.1	other exon (7 | 7),other intron (6 | 6),UTR3	protein	single-stranded DNA-binding protein WHY1, chloroplastic-like	molecular_function;molecular_function;biological_process;biological_process	GO:0003677;GO:0003697;GO:0006355;GO:0006952	DNA binding|single-stranded DNA binding|regulation of transcription, DNA-templated|defense response
CG	chr03	24588001	24589000	0.000414	0.00445	64	11	104	43	40	5	91	38	107	48	70	32	-15.66	28.37	44.03	downstream	134	MELO3C026525.2	MELO3C026525.2.1	.	protein	MLO-like protein	molecular_function;biological_process;biological_process;cellular_component;cellular_component	GO:0005516;GO:0006952;GO:0009607;GO:0016020;GO:0016021	calmodulin binding|defense response|response to biotic stimulus|membrane|integral component of membrane
CG	chr03	27739001	27740000	2.13e-10	1.19e-08	217	22	247	44	170	14	189	64	181	40	147	38	-14.85	12.62	27.47	downstream	1972	MELO3C011217.2	MELO3C011217.2.1	.	protein	Protein TIFY 8	molecular_function;molecular_function;cellular_component;biological_process;biological_process;biological_process;biological_process;biological_process;biological_process	GO:0003714;GO:0005515;GO:0005634;GO:0006351;GO:0006355;GO:0009611;GO:0031347;GO:1903507;GO:2000022	transcription corepressor activity|protein binding|nucleus|transcription, DNA-templated|regulation of transcription, DNA-templated|response to wounding|regulation of defense response|negative regulation of nucleic acid-templated transcription|regulation of jasmonic acid mediated signaling pathway
CG	chr03	31578001	31579000	0.000691	0.00681	52	32	95	45	78	49	54	28	21	4	42	11	19.25	56	36.75	downstream	1320	MELO3C010672.2	MELO3C010672.2.1	.	protein	BOI-related E3 ubiquitin-protein ligase 1	molecular_function;cellular_component;molecular_function;biological_process;molecular_function;biological_process	GO:0004842;GO:0005634;GO:0008270;GO:0016567;GO:0016874;GO:0031347	ubiquitin-protein transferase activity|nucleus|zinc ion binding|protein ubiquitination|ligase activity|regulation of defense response
CG	chr04	2618001	2619000	1.46e-06	3.38e-05	302	198	336	197	329	176	331	242	296	200	226	154	-10.82	59.05	69.87	promotor	1639	MELO3C003604.2	MELO3C003604.2.1	.	protein	Trihelix transcription factor ASR3	molecular_function;molecular_function;molecular_function;cellular_component;biological_process;biological_process;biological_process;molecular_function;biological_process;biological_process;biological_process	GO:0003677;GO:0003700;GO:0005515;GO:0005634;GO:0006351;GO:0006355;GO:0006952;GO:0042803;GO:0045892;GO:0050777;GO:0071219	DNA binding|DNA-binding transcription factor activity|protein binding|nucleus|transcription, DNA-templated|regulation of transcription, DNA-templated|defense response|protein homodimerization activity|negative regulation of transcription, DNA-templated|negative regulation of immune response|cellular response to molecule of bacterial origin
CG	chr04	2620001	2621000	1.2e-11	8.49e-10	368	222	305	124	359	159	340	184	126	96	268	198	-16.19	48.93	65.12	promotor,exon,intron	.	MELO3C003604.2	MELO3C003604.2.1	1st exon (1 | 3),1st intron (1 | 2),UTR5	protein	Trihelix transcription factor ASR3	molecular_function;molecular_function;molecular_function;cellular_component;biological_process;biological_process;biological_process;molecular_function;biological_process;biological_process;biological_process	GO:0003677;GO:0003700;GO:0005515;GO:0005634;GO:0006351;GO:0006355;GO:0006952;GO:0042803;GO:0045892;GO:0050777;GO:0071219	DNA binding|DNA-binding transcription factor activity|protein binding|nucleus|transcription, DNA-templated|regulation of transcription, DNA-templated|defense response|protein homodimerization activity|negative regulation of transcription, DNA-templated|negative regulation of immune response|cellular response to molecule of bacterial origin
CG	chr04	2622001	2623000	3.73e-10	1.98e-08	263	60	101	35	224	99	211	115	32	18	83	44	-21.3	32.99	54.29	exon,intron	.	MELO3C003604.2	MELO3C003604.2.1	other exon (3 | 3),other intron (2 | 2)	protein	Trihelix transcription factor ASR3	molecular_function;molecular_function;molecular_function;cellular_component;biological_process;biological_process;biological_process;molecular_function;biological_process;biological_process;biological_process	GO:0003677;GO:0003700;GO:0005515;GO:0005634;GO:0006351;GO:0006355;GO:0006952;GO:0042803;GO:0045892;GO:0050777;GO:0071219	DNA binding|DNA-binding transcription factor activity|protein binding|nucleus|transcription, DNA-templated|regulation of transcription, DNA-templated|defense response|protein homodimerization activity|negative regulation of transcription, DNA-templated|negative regulation of immune response|cellular response to molecule of bacterial origin
CG	chr04	2716001	2717000	0.000938	0.00876	135	25	144	37	159	25	58	5	31	3	60	5	11.14	19.86	8.72	downstream,exon,intron	.	MELO3C030436.2	MELO3C030436.2.1	other exon (4,5,6,7 | 7),other intron (3,4,5,6 | 6)	protein	MLO-like protein	molecular_function;biological_process;biological_process;cellular_component;cellular_component	GO:0005516;GO:0006952;GO:0009607;GO:0016020;GO:0016021	calmodulin binding|defense response|response to biotic stimulus|membrane|integral component of membrane
CG	chr04	2720001	2721000	4.34e-23	1.55e-20	667	342	711	411	448	331	514	372	486	390	609	448	-15.84	59.36	75.2	promotor	1160	MELO3C030436.2	MELO3C030436.2.1	.	protein	MLO-like protein	molecular_function;biological_process;biological_process;cellular_component;cellular_component	GO:0005516;GO:0006952;GO:0009607;GO:0016020;GO:0016021	calmodulin binding|defense response|response to biotic stimulus|membrane|integral component of membrane
CG	chr04	3219001	3220000	0.000643	0.00642	31	18	270	157	144	41	134	82	101	71	43	18	-12.97	48.54	61.51	downstream,exon,intron	.	MELO3C003675.2	MELO3C003675.2.1	other exon (6,7 | 7),other intron (6 | 6),UTR3	protein	Protein TIFY 8	molecular_function;molecular_function;cellular_component;biological_process;biological_process;biological_process;biological_process;biological_process;biological_process	GO:0003714;GO:0005515;GO:0005634;GO:0006351;GO:0006355;GO:0009611;GO:0031347;GO:1903507;GO:2000022	transcription corepressor activity|protein binding|nucleus|transcription, DNA-templated|regulation of transcription, DNA-templated|response to wounding|regulation of defense response|negative regulation of nucleic acid-templated transcription|regulation of jasmonic acid mediated signaling pathway
CG	chr04	3220001	3221000	1.43e-08	5.44e-07	117	64	123	74	42	23	109	54	62	11	41	2	25.49	57.09	31.6	downstream	469	MELO3C003675.2	MELO3C003675.2.1	.	protein	Protein TIFY 8	molecular_function;molecular_function;cellular_component;biological_process;biological_process;biological_process;biological_process;biological_process;biological_process	GO:0003714;GO:0005515;GO:0005634;GO:0006351;GO:0006355;GO:0009611;GO:0031347;GO:1903507;GO:2000022	transcription corepressor activity|protein binding|nucleus|transcription, DNA-templated|regulation of transcription, DNA-templated|response to wounding|regulation of defense response|negative regulation of nucleic acid-templated transcription|regulation of jasmonic acid mediated signaling pathway
CG	chr04	5702001	5703000	8.18e-17	1.33e-14	287	93	315	122	286	144	321	185	308	182	232	152	-19.85	40.43	60.28	downstream	1132	MELO3C003859.2	MELO3C003859.2.1	.	protein	S-norcoclaurine synthase 1-like	biological_process;biological_process	GO:0006952;GO:0009607	defense response|response to biotic stimulus
CG	chr04	8079001	8080000	0.0317	0.132	31	1	21	20	22	8	28	0	58	34	113	73	-14.58	39.19	53.77	downstream	791	MELO3C018229.2	MELO3C018229.2.1	.	protein	defensin-like protein 1	biological_process	GO:0006952	defense response
CG	chr04	19650001	19651000	0.0252	0.112	78	33	87	35	25	3	46	26	73	31	85	42	-11.16	37.37	48.53	downstream,exon	.	MELO3C022678.2	MELO3C022678.2.1	other exon (2 | 2),UTR3	protein	Protein TIFY 10B	molecular_function;molecular_function;cellular_component;biological_process;biological_process;biological_process;biological_process;biological_process;biological_process;biological_process;biological_process	GO:0003714;GO:0005515;GO:0005634;GO:0006351;GO:0006355;GO:0006952;GO:0009611;GO:0009753;GO:0031347;GO:1903507;GO:2000022	transcription corepressor activity|protein binding|nucleus|transcription, DNA-templated|regulation of transcription, DNA-templated|defense response|response to wounding|response to jasmonic acid|regulation of defense response|negative regulation of nucleic acid-templated transcription|regulation of jasmonic acid mediated signaling pathway
CG	chr04	27475001	27476000	0.000796	0.00766	106	65	87	54	109	87	34	27	46	21	37	11	17.78	68.21	50.43	intron	.	MELO3C009985.2	MELO3C009985.2.1	other intron (8 | 24)	protein	Protein RST1	cellular_component;biological_process;biological_process;biological_process;biological_process;cellular_component;cellular_component;biological_process;biological_process	GO:0005886;GO:0006629;GO:0006723;GO:0006952;GO:0009793;GO:0016020;GO:0016021;GO:0043447;GO:0048316	plasma membrane|lipid metabolic process|cuticle hydrocarbon biosynthetic process|defense response|embryo development ending in seed dormancy|membrane|integral component of membrane|alkane biosynthetic process|seed development
CG	chr04	28668001	28669000	1.21e-07	3.73e-06	305	147	366	143	299	143	374	187	255	157	249	156	-12.31	44.64	56.95	promotor	127	MELO3C030704.2	MELO3C030704.2.1	.	protein	F-box protein CPR30	molecular_function;molecular_function;cellular_component;cellular_component;biological_process;biological_process;biological_process;biological_process;biological_process;biological_process	GO:0004842;GO:0005515;GO:0005634;GO:0005737;GO:0006952;GO:0009626;GO:0016567;GO:0031146;GO:0031348;GO:0042177	ubiquitin-protein transferase activity|protein binding|nucleus|cytoplasm|defense response|plant-type hypersensitive response|protein ubiquitination|SCF-dependent proteasomal ubiquitin-dependent protein catabolic process|negative regulation of defense response|negative regulation of protein catabolic process
CG	chr04	28673001	28674000	5.44e-11	3.42e-09	668	488	920	541	466	265	463	302	562	451	501	366	-10.33	63	73.33	promotor,exon	.	MELO3C009862.2	MELO3C009862.2.1	1st exon (1 | 1)	protein	F-box protein CPR30	molecular_function;molecular_function;cellular_component;cellular_component;biological_process;biological_process;biological_process;biological_process;biological_process;biological_process	GO:0004842;GO:0005515;GO:0005634;GO:0005737;GO:0006952;GO:0009626;GO:0016567;GO:0031146;GO:0031348;GO:0042177	ubiquitin-protein transferase activity|protein binding|nucleus|cytoplasm|defense response|plant-type hypersensitive response|protein ubiquitination|SCF-dependent proteasomal ubiquitin-dependent protein catabolic process|negative regulation of defense response|negative regulation of protein catabolic process
CG	chr04	29598001	29599000	5.33e-28	3.27e-25	478	169	597	175	546	156	492	263	312	160	358	175	-20.62	30.85	51.46	promotor	1166	MELO3C009755.2	MELO3C009755.2.1	.	protein	Sigma factor binding protein 1, chloroplastic	molecular_function;cellular_component;biological_process;cellular_component;cellular_component;biological_process;biological_process;biological_process	GO:0005515;GO:0005634;GO:0006952;GO:0009507;GO:0009536;GO:0009816;GO:0051091;GO:0071482	protein binding|nucleus|defense response|chloroplast|plastid|defense response to bacterium, incompatible interaction|positive regulation of DNA-binding transcription factor activity|cellular response to light stimulus
CG	chr04	30641001	30642000	8.58e-05	0.00119	78	43	86	48	111	45	96	66	104	66	55	37	-16.82	49.45	66.27	promotor	1609	MELO3C009636.2	MELO3C009636.2.1	.	protein	protein EMSY-LIKE 1-like isoform X2	biological_process	GO:0050832	defense response to fungus
CG	chr04	30648001	30649000	0.00115	0.0103	76	15	84	18	169	62	100	13	29	0	30	12	13.15	28.88	15.72	downstream,exon,intron	.	MELO3C009636.2	MELO3C009636.2.1	other exon (11,12 | 12),other intron (10,11 | 11)	protein	protein EMSY-LIKE 1-like isoform X2	biological_process	GO:0050832	defense response to fungus
CG	chr04	32087001	32088000	0.014	0.0728	131	25	117	28	159	36	48	27	32	13	41	0	-11.19	21.87	33.06	downstream,exon	.	MELO3C009443.2	MELO3C009443.2.1	other exon (4 | 4),UTR3	protein	Ankyrin repeat 30A-like protein (DUF662)	cellular_component;molecular_function;biological_process;biological_process	GO:0005886;GO:0008017;GO:0080185;GO:1900426	plasma membrane|microtubule binding|effector dependent induction by symbiont of host immune response|positive regulation of defense response to bacterium
CG	chr04	32088001	32089000	5.71e-07	1.48e-05	209	99	250	105	110	46	193	113	159	87	155	100	-15.23	43.94	59.17	downstream	880	MELO3C009443.2	MELO3C009443.2.1	.	protein	Ankyrin repeat 30A-like protein (DUF662)	cellular_component;molecular_function;biological_process;biological_process	GO:0005886;GO:0008017;GO:0080185;GO:1900426	plasma membrane|microtubule binding|effector dependent induction by symbiont of host immune response|positive regulation of defense response to bacterium
CG	chr04	32438001	32439000	2.29e-06	5.03e-05	79	60	28	25	69	65	97	75	42	34	85	36	20.5	85.23	64.73	promotor	1509	MELO3C009392.2	MELO3C009392.2.1	.	protein	F-box protein CPR30	molecular_function;molecular_function;cellular_component;cellular_component;biological_process;biological_process;biological_process;biological_process;biological_process;biological_process	GO:0004842;GO:0005515;GO:0005634;GO:0005737;GO:0006952;GO:0009626;GO:0016567;GO:0031146;GO:0031348;GO:0042177	ubiquitin-protein transferase activity|protein binding|nucleus|cytoplasm|defense response|plant-type hypersensitive response|protein ubiquitination|SCF-dependent proteasomal ubiquitin-dependent protein catabolic process|negative regulation of defense response|negative regulation of protein catabolic process
CG	chr05	116001	117000	1.4e-09	6.64e-08	394	281	442	326	359	260	279	221	536	456	323	267	-10.4	72.55	82.95	promotor	752	MELO3C014729.2	MELO3C014729.2.1	.	protein	Mediator of RNA polymerase II transcription subunit 21	molecular_function;molecular_function;cellular_component;biological_process;biological_process;biological_process;biological_process;cellular_component;cellular_component;biological_process	GO:0001104;GO:0005515;GO:0005634;GO:0006351;GO:0006355;GO:0006357;GO:0009817;GO:0016592;GO:0043078;GO:0050832	transcription coregulator activity|protein binding|nucleus|transcription, DNA-templated|regulation of transcription, DNA-templated|regulation of transcription by RNA polymerase II|defense response to fungus, incompatible interaction|mediator complex|polar nucleus|defense response to fungus
CG	chr05	119001	120000	0.000634	0.00635	226	119	151	66	304	101	103	37	62	7	51	19	12.83	42	29.17	exon,intron	.	MELO3C014729.2	MELO3C014729.2.1	other exon (2,3 | 4),1st intron,other intron (1,2,3 | 3)	protein	Mediator of RNA polymerase II transcription subunit 21	molecular_function;molecular_function;cellular_component;biological_process;biological_process;biological_process;biological_process;cellular_component;cellular_component;biological_process	GO:0001104;GO:0005515;GO:0005634;GO:0006351;GO:0006355;GO:0006357;GO:0009817;GO:0016592;GO:0043078;GO:0050832	transcription coregulator activity|protein binding|nucleus|transcription, DNA-templated|regulation of transcription, DNA-templated|regulation of transcription by RNA polymerase II|defense response to fungus, incompatible interaction|mediator complex|polar nucleus|defense response to fungus
CG	chr05	7180001	7181000	4.57e-05	0.000694	226	127	234	162	159	118	235	175	187	139	212	169	-10.43	65.75	76.18	promotor	1270	MELO3C031111.2	MELO3C031111.2.1	.	protein	Negative regulator of systemic acquired resistance SNI1	biological_process;molecular_function;molecular_function;cellular_component;biological_process;biological_process;biological_process;biological_process;biological_process;biological_process;biological_process;biological_process;biological_process;biological_process;biological_process;cellular_component;biological_process;biological_process;molecular_function;biological_process;biological_process	GO:0002215;GO:0003677;GO:0005515;GO:0005634;GO:0006281;GO:0006310;GO:0006351;GO:0006355;GO:0006952;GO:0006974;GO:0009626;GO:0009627;GO:0010113;GO:0016444;GO:0016570;GO:0030915;GO:0031348;GO:0043966;GO:0044212;GO:0045892;GO:0051572	defense response to nematode|DNA binding|protein binding|nucleus|DNA repair|DNA recombination|transcription, DNA-templated|regulation of transcription, DNA-templated|defense response|cellular response to DNA damage stimulus|plant-type hypersensitive response|systemic acquired resistance|negative regulation of systemic acquired resistance|somatic cell DNA recombination|histone modification|Smc5-Sm…
CG	chr05	7182001	7183000	2.3e-24	9.55e-22	373	177	458	159	599	198	298	178	214	121	344	208	-21.89	37.34	59.23	promotor,exon,intron	.	MELO3C031111.2	MELO3C031111.2.1	1st exon,other exon (1,2 | 5),1st intron (1 | 4),UTR5	protein	Negative regulator of systemic acquired resistance SNI1	biological_process;molecular_function;molecular_function;cellular_component;biological_process;biological_process;biological_process;biological_process;biological_process;biological_process;biological_process;biological_process;biological_process;biological_process;biological_process;cellular_component;biological_process;biological_process;molecular_function;biological_process;biological_process	GO:0002215;GO:0003677;GO:0005515;GO:0005634;GO:0006281;GO:0006310;GO:0006351;GO:0006355;GO:0006952;GO:0006974;GO:0009626;GO:0009627;GO:0010113;GO:0016444;GO:0016570;GO:0030915;GO:0031348;GO:0043966;GO:0044212;GO:0045892;GO:0051572	defense response to nematode|DNA binding|protein binding|nucleus|DNA repair|DNA recombination|transcription, DNA-templated|regulation of transcription, DNA-templated|defense response|cellular response to DNA damage stimulus|plant-type hypersensitive response|systemic acquired resistance|negative regulation of systemic acquired resistance|somatic cell DNA recombination|histone modification|Smc5-Sm…
CG	chr05	9601001	9602000	0.00154	0.0131	123	58	86	51	110	58	123	83	55	35	74	47	-13.13	52.35	65.48	exon,intron	.	MELO3C020407.2	MELO3C020407.2.1	other exon (13 | 28),other intron (12,13 | 27)	protein	Nuclear pore complex protein NUP160	molecular_function;molecular_function;cellular_component;cellular_component;cellular_component;biological_process;biological_process;biological_process;biological_process;biological_process;cellular_component;biological_process;cellular_component;biological_process	GO:0005487;GO:0005515;GO:0005634;GO:0005635;GO:0005643;GO:0006810;GO:0006952;GO:0009409;GO:0009733;GO:0015031;GO:0016020;GO:0016973;GO:0031965;GO:0051028	structural constituent of nuclear pore|protein binding|nucleus|nuclear envelope|nuclear pore|transport|defense response|response to cold|response to auxin|protein transport|membrane|poly(A)+ mRNA export from nucleus|nuclear membrane|mRNA transport
CG	chr05	9607001	9608000	8.95e-08	2.83e-06	202	140	232	152	158	107	123	64	59	27	77	33	19.52	67.4	47.88	exon,intron	.	MELO3C020407.2	MELO3C020407.2.1	other exon (10,11 | 28),other intron (9,10,11 | 27)	protein	Nuclear pore complex protein NUP160	molecular_function;molecular_function;cellular_component;cellular_component;cellular_component;biological_process;biological_process;biological_process;biological_process;biological_process;cellular_component;biological_process;cellular_component;biological_process	GO:0005487;GO:0005515;GO:0005634;GO:0005635;GO:0005643;GO:0006810;GO:0006952;GO:0009409;GO:0009733;GO:0015031;GO:0016020;GO:0016973;GO:0031965;GO:0051028	structural constituent of nuclear pore|protein binding|nucleus|nuclear envelope|nuclear pore|transport|defense response|response to cold|response to auxin|protein transport|membrane|poly(A)+ mRNA export from nucleus|nuclear membrane|mRNA transport
CG	chr05	9622001	9623000	0.00698	0.043	116	87	115	93	94	77	56	40	46	30	45	29	11.73	79.08	67.35	intron	.	MELO3C020407.2	MELO3C020407.2.1	other intron (4 | 27)	protein	Nuclear pore complex protein NUP160	molecular_function;molecular_function;cellular_component;cellular_component;cellular_component;biological_process;biological_process;biological_process;biological_process;biological_process;cellular_component;biological_process;cellular_component;biological_process	GO:0005487;GO:0005515;GO:0005634;GO:0005635;GO:0005643;GO:0006810;GO:0006952;GO:0009409;GO:0009733;GO:0015031;GO:0016020;GO:0016973;GO:0031965;GO:0051028	structural constituent of nuclear pore|protein binding|nucleus|nuclear envelope|nuclear pore|transport|defense response|response to cold|response to auxin|protein transport|membrane|poly(A)+ mRNA export from nucleus|nuclear membrane|mRNA transport
CG	chr05	26379001	26380000	4.04e-29	2.79e-26	161	50	186	74	161	51	143	84	91	82	97	77	-38.97	34.45	73.41	downstream,exon	.	MELO3C004318.2	MELO3C004318.2.1	other exon (3 | 3),UTR3	protein	Vat protein	biological_process;molecular_function	GO:0006952;GO:0043531	defense response|ADP binding
CG	chr05	26453001	26454000	3.28e-06	6.91e-05	124	74	180	120	160	100	111	55	86	44	80	28	17.51	63.36	45.85	exon,intron	.	MELO3C004321.2	MELO3C004321.2.1	other exon (2,3 | 6),1st intron,other intron (1,2 | 5)	protein	Vat protein	biological_process;molecular_function	GO:0006952;GO:0043531	defense response|ADP binding
CG	chr05	26487001	26488000	0.000173	0.00215	30	19	17	13	33	9	13	12	12	9	15	13	-33.75	51.25	85	downstream	306	MELO3C004323.2	MELO3C004323.2.1	.	protein	Vat protein	biological_process;molecular_function	GO:0006952;GO:0043531	defense response|ADP binding
CG	chr05	26487001	26488000	0.000173	0.00215	30	19	17	13	33	9	13	12	12	9	15	13	-33.75	51.25	85	downstream,exon	.	MELO3C031325.2	MELO3C031325.2.1	1st exon (1 | 1)	protein	Nucleotide binding site-leucine rich repeat protein	biological_process;molecular_function	GO:0006952;GO:0043531	defense response|ADP binding
CG	chr05	26503001	26504000	7.74e-06	0.000148	163	53	187	82	139	31	162	54	66	2	71	2	14.55	33.95	19.4	exon,intron	.	MELO3C031324.2	MELO3C031324.2.1	other exon (4 | 11),other intron (3,4 | 10)	protein	Vat protein	biological_process;molecular_function	GO:0006952;GO:0043531	defense response|ADP binding
CG	chr05	26510001	26511000	5.47e-07	1.42e-05	242	209	242	212	199	170	225	161	175	149	120	81	11.34	86.53	75.19	downstream	1450	MELO3C031324.2	MELO3C031324.2.1	.	protein	Vat protein	biological_process;molecular_function	GO:0006952;GO:0043531	defense response|ADP binding
CG	chr05	26583001	26584000	2.51e-05	0.000413	107	16	57	1	51	1	13	0	58	17	60	16	-16.82	8.37	25.19	exon,intron	.	MELO3C031330.2	MELO3C031330.2.1	other exon (10 | 10),other intron (9 | 9),UTR3	protein	Vat protein	biological_process;molecular_function	GO:0006952;GO:0043531	defense response|ADP binding
CG	chr05	26586001	26587000	4.93e-05	0.000739	47	23	119	46	85	28	105	27	17	0	54	9	18.19	38.65	20.45	exon,intron	.	MELO3C031330.2	MELO3C031330.2.1	other exon (5,6 | 10),other intron (4,5,6 | 9)	protein	Vat protein	biological_process;molecular_function	GO:0006952;GO:0043531	defense response|ADP binding
CG	chr05	26818001	26819000	0.001	0.00926	241	109	116	47	285	105	95	12	80	24	71	35	11.79	40.65	28.86	exon,intron	.	MELO3C004354.2	MELO3C004354.2.1	other exon (4,5 | 6),other intron (3,4,5 | 5)	protein	Cc-nbs-lrr resistance protein	biological_process;molecular_function	GO:0006952;GO:0043531	defense response|ADP binding
CG	chr05	27073001	27074000	2.18e-08	7.96e-07	322	208	159	78	228	152	163	74	128	58	114	48	17.33	61.78	44.44	promotor,exon,intron	.	MELO3C004385.2	MELO3C004385.2.1	1st exon,other exon (1,2 | 2),1st intron (1 | 1),UTR5	protein	pathogenesis-related protein PR-4-like	biological_process;biological_process	GO:0042742;GO:0050832	defense response to bacterium|defense response to fungus
CG	chr05	27073001	27074000	2.18e-08	7.96e-07	322	208	159	78	228	152	163	74	128	58	114	48	17.33	61.78	44.44	promotor	1680	MELO3C004386.2	MELO3C004386.2.1	.	protein	pathogenesis-related protein PR-4-like	biological_process;biological_process	GO:0042742;GO:0050832	defense response to bacterium|defense response to fungus
CG	chr05	27075001	27076000	8.43e-13	7.28e-11	216	161	166	116	293	217	197	123	66	18	193	98	20.77	73.19	52.41	downstream	751	MELO3C004385.2	MELO3C004385.2.1	.	protein	pathogenesis-related protein PR-4-like	biological_process;biological_process	GO:0042742;GO:0050832	defense response to bacterium|defense response to fungus
CG	chr05	27075001	27076000	8.43e-13	7.28e-11	216	161	166	116	293	217	197	123	66	18	193	98	20.77	73.19	52.41	promotor,exon,intron	.	MELO3C004386.2	MELO3C004386.2.1	1st exon (1 | 2),1st intron (1 | 1),UTR5	protein	pathogenesis-related protein PR-4-like	biological_process;biological_process	GO:0042742;GO:0050832	defense response to bacterium|defense response to fungus
CG	chr05	27082001	27083000	1.11e-05	0.000203	86	57	68	66	21	11	45	42	34	32	46	44	-17.83	76.57	94.4	downstream,exon,intron	.	MELO3C004387.2	MELO3C004387.2.1	other exon (2 | 2),1st intron (1 | 1),UTR3	protein	pathogenesis-related protein PR-4-like	biological_process;biological_process	GO:0042742;GO:0050832	defense response to bacterium|defense response to fungus
CG	chr05	27172001	27173000	3.42e-13	3.17e-11	339	212	346	230	324	196	273	219	236	187	262	203	-15.76	63.23	78.99	downstream,exon,intron	.	MELO3C004401.2	MELO3C004401.2.1	other exon (3,4 | 4),other intron (3 | 3)	protein	protein ACCELERATED CELL DEATH 6-like	cellular_component;biological_process;biological_process;biological_process	GO:0016021;GO:0031347;GO:0071446;GO:2000031	integral component of membrane|regulation of defense response|cellular response to salicylic acid stimulus|regulation of salicylic acid mediated signaling pathway
CG	chr05	27172001	27173000	3.42e-13	3.17e-11	339	212	346	230	324	196	273	219	236	187	262	203	-15.76	63.23	78.99	promotor	458	MELO3C031561.2	MELO3C031561.2.1	.	protein	Ankyrin repeat-containing protein	cellular_component;cellular_component;biological_process;biological_process;biological_process	GO:0016020;GO:0016021;GO:0031347;GO:0071446;GO:2000031	membrane|integral component of membrane|regulation of defense response|cellular response to salicylic acid stimulus|regulation of salicylic acid mediated signaling pathway
CG	chr05	27174001	27175000	0.000233	0.00276	162	85	52	22	148	93	55	24	22	5	31	9	20.06	55.25	35.19	downstream	1012	MELO3C004401.2	MELO3C004401.2.1	.	protein	protein ACCELERATED CELL DEATH 6-like	cellular_component;biological_process;biological_process;biological_process	GO:0016021;GO:0031347;GO:0071446;GO:2000031	integral component of membrane|regulation of defense response|cellular response to salicylic acid stimulus|regulation of salicylic acid mediated signaling pathway
CG	chr05	27174001	27175000	0.000233	0.00276	162	85	52	22	148	93	55	24	22	5	31	9	20.06	55.25	35.19	downstream,exon,intron	.	MELO3C031561.2	MELO3C031561.2.1	other exon (3 | 3),other intron (2 | 2)	protein	Ankyrin repeat-containing protein	cellular_component;cellular_component;biological_process;biological_process;biological_process	GO:0016020;GO:0016021;GO:0031347;GO:0071446;GO:2000031	membrane|integral component of membrane|regulation of defense response|cellular response to salicylic acid stimulus|regulation of salicylic acid mediated signaling pathway
CG	chr05	27259001	27260000	4.68e-14	4.97e-12	288	124	295	146	342	156	368	226	243	166	265	166	-17.64	46.05	63.7	promotor	342	MELO3C004409.2	MELO3C004409.2.1	.	protein	Sigma factor binding protein 1, chloroplastic	molecular_function;cellular_component;biological_process;cellular_component;cellular_component;biological_process;biological_process;biological_process	GO:0005515;GO:0005634;GO:0006952;GO:0009507;GO:0009536;GO:0009816;GO:0051091;GO:0071482	protein binding|nucleus|defense response|chloroplast|plastid|defense response to bacterium, incompatible interaction|positive regulation of DNA-binding transcription factor activity|cellular response to light stimulus
CG	chr06	2196001	2197000	2.09e-12	1.69e-10	59	2	168	31	102	37	92	1	11	0	47	0	20.61	21.28	0.67	downstream,exon,intron	.	MELO3C006275.2	MELO3C006275.2.1	other exon (4,5 | 5),other intron (3,4 | 4),UTR3	protein	Metacaspase-1	molecular_function;molecular_function;biological_process;biological_process;molecular_function;molecular_function;molecular_function;biological_process	GO:0004197;GO:0005515;GO:0006508;GO:0006952;GO:0008233;GO:0008234;GO:0016787;GO:0043068	cysteine-type endopeptidase activity|protein binding|proteolysis|defense response|peptidase activity|cysteine-type peptidase activity|hydrolase activity|positive regulation of programmed cell death
CG	chr06	2560001	2561000	5.22e-05	0.000777	158	13	71	28	114	27	81	31	10	0	62	26	-17.43	19.83	37.25	promotor	705	MELO3C006324.2	MELO3C006324.2.1	.	protein	NB-ARC domain containing protein, expressed	cellular_component;biological_process;biological_process;cellular_component;cellular_component;molecular_function	GO:0005886;GO:0006952;GO:0007165;GO:0016020;GO:0016021;GO:0043531	plasma membrane|defense response|signal transduction|membrane|integral component of membrane|ADP binding
CG	chr06	3126001	3127000	8.28e-06	0.000157	196	115	240	155	228	172	252	197	255	193	140	112	-11.02	66.57	77.59	promotor,exon,intron	.	MELO3C031663.2	MELO3C031663.2.1	1st exon,other exon (1,2 | 2),1st intron (1 | 1),UTR5,UTR3	protein	Thionin-2.1	cellular_component;biological_process	GO:0005576;GO:0006952	extracellular region|defense response
CG	chr06	3127001	3128000	0.00464	0.0315	85	10	113	11	111	12	49	9	52	10	43	11	-10.15	10.68	20.83	downstream,exon	.	MELO3C031663.2	MELO3C031663.2.1	other exon (2 | 2),UTR3	protein	Thionin-2.1	cellular_component;biological_process	GO:0005576;GO:0006952	extracellular region|defense response
CG	chr06	4953001	4954000	5.99e-12	4.49e-10	106	57	90	83	115	53	99	87	57	49	73	65	-25.72	62.06	87.77	downstream	375	MELO3C006673.2	MELO3C006673.2.1	.	protein	Phylloplanin	cellular_component;biological_process	GO:0005576;GO:0006952	extracellular region|defense response
CG	chr06	5538001	5539000	5.95e-05	0.000868	192	130	230	150	195	119	262	197	202	157	166	119	-10.41	64.67	75.08	downstream	1117	MELO3C006735.2	MELO3C006735.2.1	.	protein	Stress-response A/B barrel domain-containing protein HS1	cellular_component;cellular_component;biological_process;biological_process;molecular_function;biological_process	GO:0005829;GO:0005886;GO:0006952;GO:0042742;GO:0046872;GO:0050832	cytosol|plasma membrane|defense response|defense response to bacterium|metal ion binding|defense response to fungus
CG	chr06	5543001	5544000	5.15e-05	0.000768	101	20	184	67	151	42	58	31	85	37	51	22	-16.8	29.59	46.39	intron	.	MELO3C006735.2	MELO3C006735.2.1	1st intron (1 | 1)	protein	Stress-response A/B barrel domain-containing protein HS1	cellular_component;cellular_component;biological_process;biological_process;molecular_function;biological_process	GO:0005829;GO:0005886;GO:0006952;GO:0042742;GO:0046872;GO:0050832	cytosol|plasma membrane|defense response|defense response to bacterium|metal ion binding|defense response to fungus
CG	chr06	7432001	7433000	0.0174	0.0856	128	69	122	81	102	62	61	32	49	18	72	40	10.78	60.23	49.45	downstream	1208	MELO3C006930.2	MELO3C006930.2.1	.	protein	F-box protein CPR30	molecular_function;molecular_function;cellular_component;cellular_component;biological_process;biological_process;biological_process;biological_process;biological_process;biological_process	GO:0004842;GO:0005515;GO:0005634;GO:0005737;GO:0006952;GO:0009626;GO:0016567;GO:0031146;GO:0031348;GO:0042177	ubiquitin-protein transferase activity|protein binding|nucleus|cytoplasm|defense response|plant-type hypersensitive response|protein ubiquitination|SCF-dependent proteasomal ubiquitin-dependent protein catabolic process|negative regulation of defense response|negative regulation of protein catabolic process
CG	chr06	7623001	7624000	0.00164	0.0138	82	15	158	50	194	66	94	27	35	1	48	4	12.11	30.18	18.08	exon,intron	.	MELO3C006948.2	MELO3C006948.2.1	other exon (8,9,10 | 10),other intron (7,8,9 | 9),UTR3	protein	Protein SGT1 homolog	molecular_function;cellular_component;cellular_component;biological_process;biological_process;biological_process	GO:0005515;GO:0005634;GO:0005737;GO:0006952;GO:0042742;GO:0050832	protein binding|nucleus|cytoplasm|defense response|defense response to bacterium|defense response to fungus
CG	chr06	10756001	10757000	6.28e-06	0.000123	192	32	169	29	389	31	145	34	236	30	36	30	-10.28	12.27	22.54	promotor,exon,intron	.	MELO3C019435.2	MELO3C019435.2.1	1st exon (1 | 15),1st intron (1 | 14),UTR5	protein	MLO-like protein 4	biological_process;cellular_component	GO:0006952;GO:0016021	defense response|integral component of membrane
CG	chr06	10757001	10758000	4.77e-06	9.63e-05	133	39	146	20	146	47	105	12	71	3	45	8	14.53	24.94	10.41	exon,intron	.	MELO3C019435.2	MELO3C019435.2.1	other exon (2 | 15),1st intron,other intron (1,2 | 14)	protein	MLO-like protein 4	biological_process;cellular_component	GO:0006952;GO:0016021	defense response|integral component of membrane
CG	chr06	10758001	10759000	0.0259	0.114	152	47	129	55	210	72	41	23	41	18	10	3	-12.39	35.44	47.83	exon,intron	.	MELO3C019435.2	MELO3C019435.2.1	other exon (3,4 | 15),other intron (2,3,4 | 14)	protein	MLO-like protein 4	biological_process;cellular_component	GO:0006952;GO:0016021	defense response|integral component of membrane
CG	chr06	10759001	10760000	1.43e-07	4.32e-06	162	135	295	248	254	217	208	160	43	27	91	53	14.21	84.39	70.18	intron	.	MELO3C019435.2	MELO3C019435.2.1	other intron (4 | 14)	protein	MLO-like protein 4	biological_process;cellular_component	GO:0006952;GO:0016021	defense response|integral component of membrane
CG	chr06	15037001	15038000	4.2e-11	2.69e-09	129	75	132	77	185	72	174	118	126	100	136	95	-21.56	50.22	71.79	promotor,exon,intron	.	MELO3C020274.2	MELO3C020274.2.1	1st exon (1 | 2),1st intron (1 | 1),UTR5	protein	MLP-like protein 423	biological_process;biological_process	GO:0006952;GO:0009607	defense response|response to biotic stimulus
CG	chr06	15082001	15083000	5.34e-07	1.39e-05	284	125	309	125	187	114	189	66	96	10	174	72	14.42	46.67	32.24	promotor,exon,intron	.	MELO3C031739.2	MELO3C031739.2.1	1st exon (1 | 2),1st intron (1 | 1),UTR5	protein	Major latex-like protein	biological_process;biological_process	GO:0006952;GO:0009607	defense response|response to biotic stimulus
CG	chr06	15105001	15106000	0.00054	0.00556	98	62	180	117	103	58	138	65	144	67	128	73	12.2	62.2	50	promotor	9	MELO3C032036.2	MELO3C032036.2.1	.	protein	MLP-like protein 423	biological_process;biological_process	GO:0006952;GO:0009607	defense response|response to biotic stimulus
CG	chr06	15136001	15137000	1.85e-05	0.000317	65	5	45	14	68	0	70	32	15	0	16	0	-21.01	10.67	31.68	promotor,downstream,exon	.	MELO3C020273.2	MELO3C020273.2.1	1st exon (1 | 1),UTR5,UTR3	protein	MLP-like protein 28	biological_process;biological_process	GO:0006952;GO:0009607	defense response|response to biotic stimulus
CG	chr06	15160001	15161000	0.00028	0.00322	102	39	77	24	60	5	91	41	74	41	49	14	-16.41	28.45	44.86	promotor,exon,intron	.	MELO3C020271.2	MELO3C020271.2.1	1st exon (1 | 2),1st intron (1 | 1),UTR5	protein	major latex protein 15-like	biological_process;biological_process	GO:0006952;GO:0009607	defense response|response to biotic stimulus
CG	chr06	15177001	15178000	1.61e-05	0.000281	268	59	311	78	282	63	234	69	144	54	81	35	-11.19	23.23	34.42	promotor,exon,intron	.	MELO3C020270.2	MELO3C020270.2.1	1st exon (1 | 2),1st intron (1 | 1),UTR5	protein	major latex protein 149-like	biological_process;biological_process	GO:0006952;GO:0009607	defense response|response to biotic stimulus
CG	chr06	15179001	15180000	1.66e-05	0.000288	89	42	169	123	48	19	191	129	67	60	35	35	-16.32	60.13	76.45	promotor	1968	MELO3C020270.2	MELO3C020270.2.1	.	protein	major latex protein 149-like	biological_process;biological_process	GO:0006952;GO:0009607	defense response|response to biotic stimulus
CG	chr06	15331001	15332000	0.000275	0.00318	202	73	204	68	92	29	181	85	192	68	160	88	-11.08	34.14	45.22	promotor,exon,intron	.	MELO3C020264.2	MELO3C020264.2.1	1st exon (1 | 2),1st intron (1 | 1),UTR5	protein	kirola-like	biological_process;biological_process	GO:0006952;GO:0009607	defense response|response to biotic stimulus
CG	chr06	27504001	27505000	4.05e-05	0.000625	70	5	94	4	73	4	69	15	76	9	94	17	-11.67	5.49	17.15	exon,intron	.	MELO3C016546.2	MELO3C016546.2.1	other exon (2 | 2),1st intron (1 | 1),UTR3	protein	phytohormone-binding protein-like	biological_process;biological_process	GO:0006952;GO:0009607	defense response|response to biotic stimulus
CG	chr06	28652001	28653000	0.0254	0.113	139	65	101	70	187	84	20	11	33	16	46	36	-12.35	51.29	63.64	exon,intron	.	MELO3C016498.2	MELO3C016498.2.1	other exon (6 | 7),other intron (5,6 | 6)	protein	MACPF domain-containing protein At4g24290	biological_process;cellular_component;biological_process;biological_process;biological_process	GO:0002376;GO:0005886;GO:0006952;GO:0009626;GO:0045087	immune system process|plasma membrane|defense response|plant-type hypersensitive response|innate immune response
CG	chr06	34091001	34092000	2.02e-18	4.04e-16	399	156	478	173	425	176	498	289	354	200	271	146	-17.76	38.79	56.54	downstream,exon,intron	.	MELO3C032261.2	MELO3C032261.2.1	other exon (5 | 5),other intron (4 | 4)	protein	Protein LSD1	cellular_component;biological_process;biological_process;biological_process;biological_process;biological_process;biological_process	GO:0005634;GO:0006952;GO:0009626;GO:0030154;GO:0031348;GO:0034051;GO:0045595	nucleus|defense response|plant-type hypersensitive response|cell differentiation|negative regulation of defense response|negative regulation of plant-type hypersensitive response|regulation of cell differentiation
CG	chr06	34092001	34093000	2.38e-12	1.9e-10	386	221	163	113	331	135	82	74	163	102	47	46	-22.73	53.3	76.03	exon,intron	.	MELO3C032261.2	MELO3C032261.2.1	other exon (4 | 5),other intron (3,4 | 4)	protein	Protein LSD1	cellular_component;biological_process;biological_process;biological_process;biological_process;biological_process;biological_process	GO:0005634;GO:0006952;GO:0009626;GO:0030154;GO:0031348;GO:0034051;GO:0045595	nucleus|defense response|plant-type hypersensitive response|cell differentiation|negative regulation of defense response|negative regulation of plant-type hypersensitive response|regulation of cell differentiation
CG	chr06	34097001	34098000	0.00139	0.0121	201	77	172	78	311	134	33	6	10	2	10	3	21.5	42.25	20.75	promotor	1982	MELO3C032261.2	MELO3C032261.2.1	.	protein	Protein LSD1	cellular_component;biological_process;biological_process;biological_process;biological_process;biological_process;biological_process	GO:0005634;GO:0006952;GO:0009626;GO:0030154;GO:0031348;GO:0034051;GO:0045595	nucleus|defense response|plant-type hypersensitive response|cell differentiation|negative regulation of defense response|negative regulation of plant-type hypersensitive response|regulation of cell differentiation
CG	chr06	37976001	37977000	2.29e-20	6.01e-18	737	221	493	256	576	199	414	217	284	182	487	248	-17.17	37.43	54.6	promotor,exon,intron	.	MELO3C014172.2	MELO3C014172.2.1	1st exon,other exon (1,2 | 6),1st intron,other intron (1,2 | 5),UTR5	protein	Protein HOMOLOG OF MAMMALIAN LYST-INTERACTING PROTEIN 5	molecular_function;cellular_component;cellular_component;cellular_component;cellular_component;biological_process;biological_process;biological_process;cellular_component;biological_process;cellular_component;biological_process;molecular_function;biological_process	GO:0005515;GO:0005634;GO:0005737;GO:0005768;GO:0005771;GO:0006810;GO:0006952;GO:0009814;GO:0010008;GO:0015031;GO:0016020;GO:0016192;GO:0042803;GO:1900426	protein binding|nucleus|cytoplasm|endosome|multivesicular body|transport|defense response|defense response, incompatible interaction|endosome membrane|protein transport|membrane|vesicle-mediated transport|protein homodimerization activity|positive regulation of defense response to bacterium
CG	chr07	1270001	1271000	0.000309	0.0035	176	97	186	98	162	86	222	99	170	67	179	78	10.89	53.63	42.73	downstream	1773	MELO3C032336.2	MELO3C032336.2.1	.	protein	MLO-like protein 8	biological_process;cellular_component	GO:0006952;GO:0016021	defense response|integral component of membrane
CG	chr07	1277001	1278000	5.97e-13	5.29e-11	282	177	260	157	233	126	187	157	275	172	222	197	-17.55	59.35	76.9	promotor	1257	MELO3C032336.2	MELO3C032336.2.1	.	protein	MLO-like protein 8	biological_process;cellular_component	GO:0006952;GO:0016021	defense response|integral component of membrane
CG	chr07	2216001	2217000	2.76e-10	1.5e-08	93	8	95	65	52	0	64	38	30	28	20	9	-35.37	30.42	65.79	promotor	82	MELO3C016766.2	MELO3C016766.2.1	.	protein	S-RIBONUCLEASE BINDING protein 1	molecular_function;cellular_component;molecular_function;biological_process;biological_process;molecular_function	GO:0004842;GO:0005634;GO:0008270;GO:0016567;GO:0031347;GO:0046872	ubiquitin-protein transferase activity|nucleus|zinc ion binding|protein ubiquitination|regulation of defense response|metal ion binding
CG	chr07	2703001	2704000	0.000213	0.00256	174	107	205	117	138	67	94	76	64	51	133	75	-13.13	56.29	69.42	downstream	657	MELO3C016709.2	MELO3C016709.2.1	.	protein	MLO-like protein	molecular_function;biological_process;biological_process;cellular_component;cellular_component	GO:0005516;GO:0006952;GO:0009607;GO:0016020;GO:0016021	calmodulin binding|defense response|response to biotic stimulus|membrane|integral component of membrane
CG	chr07	20907001	20908000	0.0119	0.0645	49	43	60	10	58	7	67	18	45	0	32	15	13.01	35.93	22.92	downstream	1259	MELO3C016126.2	MELO3C016126.2.1	.	protein	Pathogen-related protein	biological_process;biological_process	GO:0006952;GO:0009607	defense response|response to biotic stimulus
CG	chr07	20911001	20912000	0.000298	0.00339	160	96	166	115	163	93	159	110	166	129	177	127	-10.74	62.17	72.91	exon,intron	.	MELO3C016126.2	MELO3C016126.2.1	other exon (2,3 | 6),1st intron,other intron (1,2,3 | 5),UTR5	protein	Pathogen-related protein	biological_process;biological_process	GO:0006952;GO:0009607	defense response|response to biotic stimulus
CG	chr07	21866001	21867000	0.0237	0.107	76	32	65	29	105	48	49	30	13	5	67	38	-12.28	44.31	56.59	exon,intron	.	MELO3C016187.2	MELO3C016187.2.1	other exon (3 | 4),other intron (2,3 | 3)	protein	Regulatory protein NPR1	biological_process	GO:0042742	defense response to bacterium
CG	chr07	24244001	24245000	2.4e-05	0.000397	63	34	228	143	271	130	114	89	35	22	10	5	-18.33	54.63	72.96	exon,intron	.	MELO3C016411.2	MELO3C016411.2.1	other exon (16,17,18,19 | 22),other intron (15,16,17,18,19 | 21)	protein	Protein MICRORCHIDIA 4	molecular_function;molecular_function;molecular_function;molecular_function;molecular_function;molecular_function;cellular_component;cellular_component;biological_process;biological_process;biological_process;biological_process;molecular_function;biological_process;biological_process;cellular_component;molecular_function;molecular_function;molecular_function;biological_process;biological_process;…	GO:0000166;GO:0003677;GO:0003723;GO:0004518;GO:0004519;GO:0005524;GO:0005634;GO:0005654;GO:0006281;GO:0006282;GO:0006952;GO:0006974;GO:0016301;GO:0016310;GO:0016569;GO:0016604;GO:0016740;GO:0016787;GO:0016887;GO:0031047;GO:0031935;GO:0043621;GO:0044030;GO:0090305;GO:1902290	nucleotide binding|DNA binding|RNA binding|nuclease activity|endonuclease activity|ATP binding|nucleus|nucleoplasm|DNA repair|regulation of DNA repair|defense response|cellular response to DNA damage stimulus|kinase activity|phosphorylation|covalent chromatin modification|nuclear body|transferase activity|hydrolase activity|ATPase activity|gene silencing by RNA|regulation of chromatin silencing|p…
CG	chr07	25735001	25736000	7.72e-11	4.71e-09	211	73	243	90	191	57	265	121	223	114	131	88	-18.07	34.11	52.18	promotor	432	MELO3C017623.2	MELO3C017623.2.1	.	protein	Metacaspase-1	molecular_function;molecular_function;biological_process;biological_process;molecular_function;molecular_function;molecular_function;biological_process	GO:0004197;GO:0005515;GO:0006508;GO:0006952;GO:0008233;GO:0008234;GO:0016787;GO:0043068	cysteine-type endopeptidase activity|protein binding|proteolysis|defense response|peptidase activity|cysteine-type peptidase activity|hydrolase activity|positive regulation of programmed cell death
CG	chr07	25736001	25737000	9.22e-09	3.66e-07	307	190	340	206	259	145	219	138	291	238	221	159	-13.47	59.71	73.19	promotor	1432	MELO3C017623.2	MELO3C017623.2.1	.	protein	Metacaspase-1	molecular_function;molecular_function;biological_process;biological_process;molecular_function;molecular_function;molecular_function;biological_process	GO:0004197;GO:0005515;GO:0006508;GO:0006952;GO:0008233;GO:0008234;GO:0016787;GO:0043068	cysteine-type endopeptidase activity|protein binding|proteolysis|defense response|peptidase activity|cysteine-type peptidase activity|hydrolase activity|positive regulation of programmed cell death
CG	chr07	27374001	27375000	2.81e-13	2.64e-11	32	0	177	1	41	0	41	25	54	0	22	0	-20.97	0.4	21.37	downstream	799	MELO3C032854.2	MELO3C032854.2.1	.	protein	Protein MICRORCHIDIA 4	molecular_function;molecular_function;molecular_function;molecular_function;molecular_function;molecular_function;cellular_component;cellular_component;biological_process;biological_process;biological_process;biological_process;molecular_function;biological_process;biological_process;cellular_component;molecular_function;molecular_function;molecular_function;biological_process;biological_process;…	GO:0000166;GO:0003677;GO:0003723;GO:0004518;GO:0004519;GO:0005524;GO:0005634;GO:0005654;GO:0006281;GO:0006282;GO:0006952;GO:0006974;GO:0016301;GO:0016310;GO:0016569;GO:0016604;GO:0016740;GO:0016787;GO:0016887;GO:0031047;GO:0031935;GO:0043621;GO:0044030;GO:0090305;GO:1902290	nucleotide binding|DNA binding|RNA binding|nuclease activity|endonuclease activity|ATP binding|nucleus|nucleoplasm|DNA repair|regulation of DNA repair|defense response|cellular response to DNA damage stimulus|kinase activity|phosphorylation|covalent chromatin modification|nuclear body|transferase activity|hydrolase activity|ATPase activity|gene silencing by RNA|regulation of chromatin silencing|p…
CG	chr07	27378001	27379000	2.8e-16	4.19e-14	595	100	375	89	401	62	196	61	97	43	105	50	-20.39	18.31	38.69	exon,intron	.	MELO3C032854.2	MELO3C032854.2.1	other exon (9,10,11,12,13,14 | 19),other intron (8,9,10,11,12,13,14 | 18)	protein	Protein MICRORCHIDIA 4	molecular_function;molecular_function;molecular_function;molecular_function;molecular_function;molecular_function;cellular_component;cellular_component;biological_process;biological_process;biological_process;biological_process;molecular_function;biological_process;biological_process;cellular_component;molecular_function;molecular_function;molecular_function;biological_process;biological_process;…	GO:0000166;GO:0003677;GO:0003723;GO:0004518;GO:0004519;GO:0005524;GO:0005634;GO:0005654;GO:0006281;GO:0006282;GO:0006952;GO:0006974;GO:0016301;GO:0016310;GO:0016569;GO:0016604;GO:0016740;GO:0016787;GO:0016887;GO:0031047;GO:0031935;GO:0043621;GO:0044030;GO:0090305;GO:1902290	nucleotide binding|DNA binding|RNA binding|nuclease activity|endonuclease activity|ATP binding|nucleus|nucleoplasm|DNA repair|regulation of DNA repair|defense response|cellular response to DNA damage stimulus|kinase activity|phosphorylation|covalent chromatin modification|nuclear body|transferase activity|hydrolase activity|ATPase activity|gene silencing by RNA|regulation of chromatin silencing|p…
CG	chr07	27379001	27380000	0.0028	0.0211	126	37	188	70	167	49	124	56	88	30	70	36	-10.83	32.43	43.26	exon,intron	.	MELO3C032854.2	MELO3C032854.2.1	other exon (5,6,7,8,9 | 19),other intron (4,5,6,7,8,9 | 18)	protein	Protein MICRORCHIDIA 4	molecular_function;molecular_function;molecular_function;molecular_function;molecular_function;molecular_function;cellular_component;cellular_component;biological_process;biological_process;biological_process;biological_process;molecular_function;biological_process;biological_process;cellular_component;molecular_function;molecular_function;molecular_function;biological_process;biological_process;…	GO:0000166;GO:0003677;GO:0003723;GO:0004518;GO:0004519;GO:0005524;GO:0005634;GO:0005654;GO:0006281;GO:0006282;GO:0006952;GO:0006974;GO:0016301;GO:0016310;GO:0016569;GO:0016604;GO:0016740;GO:0016787;GO:0016887;GO:0031047;GO:0031935;GO:0043621;GO:0044030;GO:0090305;GO:1902290	nucleotide binding|DNA binding|RNA binding|nuclease activity|endonuclease activity|ATP binding|nucleus|nucleoplasm|DNA repair|regulation of DNA repair|defense response|cellular response to DNA damage stimulus|kinase activity|phosphorylation|covalent chromatin modification|nuclear body|transferase activity|hydrolase activity|ATPase activity|gene silencing by RNA|regulation of chromatin silencing|p…
CG	chr07	27381001	27382000	6.94e-22	2.16e-19	364	129	345	158	484	124	364	189	350	189	291	173	-20.37	34.45	54.83	promotor,exon,intron	.	MELO3C032854.2	MELO3C032854.2.1	1st exon (1 | 19),1st intron (1 | 18)	protein	Protein MICRORCHIDIA 4	molecular_function;molecular_function;molecular_function;molecular_function;molecular_function;molecular_function;cellular_component;cellular_component;biological_process;biological_process;biological_process;biological_process;molecular_function;biological_process;biological_process;cellular_component;molecular_function;molecular_function;molecular_function;biological_process;biological_process;…	GO:0000166;GO:0003677;GO:0003723;GO:0004518;GO:0004519;GO:0005524;GO:0005634;GO:0005654;GO:0006281;GO:0006282;GO:0006952;GO:0006974;GO:0016301;GO:0016310;GO:0016569;GO:0016604;GO:0016740;GO:0016787;GO:0016887;GO:0031047;GO:0031935;GO:0043621;GO:0044030;GO:0090305;GO:1902290	nucleotide binding|DNA binding|RNA binding|nuclease activity|endonuclease activity|ATP binding|nucleus|nucleoplasm|DNA repair|regulation of DNA repair|defense response|cellular response to DNA damage stimulus|kinase activity|phosphorylation|covalent chromatin modification|nuclear body|transferase activity|hydrolase activity|ATPase activity|gene silencing by RNA|regulation of chromatin silencing|p…
CG	chr07	27383001	27384000	4.06e-06	8.36e-05	28	0	18	0	46	22	25	0	13	0	12	0	23.91	23.91	0	promotor	1760	MELO3C032854.2	MELO3C032854.2.1	.	protein	Protein MICRORCHIDIA 4	molecular_function;molecular_function;molecular_function;molecular_function;molecular_function;molecular_function;cellular_component;cellular_component;biological_process;biological_process;biological_process;biological_process;molecular_function;biological_process;biological_process;cellular_component;molecular_function;molecular_function;molecular_function;biological_process;biological_process;…	GO:0000166;GO:0003677;GO:0003723;GO:0004518;GO:0004519;GO:0005524;GO:0005634;GO:0005654;GO:0006281;GO:0006282;GO:0006952;GO:0006974;GO:0016301;GO:0016310;GO:0016569;GO:0016604;GO:0016740;GO:0016787;GO:0016887;GO:0031047;GO:0031935;GO:0043621;GO:0044030;GO:0090305;GO:1902290	nucleotide binding|DNA binding|RNA binding|nuclease activity|endonuclease activity|ATP binding|nucleus|nucleoplasm|DNA repair|regulation of DNA repair|defense response|cellular response to DNA damage stimulus|kinase activity|phosphorylation|covalent chromatin modification|nuclear body|transferase activity|hydrolase activity|ATPase activity|gene silencing by RNA|regulation of chromatin silencing|p…
CG	chr08	1351001	1352000	0.0131	0.0692	133	57	17	6	78	36	20	5	37	9	10	4	16.56	43.42	26.87	exon,intron	.	MELO3C007186.2	MELO3C007186.2.1	other exon (5 | 6),other intron (4,5 | 5)	protein	MACPF domain-containing protein CAD1	biological_process;biological_process;biological_process;biological_process;biological_process;biological_process;biological_process	GO:0002376;GO:0006952;GO:0006955;GO:0008219;GO:0009626;GO:0010337;GO:0045087	immune system process|defense response|immune response|cell death|plant-type hypersensitive response|regulation of salicylic acid metabolic process|innate immune response
CG	chr08	1352001	1353000	4.41e-05	0.000673	88	36	43	12	94	49	109	74	10	0	40	28	-21.04	43.11	64.15	exon,intron	.	MELO3C007186.2	MELO3C007186.2.1	other exon (3,4 | 6),other intron (2,3,4 | 5)	protein	MACPF domain-containing protein CAD1	biological_process;biological_process;biological_process;biological_process;biological_process;biological_process;biological_process	GO:0002376;GO:0006952;GO:0006955;GO:0008219;GO:0009626;GO:0010337;GO:0045087	immune system process|defense response|immune response|cell death|plant-type hypersensitive response|regulation of salicylic acid metabolic process|innate immune response
CG	chr08	1713001	1714000	2.08e-07	6.01e-06	259	109	247	104	230	89	252	88	128	16	130	33	14.17	41.03	26.86	promotor	853	MELO3C007248.2	MELO3C007248.2.1	.	protein	Transcription factor VOZ1	molecular_function;molecular_function;cellular_component;cellular_component;biological_process;biological_process;biological_process;biological_process;biological_process;biological_process;biological_process;biological_process;molecular_function;biological_process;molecular_function;biological_process;biological_process	GO:0003677;GO:0005515;GO:0005634;GO:0005737;GO:0006351;GO:0006355;GO:0009408;GO:0009414;GO:0009585;GO:0009631;GO:0009816;GO:0010017;GO:0043565;GO:0045893;GO:0046872;GO:0048574;GO:0048578	DNA binding|protein binding|nucleus|cytoplasm|transcription, DNA-templated|regulation of transcription, DNA-templated|response to heat|response to water deprivation|red, far-red light phototransduction|cold acclimation|defense response to bacterium, incompatible interaction|red or far-red light signaling pathway|sequence-specific DNA binding|positive regulation of transcription, DNA-templated|met…
CG	chr08	1714001	1715000	2.91e-08	1.03e-06	69	15	153	42	131	67	22	1	31	2	11	0	30.44	35.13	4.69	promotor	1853	MELO3C007248.2	MELO3C007248.2.1	.	protein	Transcription factor VOZ1	molecular_function;molecular_function;cellular_component;cellular_component;biological_process;biological_process;biological_process;biological_process;biological_process;biological_process;biological_process;biological_process;molecular_function;biological_process;molecular_function;biological_process;biological_process	GO:0003677;GO:0005515;GO:0005634;GO:0005737;GO:0006351;GO:0006355;GO:0009408;GO:0009414;GO:0009585;GO:0009631;GO:0009816;GO:0010017;GO:0043565;GO:0045893;GO:0046872;GO:0048574;GO:0048578	DNA binding|protein binding|nucleus|cytoplasm|transcription, DNA-templated|regulation of transcription, DNA-templated|response to heat|response to water deprivation|red, far-red light phototransduction|cold acclimation|defense response to bacterium, incompatible interaction|red or far-red light signaling pathway|sequence-specific DNA binding|positive regulation of transcription, DNA-templated|met…
CG	chr08	1736001	1737000	8.96e-16	1.24e-13	268	70	190	51	250	52	147	81	138	65	209	85	-22.33	24.44	46.76	promotor,exon,intron	.	MELO3C007252.2	MELO3C007252.2.1	1st exon,other exon (1,2,3 | 14),1st intron,other intron (1,2 | 13),UTR5	protein	MLO-like protein	molecular_function;biological_process;biological_process;cellular_component;cellular_component	GO:0005516;GO:0006952;GO:0009607;GO:0016020;GO:0016021	calmodulin binding|defense response|response to biotic stimulus|membrane|integral component of membrane
CG	chr08	2744001	2745000	5.28e-09	2.21e-07	104	22	75	34	103	43	56	32	36	19	101	69	-27.07	35.11	62.18	downstream,exon,intron	.	MELO3C007429.2	MELO3C007429.2.1	other exon (4,5,6 | 6),other intron (3,4,5 | 5),UTR3	protein	Acyl-protein thioesterase, putative	cellular_component;biological_process;biological_process;molecular_function;molecular_function	GO:0005886;GO:0009814;GO:0010363;GO:0016787;GO:0052689	plasma membrane|defense response, incompatible interaction|regulation of plant-type hypersensitive response|hydrolase activity|carboxylic ester hydrolase activity
CG	chr08	2747001	2748000	1.61e-07	4.81e-06	186	79	324	164	191	74	128	73	79	35	150	114	-16.96	45.22	62.18	promotor	439	MELO3C007429.2	MELO3C007429.2.1	.	protein	Acyl-protein thioesterase, putative	cellular_component;biological_process;biological_process;molecular_function;molecular_function	GO:0005886;GO:0009814;GO:0010363;GO:0016787;GO:0052689	plasma membrane|defense response, incompatible interaction|regulation of plant-type hypersensitive response|hydrolase activity|carboxylic ester hydrolase activity
CG	chr08	3408001	3409000	2.8e-09	1.24e-07	67	0	132	0	79	9	51	31	34	1	65	0	-18.1	3.24	21.33	promotor,exon,intron	.	MELO3C007531.2	MELO3C007531.2.1	1st exon (1 | 3),1st intron (1 | 2),UTR5	protein	Salicylic acid-binding protein 2	biological_process;biological_process;biological_process;biological_process;molecular_function;molecular_function;biological_process;molecular_function	GO:0002376;GO:0006952;GO:0008152;GO:0009862;GO:0016298;GO:0016787;GO:0045087;GO:0080031	immune system process|defense response|metabolic process|systemic acquired resistance, salicylic acid mediated signaling pathway|lipase activity|hydrolase activity|innate immune response|methyl salicylate esterase activity
CG	chr08	3412001	3413000	1.4e-08	5.36e-07	396	211	370	159	265	128	453	235	397	228	431	307	-11.81	48.3	60.11	downstream	7	MELO3C007532.2	MELO3C007532.2.1	.	protein	Salicylic acid-binding protein 2	biological_process;biological_process;biological_process;biological_process;molecular_function;molecular_function;biological_process;molecular_function	GO:0002376;GO:0006952;GO:0008152;GO:0009862;GO:0016298;GO:0016787;GO:0045087;GO:0080031	immune system process|defense response|metabolic process|systemic acquired resistance, salicylic acid mediated signaling pathway|lipase activity|hydrolase activity|innate immune response|methyl salicylate esterase activity
CG	chr08	3475001	3476000	0.000184	0.00227	201	85	158	75	174	98	153	106	151	84	105	58	-12.23	48.41	60.64	promotor	962	MELO3C007539.2	MELO3C007539.2.1	.	protein	Disease resistance family protein	cellular_component;biological_process;biological_process;molecular_function	GO:0005886;GO:0006952;GO:0007165;GO:0043531	plasma membrane|defense response|signal transduction|ADP binding
CG	chr08	3480001	3481000	8.2e-11	4.99e-09	119	39	132	30	104	35	58	29	25	11	54	44	-32.02	29.3	61.31	downstream,exon	.	MELO3C007539.2	MELO3C007539.2.1	other exon (5 | 5),UTR3	protein	Disease resistance family protein	cellular_component;biological_process;biological_process;molecular_function	GO:0005886;GO:0006952;GO:0007165;GO:0043531	plasma membrane|defense response|signal transduction|ADP binding
CG	chr08	5808001	5809000	0.00231	0.0181	82	63	111	62	67	36	97	78	20	20	10	0	-15.24	61.92	77.17	promotor	548	MELO3C007855.2	MELO3C007855.2.1	.	protein	Protein pleiotropic regulatory locus 1	biological_process;cellular_component;biological_process;molecular_function;cellular_component;biological_process;biological_process;biological_process;biological_process;biological_process;biological_process;biological_process;biological_process;biological_process;biological_process;biological_process;biological_process;biological_process;biological_process;biological_process;biological_process;…	GO:0000398;GO:0000974;GO:0002376;GO:0005515;GO:0005634;GO:0006508;GO:0006952;GO:0009749;GO:0009755;GO:0009870;GO:0010154;GO:0010182;GO:0010204;GO:0016567;GO:0042742;GO:0045087;GO:0045892;GO:0048364;GO:0048366;GO:0048825;GO:0050832;GO:0071011;GO:0071013;GO:0080008	mRNA splicing, via spliceosome|Prp19 complex|immune system process|protein binding|nucleus|proteolysis|defense response|response to glucose|hormone-mediated signaling pathway|defense response signaling pathway, resistance gene-dependent|fruit development|sugar mediated signaling pathway|defense response signaling pathway, resistance gene-independent|protein ubiquitination|defense response to bact…
CG	chr08	13579001	13580000	0.000163	0.00204	123	13	110	18	77	9	31	1	42	2	54	0	10.54	12.9	2.36	downstream,exon	.	MELO3C019110.2	MELO3C019110.2.1	1st exon (1 | 1),UTR3	protein	Thaumatin-like protein	molecular_function;cellular_component;biological_process;biological_process;biological_process;biological_process	GO:0005515;GO:0005576;GO:0006952;GO:0009607;GO:0031640;GO:0050832	protein binding|extracellular region|defense response|response to biotic stimulus|killing of cells of other organism|defense response to fungus
CG	chr08	26611001	26612000	7.21e-05	0.00102	115	90	145	103	101	78	113	93	94	85	52	49	-12.58	75.07	87.64	exon,intron	.	MELO3C008791.2	MELO3C008791.2.1	other exon (4 | 5),other intron (3,4 | 4)	protein	Hydroxyproline-rich glycoprotein family protein isoform 1	cellular_component;cellular_component;molecular_function;biological_process;biological_process	GO:0005634;GO:0005737;GO:0030246;GO:0042742;GO:0090332	nucleus|cytoplasm|carbohydrate binding|defense response to bacterium|stomatal closure
CG	chr08	26612001	26613000	0.00499	0.0333	162	67	102	58	179	105	111	57	24	5	24	0	12.93	51.92	38.99	downstream,exon,intron	.	MELO3C008791.2	MELO3C008791.2.1	other exon (5 | 5),other intron (4 | 4),UTR3	protein	Hydroxyproline-rich glycoprotein family protein isoform 1	cellular_component;cellular_component;molecular_function;biological_process;biological_process	GO:0005634;GO:0005737;GO:0030246;GO:0042742;GO:0090332	nucleus|cytoplasm|carbohydrate binding|defense response to bacterium|stomatal closure
CG	chr08	28021001	28022000	5.22e-10	2.7e-08	96	36	118	50	107	62	43	43	32	9	75	62	-29.89	46.11	76	exon,intron	.	MELO3C025217.2	MELO3C025217.2.1	other exon (6,7 | 8),other intron (5,6,7 | 7)	protein	MACPF domain-containing protein CAD1	biological_process;biological_process;biological_process;biological_process;biological_process;biological_process;biological_process	GO:0002376;GO:0006952;GO:0006955;GO:0008219;GO:0009626;GO:0010337;GO:0045087	immune system process|defense response|immune response|cell death|plant-type hypersensitive response|regulation of salicylic acid metabolic process|innate immune response
CG	chr08	32445001	32446000	6.64e-08	2.17e-06	61	29	123	54	80	19	30	0	21	0	33	8	29.11	38.64	9.52	exon,intron	.	MELO3C003137.2	MELO3C003137.2.1	other exon (2,3,4 | 7),1st intron,other intron (1,2,3,4 | 6)	protein	NAD(P)-binding Rossmann-fold superfamily protein	molecular_function;cellular_component;cellular_component;cellular_component;biological_process;cellular_component	GO:0005507;GO:0009507;GO:0009570;GO:0009579;GO:0042742;GO:0048046	copper ion binding|chloroplast|chloroplast stroma|thylakoid|defense response to bacterium|apoplast
CG	chr09	795001	796000	5.42e-08	1.8e-06	58	0	116	28	126	20	73	2	71	1	86	3	13.39	16	2.61	promotor	955	MELO3C022143.2	MELO3C022143.2.1	.	protein	MRGH12	biological_process;biological_process;molecular_function	GO:0006952;GO:0007165;GO:0043531	defense response|signal transduction|ADP binding
CG	chr09	802001	803000	3.81e-16	5.6e-14	554	152	437	134	332	59	425	63	303	25	338	49	13.23	26.08	12.85	downstream	1076	MELO3C022143.2	MELO3C022143.2.1	.	protein	MRGH12	biological_process;biological_process;molecular_function	GO:0006952;GO:0007165;GO:0043531	defense response|signal transduction|ADP binding
CG	chr09	908001	909000	0.0125	0.0671	41	5	81	3	92	9	27	7	10	0	10	3	-13.33	7.94	21.28	downstream,exon,intron	.	MELO3C022122.2	MELO3C022122.2.1	other exon (8 | 8),other intron (7 | 7),UTR3	protein	single-stranded DNA-bindig protein WHY2, mitochondrial	molecular_function;molecular_function;biological_process;biological_process	GO:0003677;GO:0003697;GO:0006355;GO:0006952	DNA binding|single-stranded DNA binding|regulation of transcription, DNA-templated|defense response
CG	chr09	1843001	1844000	3.27e-05	0.000519	64	56	63	56	56	49	70	45	70	47	72	59	16.75	87.98	71.23	downstream	379	MELO3C022012.2	MELO3C022012.2.1	.	protein	Protein ENHANCED DISEASE RESISTANCE 2-like	cellular_component;cellular_component;cellular_component;cellular_component;biological_process;molecular_function;cellular_component;cellular_component;cellular_component	GO:0005768;GO:0005783;GO:0005789;GO:0005886;GO:0006952;GO:0008289;GO:0010008;GO:0016020;GO:0016021	endosome|endoplasmic reticulum|endoplasmic reticulum membrane|plasma membrane|defense response|lipid binding|endosome membrane|membrane|integral component of membrane
CG	chr09	1844001	1845000	6.28e-07	1.61e-05	109	12	87	15	89	8	120	3	85	2	85	1	10.21	12.28	2.07	downstream,exon,intron	.	MELO3C022012.2	MELO3C022012.2.1	other exon (10 | 10),other intron (9 | 9),UTR3	protein	Protein ENHANCED DISEASE RESISTANCE 2-like	cellular_component;cellular_component;cellular_component;cellular_component;biological_process;molecular_function;cellular_component;cellular_component;cellular_component	GO:0005768;GO:0005783;GO:0005789;GO:0005886;GO:0006952;GO:0008289;GO:0010008;GO:0016020;GO:0016021	endosome|endoplasmic reticulum|endoplasmic reticulum membrane|plasma membrane|defense response|lipid binding|endosome membrane|membrane|integral component of membrane
CG	chr09	1852001	1853000	0.000105	0.00141	50	24	53	18	92	31	60	36	58	29	96	56	-19.11	37.44	56.54	promotor	1508	MELO3C022012.2	MELO3C022012.2.1	.	protein	Protein ENHANCED DISEASE RESISTANCE 2-like	cellular_component;cellular_component;cellular_component;cellular_component;biological_process;molecular_function;cellular_component;cellular_component;cellular_component	GO:0005768;GO:0005783;GO:0005789;GO:0005886;GO:0006952;GO:0008289;GO:0010008;GO:0016020;GO:0016021	endosome|endoplasmic reticulum|endoplasmic reticulum membrane|plasma membrane|defense response|lipid binding|endosome membrane|membrane|integral component of membrane
CG	chr09	2434001	2435000	0.000156	0.00197	152	55	246	60	227	56	146	49	149	58	100	46	-11.37	27.36	38.73	promotor	241	MELO3C033626.2	MELO3C033626.2.1	.	protein	Defensin-like protein	biological_process;cellular_component;cellular_component	GO:0006952;GO:0016020;GO:0016021	defense response|membrane|integral component of membrane
CG	chr09	2917001	2918000	6.4e-06	0.000125	91	66	147	118	121	87	70	67	24	21	23	21	-17.67	75.49	93.16	exon,intron	.	MELO3C021515.2	MELO3C021515.2.1	other exon (4,5,6 | 19),other intron (3,4,5,6 | 18)	protein	MLO-like protein	molecular_function;biological_process;biological_process;cellular_component;cellular_component	GO:0005516;GO:0006952;GO:0009607;GO:0016020;GO:0016021	calmodulin binding|defense response|response to biotic stimulus|membrane|integral component of membrane
CG	chr09	2922001	2923000	0.002	0.0162	87	49	121	58	75	18	81	63	12	5	34	9	-16.46	44.17	60.63	exon,intron	.	MELO3C021515.2	MELO3C021515.2.1	other exon (16,17,18 | 19),other intron (15,16,17,18 | 18)	protein	MLO-like protein	molecular_function;biological_process;biological_process;cellular_component;cellular_component	GO:0005516;GO:0006952;GO:0009607;GO:0016020;GO:0016021	calmodulin binding|defense response|response to biotic stimulus|membrane|integral component of membrane
CG	chr09	6433001	6434000	5.67e-09	2.35e-07	87	35	110	44	317	89	134	67	134	85	149	63	-18.87	32.68	51.56	promotor	300	MELO3C025505.2	MELO3C025505.2.1	.	protein	IQ-domain 1	molecular_function;cellular_component;biological_process;biological_process	GO:0005516;GO:0005634;GO:0006952;GO:0019761	calmodulin binding|nucleus|defense response|glucosinolate biosynthetic process
CG	chr09	21388001	21389000	7.26e-05	0.00103	35	17	68	20	25	3	95	52	174	76	87	55	-20.15	31.25	51.4	promotor	918	MELO3C005414.2	MELO3C005414.2.1	.	protein	Hypersensitive-induced response protein, putative, expressed	cellular_component;cellular_component;cellular_component;cellular_component;cellular_component;cellular_component;biological_process	GO:0005739;GO:0005773;GO:0005774;GO:0005886;GO:0009506;GO:0016020;GO:0050832	mitochondrion|vacuole|vacuolar membrane|plasma membrane|plasmodesma|membrane|defense response to fungus
CG	chr09	21391001	21392000	5.09e-13	4.57e-11	178	96	179	74	186	60	114	97	85	48	59	34	-27.02	42.36	69.38	exon,intron	.	MELO3C005414.2	MELO3C005414.2.1	other exon (3,4 | 6),other intron (2,3,4 | 5)	protein	Hypersensitive-induced response protein, putative, expressed	cellular_component;cellular_component;cellular_component;cellular_component;cellular_component;cellular_component;biological_process	GO:0005739;GO:0005773;GO:0005774;GO:0005886;GO:0009506;GO:0016020;GO:0050832	mitochondrion|vacuole|vacuolar membrane|plasma membrane|plasmodesma|membrane|defense response to fungus
CG	chr09	22012001	22013000	2.75e-10	1.49e-08	358	146	462	147	299	122	337	187	285	138	323	156	-13.81	37.09	50.9	downstream	39	MELO3C005504.2	MELO3C005504.2.1	.	protein	Disease resistance family protein	cellular_component;biological_process;biological_process;molecular_function	GO:0005886;GO:0006952;GO:0007165;GO:0043531	plasma membrane|defense response|signal transduction|ADP binding
CG	chr09	22013001	22014000	6.49e-11	4.02e-09	164	50	362	115	316	113	146	73	74	47	74	41	-21.75	33.02	54.76	downstream,exon,intron	.	MELO3C005504.2	MELO3C005504.2.1	other exon (4 | 4),other intron (3 | 3),UTR3	protein	Disease resistance family protein	cellular_component;biological_process;biological_process;molecular_function	GO:0005886;GO:0006952;GO:0007165;GO:0043531	plasma membrane|defense response|signal transduction|ADP binding
CG	chr09	22020001	22021000	3.8e-06	7.88e-05	42	21	34	11	48	33	36	0	13	0	12	11	34.39	52.42	18.03	exon,intron	.	MELO3C005504.2	MELO3C005504.2.1	1st exon (1 | 4),1st intron (1 | 3),UTR5	protein	Disease resistance family protein	cellular_component;biological_process;biological_process;molecular_function	GO:0005886;GO:0006952;GO:0007165;GO:0043531	plasma membrane|defense response|signal transduction|ADP binding
CG	chr09	23174001	23175000	0.000291	0.00332	114	42	129	48	151	49	117	58	129	44	61	48	-13.58	35.28	48.86	promotor	835	MELO3C005641.2	MELO3C005641.2.1	.	protein	Thaumatin-like protein	molecular_function;cellular_component;biological_process;biological_process;biological_process;biological_process	GO:0005515;GO:0005576;GO:0006952;GO:0009607;GO:0031640;GO:0050832	protein binding|extracellular region|defense response|response to biotic stimulus|killing of cells of other organism|defense response to fungus
CG	chr09	23177001	23178000	6.71e-08	2.19e-06	77	73	15	0	58	21	12	0	38	8	20	9	38.38	62.67	24.29	downstream	204	MELO3C005641.2	MELO3C005641.2.1	.	protein	Thaumatin-like protein	molecular_function;cellular_component;biological_process;biological_process;biological_process;biological_process	GO:0005515;GO:0005576;GO:0006952;GO:0009607;GO:0031640;GO:0050832	protein binding|extracellular region|defense response|response to biotic stimulus|killing of cells of other organism|defense response to fungus
CG	chr09	23177001	23178000	6.71e-08	2.19e-06	77	73	15	0	58	21	12	0	38	8	20	9	38.38	62.67	24.29	promotor	1167	MELO3C005642.2	MELO3C005642.2.1	.	protein	Thaumatin-like protein	molecular_function;cellular_component;biological_process;biological_process;biological_process;biological_process	GO:0005515;GO:0005576;GO:0006952;GO:0009607;GO:0031640;GO:0050832	protein binding|extracellular region|defense response|response to biotic stimulus|killing of cells of other organism|defense response to fungus
CG	chr09	23187001	23188000	7.63e-14	7.86e-12	326	84	361	69	144	65	401	55	315	34	333	44	13.55	26.23	12.68	downstream	1693	MELO3C005643.2	MELO3C005643.2.1	.	protein	Thaumatin-like protein	molecular_function;cellular_component;biological_process;biological_process;biological_process;biological_process	GO:0005515;GO:0005576;GO:0006952;GO:0009607;GO:0031640;GO:0050832	protein binding|extracellular region|defense response|response to biotic stimulus|killing of cells of other organism|defense response to fungus
CG	chr09	23187001	23188000	7.63e-14	7.86e-12	326	84	361	69	144	65	401	55	315	34	333	44	13.55	26.23	12.68	promotor	1548	MELO3C005646.2	MELO3C005646.2.1	.	protein	Elicitor-responsive protein 3	cellular_component;biological_process	GO:0005737;GO:0006952	cytoplasm|defense response
CHG	chr10	1875001	1876000	0.0033	0.0354	87	29	74	37	150	35	87	45	121	36	70	42	-11.77	32.48	44.24	promotor	1403	MELO3C012221.2	MELO3C012221.2.1	.	protein	Mediator of RNA polymerase II transcription subunit 25	molecular_function;molecular_function;molecular_function;cellular_component;biological_process;biological_process;biological_process;biological_process;biological_process;biological_process;biological_process;biological_process;biological_process;cellular_component;biological_process;biological_process;biological_process	GO:0003677;GO:0003713;GO:0005515;GO:0005634;GO:0006351;GO:0006355;GO:0009585;GO:0009867;GO:0009908;GO:0009909;GO:0009911;GO:0010114;GO:0010218;GO:0016592;GO:0031349;GO:0045893;GO:0050832	DNA binding|transcription coactivator activity|protein binding|nucleus|transcription, DNA-templated|regulation of transcription, DNA-templated|red, far-red light phototransduction|jasmonic acid mediated signaling pathway|flower development|regulation of flower development|positive regulation of flower development|response to red light|response to far red light|mediator complex|positive regulation…
CHG	chr10	2425001	2426000	0.000288	0.00543	166	69	110	15	200	35	100	22	151	81	233	70	-10.74	25	35.74	promotor,exon	.	MELO3C012136.2	MELO3C012136.2.1	1st exon (1 | 1),UTR5	protein	Nodulin-related protein 1	molecular_function;biological_process;biological_process;biological_process;biological_process;biological_process;biological_process;biological_process	GO:0005515;GO:0006952;GO:0009408;GO:0009409;GO:0009617;GO:0009651;GO:0009738;GO:1900426	protein binding|defense response|response to heat|response to cold|response to bacterium|response to salt stress|abscisic acid-activated signaling pathway|positive regulation of defense response to bacterium
CHG	chr10	3016001	3017000	5.5e-13	1.17e-10	166	60	254	136	183	99	156	98	174	131	199	141	-21.02	48.92	69.94	promotor	1910	MELO3C012045.2	MELO3C012045.2.1	.	protein	Protein ENHANCED DISEASE RESISTANCE 2	cellular_component;cellular_component;cellular_component;cellular_component;biological_process;molecular_function;biological_process;biological_process;biological_process;biological_process;cellular_component;cellular_component;cellular_component;molecular_function;biological_process;biological_process	GO:0005768;GO:0005783;GO:0005789;GO:0005886;GO:0006952;GO:0008289;GO:0009626;GO:0009723;GO:0009751;GO:0009873;GO:0010008;GO:0016020;GO:0016021;GO:0070273;GO:1900056;GO:1900150	endosome|endoplasmic reticulum|endoplasmic reticulum membrane|plasma membrane|defense response|lipid binding|plant-type hypersensitive response|response to ethylene|response to salicylic acid|ethylene-activated signaling pathway|endosome membrane|membrane|integral component of membrane|phosphatidylinositol-4-phosphate binding|negative regulation of leaf senescence|regulation of defense response t…
CHG	chr10	5597001	5598000	0.00489	0.0472	36	26	35	31	29	14	29	13	44	28	24	9	19.45	71	51.55	promotor	1646	MELO3C011713.2	MELO3C011713.2.1	.	protein	Phosphatase 2C family protein	molecular_function;molecular_function;molecular_function;cellular_component;biological_process;cellular_component;cellular_component;molecular_function;molecular_function;molecular_function;biological_process	GO:0003824;GO:0004721;GO:0004722;GO:0005886;GO:0006470;GO:0016020;GO:0016021;GO:0016787;GO:0043169;GO:0046872;GO:1900425	catalytic activity|phosphoprotein phosphatase activity|protein serine/threonine phosphatase activity|plasma membrane|protein dephosphorylation|membrane|integral component of membrane|hydrolase activity|cation binding|metal ion binding|negative regulation of defense response to bacterium
CHG	chr10	9166001	9167000	3.88e-06	0.000152	290	111	360	160	204	74	364	193	343	173	225	112	-10.89	40.4	51.29	downstream	1466	MELO3C025152.2	MELO3C025152.2.1	.	protein	Coronatine-insensitive 1	biological_process;biological_process;biological_process;biological_process;biological_process;biological_process;biological_process;biological_process;biological_process;biological_process;biological_process;biological_process;biological_process;biological_process;biological_process	GO:0009611;GO:0009625;GO:0009641;GO:0009753;GO:0009867;GO:0009901;GO:0009909;GO:0010118;GO:0010218;GO:0031146;GO:0031348;GO:0042742;GO:0048364;GO:0048443;GO:0050832	response to wounding|response to insect|shade avoidance|response to jasmonic acid|jasmonic acid mediated signaling pathway|anther dehiscence|regulation of flower development|stomatal movement|response to far red light|SCF-dependent proteasomal ubiquitin-dependent protein catabolic process|negative regulation of defense response|defense response to bacterium|root development|stamen development|def…
CHG	chr10	9172001	9173000	0.000443	0.0076	110	38	72	15	65	12	147	76	73	24	73	19	-14.3	26.32	40.61	promotor,exon,intron	.	MELO3C025152.2	MELO3C025152.2.1	1st exon (1 | 3),1st intron (1 | 2),UTR5	protein	Coronatine-insensitive 1	biological_process;biological_process;biological_process;biological_process;biological_process;biological_process;biological_process;biological_process;biological_process;biological_process;biological_process;biological_process;biological_process;biological_process;biological_process	GO:0009611;GO:0009625;GO:0009641;GO:0009753;GO:0009867;GO:0009901;GO:0009909;GO:0010118;GO:0010218;GO:0031146;GO:0031348;GO:0042742;GO:0048364;GO:0048443;GO:0050832	response to wounding|response to insect|shade avoidance|response to jasmonic acid|jasmonic acid mediated signaling pathway|anther dehiscence|regulation of flower development|stomatal movement|response to far red light|SCF-dependent proteasomal ubiquitin-dependent protein catabolic process|negative regulation of defense response|defense response to bacterium|root development|stamen development|def…
CHG	chr10	19819001	19820000	1.16e-07	7.25e-06	21	9	74	49	120	61	53	41	59	55	23	15	-26.87	55.35	82.22	promotor,downstream,exon	.	MELO3C018325.2	MELO3C018325.2.1	1st exon (1 | 1)	protein	MLP-like protein 43	biological_process;biological_process	GO:0006952;GO:0009607	defense response|response to biotic stimulus
CHG	chr11	5117001	5118000	0.000112	0.00255	127	50	202	65	104	22	155	47	71	54	151	68	-13.19	31.64	44.83	exon,intron	.	MELO3C021922.2	MELO3C021922.2.1	other exon (2 | 3),1st intron (1 | 2)	protein	Salicylic acid-binding protein 2	biological_process;biological_process;biological_process;biological_process;molecular_function;molecular_function;biological_process;molecular_function	GO:0002376;GO:0006952;GO:0008152;GO:0009862;GO:0016298;GO:0016787;GO:0045087;GO:0080031	immune system process|defense response|metabolic process|systemic acquired resistance, salicylic acid mediated signaling pathway|lipase activity|hydrolase activity|innate immune response|methyl salicylate esterase activity
CHG	chr11	5896001	5897000	2.62e-06	0.000109	77	3	86	1	64	0	64	1	78	14	102	15	-10.53	1.76	12.3	promotor,exon,intron	.	MELO3C021886.2	MELO3C021886.2.1	1st exon (1 | 2),1st intron (1 | 1),UTR5	protein	S-norcoclaurine synthase 1-like	biological_process;biological_process	GO:0006952;GO:0009607	defense response|response to biotic stimulus
CHG	chr11	11742001	11743000	0.000476	0.00805	62	21	66	22	101	22	56	26	14	8	36	17	-19.73	28.38	48.11	promotor	458	MELO3C034965.2	MELO3C034965.2.1	.	protein	MLO-like protein	molecular_function;biological_process;biological_process;cellular_component;cellular_component	GO:0005516;GO:0006952;GO:0009607;GO:0016020;GO:0016021	calmodulin binding|defense response|response to biotic stimulus|membrane|integral component of membrane
CHG	chr11	11743001	11744000	2.19e-07	1.27e-05	169	74	28	21	141	48	103	70	21	16	34	20	-24.78	42.31	67.09	promotor,exon,intron	.	MELO3C034965.2	MELO3C034965.2.1	1st exon,other exon (1,2,3 | 7),1st intron,other intron (1,2 | 6),UTR5	protein	MLO-like protein	molecular_function;biological_process;biological_process;cellular_component;cellular_component	GO:0005516;GO:0006952;GO:0009607;GO:0016020;GO:0016021	calmodulin binding|defense response|response to biotic stimulus|membrane|integral component of membrane
CHG	chr11	22152001	22153000	1.87e-09	1.86e-07	252	9	176	13	149	11	66	16	55	10	28	9	-17.77	5.72	23.49	promotor,exon,intron	.	MELO3C026838.2	MELO3C026838.2.1	1st exon,other exon (1,2 | 10),1st intron,other intron (1,2 | 9),UTR5	protein	Brassinosteroid LRR receptor kinase	molecular_function;biological_process;molecular_function;molecular_function;molecular_function;molecular_function;cellular_component;cellular_component;biological_process;biological_process;molecular_function;biological_process;biological_process;biological_process;biological_process;biological_process;biological_process;biological_process;cellular_component;cellular_component;molecular_function;…	GO:0000166;GO:0001578;GO:0004672;GO:0004674;GO:0005496;GO:0005524;GO:0005768;GO:0005886;GO:0006468;GO:0006952;GO:0008289;GO:0009647;GO:0009729;GO:0009742;GO:0009911;GO:0010224;GO:0010268;GO:0010584;GO:0016020;GO:0016021;GO:0016301;GO:0016310;GO:0016740;GO:0042802;GO:0042803;GO:0046982;GO:0048366;GO:0048657;GO:0060548;GO:1900140	nucleotide binding|microtubule bundle formation|protein kinase activity|protein serine/threonine kinase activity|steroid binding|ATP binding|endosome|plasma membrane|protein phosphorylation|defense response|lipid binding|skotomorphogenesis|detection of brassinosteroid stimulus|brassinosteroid mediated signaling pathway|positive regulation of flower development|response to UV-B|brassinosteroid hom…
CHG	chr11	30562001	30563000	2.09e-09	2.06e-07	235	52	276	84	270	62	258	82	144	77	272	111	-14.71	25.35	40.06	promotor	1384	MELO3C021294.2	MELO3C021294.2.1	.	protein	major allergen Pru ar 1-like	biological_process;biological_process	GO:0006952;GO:0009607	defense response|response to biotic stimulus
CHG	chr11	30562001	30563000	2.09e-09	2.06e-07	235	52	276	84	270	62	258	82	144	77	272	111	-14.71	25.35	40.06	promotor	258	MELO3C034928.2	MELO3C034928.2.1	.	protein	major allergen Pru ar 1-like	biological_process;biological_process	GO:0006952;GO:0009607	defense response|response to biotic stimulus
CHG	chr11	33661001	33662000	0.000179	0.00371	68	63	61	40	50	43	81	45	58	33	74	60	16.78	81.56	64.79	downstream	571	MELO3C022431.2	MELO3C022431.2.1	.	protein	Amaranthin-like lectin	biological_process;biological_process;molecular_function	GO:0006952;GO:0009607;GO:0030246	defense response|response to biotic stimulus|carbohydrate binding
CHG	chr11	34069001	34070000	0.00221	0.0263	205	40	132	20	208	44	10	6	93	29	60	15	-11.59	19.08	30.67	downstream	1700	MELO3C022492.2	MELO3C022492.2.1	.	protein	Arginase	molecular_function;biological_process;cellular_component;molecular_function;molecular_function;biological_process;molecular_function;molecular_function	GO:0004053;GO:0006527;GO:0009507;GO:0016787;GO:0016813;GO:0042742;GO:0046872;GO:0050897	arginase activity|arginine catabolic process|chloroplast|hydrolase activity|hydrolase activity, acting on carbon-nitrogen (but not peptide) bonds, in linear amidines|defense response to bacterium|metal ion binding|cobalt ion binding
CHG	chr12	4019001	4020000	0.00012	0.00269	135	8	131	14	103	11	56	8	41	16	78	13	-12.2	8.94	21.14	promotor,exon,intron	.	MELO3C005044.2	MELO3C005044.2.1	1st exon,other exon (1,2 | 14),1st intron,other intron (1,2 | 13),UTR5	protein	MLO-like protein	molecular_function;biological_process;biological_process;cellular_component;cellular_component	GO:0005516;GO:0006952;GO:0009607;GO:0016020;GO:0016021	calmodulin binding|defense response|response to biotic stimulus|membrane|integral component of membrane
CHG	chr12	4154001	4155000	5.83e-05	0.0015	280	32	119	12	217	30	108	26	69	16	126	26	-10.43	12.01	22.44	exon,intron	.	MELO3C005038.2	MELO3C005038.2.1	other exon (13,14,15 | 15),other intron (13,14 | 14)	protein	MLO-like protein	molecular_function;biological_process;biological_process;cellular_component;cellular_component	GO:0005516;GO:0006952;GO:0009607;GO:0016020;GO:0016021	calmodulin binding|defense response|response to biotic stimulus|membrane|integral component of membrane
CHG	chr12	15209001	15210000	0.0104	0.0803	101	81	20	19	94	69	65	42	21	19	20	8	13.51	78.6	65.09	downstream	1974	MELO3C035452.2	MELO3C035452.2.1	.	protein	Animal HSPA9 nucleotide-binding domain protein	molecular_function;molecular_function;biological_process;biological_process;molecular_function	GO:0000166;GO:0005524;GO:0006952;GO:0007165;GO:0043531	nucleotide binding|ATP binding|defense response|signal transduction|ADP binding
CHG	chr12	25521001	25522000	3.71e-10	4.36e-08	473	218	517	234	404	169	554	326	160	92	204	113	-13.3	44.55	57.84	intron	.	MELO3C002216.2	MELO3C002216.2.1	other intron (7 | 7)	protein	MLO-like protein	molecular_function;biological_process;biological_process;cellular_component;cellular_component	GO:0005516;GO:0006952;GO:0009607;GO:0016020;GO:0016021	calmodulin binding|defense response|response to biotic stimulus|membrane|integral component of membrane
CHG	chr12	25530001	25531000	0.00046	0.00783	129	86	195	97	145	86	194	128	140	94	111	83	-11.18	57.36	68.54	intron	.	MELO3C002216.2	MELO3C002216.2.1	other intron (7 | 7)	protein	MLO-like protein	molecular_function;biological_process;biological_process;cellular_component;cellular_component	GO:0005516;GO:0006952;GO:0009607;GO:0016020;GO:0016021	calmodulin binding|defense response|response to biotic stimulus|membrane|integral component of membrane
CHG	chr12	25531001	25532000	0.00119	0.0164	89	42	90	42	72	32	107	64	88	53	75	46	-14.16	46.22	60.37	intron	.	MELO3C002216.2	MELO3C002216.2.1	other intron (7 | 7)	protein	MLO-like protein	molecular_function;biological_process;biological_process;cellular_component;cellular_component	GO:0005516;GO:0006952;GO:0009607;GO:0016020;GO:0016021	calmodulin binding|defense response|response to biotic stimulus|membrane|integral component of membrane
CHG	chr01	6761001	6762000	0.000959	0.0139	79	67	87	60	131	104	64	55	26	25	23	23	-13.37	77.78	91.15	promotor	1180	MELO3C023694.2	MELO3C023694.2.1	.	protein	Pathogen-related protein	biological_process;biological_process	GO:0006952;GO:0009607	defense response|response to biotic stimulus
CHG	chr01	21028001	21029000	1.08e-05	0.000366	125	58	135	64	167	85	32	7	65	19	44	13	20.82	48.48	27.66	promotor	169	MELO3C029085.2	MELO3C029085.2.1	.	protein	Defensin-like protein 3	biological_process	GO:0006952	defense response
CHG	chr01	28064001	28065000	2.87e-12	5.25e-10	146	41	80	23	138	22	73	40	87	45	24	14	-30.18	23.63	53.8	downstream,exon,intron	.	MELO3C021125.2	MELO3C021125.2.1	other exon (5,6 | 6),other intron (5 | 5),UTR3	protein	Ubiquitin-like-conjugating enzyme ATG10	molecular_function;biological_process;biological_process;biological_process;cellular_component;cellular_component;biological_process;molecular_function;biological_process;biological_process;biological_process;biological_process;biological_process	GO:0004839;GO:0006914;GO:0006952;GO:0006995;GO:0016020;GO:0016021;GO:0016567;GO:0016874;GO:0042742;GO:0043482;GO:0050832;GO:0090549;GO:2000786	ubiquitin activating enzyme activity|autophagy|defense response|cellular response to nitrogen starvation|membrane|integral component of membrane|protein ubiquitination|ligase activity|defense response to bacterium|cellular pigment accumulation|defense response to fungus|response to carbon starvation|positive regulation of autophagosome assembly
CHG	chr01	28065001	28066000	1.24e-07	7.68e-06	331	44	287	37	187	42	242	46	184	59	124	44	-11.81	15.28	27.09	downstream	199	MELO3C021125.2	MELO3C021125.2.1	.	protein	Ubiquitin-like-conjugating enzyme ATG10	molecular_function;biological_process;biological_process;biological_process;cellular_component;cellular_component;biological_process;molecular_function;biological_process;biological_process;biological_process;biological_process;biological_process	GO:0004839;GO:0006914;GO:0006952;GO:0006995;GO:0016020;GO:0016021;GO:0016567;GO:0016874;GO:0042742;GO:0043482;GO:0050832;GO:0090549;GO:2000786	ubiquitin activating enzyme activity|autophagy|defense response|cellular response to nitrogen starvation|membrane|integral component of membrane|protein ubiquitination|ligase activity|defense response to bacterium|cellular pigment accumulation|defense response to fungus|response to carbon starvation|positive regulation of autophagosome assembly
CHG	chr01	31307001	31308000	0.000507	0.00846	195	59	182	51	160	34	173	65	159	63	135	45	-10.23	26.82	37.04	promotor	1283	MELO3C015872.2	MELO3C015872.2.1	.	protein	Resistance to phytophthora 1	biological_process;cellular_component;cellular_component;biological_process;cellular_component;cellular_component	GO:0002229;GO:0009507;GO:0009536;GO:0010729;GO:0016020;GO:0016021	defense response to oomycetes|chloroplast|plastid|positive regulation of hydrogen peroxide biosynthetic process|membrane|integral component of membrane
CHG	chr01	34924001	34925000	2.01e-05	0.000618	20	16	145	128	10	9	76	47	11	9	11	8	22.12	87.43	65.31	promotor	674	MELO3C023363.2	MELO3C023363.2.1	.	protein	Thionin-like protein 2	cellular_component;biological_process	GO:0005576;GO:0006952	extracellular region|defense response
CHG	chr01	34928001	34929000	1.37e-08	1.11e-06	159	9	246	21	283	24	184	32	139	29	108	23	-11.64	7.85	19.49	downstream	1293	MELO3C023363.2	MELO3C023363.2.1	.	protein	Thionin-like protein 2	cellular_component;biological_process	GO:0005576;GO:0006952	extracellular region|defense response
CHG	chr01	34928001	34929000	1.37e-08	1.11e-06	159	9	246	21	283	24	184	32	139	29	108	23	-11.64	7.85	19.49	promotor	1299	MELO3C023361.2	MELO3C023361.2.1	.	protein	Thionin-like protein 2	cellular_component;biological_process	GO:0005576;GO:0006952	extracellular region|defense response
CHG	chr01	34929001	34930000	3.66e-12	6.57e-10	186	117	214	123	140	82	168	131	199	163	156	120	-19.53	59.63	79.16	promotor	299	MELO3C023361.2	MELO3C023361.2.1	.	protein	Thionin-like protein 2	cellular_component;biological_process	GO:0005576;GO:0006952	extracellular region|defense response
CHG	chr01	34938001	34939000	0.0022	0.0262	138	57	157	70	115	58	140	84	96	49	133	74	-10.98	45.12	56.1	downstream	618	MELO3C023360.2	MELO3C023360.2.1	.	protein	Thionin-like protein 2	cellular_component;biological_process	GO:0005576;GO:0006952	extracellular region|defense response
CHG	chr01	34939001	34940000	6.03e-06	0.000222	334	55	263	78	279	53	253	59	212	69	207	83	-10.17	21.23	31.4	downstream	1618	MELO3C023360.2	MELO3C023360.2.1	.	protein	Thionin-like protein 2	cellular_component;biological_process	GO:0005576;GO:0006952	extracellular region|defense response
CHG	chr02	2644001	2645000	7.38e-05	0.00182	122	65	156	74	161	65	139	81	151	94	141	83	-13.39	46.47	59.86	promotor	1655	MELO3C015538.2	MELO3C015538.2.1	.	protein	Protein TIFY 10a	molecular_function;molecular_function;cellular_component;biological_process;biological_process;biological_process;biological_process;biological_process;biological_process	GO:0003714;GO:0005515;GO:0005634;GO:0006351;GO:0006355;GO:0009611;GO:0031347;GO:1903507;GO:2000022	transcription corepressor activity|protein binding|nucleus|transcription, DNA-templated|regulation of transcription, DNA-templated|response to wounding|regulation of defense response|negative regulation of nucleic acid-templated transcription|regulation of jasmonic acid mediated signaling pathway
CHG	chr02	8079001	8080000	0.000797	0.0121	194	61	154	62	175	42	178	59	117	55	115	59	-10.65	31.55	42.2	downstream	470	MELO3C015113.2	MELO3C015113.2.1	.	protein	Protein SMG7	biological_process;cellular_component;molecular_function;molecular_function;cellular_component;cellular_component;cellular_component;biological_process;biological_process;biological_process;biological_process;biological_process;molecular_function;molecular_function;biological_process;molecular_function;biological_process;biological_process	GO:0000184;GO:0000932;GO:0004540;GO:0005515;GO:0005634;GO:0005697;GO:0005737;GO:0006406;GO:0006952;GO:0007004;GO:0007275;GO:0040008;GO:0042162;GO:0043021;GO:0043487;GO:0070034;GO:0090306;GO:0090501	nuclear-transcribed mRNA catabolic process, nonsense-mediated decay|P-body|ribonuclease activity|protein binding|nucleus|telomerase holoenzyme complex|cytoplasm|mRNA export from nucleus|defense response|telomere maintenance via telomerase|multicellular organism development|regulation of growth|telomeric DNA binding|ribonucleoprotein complex binding|regulation of RNA stability|telomerase RNA bindi…
CHG	chr02	9925001	9926000	3.81e-12	6.8e-10	183	36	207	50	154	29	235	105	207	69	161	67	-18.83	21.14	39.97	promotor,exon,intron	.	MELO3C015021.2	MELO3C015021.2.1	1st exon (1 | 2),1st intron (1 | 1),UTR5	protein	MLP-like protein 329	biological_process;biological_process	GO:0006952;GO:0009607	defense response|response to biotic stimulus
CHG	chr02	10146001	10147000	0.000512	0.00851	285	174	258	157	188	105	95	32	30	15	155	86	12.14	59.64	47.5	downstream,exon,intron	.	MELO3C015013.2	MELO3C015013.2.1	other exon (2 | 2),1st intron (1 | 1),UTR3	protein	MLP-like protein 329	biological_process;biological_process	GO:0006952;GO:0009607	defense response|response to biotic stimulus
CHG	chr02	10149001	10150000	0.0241	0.141	26	13	16	9	17	7	63	46	29	18	31	18	-17.51	49.15	66.67	promotor	1677	MELO3C015013.2	MELO3C015013.2.1	.	protein	MLP-like protein 329	biological_process;biological_process	GO:0006952;GO:0009607	defense response|response to biotic stimulus
CHG	chr02	10172001	10173000	1.72e-09	1.72e-07	12	5	121	60	70	9	61	15	23	0	70	0	26.71	36.45	9.74	promotor,exon,intron	.	MELO3C015011.2	MELO3C015011.2.1	1st exon,other exon (1,2 | 2),1st intron (1 | 1),UTR5,UTR3	protein	MLP-like protein 329	biological_process;biological_process	GO:0006952;GO:0009607	defense response|response to biotic stimulus
CHG	chr02	10338001	10339000	0.000456	0.00778	93	16	125	21	101	23	64	24	23	13	85	20	-14.33	18.81	33.14	downstream	108	MELO3C015005.2	MELO3C015005.2.1	.	protein	MLP-like protein 328	biological_process;biological_process	GO:0006952;GO:0009607	defense response|response to biotic stimulus
CHG	chr02	10428001	10429000	0.00231	0.0272	24	1	61	10	26	11	28	1	51	5	21	0	13.82	19.82	6	downstream,exon,intron	.	MELO3C015002.2	MELO3C015002.2.1	other exon (2 | 2),1st intron (1 | 1),UTR3	protein	MLP-like protein 328	biological_process;biological_process	GO:0006952;GO:0009607	defense response|response to biotic stimulus
CHG	chr02	10503001	10504000	9e-24	1.08e-20	302	73	352	187	384	102	267	180	329	137	253	175	-23.08	34.87	57.95	intron	.	MELO3C014995.2	MELO3C014995.2.1	other intron (6 | 6)	protein	Drug/metabolite transporter	biological_process;biological_process;cellular_component;cellular_component	GO:0006952;GO:0009607;GO:0016020;GO:0016021	defense response|response to biotic stimulus|membrane|integral component of membrane
CHG	chr02	10508001	10509000	6.25e-05	0.00159	212	72	216	85	160	46	77	53	29	11	116	47	-15.48	34.52	50	promotor	67	MELO3C014995.2	MELO3C014995.2.1	.	protein	Drug/metabolite transporter	biological_process;biological_process;cellular_component;cellular_component	GO:0006952;GO:0009607;GO:0016020;GO:0016021	defense response|response to biotic stimulus|membrane|integral component of membrane
CHG	chr02	10577001	10578000	0.00101	0.0145	20	12	33	22	21	18	24	20	63	59	12	10	-19.63	70.27	89.9	promotor	1033	MELO3C014991.2	MELO3C014991.2.1	.	protein	MLP-like protein 28	biological_process;biological_process	GO:0006952;GO:0009607	defense response|response to biotic stimulus
CHG	chr02	26214001	26215000	0.000356	0.00641	257	162	256	160	151	100	179	86	143	85	141	74	10.64	63.55	52.92	intron	.	MELO3C026286.2	MELO3C026286.2.1	1st intron (1 | 20)	protein	Protein MICRORCHIDIA 6	molecular_function;molecular_function;molecular_function;molecular_function;molecular_function;molecular_function;molecular_function;cellular_component;biological_process;biological_process;biological_process;biological_process;cellular_component;cellular_component;biological_process;molecular_function;molecular_function;biological_process;biological_process;molecular_function;biological_process;…	GO:0000166;GO:0003677;GO:0003723;GO:0004518;GO:0004519;GO:0005515;GO:0005524;GO:0005634;GO:0006281;GO:0006282;GO:0006952;GO:0006974;GO:0009506;GO:0009941;GO:0016569;GO:0016787;GO:0016887;GO:0031047;GO:0031935;GO:0042803;GO:0080188;GO:0090305;GO:1902290	nucleotide binding|DNA binding|RNA binding|nuclease activity|endonuclease activity|protein binding|ATP binding|nucleus|DNA repair|regulation of DNA repair|defense response|cellular response to DNA damage stimulus|plasmodesma|chloroplast envelope|covalent chromatin modification|hydrolase activity|ATPase activity|gene silencing by RNA|regulation of chromatin silencing|protein homodimerization activ…
CHG	chr02	26835001	26836000	6.29e-05	0.0016	173	101	210	84	232	89	231	142	221	102	144	90	-11.49	44.55	56.04	promotor,exon	.	MELO3C026187.2	MELO3C026187.2.1	1st exon (1 | 20),UTR5	protein	Protein MICRORCHIDIA 4	molecular_function;molecular_function;molecular_function;molecular_function;molecular_function;molecular_function;cellular_component;cellular_component;biological_process;biological_process;biological_process;biological_process;molecular_function;biological_process;biological_process;cellular_component;molecular_function;molecular_function;molecular_function;biological_process;biological_process;…	GO:0000166;GO:0003677;GO:0003723;GO:0004518;GO:0004519;GO:0005524;GO:0005634;GO:0005654;GO:0006281;GO:0006282;GO:0006952;GO:0006974;GO:0016301;GO:0016310;GO:0016569;GO:0016604;GO:0016740;GO:0016787;GO:0016887;GO:0031047;GO:0031935;GO:0043621;GO:0044030;GO:0090305;GO:1902290	nucleotide binding|DNA binding|RNA binding|nuclease activity|endonuclease activity|ATP binding|nucleus|nucleoplasm|DNA repair|regulation of DNA repair|defense response|cellular response to DNA damage stimulus|kinase activity|phosphorylation|covalent chromatin modification|nuclear body|transferase activity|hydrolase activity|ATPase activity|gene silencing by RNA|regulation of chromatin silencing|p…
CHG	chr03	2144001	2145000	2.36e-08	1.78e-06	244	50	362	81	277	35	316	78	250	56	304	129	-11.43	18.8	30.23	promotor	1090	MELO3C008232.2	MELO3C008232.2.1	.	protein	AT-hook motif nuclear-localized protein 20	biological_process;molecular_function;molecular_function;molecular_function;cellular_component;biological_process;biological_process;biological_process;biological_process;biological_process;biological_process;biological_process	GO:0002376;GO:0003677;GO:0003680;GO:0003700;GO:0005634;GO:0006351;GO:0006355;GO:0006952;GO:0042742;GO:0045087;GO:0045824;GO:1900425	immune system process|DNA binding|AT DNA binding|DNA-binding transcription factor activity|nucleus|transcription, DNA-templated|regulation of transcription, DNA-templated|defense response|defense response to bacterium|innate immune response|negative regulation of innate immune response|negative regulation of defense response to bacterium
CHG	chr03	3032001	3033000	2.34e-06	9.88e-05	227	97	264	116	181	60	296	181	215	90	276	146	-12.36	40.62	52.99	downstream	651	MELO3C008286.2	MELO3C008286.2.1	.	protein	nematode resistance protein-like HSPRO2	biological_process	GO:0006952	defense response
CHG	chr03	5486001	5487000	1.16e-06	5.39e-05	367	85	306	83	349	77	149	12	151	10	154	38	10.76	23.97	13.22	intron	.	MELO3C008404.2	MELO3C008404.2.1	other intron (4 | 7)	protein	Pathogen-related protein	biological_process;biological_process	GO:0006952;GO:0009607	defense response|response to biotic stimulus
CHG	chr04	873001	874000	1.62e-10	2.07e-08	313	47	151	33	182	24	117	42	146	35	43	30	-18.87	16.1	34.97	downstream	257	MELO3C003394.2	MELO3C003394.2.1	.	protein	Protein LSD1	cellular_component;biological_process;biological_process;biological_process;biological_process;biological_process;biological_process	GO:0005634;GO:0006952;GO:0009626;GO:0030154;GO:0031348;GO:0034051;GO:0045595	nucleus|defense response|plant-type hypersensitive response|cell differentiation|negative regulation of defense response|negative regulation of plant-type hypersensitive response|regulation of cell differentiation
CHG	chr04	2618001	2619000	0.000412	0.00717	208	80	218	91	181	71	215	109	218	109	161	79	-10.13	39.87	50	promotor	1639	MELO3C003604.2	MELO3C003604.2.1	.	protein	Trihelix transcription factor ASR3	molecular_function;molecular_function;molecular_function;cellular_component;biological_process;biological_process;biological_process;molecular_function;biological_process;biological_process;biological_process	GO:0003677;GO:0003700;GO:0005515;GO:0005634;GO:0006351;GO:0006355;GO:0006952;GO:0042803;GO:0045892;GO:0050777;GO:0071219	DNA binding|DNA-binding transcription factor activity|protein binding|nucleus|transcription, DNA-templated|regulation of transcription, DNA-templated|defense response|protein homodimerization activity|negative regulation of transcription, DNA-templated|negative regulation of immune response|cellular response to molecule of bacterial origin
CHG	chr04	2620001	2621000	3.29e-07	1.81e-05	81	22	120	24	128	23	100	31	11	10	50	29	-22.51	20.97	43.48	promotor,exon,intron	.	MELO3C003604.2	MELO3C003604.2.1	1st exon (1 | 3),1st intron (1 | 2),UTR5	protein	Trihelix transcription factor ASR3	molecular_function;molecular_function;molecular_function;cellular_component;biological_process;biological_process;biological_process;molecular_function;biological_process;biological_process;biological_process	GO:0003677;GO:0003700;GO:0005515;GO:0005634;GO:0006351;GO:0006355;GO:0006952;GO:0042803;GO:0045892;GO:0050777;GO:0071219	DNA binding|DNA-binding transcription factor activity|protein binding|nucleus|transcription, DNA-templated|regulation of transcription, DNA-templated|defense response|protein homodimerization activity|negative regulation of transcription, DNA-templated|negative regulation of immune response|cellular response to molecule of bacterial origin
CHG	chr04	2714001	2715000	0.0406	0.197	33	12	40	15	35	11	41	26	37	20	48	15	-13.23	35.19	48.41	downstream	1032	MELO3C030436.2	MELO3C030436.2.1	.	protein	MLO-like protein	molecular_function;biological_process;biological_process;cellular_component;cellular_component	GO:0005516;GO:0006952;GO:0009607;GO:0016020;GO:0016021	calmodulin binding|defense response|response to biotic stimulus|membrane|integral component of membrane
CHG	chr04	2715001	2716000	0.00225	0.0267	81	34	145	51	91	35	110	60	66	39	96	38	-12.51	37.85	50.37	downstream	32	MELO3C030436.2	MELO3C030436.2.1	.	protein	MLO-like protein	molecular_function;biological_process;biological_process;cellular_component;cellular_component	GO:0005516;GO:0006952;GO:0009607;GO:0016020;GO:0016021	calmodulin binding|defense response|response to biotic stimulus|membrane|integral component of membrane
CHG	chr04	3221001	3222000	0.000706	0.011	72	45	135	92	45	11	96	71	148	107	161	112	-12.87	58.73	71.6	downstream	1469	MELO3C003675.2	MELO3C003675.2.1	.	protein	Protein TIFY 8	molecular_function;molecular_function;cellular_component;biological_process;biological_process;biological_process;biological_process;biological_process;biological_process	GO:0003714;GO:0005515;GO:0005634;GO:0006351;GO:0006355;GO:0009611;GO:0031347;GO:1903507;GO:2000022	transcription corepressor activity|protein binding|nucleus|transcription, DNA-templated|regulation of transcription, DNA-templated|response to wounding|regulation of defense response|negative regulation of nucleic acid-templated transcription|regulation of jasmonic acid mediated signaling pathway
CHG	chr04	5702001	5703000	3.28e-09	3.08e-07	145	20	195	53	147	63	168	76	176	83	141	65	-18.26	27.93	46.19	downstream	1132	MELO3C003859.2	MELO3C003859.2.1	.	protein	S-norcoclaurine synthase 1-like	biological_process;biological_process	GO:0006952;GO:0009607	defense response|response to biotic stimulus
CHG	chr04	6597001	6598000	0.000188	0.00387	73	49	301	229	260	200	110	62	33	22	115	78	12.6	75.39	62.79	downstream	290	MELO3C030603.2	MELO3C030603.2.1	.	protein	Senescence-induced receptor-like serine/threonine-protein kinase	molecular_function;molecular_function;molecular_function;molecular_function;biological_process;biological_process;cellular_component;cellular_component;molecular_function;biological_process;molecular_function;biological_process	GO:0000166;GO:0004672;GO:0004674;GO:0005524;GO:0006468;GO:0006952;GO:0016020;GO:0016021;GO:0016301;GO:0016310;GO:0016740;GO:0042742	nucleotide binding|protein kinase activity|protein serine/threonine kinase activity|ATP binding|protein phosphorylation|defense response|membrane|integral component of membrane|kinase activity|phosphorylation|transferase activity|defense response to bacterium
CHG	chr04	8078001	8079000	0.00986	0.0775	117	56	99	46	44	18	90	28	81	27	86	35	11.13	46.15	35.02	downstream	1791	MELO3C018229.2	MELO3C018229.2.1	.	protein	defensin-like protein 1	biological_process	GO:0006952	defense response
CHG	chr04	19650001	19651000	0.00022	0.00438	87	16	82	15	45	3	22	14	54	16	75	19	-16.56	15.89	32.45	downstream,exon	.	MELO3C022678.2	MELO3C022678.2.1	other exon (2 | 2),UTR3	protein	Protein TIFY 10B	molecular_function;molecular_function;cellular_component;biological_process;biological_process;biological_process;biological_process;biological_process;biological_process;biological_process;biological_process	GO:0003714;GO:0005515;GO:0005634;GO:0006351;GO:0006355;GO:0006952;GO:0009611;GO:0009753;GO:0031347;GO:1903507;GO:2000022	transcription corepressor activity|protein binding|nucleus|transcription, DNA-templated|regulation of transcription, DNA-templated|defense response|response to wounding|response to jasmonic acid|regulation of defense response|negative regulation of nucleic acid-templated transcription|regulation of jasmonic acid mediated signaling pathway
CHG	chr04	27478001	27479000	0.00173	0.0219	108	28	135	40	202	45	52	15	47	20	97	39	-12.36	25.39	37.76	intron	.	MELO3C009985.2	MELO3C009985.2.1	other intron (13 | 24)	protein	Protein RST1	cellular_component;biological_process;biological_process;biological_process;biological_process;cellular_component;cellular_component;biological_process;biological_process	GO:0005886;GO:0006629;GO:0006723;GO:0006952;GO:0009793;GO:0016020;GO:0016021;GO:0043447;GO:0048316	plasma membrane|lipid metabolic process|cuticle hydrocarbon biosynthetic process|defense response|embryo development ending in seed dormancy|membrane|integral component of membrane|alkane biosynthetic process|seed development
CHG	chr04	28673001	28674000	6.84e-07	3.43e-05	297	53	485	55	209	31	183	33	169	56	196	44	-10.24	14.03	24.27	promotor,exon	.	MELO3C009862.2	MELO3C009862.2.1	1st exon (1 | 1)	protein	F-box protein CPR30	molecular_function;molecular_function;cellular_component;cellular_component;biological_process;biological_process;biological_process;biological_process;biological_process;biological_process	GO:0004842;GO:0005515;GO:0005634;GO:0005737;GO:0006952;GO:0009626;GO:0016567;GO:0031146;GO:0031348;GO:0042177	ubiquitin-protein transferase activity|protein binding|nucleus|cytoplasm|defense response|plant-type hypersensitive response|protein ubiquitination|SCF-dependent proteasomal ubiquitin-dependent protein catabolic process|negative regulation of defense response|negative regulation of protein catabolic process
CHG	chr04	29100001	29101000	5.45e-11	7.74e-09	190	23	102	51	170	19	65	35	94	46	144	47	-22.11	20.13	42.24	downstream,exon	.	MELO3C009806.2	MELO3C009806.2.1	1st exon (1 | 1)	protein	Disease resistance protein	biological_process;molecular_function	GO:0006952;GO:0043531	defense response|ADP binding
CHG	chr04	29598001	29599000	0.00011	0.00252	216	60	261	62	206	55	233	89	152	47	199	74	-10.04	25.92	35.96	promotor	1166	MELO3C009755.2	MELO3C009755.2.1	.	protein	Sigma factor binding protein 1, chloroplastic	molecular_function;cellular_component;biological_process;cellular_component;cellular_component;biological_process;biological_process;biological_process	GO:0005515;GO:0005634;GO:0006952;GO:0009507;GO:0009536;GO:0009816;GO:0051091;GO:0071482	protein binding|nucleus|defense response|chloroplast|plastid|defense response to bacterium, incompatible interaction|positive regulation of DNA-binding transcription factor activity|cellular response to light stimulus
CHG	chr04	29603001	29604000	0.016	0.108	89	35	116	34	98	31	83	32	67	34	89	37	-10.09	33	43.1	downstream	1820	MELO3C009755.2	MELO3C009755.2.1	.	protein	Sigma factor binding protein 1, chloroplastic	molecular_function;cellular_component;biological_process;cellular_component;cellular_component;biological_process;biological_process;biological_process	GO:0005515;GO:0005634;GO:0006952;GO:0009507;GO:0009536;GO:0009816;GO:0051091;GO:0071482	protein binding|nucleus|defense response|chloroplast|plastid|defense response to bacterium, incompatible interaction|positive regulation of DNA-binding transcription factor activity|cellular response to light stimulus
CHG	chr04	30641001	30642000	0.00512	0.0488	22	4	33	6	28	4	37	11	46	13	17	11	-18.13	16.87	35	promotor	1609	MELO3C009636.2	MELO3C009636.2.1	.	protein	protein EMSY-LIKE 1-like isoform X2	biological_process	GO:0050832	defense response to fungus
CHG	chr04	32441001	32442000	8.09e-19	4.47e-16	469	15	361	13	642	21	137	17	41	18	122	21	-15.34	3.33	18.67	intron	.	MELO3C009392.2	MELO3C009392.2.1	1st intron (1 | 1)	protein	F-box protein CPR30	molecular_function;molecular_function;cellular_component;cellular_component;biological_process;biological_process;biological_process;biological_process;biological_process;biological_process	GO:0004842;GO:0005515;GO:0005634;GO:0005737;GO:0006952;GO:0009626;GO:0016567;GO:0031146;GO:0031348;GO:0042177	ubiquitin-protein transferase activity|protein binding|nucleus|cytoplasm|defense response|plant-type hypersensitive response|protein ubiquitination|SCF-dependent proteasomal ubiquitin-dependent protein catabolic process|negative regulation of defense response|negative regulation of protein catabolic process
CHG	chr04	32442001	32443000	0.0488	0.22	57	32	63	26	51	21	62	40	86	49	67	32	-10.08	46.2	56.28	exon,intron	.	MELO3C009392.2	MELO3C009392.2.1	other exon (2 | 2),1st intron (1 | 1),UTR5	protein	F-box protein CPR30	molecular_function;molecular_function;cellular_component;cellular_component;biological_process;biological_process;biological_process;biological_process;biological_process;biological_process	GO:0004842;GO:0005515;GO:0005634;GO:0005737;GO:0006952;GO:0009626;GO:0016567;GO:0031146;GO:0031348;GO:0042177	ubiquitin-protein transferase activity|protein binding|nucleus|cytoplasm|defense response|plant-type hypersensitive response|protein ubiquitination|SCF-dependent proteasomal ubiquitin-dependent protein catabolic process|negative regulation of defense response|negative regulation of protein catabolic process
CHG	chr05	116001	117000	1.55e-12	3e-10	159	13	179	14	174	13	73	21	86	28	77	17	-20.15	7.81	27.97	promotor	752	MELO3C014729.2	MELO3C014729.2.1	.	protein	Mediator of RNA polymerase II transcription subunit 21	molecular_function;molecular_function;cellular_component;biological_process;biological_process;biological_process;biological_process;cellular_component;cellular_component;biological_process	GO:0001104;GO:0005515;GO:0005634;GO:0006351;GO:0006355;GO:0006357;GO:0009817;GO:0016592;GO:0043078;GO:0050832	transcription coregulator activity|protein binding|nucleus|transcription, DNA-templated|regulation of transcription, DNA-templated|regulation of transcription by RNA polymerase II|defense response to fungus, incompatible interaction|mediator complex|polar nucleus|defense response to fungus
CHG	chr05	904001	905000	0.015	0.103	44	24	22	2	83	18	76	37	49	22	59	19	-12.86	29.53	42.39	downstream	94	MELO3C014617.2	MELO3C014617.2.1	.	protein	NB-ARC domain containing protein, expressed	cellular_component;biological_process;biological_process;molecular_function	GO:0005886;GO:0006952;GO:0007165;GO:0043531	plasma membrane|defense response|signal transduction|ADP binding
CHG	chr05	7180001	7181000	2.87e-05	0.000832	205	118	218	144	163	102	194	151	228	155	211	158	-11.19	62.12	73.3	promotor	1270	MELO3C031111.2	MELO3C031111.2.1	.	protein	Negative regulator of systemic acquired resistance SNI1	biological_process;molecular_function;molecular_function;cellular_component;biological_process;biological_process;biological_process;biological_process;biological_process;biological_process;biological_process;biological_process;biological_process;biological_process;biological_process;cellular_component;biological_process;biological_process;molecular_function;biological_process;biological_process	GO:0002215;GO:0003677;GO:0005515;GO:0005634;GO:0006281;GO:0006310;GO:0006351;GO:0006355;GO:0006952;GO:0006974;GO:0009626;GO:0009627;GO:0010113;GO:0016444;GO:0016570;GO:0030915;GO:0031348;GO:0043966;GO:0044212;GO:0045892;GO:0051572	defense response to nematode|DNA binding|protein binding|nucleus|DNA repair|DNA recombination|transcription, DNA-templated|regulation of transcription, DNA-templated|defense response|cellular response to DNA damage stimulus|plant-type hypersensitive response|systemic acquired resistance|negative regulation of systemic acquired resistance|somatic cell DNA recombination|histone modification|Smc5-Sm…
CHG	chr05	7182001	7183000	2.53e-17	1.09e-14	250	11	249	13	284	17	71	17	52	15	72	22	-22.46	5.24	27.69	promotor,exon,intron	.	MELO3C031111.2	MELO3C031111.2.1	1st exon,other exon (1,2 | 5),1st intron (1 | 4),UTR5	protein	Negative regulator of systemic acquired resistance SNI1	biological_process;molecular_function;molecular_function;cellular_component;biological_process;biological_process;biological_process;biological_process;biological_process;biological_process;biological_process;biological_process;biological_process;biological_process;biological_process;cellular_component;biological_process;biological_process;molecular_function;biological_process;biological_process	GO:0002215;GO:0003677;GO:0005515;GO:0005634;GO:0006281;GO:0006310;GO:0006351;GO:0006355;GO:0006952;GO:0006974;GO:0009626;GO:0009627;GO:0010113;GO:0016444;GO:0016570;GO:0030915;GO:0031348;GO:0043966;GO:0044212;GO:0045892;GO:0051572	defense response to nematode|DNA binding|protein binding|nucleus|DNA repair|DNA recombination|transcription, DNA-templated|regulation of transcription, DNA-templated|defense response|cellular response to DNA damage stimulus|plant-type hypersensitive response|systemic acquired resistance|negative regulation of systemic acquired resistance|somatic cell DNA recombination|histone modification|Smc5-Sm…
CHG	chr05	7973001	7974000	0.00435	0.0434	104	38	101	37	93	31	128	60	79	32	95	50	-11.45	35.57	47.02	promotor	513	MELO3C031296.2	MELO3C031296.2.1	.	protein	MLO-like protein	molecular_function;biological_process;biological_process;cellular_component;cellular_component	GO:0005516;GO:0006952;GO:0009607;GO:0016020;GO:0016021	calmodulin binding|defense response|response to biotic stimulus|membrane|integral component of membrane
CHG	chr05	9585001	9586000	2.5e-09	2.41e-07	583	251	560	217	497	165	510	261	561	275	534	250	-10.37	38.6	48.97	downstream	574	MELO3C020407.2	MELO3C020407.2.1	.	protein	Nuclear pore complex protein NUP160	molecular_function;molecular_function;cellular_component;cellular_component;cellular_component;biological_process;biological_process;biological_process;biological_process;biological_process;cellular_component;biological_process;cellular_component;biological_process	GO:0005487;GO:0005515;GO:0005634;GO:0005635;GO:0005643;GO:0006810;GO:0006952;GO:0009409;GO:0009733;GO:0015031;GO:0016020;GO:0016973;GO:0031965;GO:0051028	structural constituent of nuclear pore|protein binding|nucleus|nuclear envelope|nuclear pore|transport|defense response|response to cold|response to auxin|protein transport|membrane|poly(A)+ mRNA export from nucleus|nuclear membrane|mRNA transport
CHG	chr05	11811001	11812000	0.000392	0.00692	105	96	198	120	108	97	202	134	32	30	136	75	11.56	76.16	64.59	promotor	1673	MELO3C008526.2	MELO3C008526.2.1	.	protein	Protein ENHANCED DISEASE RESISTANCE 2	cellular_component;cellular_component;cellular_component;cellular_component;biological_process;molecular_function;biological_process;biological_process;biological_process;biological_process;cellular_component;cellular_component;cellular_component;molecular_function;biological_process;biological_process	GO:0005768;GO:0005783;GO:0005789;GO:0005886;GO:0006952;GO:0008289;GO:0009626;GO:0009723;GO:0009751;GO:0009873;GO:0010008;GO:0016020;GO:0016021;GO:0070273;GO:1900056;GO:1900150	endosome|endoplasmic reticulum|endoplasmic reticulum membrane|plasma membrane|defense response|lipid binding|plant-type hypersensitive response|response to ethylene|response to salicylic acid|ethylene-activated signaling pathway|endosome membrane|membrane|integral component of membrane|phosphatidylinositol-4-phosphate binding|negative regulation of leaf senescence|regulation of defense response t…
CHG	chr05	11890001	11891000	5.5e-17	2.26e-14	66	34	45	29	234	43	68	51	40	29	55	34	-39.21	30.72	69.94	downstream,exon	.	MELO3C008527.2	MELO3C008527.2.1	other exon (3 | 3),UTR3	protein	Cysteine and histidine-rich domain-containing protein RAR1	biological_process;biological_process;molecular_function;biological_process;molecular_function;biological_process;biological_process;biological_process;biological_process;biological_process;molecular_function;biological_process;molecular_function	GO:0002376;GO:0002679;GO:0005515;GO:0006952;GO:0008270;GO:0009626;GO:0009816;GO:0009817;GO:0042742;GO:0045087;GO:0046872;GO:0050821;GO:0051879	immune system process|respiratory burst involved in defense response|protein binding|defense response|zinc ion binding|plant-type hypersensitive response|defense response to bacterium, incompatible interaction|defense response to fungus, incompatible interaction|defense response to bacterium|innate immune response|metal ion binding|protein stabilization|Hsp90 protein binding
CHG	chr05	11891001	11892000	0.000129	0.00286	208	158	195	133	143	92	91	73	55	39	74	71	-13.04	70.15	83.18	downstream	669	MELO3C008527.2	MELO3C008527.2.1	.	protein	Cysteine and histidine-rich domain-containing protein RAR1	biological_process;biological_process;molecular_function;biological_process;molecular_function;biological_process;biological_process;biological_process;biological_process;biological_process;molecular_function;biological_process;molecular_function	GO:0002376;GO:0002679;GO:0005515;GO:0006952;GO:0008270;GO:0009626;GO:0009816;GO:0009817;GO:0042742;GO:0045087;GO:0046872;GO:0050821;GO:0051879	immune system process|respiratory burst involved in defense response|protein binding|defense response|zinc ion binding|plant-type hypersensitive response|defense response to bacterium, incompatible interaction|defense response to fungus, incompatible interaction|defense response to bacterium|innate immune response|metal ion binding|protein stabilization|Hsp90 protein binding
CHG	chr05	26379001	26380000	7.6e-14	1.9e-11	164	17	167	36	129	22	86	27	37	28	57	27	-29.25	16.3	45.56	downstream,exon	.	MELO3C004318.2	MELO3C004318.2.1	other exon (3 | 3),UTR3	protein	Vat protein	biological_process;molecular_function	GO:0006952;GO:0043531	defense response|ADP binding
CHG	chr05	27076001	27077000	0.00132	0.0179	94	21	115	34	162	64	110	27	62	1	77	23	11.59	32.08	20.48	downstream	1751	MELO3C004385.2	MELO3C004385.2.1	.	protein	pathogenesis-related protein PR-4-like	biological_process;biological_process	GO:0042742;GO:0050832	defense response to bacterium|defense response to fungus
CHG	chr05	27076001	27077000	0.00132	0.0179	94	21	115	34	162	64	110	27	62	1	77	23	11.59	32.08	20.48	downstream,exon,intron	.	MELO3C004386.2	MELO3C004386.2.1	other exon (2 | 2),1st intron (1 | 1),UTR3	protein	pathogenesis-related protein PR-4-like	biological_process;biological_process	GO:0042742;GO:0050832	defense response to bacterium|defense response to fungus
CHG	chr05	27080001	27081000	4.84e-06	0.000183	202	47	183	52	205	67	192	39	175	27	159	22	11.41	28.14	16.73	promotor	622	MELO3C004387.2	MELO3C004387.2.1	.	protein	pathogenesis-related protein PR-4-like	biological_process;biological_process	GO:0042742;GO:0050832	defense response to bacterium|defense response to fungus
CHG	chr05	27082001	27083000	7.13e-05	0.00177	86	35	70	12	68	31	34	7	22	3	48	5	20.4	34.82	14.42	downstream,exon,intron	.	MELO3C004387.2	MELO3C004387.2.1	other exon (2 | 2),1st intron (1 | 1),UTR3	protein	pathogenesis-related protein PR-4-like	biological_process;biological_process	GO:0042742;GO:0050832	defense response to bacterium|defense response to fungus
CHG	chr05	27248001	27249000	0.00717	0.0622	56	23	98	44	56	26	81	51	86	44	55	32	-12.92	44.29	57.21	promotor	1636	MELO3C004408.2	MELO3C004408.2.1	.	protein	Sigma factor binding protein 1, chloroplastic	molecular_function;cellular_component;biological_process;cellular_component;cellular_component;biological_process;biological_process;biological_process	GO:0005515;GO:0005634;GO:0006952;GO:0009507;GO:0009536;GO:0009816;GO:0051091;GO:0071482	protein binding|nucleus|defense response|chloroplast|plastid|defense response to bacterium, incompatible interaction|positive regulation of DNA-binding transcription factor activity|cellular response to light stimulus
CHG	chr06	3126001	3127000	0.000859	0.0128	63	35	114	53	131	30	117	68	129	58	37	21	-13.63	38.31	51.94	promotor,exon,intron	.	MELO3C031663.2	MELO3C031663.2.1	1st exon,other exon (1,2 | 2),1st intron (1 | 1),UTR5,UTR3	protein	Thionin-2.1	cellular_component;biological_process	GO:0005576;GO:0006952	extracellular region|defense response
CHG	chr06	4952001	4953000	0.00163	0.0209	45	14	52	26	50	22	38	24	38	24	64	37	-18.54	42.18	60.71	promotor	1442	MELO3C006672.2	MELO3C006672.2.1	.	protein	Phylloplanin	cellular_component;biological_process	GO:0005576;GO:0006952	extracellular region|defense response
CHG	chr06	4952001	4953000	0.00163	0.0209	45	14	52	26	50	22	38	24	38	24	64	37	-18.54	42.18	60.71	downstream	1375	MELO3C006673.2	MELO3C006673.2.1	.	protein	Phylloplanin	cellular_component;biological_process	GO:0005576;GO:0006952	extracellular region|defense response
CHG	chr06	4953001	4954000	4.53e-07	2.39e-05	72	31	43	33	71	20	37	29	23	18	30	22	-31.51	45.16	76.67	downstream	375	MELO3C006673.2	MELO3C006673.2.1	.	protein	Phylloplanin	cellular_component;biological_process	GO:0005576;GO:0006952	extracellular region|defense response
CHG	chr06	4956001	4957000	0.000327	0.00599	25	10	54	26	57	38	51	37	13	10	32	27	-22.67	54.41	77.08	promotor	587	MELO3C006673.2	MELO3C006673.2.1	.	protein	Phylloplanin	cellular_component;biological_process	GO:0005576;GO:0006952	extracellular region|defense response
CHG	chr06	5884001	5885000	2.51e-06	0.000105	97	27	108	26	60	18	76	32	73	30	92	51	-20.1	26.79	46.89	downstream	188	MELO3C006776.2	MELO3C006776.2.1	.	protein	MLP-like protein 28 isoform X1	biological_process;biological_process	GO:0006952;GO:0009607	defense response|response to biotic stimulus
CHG	chr06	7621001	7622000	8.57e-12	1.43e-09	489	121	536	182	461	148	504	256	408	142	440	179	-12.33	30.35	42.68	downstream	897	MELO3C006948.2	MELO3C006948.2.1	.	protein	Protein SGT1 homolog	molecular_function;cellular_component;cellular_component;biological_process;biological_process;biological_process	GO:0005515;GO:0005634;GO:0005737;GO:0006952;GO:0042742;GO:0050832	protein binding|nucleus|cytoplasm|defense response|defense response to bacterium|defense response to fungus
CHG	chr06	10758001	10759000	7.52e-11	1.03e-08	294	8	132	9	337	9	42	12	40	8	24	4	-19.23	3.41	22.64	exon,intron	.	MELO3C019435.2	MELO3C019435.2.1	other exon (3,4 | 15),other intron (2,3,4 | 14)	protein	MLO-like protein 4	biological_process;cellular_component	GO:0006952;GO:0016021	defense response|integral component of membrane
CHG	chr06	10763001	10764000	3.06e-08	2.25e-06	310	79	313	89	282	84	214	83	129	68	180	70	-14.41	27.85	42.26	exon,intron	.	MELO3C019435.2	MELO3C019435.2.1	other exon (14,15 | 15),other intron (13,14 | 14)	protein	MLO-like protein 4	biological_process;cellular_component	GO:0006952;GO:0016021	defense response|integral component of membrane
CHG	chr06	11403001	11404000	2.43e-06	0.000102	62	15	127	37	103	25	126	55	91	49	109	41	-18.11	26.37	44.48	promotor,exon	.	MELO3C019474.2	MELO3C019474.2.1	1st exon (1 | 1),UTR5	protein	rRNA N-glycosidase	biological_process;cellular_component;cellular_component;molecular_function;biological_process;molecular_function	GO:0006952;GO:0016020;GO:0016021;GO:0016787;GO:0017148;GO:0030598	defense response|membrane|integral component of membrane|hydrolase activity|negative regulation of translation|rRNA N-glycosylase activity
CHG	chr06	15037001	15038000	6.77e-05	0.00169	141	21	142	24	268	26	162	32	108	25	109	30	-10.07	12.89	22.96	promotor,exon,intron	.	MELO3C020274.2	MELO3C020274.2.1	1st exon (1 | 2),1st intron (1 | 1),UTR5	protein	MLP-like protein 423	biological_process;biological_process	GO:0006952;GO:0009607	defense response|response to biotic stimulus
CHG	chr06	15041001	15042000	0.000233	0.00459	205	93	305	135	162	74	208	112	150	90	106	58	-11.09	44.94	56.03	downstream	1891	MELO3C020274.2	MELO3C020274.2.1	.	protein	MLP-like protein 423	biological_process;biological_process	GO:0006952;GO:0009607	defense response|response to biotic stimulus
CHG	chr06	15081001	15082000	5.64e-10	6.33e-08	363	153	353	125	343	122	398	169	272	141	392	233	-13.36	37.77	51.13	promotor	776	MELO3C031739.2	MELO3C031739.2.1	.	protein	Major latex-like protein	biological_process;biological_process	GO:0006952;GO:0009607	defense response|response to biotic stimulus
CHG	chr06	15104001	15105000	1.73e-10	2.2e-08	168	89	296	164	202	107	161	56	151	50	100	35	19.83	54.05	34.22	promotor	1009	MELO3C032036.2	MELO3C032036.2.1	.	protein	MLP-like protein 423	biological_process;biological_process	GO:0006952;GO:0009607	defense response|response to biotic stimulus
CHG	chr06	15106001	15107000	3.91e-11	5.75e-09	274	137	197	123	370	149	190	138	149	77	146	111	-18.58	48.63	67.22	promotor,exon,intron	.	MELO3C032036.2	MELO3C032036.2.1	1st exon (1 | 2),1st intron (1 | 1),UTR5	protein	MLP-like protein 423	biological_process;biological_process	GO:0006952;GO:0009607	defense response|response to biotic stimulus
CHG	chr06	15163001	15164000	0.000273	0.0052	26	6	15	0	55	25	10	0	10	0	10	1	28.96	32.29	3.33	downstream	320	MELO3C020271.2	MELO3C020271.2.1	.	protein	major latex protein 15-like	biological_process;biological_process	GO:0006952;GO:0009607	defense response|response to biotic stimulus
CHG	chr06	15179001	15180000	7.53e-06	0.000269	154	61	191	104	121	24	191	86	53	41	94	64	-15.95	40.56	56.51	promotor	1968	MELO3C020270.2	MELO3C020270.2.1	.	protein	major latex protein 149-like	biological_process;biological_process	GO:0006952;GO:0009607	defense response|response to biotic stimulus
CHG	chr06	27506001	27507000	9.94e-05	0.00232	143	81	198	126	165	88	33	28	54	43	70	47	-16.86	58.3	75.16	downstream	573	MELO3C016546.2	MELO3C016546.2.1	.	protein	phytohormone-binding protein-like	biological_process;biological_process	GO:0006952;GO:0009607	defense response|response to biotic stimulus
CHG	chr06	33262001	33263000	6.21e-08	4.19e-06	52	7	132	22	21	0	23	0	50	0	52	0	14.15	14.15	0	exon,intron	.	MELO3C013761.2	MELO3C013761.2.1	1st exon,other exon (1,2 | 11),1st intron,other intron (1,2 | 10),UTR5	protein	MLO-like protein	molecular_function;biological_process;biological_process;cellular_component;cellular_component	GO:0005516;GO:0006952;GO:0009607;GO:0016020;GO:0016021	calmodulin binding|defense response|response to biotic stimulus|membrane|integral component of membrane
CHG	chr06	34092001	34093000	9.95e-10	1.06e-07	334	26	90	12	286	29	53	30	70	9	49	10	-19.05	9.44	28.49	exon,intron	.	MELO3C032261.2	MELO3C032261.2.1	other exon (4 | 5),other intron (3,4 | 4)	protein	Protein LSD1	cellular_component;biological_process;biological_process;biological_process;biological_process;biological_process;biological_process	GO:0005634;GO:0006952;GO:0009626;GO:0030154;GO:0031348;GO:0034051;GO:0045595	nucleus|defense response|plant-type hypersensitive response|cell differentiation|negative regulation of defense response|negative regulation of plant-type hypersensitive response|regulation of cell differentiation
CHG	chr07	1272001	1273000	3.35e-09	3.14e-07	156	54	149	40	152	47	124	21	113	15	123	13	17.24	30.85	13.61	downstream,exon,intron	.	MELO3C032336.2	MELO3C032336.2.1	other exon (8 | 8),other intron (7 | 7)	protein	MLO-like protein 8	biological_process;cellular_component	GO:0006952;GO:0016021	defense response|integral component of membrane
CHG	chr07	2693001	2694000	4.94e-06	0.000187	177	93	172	108	149	69	252	163	212	126	207	163	-13.15	54.22	67.36	promotor	917	MELO3C016709.2	MELO3C016709.2.1	.	protein	MLO-like protein	molecular_function;biological_process;biological_process;cellular_component;cellular_component	GO:0005516;GO:0006952;GO:0009607;GO:0016020;GO:0016021	calmodulin binding|defense response|response to biotic stimulus|membrane|integral component of membrane
CHG	chr07	4257001	4258000	0.000114	0.00259	217	154	273	212	363	286	213	160	90	53	116	64	10.33	76.44	66.11	exon,intron	.	MELO3C025672.2	MELO3C025672.2.1	other exon (2,3 | 5),1st intron,other intron (1,2,3 | 4)	protein	BAG-associated GRAM protein 1	molecular_function;cellular_component;cellular_component;biological_process	GO:0005515;GO:0016020;GO:0016021;GO:0050832	protein binding|membrane|integral component of membrane|defense response to fungus
CHG	chr07	20954001	20955000	0.00037	0.0066	171	127	159	97	146	107	83	49	70	42	35	12	14.75	69.54	54.79	downstream	1307	MELO3C016128.2	MELO3C016128.2.1	.	protein	Pathogen-related protein	biological_process;biological_process	GO:0006952;GO:0009607	defense response|response to biotic stimulus
CHG	chr07	20958001	20959000	0.0376	0.187	47	11	47	12	48	14	58	29	16	0	47	17	-11.96	26.06	38.02	promotor	134	MELO3C016128.2	MELO3C016128.2.1	.	protein	Pathogen-related protein	biological_process;biological_process	GO:0006952;GO:0009607	defense response|response to biotic stimulus
CHG	chr07	21864001	21865000	9.99e-09	8.34e-07	416	110	301	101	268	87	189	84	225	94	223	104	-14.02	30.25	44.27	downstream	151	MELO3C016187.2	MELO3C016187.2.1	.	protein	Regulatory protein NPR1	biological_process	GO:0042742	defense response to bacterium
CHG	chr07	22047001	22048000	3.02e-05	0.000868	145	104	185	135	148	103	159	126	119	109	134	108	-11.7	71.55	83.25	promotor	1682	MELO3C016195.2	MELO3C016195.2.1	.	protein	Protein TIFY 5A	molecular_function;molecular_function;cellular_component;biological_process;biological_process;biological_process;biological_process;biological_process;biological_process;biological_process	GO:0003714;GO:0005515;GO:0005634;GO:0006351;GO:0006355;GO:0006952;GO:0009611;GO:0031347;GO:1903507;GO:2000022	transcription corepressor activity|protein binding|nucleus|transcription, DNA-templated|regulation of transcription, DNA-templated|defense response|response to wounding|regulation of defense response|negative regulation of nucleic acid-templated transcription|regulation of jasmonic acid mediated signaling pathway
CHG	chr07	22048001	22049000	0.000118	0.00265	40	25	22	11	61	33	39	36	56	38	47	37	-22.07	56.1	78.17	promotor	682	MELO3C016195.2	MELO3C016195.2.1	.	protein	Protein TIFY 5A	molecular_function;molecular_function;cellular_component;biological_process;biological_process;biological_process;biological_process;biological_process;biological_process;biological_process	GO:0003714;GO:0005515;GO:0005634;GO:0006351;GO:0006355;GO:0006952;GO:0009611;GO:0031347;GO:1903507;GO:2000022	transcription corepressor activity|protein binding|nucleus|transcription, DNA-templated|regulation of transcription, DNA-templated|defense response|response to wounding|regulation of defense response|negative regulation of nucleic acid-templated transcription|regulation of jasmonic acid mediated signaling pathway
CHG	chr07	25730001	25731000	5.03e-18	2.46e-15	494	210	504	221	473	248	658	426	410	237	380	236	-15.93	46.16	62.09	exon,intron	.	MELO3C017623.2	MELO3C017623.2.1	other exon (4,5 | 5),other intron (3,4 | 4),UTR3	protein	Metacaspase-1	molecular_function;molecular_function;biological_process;biological_process;molecular_function;molecular_function;molecular_function;biological_process	GO:0004197;GO:0005515;GO:0006508;GO:0006952;GO:0008233;GO:0008234;GO:0016787;GO:0043068	cysteine-type endopeptidase activity|protein binding|proteolysis|defense response|peptidase activity|cysteine-type peptidase activity|hydrolase activity|positive regulation of programmed cell death
CHG	chr07	25735001	25736000	1.56e-21	1.32e-18	282	88	317	114	264	72	337	173	308	168	189	114	-22.81	31.75	54.56	promotor	432	MELO3C017623.2	MELO3C017623.2.1	.	protein	Metacaspase-1	molecular_function;molecular_function;biological_process;biological_process;molecular_function;molecular_function;molecular_function;biological_process	GO:0004197;GO:0005515;GO:0006508;GO:0006952;GO:0008233;GO:0008234;GO:0016787;GO:0043068	cysteine-type endopeptidase activity|protein binding|proteolysis|defense response|peptidase activity|cysteine-type peptidase activity|hydrolase activity|positive regulation of programmed cell death
CHG	chr08	1736001	1737000	5.22e-18	2.54e-15	448	54	298	37	395	30	169	57	169	50	273	58	-16.4	10.6	27	promotor,exon,intron	.	MELO3C007252.2	MELO3C007252.2.1	1st exon,other exon (1,2,3 | 14),1st intron,other intron (1,2 | 13),UTR5	protein	MLO-like protein	molecular_function;biological_process;biological_process;cellular_component;cellular_component	GO:0005516;GO:0006952;GO:0009607;GO:0016020;GO:0016021	calmodulin binding|defense response|response to biotic stimulus|membrane|integral component of membrane
CHG	chr08	2747001	2748000	2.55e-13	5.74e-11	166	17	264	31	191	1	87	22	78	14	90	34	-19.56	7.89	27.45	promotor	439	MELO3C007429.2	MELO3C007429.2.1	.	protein	Acyl-protein thioesterase, putative	cellular_component;biological_process;biological_process;molecular_function;molecular_function	GO:0005886;GO:0009814;GO:0010363;GO:0016787;GO:0052689	plasma membrane|defense response, incompatible interaction|regulation of plant-type hypersensitive response|hydrolase activity|carboxylic ester hydrolase activity
CHG	chr08	2748001	2749000	0.000173	0.00362	276	138	255	112	187	80	183	104	180	104	112	63	-11.09	45.96	57.05	promotor	1439	MELO3C007429.2	MELO3C007429.2.1	.	protein	Acyl-protein thioesterase, putative	cellular_component;biological_process;biological_process;molecular_function;molecular_function	GO:0005886;GO:0009814;GO:0010363;GO:0016787;GO:0052689	plasma membrane|defense response, incompatible interaction|regulation of plant-type hypersensitive response|hydrolase activity|carboxylic ester hydrolase activity
CHG	chr08	5808001	5809000	2e-05	0.000614	64	23	101	35	34	10	103	66	11	9	33	9	-22.97	34.17	57.14	promotor	548	MELO3C007855.2	MELO3C007855.2.1	.	protein	Protein pleiotropic regulatory locus 1	biological_process;cellular_component;biological_process;molecular_function;cellular_component;biological_process;biological_process;biological_process;biological_process;biological_process;biological_process;biological_process;biological_process;biological_process;biological_process;biological_process;biological_process;biological_process;biological_process;biological_process;biological_process;…	GO:0000398;GO:0000974;GO:0002376;GO:0005515;GO:0005634;GO:0006508;GO:0006952;GO:0009749;GO:0009755;GO:0009870;GO:0010154;GO:0010182;GO:0010204;GO:0016567;GO:0042742;GO:0045087;GO:0045892;GO:0048364;GO:0048366;GO:0048825;GO:0050832;GO:0071011;GO:0071013;GO:0080008	mRNA splicing, via spliceosome|Prp19 complex|immune system process|protein binding|nucleus|proteolysis|defense response|response to glucose|hormone-mediated signaling pathway|defense response signaling pathway, resistance gene-dependent|fruit development|sugar mediated signaling pathway|defense response signaling pathway, resistance gene-independent|protein ubiquitination|defense response to bact…
CHG	chr08	6576001	6577000	0.0287	0.157	11	8	27	10	11	9	13	8	21	0	22	11	21.17	55.1	33.93	promotor	1415	MELO3C007979.2	MELO3C007979.2.1	.	protein	MLO-like protein	molecular_function;biological_process;biological_process;cellular_component;cellular_component	GO:0005516;GO:0006952;GO:0009607;GO:0016020;GO:0016021	calmodulin binding|defense response|response to biotic stimulus|membrane|integral component of membrane
CHG	chr08	28024001	28025000	0.00788	0.0663	78	10	84	8	49	9	51	9	48	14	49	12	-10.85	12.8	23.65	promotor,exon,intron	.	MELO3C025217.2	MELO3C025217.2.1	1st exon (1 | 8),1st intron (1 | 7),UTR5	protein	MACPF domain-containing protein CAD1	biological_process;biological_process;biological_process;biological_process;biological_process;biological_process;biological_process	GO:0002376;GO:0006952;GO:0006955;GO:0008219;GO:0009626;GO:0010337;GO:0045087	immune system process|defense response|immune response|cell death|plant-type hypersensitive response|regulation of salicylic acid metabolic process|innate immune response
CHG	chr09	911001	912000	0.000224	0.00444	201	121	255	136	219	108	214	122	172	116	184	129	-10.31	54.07	64.39	intron	.	MELO3C022122.2	MELO3C022122.2.1	other intron (6 | 7)	protein	single-stranded DNA-bindig protein WHY2, mitochondrial	molecular_function;molecular_function;biological_process;biological_process	GO:0003677;GO:0003697;GO:0006355;GO:0006952	DNA binding|single-stranded DNA binding|regulation of transcription, DNA-templated|defense response
CHG	chr09	912001	913000	8.01e-15	2.34e-12	454	187	510	220	444	201	439	246	375	244	458	250	-14.99	43.18	58.18	intron	.	MELO3C022122.2	MELO3C022122.2.1	other intron (6 | 7)	protein	single-stranded DNA-bindig protein WHY2, mitochondrial	molecular_function;molecular_function;biological_process;biological_process	GO:0003677;GO:0003697;GO:0006355;GO:0006952	DNA binding|single-stranded DNA binding|regulation of transcription, DNA-templated|defense response
CHG	chr09	913001	914000	5.72e-05	0.00148	346	96	246	109	415	174	205	80	103	66	173	88	-11.01	37.64	48.65	intron	.	MELO3C022122.2	MELO3C022122.2.1	other intron (6 | 7)	protein	single-stranded DNA-bindig protein WHY2, mitochondrial	molecular_function;molecular_function;biological_process;biological_process	GO:0003677;GO:0003697;GO:0006355;GO:0006952	DNA binding|single-stranded DNA binding|regulation of transcription, DNA-templated|defense response
CHG	chr09	2542001	2543000	0.0219	0.132	41	26	20	11	20	8	10	9	10	0	14	2	23.2	55.56	32.35	downstream	986	MELO3C021481.2	MELO3C021481.2.1	.	protein	Overexpressor of cationic peroxidase 3, putative	biological_process;molecular_function;molecular_function;cellular_component;biological_process;biological_process;biological_process;biological_process;biological_process;biological_process;biological_process;biological_process;biological_process;biological_process;biological_process;biological_process;biological_process;biological_process	GO:0002229;GO:0003677;GO:0004601;GO:0005634;GO:0006952;GO:0009414;GO:0009620;GO:0009682;GO:0009737;GO:0009738;GO:0009787;GO:0009867;GO:0010118;GO:0031347;GO:0042742;GO:0050832;GO:2000022;GO:2000071	defense response to oomycetes|DNA binding|peroxidase activity|nucleus|defense response|response to water deprivation|response to fungus|induced systemic resistance|response to abscisic acid|abscisic acid-activated signaling pathway|regulation of abscisic acid-activated signaling pathway|jasmonic acid mediated signaling pathway|stomatal movement|regulation of defense response|defense response to b…
CHG	chr09	6433001	6434000	4.17e-09	3.83e-07	95	50	136	60	288	99	141	83	114	70	156	92	-19.34	40.27	59.61	promotor	300	MELO3C025505.2	MELO3C025505.2.1	.	protein	IQ-domain 1	molecular_function;cellular_component;biological_process;biological_process	GO:0005516;GO:0005634;GO:0006952;GO:0019761	calmodulin binding|nucleus|defense response|glucosinolate biosynthetic process
CHG	chr09	23185001	23186000	1.01e-06	4.78e-05	78	13	97	22	103	15	78	24	63	24	40	22	-20.69	17.99	38.67	downstream,exon	.	MELO3C005643.2	MELO3C005643.2.1	other exon (2 | 2),UTR3	protein	Thaumatin-like protein	molecular_function;cellular_component;biological_process;biological_process;biological_process;biological_process	GO:0005515;GO:0005576;GO:0006952;GO:0009607;GO:0031640;GO:0050832	protein binding|extracellular region|defense response|response to biotic stimulus|killing of cells of other organism|defense response to fungus
CHH	chr10	3016001	3017000	4.88e-40	9.99e-38	1987	331	2936	777	1800	465	1794	547	2072	726	1973	717	-10.68	23.4	34.08	promotor	1910	MELO3C012045.2	MELO3C012045.2.1	.	protein	Protein ENHANCED DISEASE RESISTANCE 2	cellular_component;cellular_component;cellular_component;cellular_component;biological_process;molecular_function;biological_process;biological_process;biological_process;biological_process;cellular_component;cellular_component;cellular_component;molecular_function;biological_process;biological_process	GO:0005768;GO:0005783;GO:0005789;GO:0005886;GO:0006952;GO:0008289;GO:0009626;GO:0009723;GO:0009751;GO:0009873;GO:0010008;GO:0016020;GO:0016021;GO:0070273;GO:1900056;GO:1900150	endosome|endoplasmic reticulum|endoplasmic reticulum membrane|plasma membrane|defense response|lipid binding|plant-type hypersensitive response|response to ethylene|response to salicylic acid|ethylene-activated signaling pathway|endosome membrane|membrane|integral component of membrane|phosphatidylinositol-4-phosphate binding|negative regulation of leaf senescence|regulation of defense response t…
CHH	chr11	5114001	5115000	6.11e-19	2.37e-17	1207	372	940	366	477	103	938	300	986	411	2207	1057	-10.75	32.05	42.8	promotor	164	MELO3C021922.2	MELO3C021922.2.1	.	protein	Salicylic acid-binding protein 2	biological_process;biological_process;biological_process;biological_process;molecular_function;molecular_function;biological_process;molecular_function	GO:0002376;GO:0006952;GO:0008152;GO:0009862;GO:0016298;GO:0016787;GO:0045087;GO:0080031	immune system process|defense response|metabolic process|systemic acquired resistance, salicylic acid mediated signaling pathway|lipase activity|hydrolase activity|innate immune response|methyl salicylate esterase activity
CHH	chr11	5115001	5116000	1.34e-12	2.54e-11	484	16	261	6	485	23	156	23	124	22	196	20	-10	3.66	13.66	promotor,exon,intron	.	MELO3C021922.2	MELO3C021922.2.1	1st exon (1 | 3),1st intron (1 | 2),UTR5	protein	Salicylic acid-binding protein 2	biological_process;biological_process;biological_process;biological_process;molecular_function;molecular_function;biological_process;molecular_function	GO:0002376;GO:0006952;GO:0008152;GO:0009862;GO:0016298;GO:0016787;GO:0045087;GO:0080031	immune system process|defense response|metabolic process|systemic acquired resistance, salicylic acid mediated signaling pathway|lipase activity|hydrolase activity|innate immune response|methyl salicylate esterase activity
CHH	chr11	33657001	33658000	7.25e-14	1.61e-12	420	172	670	281	105	37	1021	588	825	404	784	429	-13.03	41	54.03	promotor	1462	MELO3C022431.2	MELO3C022431.2.1	.	protein	Amaranthin-like lectin	biological_process;biological_process;molecular_function	GO:0006952;GO:0009607;GO:0030246	defense response|response to biotic stimulus|carbohydrate binding
CHH	chr11	33661001	33662000	1.35e-16	4.1e-15	725	428	1146	641	696	390	1109	433	677	319	957	496	11.34	56.84	45.5	downstream	571	MELO3C022431.2	MELO3C022431.2.1	.	protein	Amaranthin-like lectin	biological_process;biological_process;molecular_function	GO:0006952;GO:0009607;GO:0030246	defense response|response to biotic stimulus|carbohydrate binding
CHH	chr11	34069001	34070000	1.16e-21	5.88e-20	1290	133	750	45	1600	114	82	35	534	115	346	36	-11.31	8.02	19.33	downstream	1700	MELO3C022492.2	MELO3C022492.2.1	.	protein	Arginase	molecular_function;biological_process;cellular_component;molecular_function;molecular_function;biological_process;molecular_function;molecular_function	GO:0004053;GO:0006527;GO:0009507;GO:0016787;GO:0016813;GO:0042742;GO:0046872;GO:0050897	arginase activity|arginine catabolic process|chloroplast|hydrolase activity|hydrolase activity, acting on carbon-nitrogen (but not peptide) bonds, in linear amidines|defense response to bacterium|metal ion binding|cobalt ion binding
CHH	chr12	19205001	19206000	4.58e-35	6.73e-33	2203	443	1860	368	1711	298	2406	618	1420	448	1295	436	-10.12	19.21	29.33	promotor,exon,intron	.	MELO3C002872.2	MELO3C002872.2.1	1st exon,other exon (1,2 | 6),1st intron,other intron (1,2 | 5),UTR5	protein	Short-chain dehydrogenase/reductase family protein	biological_process	GO:0042742	defense response to bacterium
CHH	chr12	21414001	21415000	4.01e-13	8.14e-12	226	48	577	52	280	33	275	72	98	14	148	56	-14.97	12.28	27.26	promotor	1418	MELO3C002741.2	MELO3C002741.2.1	.	protein	Protein TIFY 5A	molecular_function;molecular_function;cellular_component;biological_process;biological_process;biological_process;biological_process;biological_process;biological_process;biological_process	GO:0003714;GO:0005515;GO:0005634;GO:0006351;GO:0006355;GO:0006952;GO:0009611;GO:0031347;GO:1903507;GO:2000022	transcription corepressor activity|protein binding|nucleus|transcription, DNA-templated|regulation of transcription, DNA-templated|defense response|response to wounding|regulation of defense response|negative regulation of nucleic acid-templated transcription|regulation of jasmonic acid mediated signaling pathway
CHH	chr12	26312001	26313000	9.26e-25	6.2e-23	531	149	316	103	547	172	602	271	680	309	856	439	-17.25	30.42	47.66	promotor,exon,intron	.	MELO3C002099.2	MELO3C002099.2.1	1st exon (1 | 5),1st intron (1 | 4),UTR5	protein	Calmodulin binding protein-like, putative	biological_process;molecular_function;molecular_function;cellular_component;biological_process;biological_process;biological_process;biological_process;biological_process;biological_process;molecular_function;biological_process;biological_process;biological_process	GO:0002229;GO:0003700;GO:0005516;GO:0005634;GO:0006355;GO:0006950;GO:0009617;GO:0010112;GO:0010224;GO:0042742;GO:0043565;GO:0071219;GO:0080142;GO:1900426	defense response to oomycetes|DNA-binding transcription factor activity|calmodulin binding|nucleus|regulation of transcription, DNA-templated|response to stress|response to bacterium|regulation of systemic acquired resistance|response to UV-B|defense response to bacterium|sequence-specific DNA binding|cellular response to molecule of bacterial origin|regulation of salicylic acid biosynthetic proc…
CHH	chr00	8701001	8702000	6.11e-09	6.9e-08	497	260	699	409	278	146	470	311	469	279	375	278	-10.77	55.29	66.06	promotor	799	MELO3C000062.2	MELO3C000062.2.1	.	protein	Vat protein	biological_process;molecular_function	GO:0006952;GO:0043531	defense response|ADP binding
CHH	chr01	3630001	3631000	2.16e-10	3.06e-09	50	1	168	23	286	48	253	46	175	50	427	152	-14.72	14.29	29.01	promotor	1643	MELO3C018880.2	MELO3C018880.2.1	.	protein	Glycine-rich protein	cellular_component;cellular_component;biological_process;biological_process;biological_process	GO:0005576;GO:0005618;GO:0006952;GO:0009607;GO:0071555	extracellular region|cell wall|defense response|response to biotic stimulus|cell wall organization
CHH	chr01	3633001	3634000	1.4e-27	1.19e-25	380	3	497	28	410	4	40	0	106	38	128	26	-20.64	2.72	23.36	downstream,exon,intron	.	MELO3C018880.2	MELO3C018880.2.1	other exon (2 | 2),1st intron (1 | 1),UTR3	protein	Glycine-rich protein	cellular_component;cellular_component;biological_process;biological_process;biological_process	GO:0005576;GO:0005618;GO:0006952;GO:0009607;GO:0071555	extracellular region|cell wall|defense response|response to biotic stimulus|cell wall organization
CHH	chr01	28064001	28065000	1.74e-19	7.09e-18	615	112	565	92	623	74	436	129	444	137	233	63	-14.14	15.42	29.56	downstream,exon,intron	.	MELO3C021125.2	MELO3C021125.2.1	other exon (5,6 | 6),other intron (5 | 5),UTR3	protein	Ubiquitin-like-conjugating enzyme ATG10	molecular_function;biological_process;biological_process;biological_process;cellular_component;cellular_component;biological_process;molecular_function;biological_process;biological_process;biological_process;biological_process;biological_process	GO:0004839;GO:0006914;GO:0006952;GO:0006995;GO:0016020;GO:0016021;GO:0016567;GO:0016874;GO:0042742;GO:0043482;GO:0050832;GO:0090549;GO:2000786	ubiquitin activating enzyme activity|autophagy|defense response|cellular response to nitrogen starvation|membrane|integral component of membrane|protein ubiquitination|ligase activity|defense response to bacterium|cellular pigment accumulation|defense response to fungus|response to carbon starvation|positive regulation of autophagosome assembly
CHH	chr01	31305001	31306000	1.72e-78	2.81e-75	1307	286	714	330	1741	260	739	291	296	177	414	266	-27.37	23.29	50.66	promotor,exon,intron	.	MELO3C015872.2	MELO3C015872.2.1	1st exon (1 | 4),1st intron (1 | 3),UTR5	protein	Resistance to phytophthora 1	biological_process;cellular_component;cellular_component;biological_process;cellular_component;cellular_component	GO:0002229;GO:0009507;GO:0009536;GO:0010729;GO:0016020;GO:0016021	defense response to oomycetes|chloroplast|plastid|positive regulation of hydrogen peroxide biosynthetic process|membrane|integral component of membrane
CHH	chr01	31306001	31307000	3.77e-45	1.05e-42	2106	340	2212	625	2614	945	2643	898	2495	1114	2486	927	-11	27.55	38.55	promotor	283	MELO3C015872.2	MELO3C015872.2.1	.	protein	Resistance to phytophthora 1	biological_process;cellular_component;cellular_component;biological_process;cellular_component;cellular_component	GO:0002229;GO:0009507;GO:0009536;GO:0010729;GO:0016020;GO:0016021	defense response to oomycetes|chloroplast|plastid|positive regulation of hydrogen peroxide biosynthetic process|membrane|integral component of membrane
CHH	chr02	10046001	10047000	3.83e-35	5.65e-33	365	42	921	200	726	184	1499	577	886	301	991	372	-15.85	21.17	37.03	promotor	1135	MELO3C015016.2	MELO3C015016.2.1	.	protein	MLP-like protein 328	biological_process;biological_process	GO:0006952;GO:0009607	defense response|response to biotic stimulus
CHH	chr02	10175001	10176000	1.33e-15	3.62e-14	550	148	585	150	504	115	304	105	334	150	917	341	-13.13	25.2	38.33	downstream	1977	MELO3C015011.2	MELO3C015011.2.1	.	protein	MLP-like protein 329	biological_process;biological_process	GO:0006952;GO:0009607	defense response|response to biotic stimulus
CHH	chr02	10577001	10578000	2.28e-14	5.4e-13	95	22	152	19	206	32	119	57	358	128	160	49	-20.62	16.11	36.73	promotor	1033	MELO3C014991.2	MELO3C014991.2.1	.	protein	MLP-like protein 28	biological_process;biological_process	GO:0006952;GO:0009607	defense response|response to biotic stimulus
CHH	chr04	873001	874000	8.64e-68	8.68e-65	3682	299	2217	235	2250	181	2078	356	1556	342	1132	234	-10.78	8.77	19.56	downstream	257	MELO3C003394.2	MELO3C003394.2.1	.	protein	Protein LSD1	cellular_component;biological_process;biological_process;biological_process;biological_process;biological_process;biological_process	GO:0005634;GO:0006952;GO:0009626;GO:0030154;GO:0031348;GO:0034051;GO:0045595	nucleus|defense response|plant-type hypersensitive response|cell differentiation|negative regulation of defense response|negative regulation of plant-type hypersensitive response|regulation of cell differentiation
CHH	chr04	29100001	29101000	2.86e-37	4.79e-35	1895	322	1580	398	1805	282	1796	511	2069	647	2129	596	-10.29	18.98	29.26	downstream,exon	.	MELO3C009806.2	MELO3C009806.2.1	1st exon (1 | 1)	protein	Disease resistance protein	biological_process;molecular_function	GO:0006952;GO:0043531	defense response|ADP binding
CHH	chr04	30688001	30689000	1.24e-08	1.33e-07	297	80	855	194	791	209	275	104	33	0	653	233	-10.21	24.86	35.07	promotor,exon	.	MELO3C009629.2	MELO3C009629.2.1	1st exon (1 | 1)	protein	VQ motif-containing protein 25	cellular_component;biological_process	GO:0005634;GO:0006952	nucleus|defense response
CHH	chr05	4763001	4764000	3.87e-16	1.12e-14	1217	188	612	167	1181	287	970	281	347	101	520	204	-10.57	21.33	31.9	exon,intron	.	MELO3C014258.2	MELO3C014258.2.1	other exon (6 | 6),other intron (5 | 5)	protein	IQ-domain 1	molecular_function;cellular_component;biological_process;biological_process	GO:0005516;GO:0005634;GO:0006952;GO:0019761	calmodulin binding|nucleus|defense response|glucosinolate biosynthetic process
CHH	chr05	7182001	7183000	1.02e-88	2.6e-85	2617	442	1788	389	2771	473	1424	446	945	332	1376	559	-17.53	18.17	35.7	promotor,exon,intron	.	MELO3C031111.2	MELO3C031111.2.1	1st exon,other exon (1,2 | 5),1st intron (1 | 4),UTR5	protein	Negative regulator of systemic acquired resistance SNI1	biological_process;molecular_function;molecular_function;cellular_component;biological_process;biological_process;biological_process;biological_process;biological_process;biological_process;biological_process;biological_process;biological_process;biological_process;biological_process;cellular_component;biological_process;biological_process;molecular_function;biological_process;biological_process	GO:0002215;GO:0003677;GO:0005515;GO:0005634;GO:0006281;GO:0006310;GO:0006351;GO:0006355;GO:0006952;GO:0006974;GO:0009626;GO:0009627;GO:0010113;GO:0016444;GO:0016570;GO:0030915;GO:0031348;GO:0043966;GO:0044212;GO:0045892;GO:0051572	defense response to nematode|DNA binding|protein binding|nucleus|DNA repair|DNA recombination|transcription, DNA-templated|regulation of transcription, DNA-templated|defense response|cellular response to DNA damage stimulus|plant-type hypersensitive response|systemic acquired resistance|negative regulation of systemic acquired resistance|somatic cell DNA recombination|histone modification|Smc5-Sm…
CHH	chr05	26820001	26821000	6.32e-28	5.54e-26	1968	279	1530	325	1155	197	1179	234	954	392	1302	315	-10.18	17.21	27.39	promotor,exon,intron	.	MELO3C004354.2	MELO3C004354.2.1	1st exon,other exon (1,2 | 6),1st intron,other intron (1,2 | 5),UTR5	protein	Cc-nbs-lrr resistance protein	biological_process;molecular_function	GO:0006952;GO:0043531	defense response|ADP binding
CHH	chr05	27163001	27164000	8.64e-06	5.39e-05	90	43	233	91	10	6	197	123	10	0	62	39	-18.18	42.04	60.22	intron	.	MELO3C004399.2	MELO3C004399.2.1	other intron (3 | 3)	protein	protein ACCELERATED CELL DEATH 6-like	cellular_component;biological_process;biological_process;biological_process	GO:0016021;GO:0031347;GO:0071446;GO:2000031	integral component of membrane|regulation of defense response|cellular response to salicylic acid stimulus|regulation of salicylic acid mediated signaling pathway
CHH	chr05	27259001	27260000	8.5e-96	2.67e-92	3200	392	3372	433	4327	460	3670	776	2555	612	2937	701	-11.01	11.79	22.8	promotor	342	MELO3C004409.2	MELO3C004409.2.1	.	protein	Sigma factor binding protein 1, chloroplastic	molecular_function;cellular_component;biological_process;cellular_component;cellular_component;biological_process;biological_process;biological_process	GO:0005515;GO:0005634;GO:0006952;GO:0009507;GO:0009536;GO:0009816;GO:0051091;GO:0071482	protein binding|nucleus|defense response|chloroplast|plastid|defense response to bacterium, incompatible interaction|positive regulation of DNA-binding transcription factor activity|cellular response to light stimulus
CHH	chr06	10756001	10757000	1.42e-28	1.32e-26	895	260	882	211	1516	280	799	285	742	203	461	254	-14.26	22.81	37.06	promotor,exon,intron	.	MELO3C019435.2	MELO3C019435.2.1	1st exon (1 | 15),1st intron (1 | 14),UTR5	protein	MLO-like protein 4	biological_process;cellular_component	GO:0006952;GO:0016021	defense response|integral component of membrane
CHH	chr07	1277001	1278000	2.91e-30	3.06e-28	2360	925	2299	750	1846	533	1621	693	2309	807	1590	936	-10.19	33.94	44.13	promotor	1257	MELO3C032336.2	MELO3C032336.2.1	.	protein	MLO-like protein 8	biological_process;cellular_component	GO:0006952;GO:0016021	defense response|integral component of membrane
CHH	chr07	2216001	2217000	1.74e-33	2.28e-31	610	37	448	150	177	0	404	109	317	160	140	61	-23.19	15.14	38.33	promotor	82	MELO3C016766.2	MELO3C016766.2.1	.	protein	S-RIBONUCLEASE BINDING protein 1	molecular_function;cellular_component;molecular_function;biological_process;biological_process;molecular_function	GO:0004842;GO:0005634;GO:0008270;GO:0016567;GO:0031347;GO:0046872	ubiquitin-protein transferase activity|nucleus|zinc ion binding|protein ubiquitination|regulation of defense response|metal ion binding
CHH	chr08	2747001	2748000	1.11e-57	6.45e-55	1523	97	2481	226	1667	43	1050	149	753	134	969	219	-11.66	6.45	18.11	promotor	439	MELO3C007429.2	MELO3C007429.2.1	.	protein	Acyl-protein thioesterase, putative	cellular_component;biological_process;biological_process;molecular_function;molecular_function	GO:0005886;GO:0009814;GO:0010363;GO:0016787;GO:0052689	plasma membrane|defense response, incompatible interaction|regulation of plant-type hypersensitive response|hydrolase activity|carboxylic ester hydrolase activity
CHH	chr09	6433001	6434000	1.56e-54	7.73e-52	705	85	1208	212	2897	448	1203	312	1140	358	1426	440	-13.96	15.49	29.45	promotor	300	MELO3C025505.2	MELO3C025505.2.1	.	protein	IQ-domain 1	molecular_function;cellular_component;biological_process;biological_process	GO:0005516;GO:0005634;GO:0006952;GO:0019761	calmodulin binding|nucleus|defense response|glucosinolate biosynthetic process
CG	chr10	2140001	2141000	0.0022	0.0175	135	65	161	81	185	106	70	23	143	61	124	56	10.85	52.39	41.54	downstream	749	MELO3C012183.2	MELO3C012183.2.1	.	protein	Peroxidase	molecular_function;cellular_component;biological_process;molecular_function;molecular_function;biological_process;molecular_function;biological_process	GO:0004601;GO:0005576;GO:0006979;GO:0016491;GO:0020037;GO:0042744;GO:0046872;GO:0055114	peroxidase activity|extracellular region|response to oxidative stress|oxidoreductase activity|heme binding|hydrogen peroxide catabolic process|metal ion binding|oxidation-reduction process
CG	chr10	3587001	3588000	2.09e-08	7.68e-07	12	0	39	13	40	11	26	13	32	28	24	15	-41.92	26.37	68.29	promotor	1677	MELO3C011964.2	MELO3C011964.2.1	.	protein	peroxidase 57-like	molecular_function;biological_process;molecular_function;biological_process	GO:0004601;GO:0006979;GO:0020037;GO:0055114	peroxidase activity|response to oxidative stress|heme binding|oxidation-reduction process
CG	chr10	6316001	6317000	0.0153	0.0777	163	45	107	37	62	11	66	17	26	0	11	0	11.51	28.01	16.5	downstream	1991	MELO3C023822.2	MELO3C023822.2.1	.	protein	Caffeoylshikimate esterase	molecular_function;molecular_function;cellular_component;cellular_component;cellular_component;biological_process;biological_process;cellular_component;biological_process;biological_process;cellular_component;molecular_function;biological_process;biological_process;molecular_function	GO:0003846;GO:0004622;GO:0005783;GO:0005794;GO:0005886;GO:0006629;GO:0006979;GO:0009506;GO:0009809;GO:0010043;GO:0016020;GO:0016787;GO:0042542;GO:0046686;GO:0090430	2-acylglycerol O-acyltransferase activity|lysophospholipase activity|endoplasmic reticulum|Golgi apparatus|plasma membrane|lipid metabolic process|response to oxidative stress|plasmodesma|lignin biosynthetic process|response to zinc ion|membrane|hydrolase activity|response to hydrogen peroxide|response to cadmium ion|caffeoyl-CoA: alcohol caffeoyl transferase activity
CG	chr11	3634001	3635000	0.000487	0.0051	36	8	169	48	137	44	141	60	17	0	113	56	-13.56	29.24	42.8	downstream	1819	MELO3C020841.2	MELO3C020841.2.1	.	protein	Peroxidase	molecular_function;cellular_component;biological_process;molecular_function;molecular_function;biological_process;molecular_function;biological_process	GO:0004601;GO:0005576;GO:0006979;GO:0016491;GO:0020037;GO:0042744;GO:0046872;GO:0055114	peroxidase activity|extracellular region|response to oxidative stress|oxidoreductase activity|heme binding|hydrogen peroxide catabolic process|metal ion binding|oxidation-reduction process
CG	chr11	3636001	3637000	0.0074	0.045	86	44	224	125	92	66	11	10	75	35	53	18	13.13	58.46	45.32	downstream,exon,intron	.	MELO3C020841.2	MELO3C020841.2.1	other exon (4 | 4),other intron (3 | 3),UTR3	protein	Peroxidase	molecular_function;cellular_component;biological_process;molecular_function;molecular_function;biological_process;molecular_function;biological_process	GO:0004601;GO:0005576;GO:0006979;GO:0016491;GO:0020037;GO:0042744;GO:0046872;GO:0055114	peroxidase activity|extracellular region|response to oxidative stress|oxidoreductase activity|heme binding|hydrogen peroxide catabolic process|metal ion binding|oxidation-reduction process
CG	chr11	3638001	3639000	1.21e-20	3.26e-18	327	110	123	50	296	145	108	89	10	0	41	39	-39.62	40.88	80.5	exon,intron	.	MELO3C020841.2	MELO3C020841.2.1	1st exon,other exon (1,2,3 | 4),1st intron,other intron (1,2,3 | 3)	protein	Peroxidase	molecular_function;cellular_component;biological_process;molecular_function;molecular_function;biological_process;molecular_function;biological_process	GO:0004601;GO:0005576;GO:0006979;GO:0016491;GO:0020037;GO:0042744;GO:0046872;GO:0055114	peroxidase activity|extracellular region|response to oxidative stress|oxidoreductase activity|heme binding|hydrogen peroxide catabolic process|metal ion binding|oxidation-reduction process
CG	chr11	5333001	5334000	1.75e-07	5.18e-06	249	127	290	135	234	115	221	143	134	90	187	110	-14.51	48.77	63.28	promotor	1837	MELO3C021914.2	MELO3C021914.2.1	.	protein	peroxidase 10-like	molecular_function;biological_process;molecular_function;biological_process;molecular_function;biological_process	GO:0004601;GO:0006979;GO:0020037;GO:0042744;GO:0046872;GO:0055114	peroxidase activity|response to oxidative stress|heme binding|hydrogen peroxide catabolic process|metal ion binding|oxidation-reduction process
CG	chr11	9771001	9772000	2.04e-15	2.68e-13	145	100	163	81	36	9	101	80	225	180	102	89	-26.31	55.23	81.54	downstream	1030	MELO3C019239.2	MELO3C019239.2.1	.	protein	Peroxidase	molecular_function;cellular_component;biological_process;molecular_function;molecular_function;biological_process;molecular_function;biological_process	GO:0004601;GO:0005576;GO:0006979;GO:0016491;GO:0020037;GO:0042744;GO:0046872;GO:0055114	peroxidase activity|extracellular region|response to oxidative stress|oxidoreductase activity|heme binding|hydrogen peroxide catabolic process|metal ion binding|oxidation-reduction process
CG	chr11	27203001	27204000	8.67e-07	2.13e-05	339	183	374	217	257	117	234	110	224	65	231	108	12.22	53.3	41.07	downstream	999	MELO3C025683.2	MELO3C025683.2.1	.	protein	Peroxidase	molecular_function;cellular_component;biological_process;molecular_function;molecular_function;biological_process;molecular_function;biological_process	GO:0004601;GO:0005576;GO:0006979;GO:0016491;GO:0020037;GO:0042744;GO:0046872;GO:0055114	peroxidase activity|extracellular region|response to oxidative stress|oxidoreductase activity|heme binding|hydrogen peroxide catabolic process|metal ion binding|oxidation-reduction process
CG	chr11	27210001	27211000	7.11e-09	2.89e-07	10	0	75	1	33	0	31	7	50	13	25	5	-22.74	0.85	23.58	promotor	312	MELO3C025684.2	MELO3C025684.2.1	.	protein	Peroxidase	molecular_function;cellular_component;biological_process;molecular_function;molecular_function;biological_process;molecular_function;biological_process	GO:0004601;GO:0005576;GO:0006979;GO:0016491;GO:0020037;GO:0042744;GO:0046872;GO:0055114	peroxidase activity|extracellular region|response to oxidative stress|oxidoreductase activity|heme binding|hydrogen peroxide catabolic process|metal ion binding|oxidation-reduction process
CG	chr11	27757001	27758000	5.22e-07	1.37e-05	184	14	195	19	168	16	234	27	91	25	208	52	-10.55	8.96	19.51	promotor	80	MELO3C025724.2	MELO3C025724.2.1	.	protein	Ascorbate peroxidase	molecular_function;biological_process;molecular_function;biological_process	GO:0004601;GO:0006979;GO:0020037;GO:0055114	peroxidase activity|response to oxidative stress|heme binding|oxidation-reduction process
CG	chr11	29957001	29958000	5.09e-17	8.5e-15	151	78	425	299	305	160	235	99	143	58	193	63	22.42	60.95	38.53	exon,intron	.	MELO3C021373.2	MELO3C021373.2.1	other exon (2,3 | 4),1st intron,other intron (1,2,3 | 3)	protein	Peroxidase	molecular_function;cellular_component;biological_process;molecular_function;molecular_function;biological_process;molecular_function;biological_process	GO:0004601;GO:0005576;GO:0006979;GO:0016491;GO:0020037;GO:0042744;GO:0046872;GO:0055114	peroxidase activity|extracellular region|response to oxidative stress|oxidoreductase activity|heme binding|hydrogen peroxide catabolic process|metal ion binding|oxidation-reduction process
CG	chr12	1268001	1269000	1.33e-08	5.09e-07	143	38	191	45	128	23	99	39	60	23	96	49	-20.59	22.94	43.53	intron	.	MELO3C020589.2	MELO3C020589.2.1	1st intron (1 | 1)	protein	17.5 kDa class I heat shock protein	biological_process;biological_process;biological_process;biological_process	GO:0006979;GO:0009408;GO:0009644;GO:0042542	response to oxidative stress|response to heat|response to high light intensity|response to hydrogen peroxide
CG	chr12	3123001	3124000	3.45e-08	1.2e-06	269	59	282	68	165	46	191	59	126	51	108	59	-15.6	24.16	39.76	promotor	28	MELO3C020719.2	MELO3C020719.2.1	.	protein	Ascorbate peroxidase	molecular_function;biological_process;molecular_function;biological_process	GO:0004601;GO:0006979;GO:0020037;GO:0055114	peroxidase activity|response to oxidative stress|heme binding|oxidation-reduction process
CG	chr12	12465001	12466000	1.62e-13	1.58e-11	37	0	118	54	94	29	69	57	56	41	36	15	-36.85	33.33	70.19	promotor,exon,intron	.	MELO3C004687.2	MELO3C004687.2.1	1st exon,other exon (1,2 | 3),1st intron,other intron (1,2 | 2)	protein	Peroxidase	molecular_function;cellular_component;biological_process;molecular_function;molecular_function;biological_process;molecular_function;biological_process	GO:0004601;GO:0005576;GO:0006979;GO:0016491;GO:0020037;GO:0042744;GO:0046872;GO:0055114	peroxidase activity|extracellular region|response to oxidative stress|oxidoreductase activity|heme binding|hydrogen peroxide catabolic process|metal ion binding|oxidation-reduction process
CG	chr12	12466001	12467000	0.00211	0.0169	58	47	129	107	40	29	49	45	57	51	119	108	-10.05	80.62	90.67	promotor	139	MELO3C004687.2	MELO3C004687.2.1	.	protein	Peroxidase	molecular_function;cellular_component;biological_process;molecular_function;molecular_function;biological_process;molecular_function;biological_process	GO:0004601;GO:0005576;GO:0006979;GO:0016491;GO:0020037;GO:0042744;GO:0046872;GO:0055114	peroxidase activity|extracellular region|response to oxidative stress|oxidoreductase activity|heme binding|hydrogen peroxide catabolic process|metal ion binding|oxidation-reduction process
CG	chr12	23126001	23127000	3.12e-10	1.68e-08	173	82	379	277	450	263	371	287	301	218	399	297	-12.81	62.08	74.88	promotor	1688	MELO3C002571.2	MELO3C002571.2.1	.	protein	Caffeoylshikimate esterase	molecular_function;molecular_function;cellular_component;cellular_component;cellular_component;biological_process;biological_process;cellular_component;biological_process;biological_process;cellular_component;molecular_function;biological_process;biological_process;molecular_function	GO:0003846;GO:0004622;GO:0005783;GO:0005794;GO:0005886;GO:0006629;GO:0006979;GO:0009506;GO:0009809;GO:0010043;GO:0016020;GO:0016787;GO:0042542;GO:0046686;GO:0090430	2-acylglycerol O-acyltransferase activity|lysophospholipase activity|endoplasmic reticulum|Golgi apparatus|plasma membrane|lipid metabolic process|response to oxidative stress|plasmodesma|lignin biosynthetic process|response to zinc ion|membrane|hydrolase activity|response to hydrogen peroxide|response to cadmium ion|caffeoyl-CoA: alcohol caffeoyl transferase activity
CG	chr12	23898001	23899000	1.84e-05	0.000315	310	99	283	114	180	42	379	131	213	114	277	131	-10.28	32.99	43.27	promotor	791	MELO3C002457.2	MELO3C002457.2.1	.	protein	Peroxidase	molecular_function;cellular_component;biological_process;molecular_function;molecular_function;biological_process;molecular_function;biological_process	GO:0004601;GO:0005576;GO:0006979;GO:0016491;GO:0020037;GO:0042744;GO:0046872;GO:0055114	peroxidase activity|extracellular region|response to oxidative stress|oxidoreductase activity|heme binding|hydrogen peroxide catabolic process|metal ion binding|oxidation-reduction process
CG	chr12	24125001	24126000	1.69e-10	9.64e-09	113	51	143	71	116	66	103	78	64	54	74	51	-25.4	50.54	75.93	promotor	641	MELO3C002421.2	MELO3C002421.2.1	.	protein	Caffeoylshikimate esterase	molecular_function;molecular_function;cellular_component;cellular_component;cellular_component;biological_process;biological_process;cellular_component;biological_process;biological_process;cellular_component;molecular_function;biological_process;biological_process;molecular_function	GO:0003846;GO:0004622;GO:0005783;GO:0005794;GO:0005886;GO:0006629;GO:0006979;GO:0009506;GO:0009809;GO:0010043;GO:0016020;GO:0016787;GO:0042542;GO:0046686;GO:0090430	2-acylglycerol O-acyltransferase activity|lysophospholipase activity|endoplasmic reticulum|Golgi apparatus|plasma membrane|lipid metabolic process|response to oxidative stress|plasmodesma|lignin biosynthetic process|response to zinc ion|membrane|hydrolase activity|response to hydrogen peroxide|response to cadmium ion|caffeoyl-CoA: alcohol caffeoyl transferase activity
CG	chr01	1148001	1149000	8.27e-21	2.29e-18	542	195	542	177	641	181	569	238	451	224	380	217	-16.44	32.06	48.5	promotor,exon,intron	.	MELO3C018569.2	MELO3C018569.2.1	1st exon (1 | 2),1st intron (1 | 1),UTR5	protein	peptide methionine sulfoxide reductase B5-like	biological_process;molecular_function;biological_process;molecular_function;biological_process	GO:0006979;GO:0016671;GO:0030091;GO:0033743;GO:0055114	response to oxidative stress|oxidoreductase activity, acting on a sulfur group of donors, disulfide as acceptor|protein repair|peptide-methionine (R)-S-oxide reductase activity|oxidation-reduction process
CG	chr01	1827001	1828000	7.08e-10	3.57e-08	13	0	113	85	20	10	131	117	69	58	118	110	-24.55	65.07	89.62	promotor	1350	MELO3C018656.2	MELO3C018656.2.1	.	protein	Peroxidase	molecular_function;cellular_component;biological_process;molecular_function;molecular_function;biological_process;molecular_function;biological_process	GO:0004601;GO:0005576;GO:0006979;GO:0016491;GO:0020037;GO:0042744;GO:0046872;GO:0055114	peroxidase activity|extracellular region|response to oxidative stress|oxidoreductase activity|heme binding|hydrogen peroxide catabolic process|metal ion binding|oxidation-reduction process
CG	chr01	1989001	1990000	1.14e-06	2.71e-05	85	14	100	15	68	10	79	2	48	2	49	0	13.14	15.42	2.27	intron	.	MELO3C018672.2	MELO3C018672.2.1	other intron (3 | 3)	protein	Peroxidase	molecular_function;cellular_component;biological_process;molecular_function;molecular_function;biological_process;molecular_function;biological_process	GO:0004601;GO:0005576;GO:0006979;GO:0016491;GO:0020037;GO:0042744;GO:0046872;GO:0055114	peroxidase activity|extracellular region|response to oxidative stress|oxidoreductase activity|heme binding|hydrogen peroxide catabolic process|metal ion binding|oxidation-reduction process
CG	chr01	1991001	1992000	2.14e-08	7.83e-07	142	94	170	87	178	89	190	71	305	112	103	45	16.97	55.1	38.13	exon,intron	.	MELO3C018672.2	MELO3C018672.2.1	other exon (2,3 | 4),1st intron,other intron (1,2,3 | 3)	protein	Peroxidase	molecular_function;cellular_component;biological_process;molecular_function;molecular_function;biological_process;molecular_function;biological_process	GO:0004601;GO:0005576;GO:0006979;GO:0016491;GO:0020037;GO:0042744;GO:0046872;GO:0055114	peroxidase activity|extracellular region|response to oxidative stress|oxidoreductase activity|heme binding|hydrogen peroxide catabolic process|metal ion binding|oxidation-reduction process
CG	chr01	16921001	16922000	1.26e-12	1.05e-10	181	51	191	76	154	40	165	78	100	77	119	57	-23.46	31.75	55.21	downstream	858	MELO3C013362.2	MELO3C013362.2.1	.	protein	Ascorbate peroxidase	molecular_function;biological_process;biological_process;cellular_component;cellular_component;molecular_function;molecular_function;biological_process;biological_process;molecular_function;cellular_component;biological_process;biological_process	GO:0004601;GO:0006979;GO:0009723;GO:0016020;GO:0016021;GO:0016688;GO:0020037;GO:0042542;GO:0042744;GO:0042803;GO:0046861;GO:0055114;GO:0090378	peroxidase activity|response to oxidative stress|response to ethylene|membrane|integral component of membrane|L-ascorbate peroxidase activity|heme binding|response to hydrogen peroxide|hydrogen peroxide catabolic process|protein homodimerization activity|glyoxysomal membrane|oxidation-reduction process|seed trichome elongation
CG	chr01	21200001	21201000	5.47e-10	2.81e-08	399	124	478	143	540	224	396	174	626	309	532	229	-11.17	34.65	45.82	promotor,exon	.	MELO3C012610.2	MELO3C012610.2.1	1st exon (1 | 5),UTR5	protein	Peroxidase	molecular_function;cellular_component;biological_process;molecular_function;molecular_function;biological_process;molecular_function;biological_process	GO:0004601;GO:0005576;GO:0006979;GO:0016491;GO:0020037;GO:0042744;GO:0046872;GO:0055114	peroxidase activity|extracellular region|response to oxidative stress|oxidoreductase activity|heme binding|hydrogen peroxide catabolic process|metal ion binding|oxidation-reduction process
CG	chr01	21203001	21204000	0.00766	0.0462	55	16	254	106	150	39	140	76	74	21	21	10	-10.46	35.08	45.53	downstream	412	MELO3C012610.2	MELO3C012610.2.1	.	protein	Peroxidase	molecular_function;cellular_component;biological_process;molecular_function;molecular_function;biological_process;molecular_function;biological_process	GO:0004601;GO:0005576;GO:0006979;GO:0016491;GO:0020037;GO:0042744;GO:0046872;GO:0055114	peroxidase activity|extracellular region|response to oxidative stress|oxidoreductase activity|heme binding|hydrogen peroxide catabolic process|metal ion binding|oxidation-reduction process
CG	chr01	30795001	30796000	1.21e-10	7.14e-09	169	48	119	0	118	7	71	1	70	0	74	0	13.08	13.55	0.47	downstream	944	MELO3C015830.2	MELO3C015830.2.1	.	protein	Time for coffee	cellular_component;biological_process;biological_process;biological_process;biological_process;biological_process;biological_process	GO:0005634;GO:0005982;GO:0006979;GO:0009414;GO:0009737;GO:0032502;GO:0042752	nucleus|starch metabolic process|response to oxidative stress|response to water deprivation|response to abscisic acid|developmental process|regulation of circadian rhythm
CG	chr01	33091001	33092000	1.98e-05	0.000336	11	0	140	55	32	1	13	0	12	1	14	0	28.04	30.6	2.56	downstream,exon,intron	.	MELO3C023617.2	MELO3C023617.2.1	other exon (2 | 2),1st intron (1 | 1)	protein	Peroxidase	molecular_function;cellular_component;biological_process;molecular_function;molecular_function;biological_process;molecular_function;biological_process	GO:0004601;GO:0005576;GO:0006979;GO:0016491;GO:0020037;GO:0042744;GO:0046872;GO:0055114	peroxidase activity|extracellular region|response to oxidative stress|oxidoreductase activity|heme binding|hydrogen peroxide catabolic process|metal ion binding|oxidation-reduction process
CG	chr01	33116001	33117000	0.0108	0.0598	97	25	103	33	90	15	80	37	31	6	59	19	-11.3	25.17	36.47	downstream	223	MELO3C023613.2	MELO3C023613.2.1	.	protein	peroxidase 5-like	molecular_function;biological_process;molecular_function;biological_process;molecular_function;biological_process	GO:0004601;GO:0006979;GO:0020037;GO:0042744;GO:0046872;GO:0055114	peroxidase activity|response to oxidative stress|heme binding|hydrogen peroxide catabolic process|metal ion binding|oxidation-reduction process
CG	chr01	33128001	33129000	0.00022	0.00263	102	38	116	46	76	11	115	57	24	12	14	8	-18.01	32.31	50.33	promotor	1784	MELO3C029239.2	MELO3C029239.2.1	.	protein	Peroxidase	molecular_function;cellular_component;biological_process;molecular_function;molecular_function;biological_process;molecular_function;biological_process	GO:0004601;GO:0005576;GO:0006979;GO:0016491;GO:0020037;GO:0042744;GO:0046872;GO:0055114	peroxidase activity|extracellular region|response to oxidative stress|oxidoreductase activity|heme binding|hydrogen peroxide catabolic process|metal ion binding|oxidation-reduction process
CG	chr01	33128001	33129000	0.00022	0.00263	102	38	116	46	76	11	115	57	24	12	14	8	-18.01	32.31	50.33	downstream,exon,intron	.	MELO3C029240.2	MELO3C029240.2.1	other exon (3,4 | 4),other intron (2,3 | 3)	protein	Peroxidase	molecular_function;cellular_component;biological_process;molecular_function;molecular_function;biological_process;molecular_function;biological_process	GO:0004601;GO:0005576;GO:0006979;GO:0016491;GO:0020037;GO:0042744;GO:0046872;GO:0055114	peroxidase activity|extracellular region|response to oxidative stress|oxidoreductase activity|heme binding|hydrogen peroxide catabolic process|metal ion binding|oxidation-reduction process
CG	chr01	33134001	33135000	1.32e-08	5.07e-07	74	36	90	45	61	34	72	27	37	2	49	7	28.33	51.11	22.78	promotor	1706	MELO3C029240.2	MELO3C029240.2.1	.	protein	Peroxidase	molecular_function;cellular_component;biological_process;molecular_function;molecular_function;biological_process;molecular_function;biological_process	GO:0004601;GO:0005576;GO:0006979;GO:0016491;GO:0020037;GO:0042744;GO:0046872;GO:0055114	peroxidase activity|extracellular region|response to oxidative stress|oxidoreductase activity|heme binding|hydrogen peroxide catabolic process|metal ion binding|oxidation-reduction process
CG	chr01	33134001	33135000	1.32e-08	5.07e-07	74	36	90	45	61	34	72	27	37	2	49	7	28.33	51.11	22.78	downstream,exon,intron	.	MELO3C023612.2	MELO3C023612.2.1	other exon (2 | 2),1st intron (1 | 1),UTR3	protein	Peroxidase	molecular_function;cellular_component;biological_process;molecular_function;molecular_function;biological_process;molecular_function;biological_process	GO:0004601;GO:0005576;GO:0006979;GO:0016491;GO:0020037;GO:0042744;GO:0046872;GO:0055114	peroxidase activity|extracellular region|response to oxidative stress|oxidoreductase activity|heme binding|hydrogen peroxide catabolic process|metal ion binding|oxidation-reduction process
CG	chr02	1771001	1772000	5.74e-06	0.000113	229	142	163	63	170	63	214	69	199	84	172	49	13.16	47.69	34.53	downstream,exon,intron	.	MELO3C015445.2	MELO3C015445.2.1	other exon (3 | 3),other intron (2 | 2),UTR3	protein	Peroxidase	molecular_function;cellular_component;biological_process;molecular_function;molecular_function;biological_process;molecular_function;biological_process	GO:0004601;GO:0005576;GO:0006979;GO:0016491;GO:0020037;GO:0042744;GO:0046872;GO:0055114	peroxidase activity|extracellular region|response to oxidative stress|oxidoreductase activity|heme binding|hydrogen peroxide catabolic process|metal ion binding|oxidation-reduction process
CG	chr02	18453001	18454000	1.76e-10	1e-08	454	295	383	215	300	168	314	253	269	188	391	268	-13.16	59.63	72.79	downstream	198	MELO3C029668.2	MELO3C029668.2.1	.	protein	Soul heme-binding family protein	biological_process;cellular_component;cellular_component;cellular_component;cellular_component;molecular_function	GO:0006979;GO:0009507;GO:0009534;GO:0009535;GO:0009941;GO:0020037	response to oxidative stress|chloroplast|chloroplast thylakoid|chloroplast thylakoid membrane|chloroplast envelope|heme binding
CG	chr02	18542001	18543000	1.25e-07	3.84e-06	259	149	196	142	332	173	155	124	138	123	263	158	-13.88	58.96	72.84	downstream	502	MELO3C025286.2	MELO3C025286.2.1	.	protein	Soul heme-binding family protein	biological_process;cellular_component;cellular_component;cellular_component;cellular_component;molecular_function	GO:0006979;GO:0009507;GO:0009534;GO:0009535;GO:0009941;GO:0020037	response to oxidative stress|chloroplast|chloroplast thylakoid|chloroplast thylakoid membrane|chloroplast envelope|heme binding
CG	chr02	18546001	18547000	8.74e-08	2.77e-06	253	138	293	164	272	140	254	181	218	125	215	158	-13.51	54.03	67.54	promotor,exon,intron	.	MELO3C025286.2	MELO3C025286.2.1	1st exon (1 | 7),1st intron (1 | 6),UTR5	protein	Soul heme-binding family protein	biological_process;cellular_component;cellular_component;cellular_component;cellular_component;molecular_function	GO:0006979;GO:0009507;GO:0009534;GO:0009535;GO:0009941;GO:0020037	response to oxidative stress|chloroplast|chloroplast thylakoid|chloroplast thylakoid membrane|chloroplast envelope|heme binding
CG	chr02	24114001	24115000	1.22e-10	7.15e-09	333	217	362	241	280	199	385	321	415	323	347	270	-12.3	67.38	79.69	promotor	490	MELO3C017346.2	MELO3C017346.2.1	.	protein	alpha-dioxygenase 2	molecular_function;biological_process;molecular_function;molecular_function;biological_process	GO:0004601;GO:0006979;GO:0020037;GO:0051213;GO:0055114	peroxidase activity|response to oxidative stress|heme binding|dioxygenase activity|oxidation-reduction process
CG	chr03	1722001	1723000	0.0245	0.11	93	28	13	10	88	28	72	24	37	21	13	12	-12.7	34.02	46.72	promotor	1792	MELO3C008187.2	MELO3C008187.2.1	.	protein	Peroxidase	molecular_function;cellular_component;biological_process;molecular_function;molecular_function;biological_process;molecular_function;biological_process	GO:0004601;GO:0005576;GO:0006979;GO:0016491;GO:0020037;GO:0042744;GO:0046872;GO:0055114	peroxidase activity|extracellular region|response to oxidative stress|oxidoreductase activity|heme binding|hydrogen peroxide catabolic process|metal ion binding|oxidation-reduction process
CG	chr03	5832001	5833000	0.000114	0.00151	192	152	138	89	228	154	122	67	63	38	120	71	13.08	70.79	57.7	exon,intron	.	MELO3C008420.2	MELO3C008420.2.1	other exon (8 | 10),other intron (7,8 | 9)	protein	Transcriptional corepressor SEUSS	biological_process;molecular_function;molecular_function;cellular_component;cellular_component;biological_process;biological_process;biological_process;biological_process;biological_process;biological_process;biological_process;biological_process;biological_process;biological_process;biological_process;biological_process;biological_process;biological_process;biological_process;molecular_function;…	GO:0001666;GO:0003677;GO:0005515;GO:0005634;GO:0005654;GO:0006351;GO:0006355;GO:0006974;GO:0006979;GO:0007275;GO:0009617;GO:0009620;GO:0009624;GO:0009733;GO:0009793;GO:0009908;GO:0009909;GO:0010272;GO:0030154;GO:0046898;GO:0046982;GO:0048467;GO:0048481;GO:0060090;GO:0071217	response to hypoxia|DNA binding|protein binding|nucleus|nucleoplasm|transcription, DNA-templated|regulation of transcription, DNA-templated|cellular response to DNA damage stimulus|response to oxidative stress|multicellular organism development|response to bacterium|response to fungus|response to nematode|response to auxin|embryo development ending in seed dormancy|flower development|regulation o…
CG	chr03	5833001	5834000	0.000418	0.00449	272	198	213	128	112	81	93	41	156	100	163	95	10.89	68.17	57.28	exon,intron	.	MELO3C008420.2	MELO3C008420.2.1	other exon (9 | 10),other intron (8,9 | 9)	protein	Transcriptional corepressor SEUSS	biological_process;molecular_function;molecular_function;cellular_component;cellular_component;biological_process;biological_process;biological_process;biological_process;biological_process;biological_process;biological_process;biological_process;biological_process;biological_process;biological_process;biological_process;biological_process;biological_process;biological_process;molecular_function;…	GO:0001666;GO:0003677;GO:0005515;GO:0005634;GO:0005654;GO:0006351;GO:0006355;GO:0006974;GO:0006979;GO:0007275;GO:0009617;GO:0009620;GO:0009624;GO:0009733;GO:0009793;GO:0009908;GO:0009909;GO:0010272;GO:0030154;GO:0046898;GO:0046982;GO:0048467;GO:0048481;GO:0060090;GO:0071217	response to hypoxia|DNA binding|protein binding|nucleus|nucleoplasm|transcription, DNA-templated|regulation of transcription, DNA-templated|cellular response to DNA damage stimulus|response to oxidative stress|multicellular organism development|response to bacterium|response to fungus|response to nematode|response to auxin|embryo development ending in seed dormancy|flower development|regulation o…
CG	chr03	8709001	8710000	0.0348	0.141	76	26	73	15	78	19	63	16	19	0	18	0	10.43	26.43	16	intron	.	MELO3C010627.2	MELO3C010627.2.1	other intron (7 | 11)	protein	Ascorbate peroxidase	molecular_function;biological_process;molecular_function;biological_process	GO:0004601;GO:0006979;GO:0020037;GO:0055114	peroxidase activity|response to oxidative stress|heme binding|oxidation-reduction process
CG	chr03	9847001	9848000	2.34e-07	6.7e-06	62	26	117	40	62	26	76	20	70	10	42	0	22.22	38.17	15.96	promotor,exon	.	MELO3C010585.2	MELO3C010585.2.1	1st exon (1 | 10),UTR5	protein	Transcriptional corepressor SEUSS	biological_process;molecular_function;molecular_function;cellular_component;cellular_component;biological_process;biological_process;biological_process;biological_process;biological_process;biological_process;biological_process;biological_process;biological_process;biological_process;biological_process;biological_process;biological_process;biological_process;biological_process;molecular_function;…	GO:0001666;GO:0003677;GO:0005515;GO:0005634;GO:0005654;GO:0006351;GO:0006355;GO:0006974;GO:0006979;GO:0007275;GO:0009617;GO:0009620;GO:0009624;GO:0009733;GO:0009793;GO:0009908;GO:0009909;GO:0010272;GO:0030154;GO:0046898;GO:0046982;GO:0048467;GO:0048481;GO:0060090;GO:0071217	response to hypoxia|DNA binding|protein binding|nucleus|nucleoplasm|transcription, DNA-templated|regulation of transcription, DNA-templated|cellular response to DNA damage stimulus|response to oxidative stress|multicellular organism development|response to bacterium|response to fungus|response to nematode|response to auxin|embryo development ending in seed dormancy|flower development|regulation o…
CG	chr03	21031001	21032000	0.0163	0.0816	38	33	47	41	50	40	38	37	28	27	24	21	-10	84.44	94.44	promotor	863	MELO3C019994.2	MELO3C019994.2.1	.	protein	Peroxidase	molecular_function;biological_process;molecular_function;molecular_function;biological_process;molecular_function;biological_process	GO:0004601;GO:0006979;GO:0016491;GO:0020037;GO:0042744;GO:0046872;GO:0055114	peroxidase activity|response to oxidative stress|oxidoreductase activity|heme binding|hydrogen peroxide catabolic process|metal ion binding|oxidation-reduction process
CG	chr03	28500001	28501000	5.74e-08	1.9e-06	20	12	37	12	17	0	20	0	17	0	15	0	32.43	32.43	0	downstream,exon,intron	.	MELO3C011125.2	MELO3C011125.2.1	other exon (2 | 2),1st intron (1 | 1),UTR3	protein	OXS3	biological_process;cellular_component;biological_process	GO:0006979;GO:0016607;GO:0046686	response to oxidative stress|nuclear speck|response to cadmium ion
CG	chr03	28501001	28502000	0.00087	0.00824	156	83	183	109	113	71	131	79	104	45	56	9	12.48	58.19	45.7	promotor,exon,intron	.	MELO3C011125.2	MELO3C011125.2.1	1st exon,other exon (1,2 | 2),1st intron (1 | 1)	protein	OXS3	biological_process;cellular_component;biological_process	GO:0006979;GO:0016607;GO:0046686	response to oxidative stress|nuclear speck|response to cadmium ion
CG	chr03	28503001	28504000	4.77e-05	0.000719	62	15	42	18	62	10	59	22	11	11	10	9	-26.6	25.9	52.5	promotor	1631	MELO3C011125.2	MELO3C011125.2.1	.	protein	OXS3	biological_process;cellular_component;biological_process	GO:0006979;GO:0016607;GO:0046686	response to oxidative stress|nuclear speck|response to cadmium ion
CG	chr04	697001	698000	0.00288	0.0216	125	43	218	104	168	62	66	15	75	25	95	30	11.24	40.9	29.66	promotor	822	MELO3C003377.2	MELO3C003377.2.1	.	protein	Peroxidase	molecular_function;cellular_component;biological_process;molecular_function;molecular_function;biological_process;molecular_function;biological_process	GO:0004601;GO:0005576;GO:0006979;GO:0016491;GO:0020037;GO:0042744;GO:0046872;GO:0055114	peroxidase activity|extracellular region|response to oxidative stress|oxidoreductase activity|heme binding|hydrogen peroxide catabolic process|metal ion binding|oxidation-reduction process
CG	chr04	2264001	2265000	1.83e-10	1.04e-08	400	289	432	284	319	216	316	277	292	203	269	230	-12.41	68.55	80.96	promotor	163	MELO3C003559.2	MELO3C003559.2.1	.	protein	Ascorbate peroxidase	molecular_function;biological_process;molecular_function;molecular_function;molecular_function;biological_process	GO:0004601;GO:0006979;GO:0016491;GO:0016688;GO:0020037;GO:0055114	peroxidase activity|response to oxidative stress|oxidoreductase activity|L-ascorbate peroxidase activity|heme binding|oxidation-reduction process
CG	chr04	2270001	2271000	3.03e-05	0.000485	235	134	318	170	236	120	152	108	92	60	130	81	-12.84	53.74	66.58	downstream	929	MELO3C003559.2	MELO3C003559.2.1	.	protein	Ascorbate peroxidase	molecular_function;biological_process;molecular_function;molecular_function;molecular_function;biological_process	GO:0004601;GO:0006979;GO:0016491;GO:0016688;GO:0020037;GO:0055114	peroxidase activity|response to oxidative stress|oxidoreductase activity|L-ascorbate peroxidase activity|heme binding|oxidation-reduction process
CG	chr04	2841001	2842000	6.2e-07	1.59e-05	80	33	79	29	77	35	83	56	70	37	61	45	-23.38	41.1	64.49	promotor,exon,intron	.	MELO3C003628.2	MELO3C003628.2.1	1st exon (1 | 4),1st intron (1 | 3)	protein	Peroxidase	molecular_function;cellular_component;biological_process;molecular_function;molecular_function;biological_process;molecular_function;biological_process	GO:0004601;GO:0005576;GO:0006979;GO:0016491;GO:0020037;GO:0042744;GO:0046872;GO:0055114	peroxidase activity|extracellular region|response to oxidative stress|oxidoreductase activity|heme binding|hydrogen peroxide catabolic process|metal ion binding|oxidation-reduction process
CG	chr04	11104001	11105000	1.07e-36	1.45e-33	455	50	354	8	369	5	180	48	208	66	298	65	-20.75	5.35	26.09	downstream	932	MELO3C018077.2	MELO3C018077.2.1	.	protein	Chloroplastic lipocalin	biological_process;biological_process;biological_process;biological_process;cellular_component;cellular_component;cellular_component;cellular_component;cellular_component;biological_process;biological_process;biological_process;cellular_component;molecular_function;biological_process;biological_process	GO:0006629;GO:0006979;GO:0009408;GO:0009414;GO:0009507;GO:0009535;GO:0009536;GO:0009543;GO:0009579;GO:0009644;GO:0009737;GO:0010431;GO:0031977;GO:0045735;GO:0046322;GO:1901562	lipid metabolic process|response to oxidative stress|response to heat|response to water deprivation|chloroplast|chloroplast thylakoid membrane|plastid|chloroplast thylakoid lumen|thylakoid|response to high light intensity|response to abscisic acid|seed maturation|thylakoid lumen|nutrient reservoir activity|negative regulation of fatty acid oxidation|response to paraquat
CG	chr04	14830001	14831000	9.81e-07	2.38e-05	210	183	176	158	178	133	128	91	170	115	139	105	12.88	84.04	71.17	downstream	1805	MELO3C012939.2	MELO3C012939.2.1	.	protein	Caffeoylshikimate esterase	molecular_function;molecular_function;cellular_component;cellular_component;cellular_component;biological_process;biological_process;cellular_component;biological_process;biological_process;cellular_component;molecular_function;biological_process;biological_process;molecular_function	GO:0003846;GO:0004622;GO:0005783;GO:0005794;GO:0005886;GO:0006629;GO:0006979;GO:0009506;GO:0009809;GO:0010043;GO:0016020;GO:0016787;GO:0042542;GO:0046686;GO:0090430	2-acylglycerol O-acyltransferase activity|lysophospholipase activity|endoplasmic reticulum|Golgi apparatus|plasma membrane|lipid metabolic process|response to oxidative stress|plasmodesma|lignin biosynthetic process|response to zinc ion|membrane|hydrolase activity|response to hydrogen peroxide|response to cadmium ion|caffeoyl-CoA: alcohol caffeoyl transferase activity
CG	chr04	28026001	28027000	9.85e-05	0.00133	229	72	322	169	249	85	378	204	44	11	167	87	-10.52	40.75	51.27	exon,intron	.	MELO3C009933.2	MELO3C009933.2.1	1st exon,other exon (1,2,3 | 10),1st intron,other intron (1,2,3 | 9),UTR5	protein	alpha-dioxygenase 1	molecular_function;biological_process;molecular_function;molecular_function;biological_process	GO:0004601;GO:0006979;GO:0020037;GO:0051213;GO:0055114	peroxidase activity|response to oxidative stress|heme binding|dioxygenase activity|oxidation-reduction process
CG	chr04	28035001	28036000	5.87e-10	3.01e-08	257	153	324	169	304	160	212	80	259	110	222	79	15.65	54.46	38.82	exon,intron	.	MELO3C009932.2	MELO3C009932.2.1	1st exon,other exon (1,2,3 | 11),1st intron,other intron (1,2,3 | 10)	protein	alpha-dioxygenase 1-like	molecular_function;biological_process;molecular_function;molecular_function;biological_process	GO:0004601;GO:0006979;GO:0020037;GO:0051213;GO:0055114	peroxidase activity|response to oxidative stress|heme binding|dioxygenase activity|oxidation-reduction process
CG	chr04	28045001	28046000	0.00097	0.00902	153	110	111	88	75	55	106	90	52	47	40	34	-11.73	74.63	86.36	promotor	1517	MELO3C009931.2	MELO3C009931.2.1	.	protein	alpha-dioxygenase 1	molecular_function;biological_process;molecular_function;molecular_function;biological_process	GO:0004601;GO:0006979;GO:0020037;GO:0051213;GO:0055114	peroxidase activity|response to oxidative stress|heme binding|dioxygenase activity|oxidation-reduction process
CG	chr04	28108001	28109000	2.61e-12	2.07e-10	284	125	294	131	383	183	313	177	157	89	177	144	-17.69	45.68	63.37	downstream	1506	MELO3C009924.2	MELO3C009924.2.1	.	protein	peroxidase 31	molecular_function;biological_process;molecular_function;biological_process;molecular_function;biological_process	GO:0004601;GO:0006979;GO:0020037;GO:0042744;GO:0046872;GO:0055114	peroxidase activity|response to oxidative stress|heme binding|hydrogen peroxide catabolic process|metal ion binding|oxidation-reduction process
CG	chr04	32240001	32241000	1.54e-06	3.54e-05	301	152	229	122	241	102	360	146	396	100	267	137	11.33	48.77	37.44	promotor	854	MELO3C009427.2	MELO3C009427.2.1	.	protein	AT3g10020/T22K18_16	biological_process;biological_process	GO:0006979;GO:0009061	response to oxidative stress|anaerobic respiration
CG	chr04	32846001	32847000	1.04e-06	2.5e-05	53	25	234	80	130	55	108	23	75	23	108	16	17.06	38.37	21.31	promotor	628	MELO3C009329.2	MELO3C009329.2.1	.	protein	Peroxidase	molecular_function;cellular_component;biological_process;molecular_function;molecular_function;biological_process;molecular_function;biological_process	GO:0004601;GO:0005576;GO:0006979;GO:0016491;GO:0020037;GO:0042744;GO:0046872;GO:0055114	peroxidase activity|extracellular region|response to oxidative stress|oxidoreductase activity|heme binding|hydrogen peroxide catabolic process|metal ion binding|oxidation-reduction process
CG	chr05	586001	587000	4.03e-08	1.38e-06	94	25	109	44	71	20	92	44	84	43	89	61	-23.37	32.48	55.85	downstream,exon,intron	.	MELO3C031049.2	MELO3C031049.2.1	other exon (4 | 4),other intron (3 | 3),UTR3	protein	Peroxidase	molecular_function;cellular_component;biological_process;molecular_function;molecular_function;biological_process;molecular_function;biological_process	GO:0004601;GO:0005576;GO:0006979;GO:0016491;GO:0020037;GO:0042744;GO:0046872;GO:0055114	peroxidase activity|extracellular region|response to oxidative stress|oxidoreductase activity|heme binding|hydrogen peroxide catabolic process|metal ion binding|oxidation-reduction process
CG	chr05	595001	596000	0.000161	0.00202	260	89	187	93	349	66	86	38	40	19	84	38	-14.08	31.16	45.24	downstream,exon,intron	.	MELO3C014658.2	MELO3C014658.2.1	other exon (4 | 4),other intron (3 | 3),UTR3	protein	Peroxidase	molecular_function;cellular_component;biological_process;molecular_function;molecular_function;biological_process;molecular_function;biological_process	GO:0004601;GO:0005576;GO:0006979;GO:0016491;GO:0020037;GO:0042744;GO:0046872;GO:0055114	peroxidase activity|extracellular region|response to oxidative stress|oxidoreductase activity|heme binding|hydrogen peroxide catabolic process|metal ion binding|oxidation-reduction process
CG	chr05	608001	609000	0.000511	0.0053	57	17	101	15	93	13	149	41	85	32	77	22	-12.62	17.93	30.55	promotor,exon,intron	.	MELO3C014656.2	MELO3C014656.2.1	1st exon (1 | 4),1st intron (1 | 3),UTR5	protein	Peroxidase	molecular_function;cellular_component;biological_process;molecular_function;molecular_function;biological_process;molecular_function;biological_process	GO:0004601;GO:0005576;GO:0006979;GO:0016491;GO:0020037;GO:0042744;GO:0046872;GO:0055114	peroxidase activity|extracellular region|response to oxidative stress|oxidoreductase activity|heme binding|hydrogen peroxide catabolic process|metal ion binding|oxidation-reduction process
CG	chr05	620001	621000	0.00151	0.0129	60	17	188	64	92	22	129	71	80	31	73	18	-12.26	30.29	42.55	promotor,exon,intron	.	MELO3C014654.2	MELO3C014654.2.1	1st exon (1 | 3),1st intron (1 | 2),UTR5	protein	Peroxidase	molecular_function;cellular_component;biological_process;molecular_function;molecular_function;biological_process;molecular_function;biological_process	GO:0004601;GO:0005576;GO:0006979;GO:0016491;GO:0020037;GO:0042744;GO:0046872;GO:0055114	peroxidase activity|extracellular region|response to oxidative stress|oxidoreductase activity|heme binding|hydrogen peroxide catabolic process|metal ion binding|oxidation-reduction process
CG	chr05	620001	621000	0.00151	0.0129	60	17	188	64	92	22	129	71	80	31	73	18	-12.26	30.29	42.55	downstream	1069	MELO3C014653.2	MELO3C014653.2.1	.	protein	Peroxidase	molecular_function;cellular_component;biological_process;molecular_function;molecular_function;biological_process;molecular_function;biological_process	GO:0004601;GO:0005576;GO:0006979;GO:0016491;GO:0020037;GO:0042744;GO:0046872;GO:0055114	peroxidase activity|extracellular region|response to oxidative stress|oxidoreductase activity|heme binding|hydrogen peroxide catabolic process|metal ion binding|oxidation-reduction process
CG	chr05	628001	629000	3.23e-06	6.81e-05	183	130	173	129	120	76	144	124	185	150	134	111	-12.78	70.38	83.15	promotor,exon,intron	.	MELO3C014652.2	MELO3C014652.2.1	1st exon (1 | 4),1st intron (1 | 3),UTR5	protein	Peroxidase	molecular_function;cellular_component;biological_process;molecular_function;molecular_function;biological_process;molecular_function;biological_process	GO:0004601;GO:0005576;GO:0006979;GO:0016491;GO:0020037;GO:0042744;GO:0046872;GO:0055114	peroxidase activity|extracellular region|response to oxidative stress|oxidoreductase activity|heme binding|hydrogen peroxide catabolic process|metal ion binding|oxidation-reduction process
CG	chr05	632001	633000	4.96e-05	0.000744	109	29	174	77	69	11	219	105	118	90	126	24	-14.06	33.24	47.3	downstream	137	MELO3C014651.2	MELO3C014651.2.1	.	protein	Peroxidase	molecular_function;cellular_component;biological_process;molecular_function;molecular_function;biological_process;molecular_function;biological_process	GO:0004601;GO:0005576;GO:0006979;GO:0016491;GO:0020037;GO:0042744;GO:0046872;GO:0055114	peroxidase activity|extracellular region|response to oxidative stress|oxidoreductase activity|heme binding|hydrogen peroxide catabolic process|metal ion binding|oxidation-reduction process
CG	chr05	638001	639000	0.00264	0.0201	280	159	213	163	143	77	124	114	67	18	66	56	-10.42	62.74	73.15	promotor,exon,intron	.	MELO3C014650.2	MELO3C014650.2.1	1st exon (1 | 4),1st intron (1 | 3),UTR5	protein	Peroxidase	molecular_function;cellular_component;biological_process;molecular_function;molecular_function;biological_process;molecular_function;biological_process	GO:0004601;GO:0005576;GO:0006979;GO:0016491;GO:0020037;GO:0042744;GO:0046872;GO:0055114	peroxidase activity|extracellular region|response to oxidative stress|oxidoreductase activity|heme binding|hydrogen peroxide catabolic process|metal ion binding|oxidation-reduction process
CG	chr05	686001	687000	7.82e-08	2.51e-06	152	90	116	38	106	55	65	15	13	0	38	10	27.38	48.93	21.55	downstream	1335	MELO3C014642.2	MELO3C014642.2.1	.	protein	AMP-dependent synthetase/ligase	molecular_function;molecular_function;biological_process;biological_process;molecular_function;molecular_function;molecular_function;molecular_function;biological_process	GO:0003824;GO:0004096;GO:0006979;GO:0008152;GO:0016491;GO:0016874;GO:0020037;GO:0031177;GO:0055114	catalytic activity|catalase activity|response to oxidative stress|metabolic process|oxidoreductase activity|ligase activity|heme binding|phosphopantetheine binding|oxidation-reduction process
CG	chr05	2034001	2035000	2.32e-06	5.09e-05	197	83	132	77	105	61	190	34	224	95	193	91	14.68	50.92	36.24	promotor	1879	MELO3C014484.2	MELO3C014484.2.1	.	protein	TIME FOR coffee-like protein, putative	cellular_component;biological_process;biological_process;biological_process;biological_process;biological_process;biological_process	GO:0005634;GO:0005982;GO:0006979;GO:0009414;GO:0009737;GO:0032502;GO:0042752	nucleus|starch metabolic process|response to oxidative stress|response to water deprivation|response to abscisic acid|developmental process|regulation of circadian rhythm
CG	chr05	25035001	25036000	4.48e-06	9.12e-05	266	107	385	156	300	38	284	159	104	42	232	66	-11.41	31.65	43.06	promotor,exon,intron	.	MELO3C004189.2	MELO3C004189.2.1	1st exon,other exon (1,2 | 16),1st intron,other intron (1,2 | 15)	protein	Lon protease homolog, mitochondrial	molecular_function;molecular_function;molecular_function;molecular_function;molecular_function;cellular_component;cellular_component;biological_process;biological_process;molecular_function;molecular_function;molecular_function;molecular_function;biological_process;biological_process;molecular_function;biological_process;biological_process;biological_process	GO:0000166;GO:0003677;GO:0004176;GO:0004252;GO:0005524;GO:0005739;GO:0005759;GO:0006508;GO:0006515;GO:0008233;GO:0008236;GO:0016787;GO:0016887;GO:0030163;GO:0034599;GO:0043565;GO:0051131;GO:0070407;GO:0090296	nucleotide binding|DNA binding|ATP-dependent peptidase activity|serine-type endopeptidase activity|ATP binding|mitochondrion|mitochondrial matrix|proteolysis|protein quality control for misfolded or incompletely synthesized proteins|peptidase activity|serine-type peptidase activity|hydrolase activity|ATPase activity|protein catabolic process|cellular response to oxidative stress|sequence-specific…
CG	chr05	25037001	25038000	0.000733	0.00716	144	63	192	73	156	76	167	57	81	25	71	18	11.74	43.09	31.35	exon,intron	.	MELO3C004189.2	MELO3C004189.2.1	other exon (6,7,8,9 | 16),other intron (5,6,7,8,9 | 15)	protein	Lon protease homolog, mitochondrial	molecular_function;molecular_function;molecular_function;molecular_function;molecular_function;cellular_component;cellular_component;biological_process;biological_process;molecular_function;molecular_function;molecular_function;molecular_function;biological_process;biological_process;molecular_function;biological_process;biological_process;biological_process	GO:0000166;GO:0003677;GO:0004176;GO:0004252;GO:0005524;GO:0005739;GO:0005759;GO:0006508;GO:0006515;GO:0008233;GO:0008236;GO:0016787;GO:0016887;GO:0030163;GO:0034599;GO:0043565;GO:0051131;GO:0070407;GO:0090296	nucleotide binding|DNA binding|ATP-dependent peptidase activity|serine-type endopeptidase activity|ATP binding|mitochondrion|mitochondrial matrix|proteolysis|protein quality control for misfolded or incompletely synthesized proteins|peptidase activity|serine-type peptidase activity|hydrolase activity|ATPase activity|protein catabolic process|cellular response to oxidative stress|sequence-specific…
CG	chr05	25047001	25048000	0.000582	0.00592	61	21	77	33	79	17	59	1	58	22	59	8	15.11	32.72	17.61	exon,intron	.	MELO3C004189.2	MELO3C004189.2.1	other exon (15 | 16),other intron (14,15 | 15)	protein	Lon protease homolog, mitochondrial	molecular_function;molecular_function;molecular_function;molecular_function;molecular_function;cellular_component;cellular_component;biological_process;biological_process;molecular_function;molecular_function;molecular_function;molecular_function;biological_process;biological_process;molecular_function;biological_process;biological_process;biological_process	GO:0000166;GO:0003677;GO:0004176;GO:0004252;GO:0005524;GO:0005739;GO:0005759;GO:0006508;GO:0006515;GO:0008233;GO:0008236;GO:0016787;GO:0016887;GO:0030163;GO:0034599;GO:0043565;GO:0051131;GO:0070407;GO:0090296	nucleotide binding|DNA binding|ATP-dependent peptidase activity|serine-type endopeptidase activity|ATP binding|mitochondrion|mitochondrial matrix|proteolysis|protein quality control for misfolded or incompletely synthesized proteins|peptidase activity|serine-type peptidase activity|hydrolase activity|ATPase activity|protein catabolic process|cellular response to oxidative stress|sequence-specific…
CG	chr06	3575001	3576000	1.99e-14	2.24e-12	78	18	195	105	83	12	129	21	65	0	107	16	25.63	37.92	12.29	downstream,exon,intron	.	MELO3C006482.2	MELO3C006482.2.1	other exon (6 | 6),other intron (5 | 5),UTR3	protein	NAD(P)H dehydrogenase 18	biological_process;cellular_component;cellular_component	GO:0006979;GO:0009507;GO:0009535	response to oxidative stress|chloroplast|chloroplast thylakoid membrane
CG	chr06	5174001	5175000	1.03e-10	6.13e-09	287	80	304	51	183	13	297	29	205	9	230	17	11.09	18.6	7.51	downstream,exon,intron	.	MELO3C006701.2	MELO3C006701.2.1	other exon (4 | 4),other intron (3 | 3),UTR3	protein	Pentatricopeptide repeat-containing protein	cellular_component;biological_process;biological_process;biological_process;biological_process	GO:0005739;GO:0006979;GO:0009651;GO:0009737;GO:0042775	mitochondrion|response to oxidative stress|response to salt stress|response to abscisic acid|mitochondrial ATP synthesis coupled electron transport
CG	chr06	5176001	5177000	0.0117	0.0637	102	19	83	16	107	25	60	11	28	0	20	0	10.36	20.55	10.19	exon,intron	.	MELO3C006701.2	MELO3C006701.2.1	1st exon,other exon (1,2 | 4),1st intron,other intron (1,2 | 3),UTR3	protein	Pentatricopeptide repeat-containing protein	cellular_component;biological_process;biological_process;biological_process;biological_process	GO:0005739;GO:0006979;GO:0009651;GO:0009737;GO:0042775	mitochondrion|response to oxidative stress|response to salt stress|response to abscisic acid|mitochondrial ATP synthesis coupled electron transport
CG	chr06	6796001	6797000	2.18e-23	8.13e-21	458	226	485	271	452	241	247	178	213	180	201	141	-22.59	52.9	75.49	promotor	140	MELO3C006862.2	MELO3C006862.2.1	.	protein	Peroxidase	molecular_function;cellular_component;biological_process;molecular_function;molecular_function;biological_process;molecular_function;biological_process	GO:0004601;GO:0005576;GO:0006979;GO:0016491;GO:0020037;GO:0042744;GO:0046872;GO:0055114	peroxidase activity|extracellular region|response to oxidative stress|oxidoreductase activity|heme binding|hydrogen peroxide catabolic process|metal ion binding|oxidation-reduction process
CG	chr06	17093001	17094000	0.0301	0.127	85	57	67	50	97	49	61	48	67	47	21	14	-10.5	62.65	73.15	intron	.	MELO3C020192.2	MELO3C020192.2.1	1st intron (1 | 12)	protein	ATA15 protein	cellular_component;biological_process;biological_process;biological_process;biological_process	GO:0009507;GO:0010150;GO:0010228;GO:0034599;GO:0072593	chloroplast|leaf senescence|vegetative to reproductive phase transition of meristem|cellular response to oxidative stress|reactive oxygen species metabolic process
CG	chr06	17095001	17096000	0.00914	0.0528	36	13	72	22	51	14	14	14	11	8	35	8	-19.18	30.82	50	exon,intron	.	MELO3C020192.2	MELO3C020192.2.1	other exon (2,3 | 13),other intron (2 | 12)	protein	ATA15 protein	cellular_component;biological_process;biological_process;biological_process;biological_process	GO:0009507;GO:0010150;GO:0010228;GO:0034599;GO:0072593	chloroplast|leaf senescence|vegetative to reproductive phase transition of meristem|cellular response to oxidative stress|reactive oxygen species metabolic process
CG	chr06	17105001	17106000	1.72e-05	0.000297	116	75	118	43	201	90	83	58	61	27	41	38	-18.67	47.82	66.49	intron	.	MELO3C020192.2	MELO3C020192.2.1	other intron (6 | 12)	protein	ATA15 protein	cellular_component;biological_process;biological_process;biological_process;biological_process	GO:0009507;GO:0010150;GO:0010228;GO:0034599;GO:0072593	chloroplast|leaf senescence|vegetative to reproductive phase transition of meristem|cellular response to oxidative stress|reactive oxygen species metabolic process
CG	chr06	34528001	34529000	0.028	0.121	122	72	93	53	162	115	33	19	83	53	50	17	10.05	63.66	53.61	exon,intron	.	MELO3C013896.2	MELO3C013896.2.1	other exon (4 | 6),other intron (3,4 | 5)	protein	Peptidyl-prolyl cis-trans isomerase	biological_process;molecular_function;biological_process;biological_process;cellular_component;cellular_component;molecular_function	GO:0000413;GO:0003755;GO:0006457;GO:0006979;GO:0016020;GO:0016021;GO:0016853	protein peptidyl-prolyl isomerization|peptidyl-prolyl cis-trans isomerase activity|protein folding|response to oxidative stress|membrane|integral component of membrane|isomerase activity
CG	chr07	899001	900000	0.000245	0.00288	103	71	99	73	96	76	51	42	41	37	73	66	-14.05	73.83	87.88	exon,intron	.	MELO3C016951.2	MELO3C016951.2.1	other exon (3,4,5 | 7),other intron (2,3,4 | 6)	protein	Glutathione peroxidase	molecular_function;molecular_function;biological_process;molecular_function;biological_process	GO:0004601;GO:0004602;GO:0006979;GO:0016491;GO:0055114	peroxidase activity|glutathione peroxidase activity|response to oxidative stress|oxidoreductase activity|oxidation-reduction process
CG	chr07	2924001	2925000	6.46e-14	6.74e-12	203	57	236	64	225	48	149	59	96	50	79	52	-24.24	25.45	49.69	promotor,exon,intron	.	MELO3C016676.2	MELO3C016676.2.1	1st exon (1 | 5),1st intron (1 | 4),UTR5	protein	Peptide methionine sulfoxide reductase	biological_process;molecular_function;biological_process;molecular_function;biological_process	GO:0006979;GO:0016671;GO:0030091;GO:0033743;GO:0055114	response to oxidative stress|oxidoreductase activity, acting on a sulfur group of donors, disulfide as acceptor|protein repair|peptide-methionine (R)-S-oxide reductase activity|oxidation-reduction process
CG	chr07	21395001	21396000	7.61e-08	2.45e-06	99	8	155	7	127	5	168	37	121	17	143	19	-11.65	5.25	16.9	downstream	982	MELO3C016156.2	MELO3C016156.2.1	.	protein	VQ motif-containing protein	biological_process	GO:0006979	response to oxidative stress
CG	chr07	24195001	24196000	0.000283	0.00325	175	80	233	94	131	68	140	86	170	87	136	79	-11.6	44.9	56.5	promotor,exon,intron	.	MELO3C016405.2	MELO3C016405.2.1	1st exon (1 | 4),1st intron (1 | 3),UTR5	protein	Peroxidase	molecular_function;cellular_component;biological_process;molecular_function;molecular_function;biological_process;molecular_function;biological_process	GO:0004601;GO:0005576;GO:0006979;GO:0016491;GO:0020037;GO:0042744;GO:0046872;GO:0055114	peroxidase activity|extracellular region|response to oxidative stress|oxidoreductase activity|heme binding|hydrogen peroxide catabolic process|metal ion binding|oxidation-reduction process
CG	chr07	24198001	24199000	2.12e-12	1.71e-10	54	34	90	57	23	21	126	120	92	81	83	78	-25.63	67.07	92.69	downstream,exon	.	MELO3C016405.2	MELO3C016405.2.1	other exon (4 | 4),UTR3	protein	Peroxidase	molecular_function;cellular_component;biological_process;molecular_function;molecular_function;biological_process;molecular_function;biological_process	GO:0004601;GO:0005576;GO:0006979;GO:0016491;GO:0020037;GO:0042744;GO:0046872;GO:0055114	peroxidase activity|extracellular region|response to oxidative stress|oxidoreductase activity|heme binding|hydrogen peroxide catabolic process|metal ion binding|oxidation-reduction process
CG	chr07	28280001	28281000	2.71e-06	5.85e-05	140	88	168	110	121	53	112	85	53	39	116	88	-16.94	58.51	75.44	promotor	1004	MELO3C017954.2	MELO3C017954.2.1	.	protein	Caffeoylshikimate esterase	molecular_function;molecular_function;cellular_component;cellular_component;cellular_component;biological_process;biological_process;cellular_component;biological_process;biological_process;cellular_component;molecular_function;biological_process;biological_process;molecular_function	GO:0003846;GO:0004622;GO:0005783;GO:0005794;GO:0005886;GO:0006629;GO:0006979;GO:0009506;GO:0009809;GO:0010043;GO:0016020;GO:0016787;GO:0042542;GO:0046686;GO:0090430	2-acylglycerol O-acyltransferase activity|lysophospholipase activity|endoplasmic reticulum|Golgi apparatus|plasma membrane|lipid metabolic process|response to oxidative stress|plasmodesma|lignin biosynthetic process|response to zinc ion|membrane|hydrolase activity|response to hydrogen peroxide|response to cadmium ion|caffeoyl-CoA: alcohol caffeoyl transferase activity
CG	chr07	28283001	28284000	6.87e-05	0.000981	214	68	194	40	178	47	224	81	199	76	159	60	-10.83	26.45	37.29	intron	.	MELO3C017954.2	MELO3C017954.2.1	other intron (3 | 7)	protein	Caffeoylshikimate esterase	molecular_function;molecular_function;cellular_component;cellular_component;cellular_component;biological_process;biological_process;cellular_component;biological_process;biological_process;cellular_component;molecular_function;biological_process;biological_process;molecular_function	GO:0003846;GO:0004622;GO:0005783;GO:0005794;GO:0005886;GO:0006629;GO:0006979;GO:0009506;GO:0009809;GO:0010043;GO:0016020;GO:0016787;GO:0042542;GO:0046686;GO:0090430	2-acylglycerol O-acyltransferase activity|lysophospholipase activity|endoplasmic reticulum|Golgi apparatus|plasma membrane|lipid metabolic process|response to oxidative stress|plasmodesma|lignin biosynthetic process|response to zinc ion|membrane|hydrolase activity|response to hydrogen peroxide|response to cadmium ion|caffeoyl-CoA: alcohol caffeoyl transferase activity
CG	chr08	1008001	1009000	7.51e-11	4.6e-09	431	197	380	170	381	113	384	161	249	157	300	190	-14.18	40.27	54.45	promotor	1228	MELO3C007129.2	MELO3C007129.2.1	.	protein	VQ motif-containing protein	biological_process	GO:0006979	response to oxidative stress
CG	chr08	2486001	2487000	5.56e-07	1.44e-05	286	201	312	188	291	192	244	177	228	176	208	170	-11.56	65.35	76.91	promotor	1817	MELO3C007385.2	MELO3C007385.2.1	.	protein	At3g20340	biological_process	GO:0006979	response to oxidative stress
CG	chr08	3514001	3515000	6.12e-05	0.00089	69	24	91	54	97	56	39	33	55	43	77	46	-19.2	52.14	71.35	promotor,exon,intron	.	MELO3C007545.2	MELO3C007545.2.1	1st exon (1 | 4),1st intron (1 | 3),UTR5	protein	Peroxidase	molecular_function;cellular_component;biological_process;molecular_function;molecular_function;biological_process;molecular_function;biological_process	GO:0004601;GO:0005576;GO:0006979;GO:0016491;GO:0020037;GO:0042744;GO:0046872;GO:0055114	peroxidase activity|extracellular region|response to oxidative stress|oxidoreductase activity|heme binding|hydrogen peroxide catabolic process|metal ion binding|oxidation-reduction process
CG	chr08	5874001	5875000	2.89e-06	6.19e-05	153	34	286	103	235	101	274	125	141	65	164	90	-13.05	35.31	48.36	promotor	432	MELO3C007868.2	MELO3C007868.2.1	.	protein	Peroxidase	molecular_function;cellular_component;biological_process;molecular_function;molecular_function;biological_process;molecular_function;biological_process	GO:0004601;GO:0005576;GO:0006979;GO:0016491;GO:0020037;GO:0042744;GO:0046872;GO:0055114	peroxidase activity|extracellular region|response to oxidative stress|oxidoreductase activity|heme binding|hydrogen peroxide catabolic process|metal ion binding|oxidation-reduction process
CG	chr08	6266001	6267000	1.17e-08	4.53e-07	193	61	128	54	203	59	70	10	51	8	37	0	21.81	33.21	11.39	exon,intron	.	MELO3C007923.2	MELO3C007923.2.1	other exon (7,8,9 | 10),other intron (6,7,8,9 | 9)	protein	Ascorbate peroxidase	molecular_function;biological_process;cellular_component;cellular_component;molecular_function;biological_process	GO:0004601;GO:0006979;GO:0016020;GO:0016021;GO:0020037;GO:0055114	peroxidase activity|response to oxidative stress|membrane|integral component of membrane|heme binding|oxidation-reduction process
CG	chr08	6349001	6350000	2.3e-05	0.000383	87	40	90	57	90	55	44	26	66	62	84	59	-18.84	56.93	75.77	promotor	1513	MELO3C007935.2	MELO3C007935.2.1	.	protein	Peroxidase	molecular_function;cellular_component;biological_process;molecular_function;molecular_function;biological_process;molecular_function;biological_process	GO:0004601;GO:0005576;GO:0006979;GO:0016491;GO:0020037;GO:0042744;GO:0046872;GO:0055114	peroxidase activity|extracellular region|response to oxidative stress|oxidoreductase activity|heme binding|hydrogen peroxide catabolic process|metal ion binding|oxidation-reduction process
CG	chr08	34367001	34368000	3.57e-06	7.46e-05	231	176	201	160	270	220	120	110	122	107	75	70	-11.33	79.2	90.54	promotor	1636	MELO3C003275.2	MELO3C003275.2.1	.	protein	Peroxidase	molecular_function;cellular_component;biological_process;molecular_function;molecular_function;biological_process;molecular_function;biological_process	GO:0004601;GO:0005576;GO:0006979;GO:0016491;GO:0020037;GO:0042744;GO:0046872;GO:0055114	peroxidase activity|extracellular region|response to oxidative stress|oxidoreductase activity|heme binding|hydrogen peroxide catabolic process|metal ion binding|oxidation-reduction process
CG	chr08	34368001	34369000	0.000128	0.00167	83	70	113	99	78	65	82	60	58	40	47	32	14.81	85.4	70.59	promotor	636	MELO3C003275.2	MELO3C003275.2.1	.	protein	Peroxidase	molecular_function;cellular_component;biological_process;molecular_function;molecular_function;biological_process;molecular_function;biological_process	GO:0004601;GO:0005576;GO:0006979;GO:0016491;GO:0020037;GO:0042744;GO:0046872;GO:0055114	peroxidase activity|extracellular region|response to oxidative stress|oxidoreductase activity|heme binding|hydrogen peroxide catabolic process|metal ion binding|oxidation-reduction process
CG	chr08	34370001	34371000	0.000238	0.00281	180	62	228	80	139	48	110	43	152	72	186	92	-11.47	34.73	46.21	exon,intron	.	MELO3C003275.2	MELO3C003275.2.1	1st exon,other exon (1,2 | 4),1st intron,other intron (1,2 | 3)	protein	Peroxidase	molecular_function;cellular_component;biological_process;molecular_function;molecular_function;biological_process;molecular_function;biological_process	GO:0004601;GO:0005576;GO:0006979;GO:0016491;GO:0020037;GO:0042744;GO:0046872;GO:0055114	peroxidase activity|extracellular region|response to oxidative stress|oxidoreductase activity|heme binding|hydrogen peroxide catabolic process|metal ion binding|oxidation-reduction process
CG	chr09	2900001	2901000	6.67e-05	0.000957	164	35	316	129	231	42	205	89	119	43	138	54	-11.29	28.97	40.26	promotor	1126	MELO3C021513.2	MELO3C021513.2.1	.	protein	peroxidase 31-like	molecular_function;biological_process;molecular_function;biological_process;molecular_function;biological_process	GO:0004601;GO:0006979;GO:0020037;GO:0042744;GO:0046872;GO:0055114	peroxidase activity|response to oxidative stress|heme binding|hydrogen peroxide catabolic process|metal ion binding|oxidation-reduction process
CG	chr09	15102001	15103000	0.00536	0.0351	167	66	168	57	287	123	106	62	29	13	21	6	-12.37	39.55	51.92	exon,intron	.	MELO3C025073.2	MELO3C025073.2.1	1st exon (1 | 2),1st intron (1 | 1)	protein	GRIP and coiled-coil domain-containing protein 1	biological_process;cellular_component;cellular_component	GO:0006979;GO:0016020;GO:0016021	response to oxidative stress|membrane|integral component of membrane
CG	chr09	21739001	21740000	1.32e-38	2.18e-35	160	140	240	171	429	159	210	163	226	206	175	165	-30.7	56.69	87.4	promotor,exon,intron	.	MELO3C005456.2	MELO3C005456.2.1	1st exon,other exon (1,2 | 4),1st intron,other intron (1,2 | 3),UTR5	protein	Peroxidase	molecular_function;cellular_component;biological_process;molecular_function;molecular_function;biological_process;molecular_function;biological_process	GO:0004601;GO:0005576;GO:0006979;GO:0016491;GO:0020037;GO:0042744;GO:0046872;GO:0055114	peroxidase activity|extracellular region|response to oxidative stress|oxidoreductase activity|heme binding|hydrogen peroxide catabolic process|metal ion binding|oxidation-reduction process
CG	chr09	23318001	23319000	0.00819	0.0486	55	22	26	0	27	0	10	0	11	1	11	0	17.25	20.37	3.12	exon,intron	.	MELO3C005667.2	MELO3C005667.2.1	other exon (3 | 6),other intron (3 | 5)	protein	Glutathione peroxidase	molecular_function;molecular_function;biological_process;molecular_function;biological_process	GO:0004601;GO:0004602;GO:0006979;GO:0016491;GO:0055114	peroxidase activity|glutathione peroxidase activity|response to oxidative stress|oxidoreductase activity|oxidation-reduction process
CHG	chr10	3589001	3590000	0.000623	0.00995	85	7	65	12	20	18	13	11	11	0	38	17	-23.4	21.76	45.16	promotor,exon,intron	.	MELO3C011964.2	MELO3C011964.2.1	1st exon,other exon (1,2 | 2),1st intron (1 | 1)	protein	peroxidase 57-like	molecular_function;biological_process;molecular_function;biological_process	GO:0004601;GO:0006979;GO:0020037;GO:0055114	peroxidase activity|response to oxidative stress|heme binding|oxidation-reduction process
CHG	chr10	3590001	3591000	0.00706	0.0616	29	21	27	24	11	9	11	9	22	7	25	18	21.98	80.6	58.62	downstream,exon	.	MELO3C011964.2	MELO3C011964.2.1	other exon (2 | 2)	protein	peroxidase 57-like	molecular_function;biological_process;molecular_function;biological_process	GO:0004601;GO:0006979;GO:0020037;GO:0055114	peroxidase activity|response to oxidative stress|heme binding|oxidation-reduction process
CHG	chr11	3636001	3637000	6.36e-06	0.000233	70	41	141	61	93	42	73	8	114	40	25	11	19.54	47.37	27.83	downstream,exon,intron	.	MELO3C020841.2	MELO3C020841.2.1	other exon (4 | 4),other intron (3 | 3),UTR3	protein	Peroxidase	molecular_function;cellular_component;biological_process;molecular_function;molecular_function;biological_process;molecular_function;biological_process	GO:0004601;GO:0005576;GO:0006979;GO:0016491;GO:0020037;GO:0042744;GO:0046872;GO:0055114	peroxidase activity|extracellular region|response to oxidative stress|oxidoreductase activity|heme binding|hydrogen peroxide catabolic process|metal ion binding|oxidation-reduction process
CHG	chr11	3637001	3638000	2.56e-07	1.45e-05	190	82	58	30	103	43	10	10	45	30	114	75	-23.89	44.16	68.05	exon,intron	.	MELO3C020841.2	MELO3C020841.2.1	other exon (4 | 4),other intron (3 | 3),UTR3	protein	Peroxidase	molecular_function;cellular_component;biological_process;molecular_function;molecular_function;biological_process;molecular_function;biological_process	GO:0004601;GO:0005576;GO:0006979;GO:0016491;GO:0020037;GO:0042744;GO:0046872;GO:0055114	peroxidase activity|extracellular region|response to oxidative stress|oxidoreductase activity|heme binding|hydrogen peroxide catabolic process|metal ion binding|oxidation-reduction process
CHG	chr11	5334001	5335000	5.53e-05	0.00144	177	25	302	108	216	46	215	86	175	60	151	51	-10.66	25.76	36.41	promotor	837	MELO3C021914.2	MELO3C021914.2.1	.	protein	peroxidase 10-like	molecular_function;biological_process;molecular_function;biological_process;molecular_function;biological_process	GO:0004601;GO:0006979;GO:0020037;GO:0042744;GO:0046872;GO:0055114	peroxidase activity|response to oxidative stress|heme binding|hydrogen peroxide catabolic process|metal ion binding|oxidation-reduction process
CHG	chr11	5335001	5336000	0.0362	0.183	76	22	80	36	69	34	36	17	44	23	11	9	-12.96	40.89	53.85	promotor,exon	.	MELO3C021914.2	MELO3C021914.2.1	1st exon (1 | 3),UTR5	protein	peroxidase 10-like	molecular_function;biological_process;molecular_function;biological_process;molecular_function;biological_process	GO:0004601;GO:0006979;GO:0020037;GO:0042744;GO:0046872;GO:0055114	peroxidase activity|response to oxidative stress|heme binding|hydrogen peroxide catabolic process|metal ion binding|oxidation-reduction process
CHG	chr11	5339001	5340000	0.000184	0.00381	32	32	41	31	36	28	25	21	12	7	26	8	26.34	83.49	57.14	downstream	679	MELO3C021914.2	MELO3C021914.2.1	.	protein	peroxidase 10-like	molecular_function;biological_process;molecular_function;biological_process;molecular_function;biological_process	GO:0004601;GO:0006979;GO:0020037;GO:0042744;GO:0046872;GO:0055114	peroxidase activity|response to oxidative stress|heme binding|hydrogen peroxide catabolic process|metal ion binding|oxidation-reduction process
CHG	chr11	9771001	9772000	0.000263	0.00506	113	71	135	61	52	20	120	70	135	86	92	69	-14.17	50.67	64.84	downstream	1030	MELO3C019239.2	MELO3C019239.2.1	.	protein	Peroxidase	molecular_function;cellular_component;biological_process;molecular_function;molecular_function;biological_process;molecular_function;biological_process	GO:0004601;GO:0005576;GO:0006979;GO:0016491;GO:0020037;GO:0042744;GO:0046872;GO:0055114	peroxidase activity|extracellular region|response to oxidative stress|oxidoreductase activity|heme binding|hydrogen peroxide catabolic process|metal ion binding|oxidation-reduction process
CHG	chr11	17670001	17671000	0.000201	0.00408	152	102	74	47	203	96	71	55	31	29	54	31	-16.61	57.11	73.72	downstream	421	MELO3C013563.2	MELO3C013563.2.1	.	protein	Metacaspase-5	molecular_function;biological_process;biological_process;biological_process;biological_process;biological_process;biological_process	GO:0004197;GO:0006508;GO:0006979;GO:0010225;GO:0010421;GO:0012501;GO:0042542	cysteine-type endopeptidase activity|proteolysis|response to oxidative stress|response to UV-C|hydrogen peroxide-mediated programmed cell death|programmed cell death|response to hydrogen peroxide
CHG	chr11	22415001	22416000	0.000898	0.0132	88	7	127	31	104	9	85	23	47	11	75	21	-11.84	14.73	26.57	downstream,exon,intron	.	MELO3C026870.2	MELO3C026870.2.1	other exon (3,4 | 4),other intron (3 | 3),UTR3	protein	Peroxidase	molecular_function;cellular_component;biological_process;molecular_function;molecular_function;biological_process;molecular_function;biological_process	GO:0004601;GO:0005576;GO:0006979;GO:0016491;GO:0020037;GO:0042744;GO:0046872;GO:0055114	peroxidase activity|extracellular region|response to oxidative stress|oxidoreductase activity|heme binding|hydrogen peroxide catabolic process|metal ion binding|oxidation-reduction process
CHG	chr11	27166001	27167000	0.0254	0.146	23	6	37	14	10	9	101	61	10	3	22	13	-16.47	41.43	57.89	downstream	1191	MELO3C025681.2	MELO3C025681.2.1	.	protein	Peroxidase	molecular_function;cellular_component;biological_process;molecular_function;molecular_function;biological_process;molecular_function;biological_process	GO:0004601;GO:0005576;GO:0006979;GO:0016491;GO:0020037;GO:0042744;GO:0046872;GO:0055114	peroxidase activity|extracellular region|response to oxidative stress|oxidoreductase activity|heme binding|hydrogen peroxide catabolic process|metal ion binding|oxidation-reduction process
CHG	chr11	30532001	30533000	0.00303	0.0333	46	19	50	25	39	17	52	34	50	25	48	35	-17.48	45.19	62.67	promotor	1802	MELO3C021297.2	MELO3C021297.2.1	.	protein	Peroxidase	molecular_function;cellular_component;biological_process;molecular_function;molecular_function;biological_process;molecular_function;biological_process	GO:0004601;GO:0005576;GO:0006979;GO:0016491;GO:0020037;GO:0042744;GO:0046872;GO:0055114	peroxidase activity|extracellular region|response to oxidative stress|oxidoreductase activity|heme binding|hydrogen peroxide catabolic process|metal ion binding|oxidation-reduction process
CHG	chr11	30537001	30538000	0.00156	0.0201	174	60	152	53	135	42	153	73	110	36	109	56	-10.73	33.62	44.35	downstream	524	MELO3C021297.2	MELO3C021297.2.1	.	protein	Peroxidase	molecular_function;cellular_component;biological_process;molecular_function;molecular_function;biological_process;molecular_function;biological_process	GO:0004601;GO:0005576;GO:0006979;GO:0016491;GO:0020037;GO:0042744;GO:0046872;GO:0055114	peroxidase activity|extracellular region|response to oxidative stress|oxidoreductase activity|heme binding|hydrogen peroxide catabolic process|metal ion binding|oxidation-reduction process
CHG	chr12	351001	352000	1.06e-06	5.02e-05	132	75	124	58	82	49	143	104	123	91	158	106	-17.14	53.85	70.99	downstream,exon	.	MELO3C020501.2	MELO3C020501.2.1	other exon (3 | 3),UTR3	protein	Peroxidase	molecular_function;cellular_component;biological_process;molecular_function;molecular_function;biological_process;molecular_function;biological_process	GO:0004601;GO:0005576;GO:0006979;GO:0016491;GO:0020037;GO:0042744;GO:0046872;GO:0055114	peroxidase activity|extracellular region|response to oxidative stress|oxidoreductase activity|heme binding|hydrogen peroxide catabolic process|metal ion binding|oxidation-reduction process
CHG	chr12	1330001	1331000	0.00021	0.00423	116	63	162	74	133	66	201	115	197	126	219	136	-11.71	49.39	61.1	promotor	854	MELO3C020597.2	MELO3C020597.2.1	.	protein	Emb|CAB82975.1	biological_process	GO:0006979	response to oxidative stress
CHG	chr12	3118001	3119000	0.000294	0.00552	206	65	187	55	202	68	193	38	84	24	164	33	10.05	31.6	21.54	downstream	1431	MELO3C020719.2	MELO3C020719.2.1	.	protein	Ascorbate peroxidase	molecular_function;biological_process;molecular_function;biological_process	GO:0004601;GO:0006979;GO:0020037;GO:0055114	peroxidase activity|response to oxidative stress|heme binding|oxidation-reduction process
CHG	chr12	12462001	12463000	0.000234	0.00461	112	70	76	50	25	25	23	22	56	50	20	14	-18.79	68.08	86.87	downstream	1250	MELO3C004687.2	MELO3C004687.2.1	.	protein	Peroxidase	molecular_function;cellular_component;biological_process;molecular_function;molecular_function;biological_process;molecular_function;biological_process	GO:0004601;GO:0005576;GO:0006979;GO:0016491;GO:0020037;GO:0042744;GO:0046872;GO:0055114	peroxidase activity|extracellular region|response to oxidative stress|oxidoreductase activity|heme binding|hydrogen peroxide catabolic process|metal ion binding|oxidation-reduction process
CHG	chr12	12464001	12465000	1.44e-07	8.78e-06	101	22	57	14	51	14	25	20	49	17	18	14	-31.51	23.92	55.43	downstream,exon,intron	.	MELO3C004687.2	MELO3C004687.2.1	other exon (3 | 3),other intron (2 | 2)	protein	Peroxidase	molecular_function;cellular_component;biological_process;molecular_function;molecular_function;biological_process;molecular_function;biological_process	GO:0004601;GO:0005576;GO:0006979;GO:0016491;GO:0020037;GO:0042744;GO:0046872;GO:0055114	peroxidase activity|extracellular region|response to oxidative stress|oxidoreductase activity|heme binding|hydrogen peroxide catabolic process|metal ion binding|oxidation-reduction process
CHG	chr12	23126001	23127000	3.48e-08	2.52e-06	142	25	213	87	296	122	229	112	182	99	220	112	-15.24	35.94	51.19	promotor	1688	MELO3C002571.2	MELO3C002571.2.1	.	protein	Caffeoylshikimate esterase	molecular_function;molecular_function;cellular_component;cellular_component;cellular_component;biological_process;biological_process;cellular_component;biological_process;biological_process;cellular_component;molecular_function;biological_process;biological_process;molecular_function	GO:0003846;GO:0004622;GO:0005783;GO:0005794;GO:0005886;GO:0006629;GO:0006979;GO:0009506;GO:0009809;GO:0010043;GO:0016020;GO:0016787;GO:0042542;GO:0046686;GO:0090430	2-acylglycerol O-acyltransferase activity|lysophospholipase activity|endoplasmic reticulum|Golgi apparatus|plasma membrane|lipid metabolic process|response to oxidative stress|plasmodesma|lignin biosynthetic process|response to zinc ion|membrane|hydrolase activity|response to hydrogen peroxide|response to cadmium ion|caffeoyl-CoA: alcohol caffeoyl transferase activity
CHG	chr01	1146001	1147000	3.66e-05	0.00102	221	68	226	67	168	54	138	46	219	107	142	60	-11.95	30.73	42.69	promotor	1401	MELO3C018569.2	MELO3C018569.2.1	.	protein	peptide methionine sulfoxide reductase B5-like	biological_process;molecular_function;biological_process;molecular_function;biological_process	GO:0006979;GO:0016671;GO:0030091;GO:0033743;GO:0055114	response to oxidative stress|oxidoreductase activity, acting on a sulfur group of donors, disulfide as acceptor|protein repair|peptide-methionine (R)-S-oxide reductase activity|oxidation-reduction process
CHG	chr01	1148001	1149000	6.73e-10	7.44e-08	215	12	123	8	237	15	118	17	89	21	56	17	-14.83	6.09	20.91	promotor,exon,intron	.	MELO3C018569.2	MELO3C018569.2.1	1st exon (1 | 2),1st intron (1 | 1),UTR5	protein	peptide methionine sulfoxide reductase B5-like	biological_process;molecular_function;biological_process;molecular_function;biological_process	GO:0006979;GO:0016671;GO:0030091;GO:0033743;GO:0055114	response to oxidative stress|oxidoreductase activity, acting on a sulfur group of donors, disulfide as acceptor|protein repair|peptide-methionine (R)-S-oxide reductase activity|oxidation-reduction process
CHG	chr01	1151001	1152000	1.73e-05	0.000543	134	14	177	30	131	25	157	37	153	41	131	43	-11.83	15.61	27.44	downstream	282	MELO3C018569.2	MELO3C018569.2.1	.	protein	peptide methionine sulfoxide reductase B5-like	biological_process;molecular_function;biological_process;molecular_function;biological_process	GO:0006979;GO:0016671;GO:0030091;GO:0033743;GO:0055114	response to oxidative stress|oxidoreductase activity, acting on a sulfur group of donors, disulfide as acceptor|protein repair|peptide-methionine (R)-S-oxide reductase activity|oxidation-reduction process
CHG	chr01	1824001	1825000	0.000528	0.00872	44	0	55	2	66	1	12	0	21	0	10	7	-14.46	1.82	16.28	downstream	1134	MELO3C028619.2	MELO3C028619.2.1	.	protein	Peroxidase	molecular_function;cellular_component;biological_process;molecular_function;molecular_function;biological_process;molecular_function;biological_process	GO:0004601;GO:0005576;GO:0006979;GO:0016491;GO:0020037;GO:0042744;GO:0046872;GO:0055114	peroxidase activity|extracellular region|response to oxidative stress|oxidoreductase activity|heme binding|hydrogen peroxide catabolic process|metal ion binding|oxidation-reduction process
CHG	chr01	1824001	1825000	0.000528	0.00872	44	0	55	2	66	1	12	0	21	0	10	7	-14.46	1.82	16.28	exon,intron	.	MELO3C018656.2	MELO3C018656.2.1	other exon (2,3 | 3),1st intron,other intron (1,2 | 2)	protein	Peroxidase	molecular_function;cellular_component;biological_process;molecular_function;molecular_function;biological_process;molecular_function;biological_process	GO:0004601;GO:0005576;GO:0006979;GO:0016491;GO:0020037;GO:0042744;GO:0046872;GO:0055114	peroxidase activity|extracellular region|response to oxidative stress|oxidoreductase activity|heme binding|hydrogen peroxide catabolic process|metal ion binding|oxidation-reduction process
CHG	chr01	1826001	1827000	1.8e-05	0.000564	68	7	99	1	77	23	156	52	131	38	45	0	-14.4	12.7	27.11	promotor	350	MELO3C018656.2	MELO3C018656.2.1	.	protein	Peroxidase	molecular_function;cellular_component;biological_process;molecular_function;molecular_function;biological_process;molecular_function;biological_process	GO:0004601;GO:0005576;GO:0006979;GO:0016491;GO:0020037;GO:0042744;GO:0046872;GO:0055114	peroxidase activity|extracellular region|response to oxidative stress|oxidoreductase activity|heme binding|hydrogen peroxide catabolic process|metal ion binding|oxidation-reduction process
CHG	chr01	31102001	31103000	3.77e-28	8.45e-25	398	237	371	248	362	226	399	319	402	331	330	291	-20.34	62.86	83.2	intron	.	MELO3C015858.2	MELO3C015858.2.1	other intron (2 | 16)	protein	protein HUA2-LIKE 2	molecular_function;biological_process;biological_process	GO:0004602;GO:0006979;GO:0055114	glutathione peroxidase activity|response to oxidative stress|oxidation-reduction process
CHG	chr01	33137001	33138000	2.42e-05	0.000721	25	10	69	19	22	0	35	1	14	0	40	3	20.51	25	4.49	promotor	1058	MELO3C023612.2	MELO3C023612.2.1	.	protein	Peroxidase	molecular_function;cellular_component;biological_process;molecular_function;molecular_function;biological_process;molecular_function;biological_process	GO:0004601;GO:0005576;GO:0006979;GO:0016491;GO:0020037;GO:0042744;GO:0046872;GO:0055114	peroxidase activity|extracellular region|response to oxidative stress|oxidoreductase activity|heme binding|hydrogen peroxide catabolic process|metal ion binding|oxidation-reduction process
CHG	chr02	17474001	17475000	2.89e-06	0.000118	207	96	242	117	251	134	67	44	10	9	34	28	-23.4	49.57	72.97	downstream	912	MELO3C010344.2	MELO3C010344.2.1	.	protein	Peroxidase	molecular_function;cellular_component;biological_process;molecular_function;molecular_function;biological_process;molecular_function;biological_process	GO:0004601;GO:0005576;GO:0006979;GO:0016491;GO:0020037;GO:0042744;GO:0046872;GO:0055114	peroxidase activity|extracellular region|response to oxidative stress|oxidoreductase activity|heme binding|hydrogen peroxide catabolic process|metal ion binding|oxidation-reduction process
CHG	chr02	18542001	18543000	2.65e-06	0.00011	241	146	253	181	300	166	163	122	185	147	261	181	-11.8	62.09	73.89	downstream	502	MELO3C025286.2	MELO3C025286.2.1	.	protein	Soul heme-binding family protein	biological_process;cellular_component;cellular_component;cellular_component;cellular_component;molecular_function	GO:0006979;GO:0009507;GO:0009534;GO:0009535;GO:0009941;GO:0020037	response to oxidative stress|chloroplast|chloroplast thylakoid|chloroplast thylakoid membrane|chloroplast envelope|heme binding
CHG	chr02	18546001	18547000	9.29e-15	2.69e-12	340	61	344	92	276	59	236	92	231	88	236	99	-17.6	22.08	39.69	promotor,exon,intron	.	MELO3C025286.2	MELO3C025286.2.1	1st exon (1 | 7),1st intron (1 | 6),UTR5	protein	Soul heme-binding family protein	biological_process;cellular_component;cellular_component;cellular_component;cellular_component;molecular_function	GO:0006979;GO:0009507;GO:0009534;GO:0009535;GO:0009941;GO:0020037	response to oxidative stress|chloroplast|chloroplast thylakoid|chloroplast thylakoid membrane|chloroplast envelope|heme binding
CHG	chr02	24114001	24115000	4.31e-05	0.00117	143	66	156	65	125	56	186	101	175	101	141	87	-13.47	44.1	57.57	promotor	490	MELO3C017346.2	MELO3C017346.2.1	.	protein	alpha-dioxygenase 2	molecular_function;biological_process;molecular_function;molecular_function;biological_process	GO:0004601;GO:0006979;GO:0020037;GO:0051213;GO:0055114	peroxidase activity|response to oxidative stress|heme binding|dioxygenase activity|oxidation-reduction process
CHG	chr03	1722001	1723000	1.75e-13	4.09e-11	183	52	57	49	84	22	93	56	78	54	58	49	-31.47	37.96	69.43	promotor	1792	MELO3C008187.2	MELO3C008187.2.1	.	protein	Peroxidase	molecular_function;cellular_component;biological_process;molecular_function;molecular_function;biological_process;molecular_function;biological_process	GO:0004601;GO:0005576;GO:0006979;GO:0016491;GO:0020037;GO:0042744;GO:0046872;GO:0055114	peroxidase activity|extracellular region|response to oxidative stress|oxidoreductase activity|heme binding|hydrogen peroxide catabolic process|metal ion binding|oxidation-reduction process
CHG	chr03	9847001	9848000	2.11e-09	2.08e-07	58	21	72	20	65	27	62	8	67	9	55	1	25.09	34.87	9.78	promotor,exon	.	MELO3C010585.2	MELO3C010585.2.1	1st exon (1 | 10),UTR5	protein	Transcriptional corepressor SEUSS	biological_process;molecular_function;molecular_function;cellular_component;cellular_component;biological_process;biological_process;biological_process;biological_process;biological_process;biological_process;biological_process;biological_process;biological_process;biological_process;biological_process;biological_process;biological_process;biological_process;biological_process;molecular_function;…	GO:0001666;GO:0003677;GO:0005515;GO:0005634;GO:0005654;GO:0006351;GO:0006355;GO:0006974;GO:0006979;GO:0007275;GO:0009617;GO:0009620;GO:0009624;GO:0009733;GO:0009793;GO:0009908;GO:0009909;GO:0010272;GO:0030154;GO:0046898;GO:0046982;GO:0048467;GO:0048481;GO:0060090;GO:0071217	response to hypoxia|DNA binding|protein binding|nucleus|nucleoplasm|transcription, DNA-templated|regulation of transcription, DNA-templated|cellular response to DNA damage stimulus|response to oxidative stress|multicellular organism development|response to bacterium|response to fungus|response to nematode|response to auxin|embryo development ending in seed dormancy|flower development|regulation o…
CHG	chr03	26775001	26776000	0.0498	0.222	41	21	39	18	33	18	45	26	33	21	54	36	-12.44	50.44	62.88	downstream,exon	.	MELO3C011348.2	MELO3C011348.2.1	other exon (4 | 4),UTR3	protein	Peroxidase	molecular_function;cellular_component;biological_process;molecular_function;molecular_function;biological_process;molecular_function;biological_process	GO:0004601;GO:0005576;GO:0006979;GO:0016491;GO:0020037;GO:0042744;GO:0046872;GO:0055114	peroxidase activity|extracellular region|response to oxidative stress|oxidoreductase activity|heme binding|hydrogen peroxide catabolic process|metal ion binding|oxidation-reduction process
CHG	chr04	2839001	2840000	0.0429	0.203	41	7	29	8	27	7	42	8	24	1	35	3	10.8	22.68	11.88	promotor	1579	MELO3C003628.2	MELO3C003628.2.1	.	protein	Peroxidase	molecular_function;cellular_component;biological_process;molecular_function;molecular_function;biological_process;molecular_function;biological_process	GO:0004601;GO:0005576;GO:0006979;GO:0016491;GO:0020037;GO:0042744;GO:0046872;GO:0055114	peroxidase activity|extracellular region|response to oxidative stress|oxidoreductase activity|heme binding|hydrogen peroxide catabolic process|metal ion binding|oxidation-reduction process
CHG	chr04	11104001	11105000	1.14e-13	2.78e-11	230	18	193	1	203	6	83	20	153	31	141	18	-14.31	3.99	18.3	downstream	932	MELO3C018077.2	MELO3C018077.2.1	.	protein	Chloroplastic lipocalin	biological_process;biological_process;biological_process;biological_process;cellular_component;cellular_component;cellular_component;cellular_component;cellular_component;biological_process;biological_process;biological_process;cellular_component;molecular_function;biological_process;biological_process	GO:0006629;GO:0006979;GO:0009408;GO:0009414;GO:0009507;GO:0009535;GO:0009536;GO:0009543;GO:0009579;GO:0009644;GO:0009737;GO:0010431;GO:0031977;GO:0045735;GO:0046322;GO:1901562	lipid metabolic process|response to oxidative stress|response to heat|response to water deprivation|chloroplast|chloroplast thylakoid membrane|plastid|chloroplast thylakoid lumen|thylakoid|response to high light intensity|response to abscisic acid|seed maturation|thylakoid lumen|nutrient reservoir activity|negative regulation of fatty acid oxidation|response to paraquat
CHG	chr04	15936001	15937000	6.78e-05	0.0017	75	9	49	13	58	10	63	23	58	16	12	11	-20.01	17.58	37.59	promotor	220	MELO3C013006.2	MELO3C013006.2.1	.	protein	OXS3	biological_process;cellular_component;biological_process	GO:0006979;GO:0016607;GO:0046686	response to oxidative stress|nuclear speck|response to cadmium ion
CHG	chr04	28026001	28027000	1.58e-10	2.03e-08	170	43	278	79	226	68	359	156	45	16	131	74	-17.79	28.19	45.98	exon,intron	.	MELO3C009933.2	MELO3C009933.2.1	1st exon,other exon (1,2,3 | 10),1st intron,other intron (1,2,3 | 9),UTR5	protein	alpha-dioxygenase 1	molecular_function;biological_process;molecular_function;molecular_function;biological_process	GO:0004601;GO:0006979;GO:0020037;GO:0051213;GO:0055114	peroxidase activity|response to oxidative stress|heme binding|dioxygenase activity|oxidation-reduction process
CHG	chr04	28031001	28032000	0.0041	0.0416	122	37	127	37	93	40	166	62	150	74	129	57	-10.04	33.33	43.37	downstream,exon	.	MELO3C009933.2	MELO3C009933.2.1	other exon (10 | 10),UTR3	protein	alpha-dioxygenase 1	molecular_function;biological_process;molecular_function;molecular_function;biological_process	GO:0004601;GO:0006979;GO:0020037;GO:0051213;GO:0055114	peroxidase activity|response to oxidative stress|heme binding|dioxygenase activity|oxidation-reduction process
CHG	chr04	28041001	28042000	4.46e-07	2.36e-05	77	51	31	26	124	76	67	57	92	76	57	53	-20.16	65.95	86.11	downstream,exon	.	MELO3C009932.2	MELO3C009932.2.1	other exon (11 | 11),UTR3	protein	alpha-dioxygenase 1-like	molecular_function;biological_process;molecular_function;molecular_function;biological_process	GO:0004601;GO:0006979;GO:0020037;GO:0051213;GO:0055114	peroxidase activity|response to oxidative stress|heme binding|dioxygenase activity|oxidation-reduction process
CHG	chr04	28043001	28044000	0.0145	0.101	89	37	78	33	79	28	67	20	62	14	66	22	11.12	39.84	28.72	downstream	1630	MELO3C009932.2	MELO3C009932.2.1	.	protein	alpha-dioxygenase 1-like	molecular_function;biological_process;molecular_function;molecular_function;biological_process	GO:0004601;GO:0006979;GO:0020037;GO:0051213;GO:0055114	peroxidase activity|response to oxidative stress|heme binding|dioxygenase activity|oxidation-reduction process
CHG	chr04	28045001	28046000	0.00398	0.0407	74	36	56	32	42	21	60	27	24	5	24	5	17.48	51.74	34.26	promotor	1517	MELO3C009931.2	MELO3C009931.2.1	.	protein	alpha-dioxygenase 1	molecular_function;biological_process;molecular_function;molecular_function;biological_process	GO:0004601;GO:0006979;GO:0020037;GO:0051213;GO:0055114	peroxidase activity|response to oxidative stress|heme binding|dioxygenase activity|oxidation-reduction process
CHG	chr04	28047001	28048000	3.04e-13	6.79e-11	164	7	152	31	90	32	98	0	52	0	21	0	17.24	17.24	0	promotor,downstream,exon,intron	.	MELO3C009931.2	MELO3C009931.2.1	1st exon,other exon (1,2 | 2),1st intron (1 | 1)	protein	alpha-dioxygenase 1	molecular_function;biological_process;molecular_function;molecular_function;biological_process	GO:0004601;GO:0006979;GO:0020037;GO:0051213;GO:0055114	peroxidase activity|response to oxidative stress|heme binding|dioxygenase activity|oxidation-reduction process
CHG	chr05	590001	591000	0.000359	0.00645	118	26	162	34	153	19	142	42	98	25	84	28	-11.08	18.24	29.32	promotor	1171	MELO3C031049.2	MELO3C031049.2.1	.	protein	Peroxidase	molecular_function;cellular_component;biological_process;molecular_function;molecular_function;biological_process;molecular_function;biological_process	GO:0004601;GO:0005576;GO:0006979;GO:0016491;GO:0020037;GO:0042744;GO:0046872;GO:0055114	peroxidase activity|extracellular region|response to oxidative stress|oxidoreductase activity|heme binding|hydrogen peroxide catabolic process|metal ion binding|oxidation-reduction process
CHG	chr05	595001	596000	7.75e-05	0.00189	265	121	217	136	269	83	192	102	116	69	137	83	-11.81	45.27	57.08	downstream,exon,intron	.	MELO3C014658.2	MELO3C014658.2.1	other exon (4 | 4),other intron (3 | 3),UTR3	protein	Peroxidase	molecular_function;cellular_component;biological_process;molecular_function;molecular_function;biological_process;molecular_function;biological_process	GO:0004601;GO:0005576;GO:0006979;GO:0016491;GO:0020037;GO:0042744;GO:0046872;GO:0055114	peroxidase activity|extracellular region|response to oxidative stress|oxidoreductase activity|heme binding|hydrogen peroxide catabolic process|metal ion binding|oxidation-reduction process
CHG	chr05	598001	599000	1.45e-08	1.16e-06	172	48	214	60	114	55	167	90	168	85	165	76	-17.6	32.6	50.2	promotor	73	MELO3C014658.2	MELO3C014658.2.1	.	protein	Peroxidase	molecular_function;cellular_component;biological_process;molecular_function;molecular_function;biological_process;molecular_function;biological_process	GO:0004601;GO:0005576;GO:0006979;GO:0016491;GO:0020037;GO:0042744;GO:0046872;GO:0055114	peroxidase activity|extracellular region|response to oxidative stress|oxidoreductase activity|heme binding|hydrogen peroxide catabolic process|metal ion binding|oxidation-reduction process
CHG	chr05	608001	609000	4.29e-05	0.00116	24	17	94	27	72	19	106	44	43	34	32	20	-20.99	33.16	54.14	promotor,exon,intron	.	MELO3C014656.2	MELO3C014656.2.1	1st exon (1 | 4),1st intron (1 | 3),UTR5	protein	Peroxidase	molecular_function;cellular_component;biological_process;molecular_function;molecular_function;biological_process;molecular_function;biological_process	GO:0004601;GO:0005576;GO:0006979;GO:0016491;GO:0020037;GO:0042744;GO:0046872;GO:0055114	peroxidase activity|extracellular region|response to oxidative stress|oxidoreductase activity|heme binding|hydrogen peroxide catabolic process|metal ion binding|oxidation-reduction process
CHG	chr05	609001	610000	0.00103	0.0147	25	2	47	4	52	9	21	12	48	15	69	12	-16.16	12.1	28.26	promotor	974	MELO3C014656.2	MELO3C014656.2.1	.	protein	Peroxidase	molecular_function;cellular_component;biological_process;molecular_function;molecular_function;biological_process;molecular_function;biological_process	GO:0004601;GO:0005576;GO:0006979;GO:0016491;GO:0020037;GO:0042744;GO:0046872;GO:0055114	peroxidase activity|extracellular region|response to oxidative stress|oxidoreductase activity|heme binding|hydrogen peroxide catabolic process|metal ion binding|oxidation-reduction process
CHG	chr05	612001	613000	0.000195	0.00399	41	22	77	43	22	10	74	25	28	5	10	4	23.21	53.57	30.36	downstream	307	MELO3C014655.2	MELO3C014655.2.1	.	protein	Peroxidase	molecular_function;cellular_component;biological_process;molecular_function;molecular_function;biological_process;molecular_function;biological_process	GO:0004601;GO:0005576;GO:0006979;GO:0016491;GO:0020037;GO:0042744;GO:0046872;GO:0055114	peroxidase activity|extracellular region|response to oxidative stress|oxidoreductase activity|heme binding|hydrogen peroxide catabolic process|metal ion binding|oxidation-reduction process
CHG	chr05	625001	626000	4.5e-05	0.00121	154	129	267	192	92	70	264	167	147	82	156	119	11.32	76.22	64.9	promotor	1437	MELO3C014653.2	MELO3C014653.2.1	.	protein	Peroxidase	molecular_function;cellular_component;biological_process;molecular_function;molecular_function;biological_process;molecular_function;biological_process	GO:0004601;GO:0005576;GO:0006979;GO:0016491;GO:0020037;GO:0042744;GO:0046872;GO:0055114	peroxidase activity|extracellular region|response to oxidative stress|oxidoreductase activity|heme binding|hydrogen peroxide catabolic process|metal ion binding|oxidation-reduction process
CHG	chr05	625001	626000	4.5e-05	0.00121	154	129	267	192	92	70	264	167	147	82	156	119	11.32	76.22	64.9	downstream	457	MELO3C014652.2	MELO3C014652.2.1	.	protein	Peroxidase	molecular_function;cellular_component;biological_process;molecular_function;molecular_function;biological_process;molecular_function;biological_process	GO:0004601;GO:0005576;GO:0006979;GO:0016491;GO:0020037;GO:0042744;GO:0046872;GO:0055114	peroxidase activity|extracellular region|response to oxidative stress|oxidoreductase activity|heme binding|hydrogen peroxide catabolic process|metal ion binding|oxidation-reduction process
CHG	chr05	632001	633000	7.61e-07	3.77e-05	132	23	139	12	69	0	189	40	90	47	132	11	-13.55	10.29	23.84	downstream	137	MELO3C014651.2	MELO3C014651.2.1	.	protein	Peroxidase	molecular_function;cellular_component;biological_process;molecular_function;molecular_function;biological_process;molecular_function;biological_process	GO:0004601;GO:0005576;GO:0006979;GO:0016491;GO:0020037;GO:0042744;GO:0046872;GO:0055114	peroxidase activity|extracellular region|response to oxidative stress|oxidoreductase activity|heme binding|hydrogen peroxide catabolic process|metal ion binding|oxidation-reduction process
CHG	chr05	2034001	2035000	2.51e-14	6.78e-12	143	35	46	13	84	41	100	0	181	27	106	8	23.56	32.6	9.04	promotor	1879	MELO3C014484.2	MELO3C014484.2.1	.	protein	TIME FOR coffee-like protein, putative	cellular_component;biological_process;biological_process;biological_process;biological_process;biological_process;biological_process	GO:0005634;GO:0005982;GO:0006979;GO:0009414;GO:0009737;GO:0032502;GO:0042752	nucleus|starch metabolic process|response to oxidative stress|response to water deprivation|response to abscisic acid|developmental process|regulation of circadian rhythm
CHG	chr05	2044001	2045000	0.00644	0.0576	88	27	138	33	80	20	96	29	50	32	65	18	-11.3	26.14	37.44	downstream,exon,intron	.	MELO3C014484.2	MELO3C014484.2.1	other exon (13 | 13),other intron (12 | 12),UTR3	protein	TIME FOR coffee-like protein, putative	cellular_component;biological_process;biological_process;biological_process;biological_process;biological_process;biological_process	GO:0005634;GO:0005982;GO:0006979;GO:0009414;GO:0009737;GO:0032502;GO:0042752	nucleus|starch metabolic process|response to oxidative stress|response to water deprivation|response to abscisic acid|developmental process|regulation of circadian rhythm
CHG	chr05	4805001	4806000	0.0118	0.0876	42	12	99	28	30	1	42	8	52	17	73	36	-12.55	23.98	36.53	exon,intron	.	MELO3C014252.2	MELO3C014252.2.1	other exon (2,3 | 6),1st intron,other intron (1,2,3 | 5)	protein	Peroxidase	molecular_function;cellular_component;biological_process;molecular_function;molecular_function;biological_process;molecular_function;biological_process	GO:0004601;GO:0005576;GO:0006979;GO:0016491;GO:0020037;GO:0042744;GO:0046872;GO:0055114	peroxidase activity|extracellular region|response to oxidative stress|oxidoreductase activity|heme binding|hydrogen peroxide catabolic process|metal ion binding|oxidation-reduction process
CHG	chr05	4808001	4809000	4.82e-06	0.000182	45	10	38	11	122	49	75	35	24	21	36	24	-25.11	34.15	59.26	promotor	1784	MELO3C014252.2	MELO3C014252.2.1	.	protein	Peroxidase	molecular_function;cellular_component;biological_process;molecular_function;molecular_function;biological_process;molecular_function;biological_process	GO:0004601;GO:0005576;GO:0006979;GO:0016491;GO:0020037;GO:0042744;GO:0046872;GO:0055114	peroxidase activity|extracellular region|response to oxidative stress|oxidoreductase activity|heme binding|hydrogen peroxide catabolic process|metal ion binding|oxidation-reduction process
CHG	chr05	24042001	24043000	0.00139	0.0185	105	45	109	39	100	38	89	46	88	43	59	35	-13.69	38.85	52.54	downstream	1310	MELO3C031515.2	MELO3C031515.2.1	.	protein	cytoplasmic tRNA 2-thiolation protein 1-like	molecular_function;biological_process;molecular_function;biological_process;molecular_function;biological_process;biological_process	GO:0000049;GO:0002098;GO:0004601;GO:0006979;GO:0020037;GO:0034227;GO:0055114	tRNA binding|tRNA wobble uridine modification|peroxidase activity|response to oxidative stress|heme binding|tRNA thio-modification|oxidation-reduction process
CHG	chr05	28833001	28834000	0.000438	0.00754	34	7	49	17	41	21	14	5	51	32	58	35	-22.25	36.29	58.54	downstream,exon,intron	.	MELO3C004593.2	MELO3C004593.2.1	other exon (2 | 2),1st intron (1 | 1),UTR3	protein	OXS3	biological_process;cellular_component;biological_process	GO:0006979;GO:0016607;GO:0046686	response to oxidative stress|nuclear speck|response to cadmium ion
CHG	chr06	6796001	6797000	4.83e-07	2.54e-05	174	52	206	63	219	67	139	56	78	40	93	51	-17.04	30.38	47.42	promotor	140	MELO3C006862.2	MELO3C006862.2.1	.	protein	Peroxidase	molecular_function;cellular_component;biological_process;molecular_function;molecular_function;biological_process;molecular_function;biological_process	GO:0004601;GO:0005576;GO:0006979;GO:0016491;GO:0020037;GO:0042744;GO:0046872;GO:0055114	peroxidase activity|extracellular region|response to oxidative stress|oxidoreductase activity|heme binding|hydrogen peroxide catabolic process|metal ion binding|oxidation-reduction process
CHG	chr06	17098001	17099000	0.00285	0.0318	96	55	175	125	56	28	126	88	113	80	177	139	-10.19	63.61	73.8	intron	.	MELO3C020192.2	MELO3C020192.2.1	other intron (3 | 12)	protein	ATA15 protein	cellular_component;biological_process;biological_process;biological_process;biological_process	GO:0009507;GO:0010150;GO:0010228;GO:0034599;GO:0072593	chloroplast|leaf senescence|vegetative to reproductive phase transition of meristem|cellular response to oxidative stress|reactive oxygen species metabolic process
CHG	chr06	31137001	31138000	1.3e-07	8.04e-06	292	109	391	161	362	147	288	151	270	154	277	130	-12.19	39.9	52.1	downstream	775	MELO3C025367.2	MELO3C025367.2.1	.	protein	At3g20340	biological_process	GO:0006979	response to oxidative stress
CHG	chr06	34524001	34525000	0.00243	0.0282	77	37	71	27	100	19	76	41	16	12	62	22	-15.23	33.47	48.7	promotor	1199	MELO3C013896.2	MELO3C013896.2.1	.	protein	Peptidyl-prolyl cis-trans isomerase	biological_process;molecular_function;biological_process;biological_process;cellular_component;cellular_component;molecular_function	GO:0000413;GO:0003755;GO:0006457;GO:0006979;GO:0016020;GO:0016021;GO:0016853	protein peptidyl-prolyl isomerization|peptidyl-prolyl cis-trans isomerase activity|protein folding|response to oxidative stress|membrane|integral component of membrane|isomerase activity
CHG	chr07	359001	360000	0.00325	0.035	30	14	24	14	68	25	42	28	39	24	36	21	-18.95	43.44	62.39	downstream	1800	MELO3C017024.2	MELO3C017024.2.1	.	protein	Catalase	molecular_function;molecular_function;biological_process;molecular_function;molecular_function;biological_process;molecular_function;biological_process	GO:0004096;GO:0004601;GO:0006979;GO:0016491;GO:0020037;GO:0042744;GO:0046872;GO:0055114	catalase activity|peroxidase activity|response to oxidative stress|oxidoreductase activity|heme binding|hydrogen peroxide catabolic process|metal ion binding|oxidation-reduction process
CHG	chr07	946001	947000	0.0131	0.0944	64	28	48	16	95	45	90	37	18	0	100	28	11.75	43	31.25	promotor	1078	MELO3C016943.2	MELO3C016943.2.1	.	protein	Peroxidase	molecular_function;cellular_component;biological_process;molecular_function;molecular_function;biological_process;molecular_function;biological_process	GO:0004601;GO:0005576;GO:0006979;GO:0016491;GO:0020037;GO:0042744;GO:0046872;GO:0055114	peroxidase activity|extracellular region|response to oxidative stress|oxidoreductase activity|heme binding|hydrogen peroxide catabolic process|metal ion binding|oxidation-reduction process
CHG	chr07	950001	951000	6.51e-05	0.00164	161	40	111	17	284	44	76	15	115	34	106	41	-12.14	18.17	30.3	exon,intron	.	MELO3C016943.2	MELO3C016943.2.1	other exon (3 | 3),other intron (2 | 2),UTR3	protein	Peroxidase	molecular_function;cellular_component;biological_process;molecular_function;molecular_function;biological_process;molecular_function;biological_process	GO:0004601;GO:0005576;GO:0006979;GO:0016491;GO:0020037;GO:0042744;GO:0046872;GO:0055114	peroxidase activity|extracellular region|response to oxidative stress|oxidoreductase activity|heme binding|hydrogen peroxide catabolic process|metal ion binding|oxidation-reduction process
CHG	chr07	951001	952000	1.35e-05	0.000443	73	43	106	48	100	39	95	59	54	39	69	46	-19.46	46.59	66.06	downstream,exon	.	MELO3C016943.2	MELO3C016943.2.1	other exon (3 | 3),UTR3	protein	Peroxidase	molecular_function;cellular_component;biological_process;molecular_function;molecular_function;biological_process;molecular_function;biological_process	GO:0004601;GO:0005576;GO:0006979;GO:0016491;GO:0020037;GO:0042744;GO:0046872;GO:0055114	peroxidase activity|extracellular region|response to oxidative stress|oxidoreductase activity|heme binding|hydrogen peroxide catabolic process|metal ion binding|oxidation-reduction process
CHG	chr07	24196001	24197000	7.09e-08	4.71e-06	203	22	111	36	201	42	109	38	58	33	113	33	-17.73	19.42	37.14	exon,intron	.	MELO3C016405.2	MELO3C016405.2.1	other exon (2 | 4),1st intron (1 | 3)	protein	Peroxidase	molecular_function;cellular_component;biological_process;molecular_function;molecular_function;biological_process;molecular_function;biological_process	GO:0004601;GO:0005576;GO:0006979;GO:0016491;GO:0020037;GO:0042744;GO:0046872;GO:0055114	peroxidase activity|extracellular region|response to oxidative stress|oxidoreductase activity|heme binding|hydrogen peroxide catabolic process|metal ion binding|oxidation-reduction process
CHG	chr07	26641001	26642000	0.046	0.212	48	16	58	22	22	1	40	19	43	18	34	13	-12.27	30.47	42.74	promotor	608	MELO3C017729.2	MELO3C017729.2.1	.	protein	Glutathione peroxidase	molecular_function;molecular_function;biological_process;cellular_component;cellular_component;molecular_function;biological_process	GO:0004601;GO:0004602;GO:0006979;GO:0016020;GO:0016021;GO:0016491;GO:0055114	peroxidase activity|glutathione peroxidase activity|response to oxidative stress|membrane|integral component of membrane|oxidoreductase activity|oxidation-reduction process
CHG	chr08	4144001	4145000	0.000376	0.00668	23	3	10	0	81	3	26	5	27	6	28	7	-16.96	5.26	22.22	downstream,exon	.	MELO3C007618.2	MELO3C007618.2.1	other exon (4 | 4),UTR3	protein	Peroxidase	molecular_function;cellular_component;biological_process;molecular_function;molecular_function;biological_process;molecular_function;biological_process	GO:0004601;GO:0005576;GO:0006979;GO:0016491;GO:0020037;GO:0042744;GO:0046872;GO:0055114	peroxidase activity|extracellular region|response to oxidative stress|oxidoreductase activity|heme binding|hydrogen peroxide catabolic process|metal ion binding|oxidation-reduction process
CHG	chr08	6349001	6350000	0.00955	0.0759	17	0	34	12	39	11	35	10	12	10	24	12	-19.51	25.56	45.07	promotor	1513	MELO3C007935.2	MELO3C007935.2.1	.	protein	Peroxidase	molecular_function;cellular_component;biological_process;molecular_function;molecular_function;biological_process;molecular_function;biological_process	GO:0004601;GO:0005576;GO:0006979;GO:0016491;GO:0020037;GO:0042744;GO:0046872;GO:0055114	peroxidase activity|extracellular region|response to oxidative stress|oxidoreductase activity|heme binding|hydrogen peroxide catabolic process|metal ion binding|oxidation-reduction process
CHG	chr08	34367001	34368000	0.000478	0.00806	194	74	149	60	216	94	92	54	99	55	69	31	-13.06	40.79	53.85	promotor	1636	MELO3C003275.2	MELO3C003275.2.1	.	protein	Peroxidase	molecular_function;cellular_component;biological_process;molecular_function;molecular_function;biological_process;molecular_function;biological_process	GO:0004601;GO:0005576;GO:0006979;GO:0016491;GO:0020037;GO:0042744;GO:0046872;GO:0055114	peroxidase activity|extracellular region|response to oxidative stress|oxidoreductase activity|heme binding|hydrogen peroxide catabolic process|metal ion binding|oxidation-reduction process
CHG	chr08	34373001	34374000	3.49e-08	2.53e-06	115	16	146	17	119	15	110	29	53	18	68	25	-18.54	12.63	31.17	downstream	320	MELO3C003275.2	MELO3C003275.2.1	.	protein	Peroxidase	molecular_function;cellular_component;biological_process;molecular_function;molecular_function;biological_process;molecular_function;biological_process	GO:0004601;GO:0005576;GO:0006979;GO:0016491;GO:0020037;GO:0042744;GO:0046872;GO:0055114	peroxidase activity|extracellular region|response to oxidative stress|oxidoreductase activity|heme binding|hydrogen peroxide catabolic process|metal ion binding|oxidation-reduction process
CHG	chr09	21739001	21740000	2.38e-16	8.82e-14	273	220	381	259	498	249	344	256	404	326	316	258	-15.75	63.19	78.95	promotor,exon,intron	.	MELO3C005456.2	MELO3C005456.2.1	1st exon,other exon (1,2 | 4),1st intron,other intron (1,2 | 3),UTR5	protein	Peroxidase	molecular_function;cellular_component;biological_process;molecular_function;molecular_function;biological_process;molecular_function;biological_process	GO:0004601;GO:0005576;GO:0006979;GO:0016491;GO:0020037;GO:0042744;GO:0046872;GO:0055114	peroxidase activity|extracellular region|response to oxidative stress|oxidoreductase activity|heme binding|hydrogen peroxide catabolic process|metal ion binding|oxidation-reduction process
CHH	chr10	3589001	3590000	1.28e-09	1.61e-08	368	145	411	227	242	170	173	145	268	191	432	247	-13.7	53.09	66.78	promotor,exon,intron	.	MELO3C011964.2	MELO3C011964.2.1	1st exon,other exon (1,2 | 2),1st intron (1 | 1)	protein	peroxidase 57-like	molecular_function;biological_process;molecular_function;biological_process	GO:0004601;GO:0006979;GO:0020037;GO:0055114	peroxidase activity|response to oxidative stress|heme binding|oxidation-reduction process
CHH	chr11	5339001	5340000	6.93e-23	3.94e-21	935	175	535	82	414	191	1137	109	405	64	327	44	12.17	23.78	11.61	downstream	679	MELO3C021914.2	MELO3C021914.2.1	.	protein	peroxidase 10-like	molecular_function;biological_process;molecular_function;biological_process;molecular_function;biological_process	GO:0004601;GO:0006979;GO:0020037;GO:0042744;GO:0046872;GO:0055114	peroxidase activity|response to oxidative stress|heme binding|hydrogen peroxide catabolic process|metal ion binding|oxidation-reduction process
CHH	chr11	25614001	25615000	1.54e-13	3.3e-12	362	105	190	35	73	3	431	40	20	2	276	20	14.35	22.88	8.53	downstream,exon,intron	.	MELO3C019612.2	MELO3C019612.2.1	other exon (2 | 2),1st intron (1 | 1),UTR3	protein	Peroxidase	molecular_function;cellular_component;biological_process;molecular_function;molecular_function;biological_process;molecular_function;biological_process	GO:0004601;GO:0005576;GO:0006979;GO:0016491;GO:0020037;GO:0042744;GO:0046872;GO:0055114	peroxidase activity|extracellular region|response to oxidative stress|oxidoreductase activity|heme binding|hydrogen peroxide catabolic process|metal ion binding|oxidation-reduction process
CHH	chr12	23893001	23894000	6.81e-38	1.19e-35	837	40	181	1	743	17	136	39	256	66	70	2	-19.87	3.29	23.16	downstream	949	MELO3C002457.2	MELO3C002457.2.1	.	protein	Peroxidase	molecular_function;cellular_component;biological_process;molecular_function;molecular_function;biological_process;molecular_function;biological_process	GO:0004601;GO:0005576;GO:0006979;GO:0016491;GO:0020037;GO:0042744;GO:0046872;GO:0055114	peroxidase activity|extracellular region|response to oxidative stress|oxidoreductase activity|heme binding|hydrogen peroxide catabolic process|metal ion binding|oxidation-reduction process
CHH	chr01	1148001	1149000	5.96e-40	1.22e-37	1786	380	1596	351	1780	426	1881	618	1656	528	1453	561	-11.79	22.41	34.21	promotor,exon,intron	.	MELO3C018569.2	MELO3C018569.2.1	1st exon (1 | 2),1st intron (1 | 1),UTR5	protein	peptide methionine sulfoxide reductase B5-like	biological_process;molecular_function;biological_process;molecular_function;biological_process	GO:0006979;GO:0016671;GO:0030091;GO:0033743;GO:0055114	response to oxidative stress|oxidoreductase activity, acting on a sulfur group of donors, disulfide as acceptor|protein repair|peptide-methionine (R)-S-oxide reductase activity|oxidation-reduction process
CHH	chr01	21203001	21204000	3.22e-60	2.18e-57	688	52	2584	232	1540	80	1665	367	527	33	431	149	-13.37	7.56	20.93	downstream	412	MELO3C012610.2	MELO3C012610.2.1	.	protein	Peroxidase	molecular_function;cellular_component;biological_process;molecular_function;molecular_function;biological_process;molecular_function;biological_process	GO:0004601;GO:0005576;GO:0006979;GO:0016491;GO:0020037;GO:0042744;GO:0046872;GO:0055114	peroxidase activity|extracellular region|response to oxidative stress|oxidoreductase activity|heme binding|hydrogen peroxide catabolic process|metal ion binding|oxidation-reduction process
CHH	chr04	15936001	15937000	5.76e-61	4.05e-58	1997	42	1198	127	1039	143	884	180	473	107	367	117	-16.06	7.37	23.43	promotor	220	MELO3C013006.2	MELO3C013006.2.1	.	protein	OXS3	biological_process;cellular_component;biological_process	GO:0006979;GO:0016607;GO:0046686	response to oxidative stress|nuclear speck|response to cadmium ion
CHH	chr05	586001	587000	1.03e-36	1.67e-34	920	236	819	284	899	244	997	427	897	372	1023	524	-16.39	28.96	45.35	downstream,exon,intron	.	MELO3C031049.2	MELO3C031049.2.1	other exon (4 | 4),other intron (3 | 3),UTR3	protein	Peroxidase	molecular_function;cellular_component;biological_process;molecular_function;molecular_function;biological_process;molecular_function;biological_process	GO:0004601;GO:0005576;GO:0006979;GO:0016491;GO:0020037;GO:0042744;GO:0046872;GO:0055114	peroxidase activity|extracellular region|response to oxidative stress|oxidoreductase activity|heme binding|hydrogen peroxide catabolic process|metal ion binding|oxidation-reduction process
CHH	chr05	595001	596000	3.18e-18	1.15e-16	937	146	591	126	1094	109	393	115	336	90	397	97	-12.29	14.53	26.82	downstream,exon,intron	.	MELO3C014658.2	MELO3C014658.2.1	other exon (4 | 4),other intron (3 | 3),UTR3	protein	Peroxidase	molecular_function;cellular_component;biological_process;molecular_function;molecular_function;biological_process;molecular_function;biological_process	GO:0004601;GO:0005576;GO:0006979;GO:0016491;GO:0020037;GO:0042744;GO:0046872;GO:0055114	peroxidase activity|extracellular region|response to oxidative stress|oxidoreductase activity|heme binding|hydrogen peroxide catabolic process|metal ion binding|oxidation-reduction process
CHH	chr05	698001	699000	1.65e-07	1.45e-06	126	33	317	83	120	33	291	29	193	6	62	41	12.55	26.47	13.92	promotor	546	MELO3C014642.2	MELO3C014642.2.1	.	protein	AMP-dependent synthetase/ligase	molecular_function;molecular_function;biological_process;biological_process;molecular_function;molecular_function;molecular_function;molecular_function;biological_process	GO:0003824;GO:0004096;GO:0006979;GO:0008152;GO:0016491;GO:0016874;GO:0020037;GO:0031177;GO:0055114	catalytic activity|catalase activity|response to oxidative stress|metabolic process|oxidoreductase activity|ligase activity|heme binding|phosphopantetheine binding|oxidation-reduction process
CHH	chr06	4363001	4364000	9.82e-13	1.9e-11	154	3	217	26	211	4	61	9	72	34	163	23	-16.63	5.67	22.3	downstream	1376	MELO3C006583.2	MELO3C006583.2.1	.	protein	Peptide methionine sulfoxide reductase	biological_process;molecular_function;biological_process;molecular_function;biological_process	GO:0006979;GO:0016671;GO:0030091;GO:0033743;GO:0055114	response to oxidative stress|oxidoreductase activity, acting on a sulfur group of donors, disulfide as acceptor|protein repair|peptide-methionine (R)-S-oxide reductase activity|oxidation-reduction process
CHH	chr07	360001	361000	6.94e-14	1.55e-12	438	26	415	13	30	1	267	34	154	8	225	60	-11.26	4.53	15.79	downstream	800	MELO3C017024.2	MELO3C017024.2.1	.	protein	Catalase	molecular_function;molecular_function;biological_process;molecular_function;molecular_function;biological_process;molecular_function;biological_process	GO:0004096;GO:0004601;GO:0006979;GO:0016491;GO:0020037;GO:0042744;GO:0046872;GO:0055114	catalase activity|peroxidase activity|response to oxidative stress|oxidoreductase activity|heme binding|hydrogen peroxide catabolic process|metal ion binding|oxidation-reduction process
CHH	chr07	947001	948000	7.72e-19	2.97e-17	1279	207	985	273	1111	298	1203	362	192	117	953	313	-10.68	23.05	33.73	promotor	78	MELO3C016943.2	MELO3C016943.2.1	.	protein	Peroxidase	molecular_function;cellular_component;biological_process;molecular_function;molecular_function;biological_process;molecular_function;biological_process	GO:0004601;GO:0005576;GO:0006979;GO:0016491;GO:0020037;GO:0042744;GO:0046872;GO:0055114	peroxidase activity|extracellular region|response to oxidative stress|oxidoreductase activity|heme binding|hydrogen peroxide catabolic process|metal ion binding|oxidation-reduction process
CHH	chr08	6269001	6270000	1.17e-57	6.78e-55	850	65	695	110	784	73	551	115	630	176	963	341	-18.83	10.65	29.48	promotor,exon,intron	.	MELO3C007923.2	MELO3C007923.2.1	1st exon (1 | 10),1st intron (1 | 9),UTR5	protein	Ascorbate peroxidase	molecular_function;biological_process;cellular_component;cellular_component;molecular_function;biological_process	GO:0004601;GO:0006979;GO:0016020;GO:0016021;GO:0020037;GO:0055114	peroxidase activity|response to oxidative stress|membrane|integral component of membrane|heme binding|oxidation-reduction process
CG	chr11	25472001	25473000	3.33e-08	1.16e-06	141	47	188	74	182	95	95	21	98	13	103	35	18.96	42.27	23.31	exon,intron	.	MELO3C019622.2	MELO3C019622.2.1	other exon (10,11 | 20),other intron (10,11 | 19)	protein	Aldehyde dehydrogenase	molecular_function;molecular_function;molecular_function;cellular_component;cellular_component;biological_process;biological_process;biological_process;molecular_function;biological_process;biological_process;biological_process;cellular_component;cellular_component;molecular_function;molecular_function;biological_process;biological_process	GO:0004030;GO:0004777;GO:0005507;GO:0005739;GO:0005759;GO:0006081;GO:0006540;GO:0008152;GO:0009013;GO:0009408;GO:0009416;GO:0009450;GO:0009507;GO:0009570;GO:0016491;GO:0051287;GO:0055114;GO:0072593	aldehyde dehydrogenase [NAD(P)+] activity|succinate-semialdehyde dehydrogenase (NAD+) activity|copper ion binding|mitochondrion|mitochondrial matrix|cellular aldehyde metabolic process|glutamate decarboxylation to succinate|metabolic process|succinate-semialdehyde dehydrogenase [NAD(P)+] activity|response to heat|response to light stimulus|gamma-aminobutyric acid catabolic process|chloroplast|chl…
CG	chr11	25477001	25478000	4.19e-08	1.43e-06	119	46	196	58	145	51	81	50	71	41	139	66	-20.26	33.7	53.95	exon,intron	.	MELO3C019622.2	MELO3C019622.2.1	other exon (16 | 20),other intron (15,16 | 19)	protein	Aldehyde dehydrogenase	molecular_function;molecular_function;molecular_function;cellular_component;cellular_component;biological_process;biological_process;biological_process;molecular_function;biological_process;biological_process;biological_process;cellular_component;cellular_component;molecular_function;molecular_function;biological_process;biological_process	GO:0004030;GO:0004777;GO:0005507;GO:0005739;GO:0005759;GO:0006081;GO:0006540;GO:0008152;GO:0009013;GO:0009408;GO:0009416;GO:0009450;GO:0009507;GO:0009570;GO:0016491;GO:0051287;GO:0055114;GO:0072593	aldehyde dehydrogenase [NAD(P)+] activity|succinate-semialdehyde dehydrogenase (NAD+) activity|copper ion binding|mitochondrion|mitochondrial matrix|cellular aldehyde metabolic process|glutamate decarboxylation to succinate|metabolic process|succinate-semialdehyde dehydrogenase [NAD(P)+] activity|response to heat|response to light stimulus|gamma-aminobutyric acid catabolic process|chloroplast|chl…
CG	chr12	25628001	25629000	0.000422	0.00452	216	93	262	150	242	113	193	128	90	42	190	113	-10.39	49.44	59.83	exon,intron	.	MELO3C002203.2	MELO3C002203.2.1	other exon (8,9,10,11 | 16),other intron (7,8,9,10,11 | 15)	protein	Aldehyde dehydrogenase	molecular_function;cellular_component;biological_process;molecular_function;cellular_component;biological_process;biological_process;molecular_function;molecular_function;biological_process;biological_process	GO:0003842;GO:0005739;GO:0008152;GO:0008270;GO:0009507;GO:0009651;GO:0010133;GO:0016491;GO:0050897;GO:0055114;GO:0072593	1-pyrroline-5-carboxylate dehydrogenase activity|mitochondrion|metabolic process|zinc ion binding|chloroplast|response to salt stress|proline catabolic process to glutamate|oxidoreductase activity|cobalt ion binding|oxidation-reduction process|reactive oxygen species metabolic process
CG	chr08	3377001	3378000	3.8e-11	2.45e-09	322	78	390	81	352	127	221	108	30	5	149	68	-18.37	26.88	45.25	promotor,exon,intron	.	MELO3C007526.2	MELO3C007526.2.1	1st exon (1 | 14),1st intron (1 | 13),UTR5	protein	Cyclin-H1-1	cellular_component;molecular_function;molecular_function;cellular_component;cellular_component;biological_process;biological_process;biological_process;biological_process;biological_process;biological_process;molecular_function;biological_process;biological_process;biological_process;biological_process;biological_process;biological_process;biological_process	GO:0000307;GO:0004672;GO:0005515;GO:0005634;GO:0005737;GO:0006355;GO:0006468;GO:0007049;GO:0009414;GO:0009637;GO:0010119;GO:0016538;GO:0045737;GO:0045944;GO:0051301;GO:0072593;GO:1901409;GO:1990069;GO:2000070	cyclin-dependent protein kinase holoenzyme complex|protein kinase activity|protein binding|nucleus|cytoplasm|regulation of transcription, DNA-templated|protein phosphorylation|cell cycle|response to water deprivation|response to blue light|regulation of stomatal movement|cyclin-dependent protein serine/threonine kinase regulator activity|positive regulation of cyclin-dependent protein serine/thre…
CG	chr08	3380001	3381000	6.3e-10	3.2e-08	187	80	173	48	172	93	163	94	118	78	84	56	-20.92	41.54	62.47	exon,intron	.	MELO3C007526.2	MELO3C007526.2.1	other exon (6,7,8 | 14),other intron (5,6,7,8 | 13)	protein	Cyclin-H1-1	cellular_component;molecular_function;molecular_function;cellular_component;cellular_component;biological_process;biological_process;biological_process;biological_process;biological_process;biological_process;molecular_function;biological_process;biological_process;biological_process;biological_process;biological_process;biological_process;biological_process	GO:0000307;GO:0004672;GO:0005515;GO:0005634;GO:0005737;GO:0006355;GO:0006468;GO:0007049;GO:0009414;GO:0009637;GO:0010119;GO:0016538;GO:0045737;GO:0045944;GO:0051301;GO:0072593;GO:1901409;GO:1990069;GO:2000070	cyclin-dependent protein kinase holoenzyme complex|protein kinase activity|protein binding|nucleus|cytoplasm|regulation of transcription, DNA-templated|protein phosphorylation|cell cycle|response to water deprivation|response to blue light|regulation of stomatal movement|cyclin-dependent protein serine/threonine kinase regulator activity|positive regulation of cyclin-dependent protein serine/thre…
CG	chr08	3382001	3383000	1.76e-10	1e-08	284	78	229	51	158	20	149	0	152	0	71	28	14.68	22.21	7.53	intron	.	MELO3C007526.2	MELO3C007526.2.1	other intron (10 | 13)	protein	Cyclin-H1-1	cellular_component;molecular_function;molecular_function;cellular_component;cellular_component;biological_process;biological_process;biological_process;biological_process;biological_process;biological_process;molecular_function;biological_process;biological_process;biological_process;biological_process;biological_process;biological_process;biological_process	GO:0000307;GO:0004672;GO:0005515;GO:0005634;GO:0005737;GO:0006355;GO:0006468;GO:0007049;GO:0009414;GO:0009637;GO:0010119;GO:0016538;GO:0045737;GO:0045944;GO:0051301;GO:0072593;GO:1901409;GO:1990069;GO:2000070	cyclin-dependent protein kinase holoenzyme complex|protein kinase activity|protein binding|nucleus|cytoplasm|regulation of transcription, DNA-templated|protein phosphorylation|cell cycle|response to water deprivation|response to blue light|regulation of stomatal movement|cyclin-dependent protein serine/threonine kinase regulator activity|positive regulation of cyclin-dependent protein serine/thre…
CHG	chr12	25626001	25627000	0.00284	0.0318	77	2	27	6	139	0	25	6	14	0	26	3	-10.55	3.29	13.85	downstream,exon,intron	.	MELO3C002203.2	MELO3C002203.2.1	other exon (16 | 16),other intron (15 | 15),UTR3	protein	Aldehyde dehydrogenase	molecular_function;cellular_component;biological_process;molecular_function;cellular_component;biological_process;biological_process;molecular_function;molecular_function;biological_process;biological_process	GO:0003842;GO:0005739;GO:0008152;GO:0008270;GO:0009507;GO:0009651;GO:0010133;GO:0016491;GO:0050897;GO:0055114;GO:0072593	1-pyrroline-5-carboxylate dehydrogenase activity|mitochondrion|metabolic process|zinc ion binding|chloroplast|response to salt stress|proline catabolic process to glutamate|oxidoreductase activity|cobalt ion binding|oxidation-reduction process|reactive oxygen species metabolic process
CHG	chr08	3377001	3378000	0.000174	0.00363	206	1	163	17	286	37	74	10	36	1	58	21	-10.65	8.4	19.05	promotor,exon,intron	.	MELO3C007526.2	MELO3C007526.2.1	1st exon (1 | 14),1st intron (1 | 13),UTR5	protein	Cyclin-H1-1	cellular_component;molecular_function;molecular_function;cellular_component;cellular_component;biological_process;biological_process;biological_process;biological_process;biological_process;biological_process;molecular_function;biological_process;biological_process;biological_process;biological_process;biological_process;biological_process;biological_process	GO:0000307;GO:0004672;GO:0005515;GO:0005634;GO:0005737;GO:0006355;GO:0006468;GO:0007049;GO:0009414;GO:0009637;GO:0010119;GO:0016538;GO:0045737;GO:0045944;GO:0051301;GO:0072593;GO:1901409;GO:1990069;GO:2000070	cyclin-dependent protein kinase holoenzyme complex|protein kinase activity|protein binding|nucleus|cytoplasm|regulation of transcription, DNA-templated|protein phosphorylation|cell cycle|response to water deprivation|response to blue light|regulation of stomatal movement|cyclin-dependent protein serine/threonine kinase regulator activity|positive regulation of cyclin-dependent protein serine/thre…
CG	chr10	1	1000	1.07e-06	2.57e-05	247	46	360	108	253	57	292	78	217	88	175	80	-11.43	24.53	35.96	at the top of chr10	-12189 to MELO3C012494.2.1 (MELO3C012494.2)	.	.	.	.
CG	chr10	14001	15000	4.12e-10	2.17e-08	370	213	358	246	298	148	384	295	390	253	349	260	-12.79	59.16	71.95	exon,intron	.	MELO3C012494.2	MELO3C012494.2.1	other exon (2 | 3),1st intron,other intron (1,2 | 2)	protein	Proline-rich family protein	cellular_component;cellular_component;cellular_component;biological_process;biological_process	GO:0009507;GO:0009535;GO:0009579;GO:0009735;GO:0061635	chloroplast|chloroplast thylakoid membrane|thylakoid|response to cytokinin|regulation of protein complex stability
CG	chr10	16001	17000	1.98e-06	4.41e-05	243	107	422	118	349	110	300	112	336	148	307	150	-10.44	33.04	43.48	promotor,exon,intron	.	MELO3C012494.2	MELO3C012494.2.1	1st exon (1 | 3),1st intron (1 | 2),UTR5	protein	Proline-rich family protein	cellular_component;cellular_component;cellular_component;biological_process;biological_process	GO:0009507;GO:0009535;GO:0009579;GO:0009735;GO:0061635	chloroplast|chloroplast thylakoid membrane|thylakoid|response to cytokinin|regulation of protein complex stability
CG	chr10	16001	17000	1.98e-06	4.41e-05	243	107	422	118	349	110	300	112	336	148	307	150	-10.44	33.04	43.48	downstream	1863	MELO3C012493.2	MELO3C012493.2.1	.	protein	Choline/ethanolamine kinase	molecular_function;biological_process;molecular_function;biological_process;molecular_function;molecular_function	GO:0004103;GO:0006657;GO:0016301;GO:0016310;GO:0016740;GO:0016773	choline kinase activity|CDP-choline pathway|kinase activity|phosphorylation|transferase activity|phosphotransferase activity, alcohol group as acceptor
CG	chr10	21001	22000	0.0164	0.0819	101	46	107	33	184	94	56	10	80	40	32	6	10.8	44.13	33.33	exon,intron	.	MELO3C012493.2	MELO3C012493.2.1	other exon (2,3,4 | 8),1st intron,other intron (1,2,3,4 | 7)	protein	Choline/ethanolamine kinase	molecular_function;biological_process;molecular_function;biological_process;molecular_function;molecular_function	GO:0004103;GO:0006657;GO:0016301;GO:0016310;GO:0016740;GO:0016773	choline kinase activity|CDP-choline pathway|kinase activity|phosphorylation|transferase activity|phosphotransferase activity, alcohol group as acceptor
CG	chr10	23001	24000	3.4e-25	1.55e-22	634	90	692	92	662	89	435	113	314	94	289	100	-15.94	13.63	29.58	promotor,exon,intron	.	MELO3C012493.2	MELO3C012493.2.1	1st exon (1 | 8),1st intron (1 | 7),UTR5	protein	Choline/ethanolamine kinase	molecular_function;biological_process;molecular_function;biological_process;molecular_function;molecular_function	GO:0004103;GO:0006657;GO:0016301;GO:0016310;GO:0016740;GO:0016773	choline kinase activity|CDP-choline pathway|kinase activity|phosphorylation|transferase activity|phosphotransferase activity, alcohol group as acceptor
CG	chr10	23001	24000	3.4e-25	1.55e-22	634	90	692	92	662	89	435	113	314	94	289	100	-15.94	13.63	29.58	promotor	1065	MELO3C034019.2	MELO3C034019.2.1	.	protein	Cilia- and flagella-associated protein 20	cellular_component;cellular_component;cellular_component;cellular_component;cellular_component;cellular_component;cellular_component;biological_process;cellular_component;cellular_component;biological_process;biological_process;biological_process;cellular_component;cellular_component;biological_process	GO:0005737;GO:0005856;GO:0005874;GO:0005875;GO:0005879;GO:0005929;GO:0031514;GO:0035082;GO:0036064;GO:0042995;GO:0060271;GO:0060296;GO:0072594;GO:0097540;GO:0097545;GO:2000155	cytoplasm|cytoskeleton|microtubule|microtubule associated complex|axonemal microtubule|cilium|motile cilium|axoneme assembly|ciliary basal body|cell projection|cilium assembly|regulation of cilium beat frequency involved in ciliary motility|establishment of protein localization to organelle|axonemal central pair|axonemal outer doublet|positive regulation of cilium-dependent cell motility
CG	chr10	40001	41000	0.00798	0.0477	32	2	40	22	41	14	17	0	26	9	16	0	18.37	33.63	15.25	exon,intron	.	MELO3C012492.2	MELO3C012492.2.1	other exon (9,10 | 18),other intron (9 | 17)	protein	retinoblastoma-related protein	cellular_component;biological_process;biological_process;biological_process;biological_process	GO:0005634;GO:0006351;GO:0006357;GO:0007049;GO:0051726	nucleus|transcription, DNA-templated|regulation of transcription by RNA polymerase II|cell cycle|regulation of cell cycle
CG	chr10	41001	42000	0.00238	0.0186	244	102	47	10	173	79	85	42	43	21	56	37	-13.18	41.16	54.35	exon,intron	.	MELO3C012492.2	MELO3C012492.2.1	other exon (10,11,12 | 18),other intron (10,11,12 | 17)	protein	retinoblastoma-related protein	cellular_component;biological_process;biological_process;biological_process;biological_process	GO:0005634;GO:0006351;GO:0006357;GO:0007049;GO:0051726	nucleus|transcription, DNA-templated|regulation of transcription by RNA polymerase II|cell cycle|regulation of cell cycle
CG	chr10	46001	47000	8.34e-13	7.21e-11	464	213	433	174	345	139	373	103	343	107	411	109	14.05	42.35	28.31	downstream	66	MELO3C012492.2	MELO3C012492.2.1	.	protein	retinoblastoma-related protein	cellular_component;biological_process;biological_process;biological_process;biological_process	GO:0005634;GO:0006351;GO:0006357;GO:0007049;GO:0051726	nucleus|transcription, DNA-templated|regulation of transcription by RNA polymerase II|cell cycle|regulation of cell cycle
CG	chr10	46001	47000	8.34e-13	7.21e-11	464	213	433	174	345	139	373	103	343	107	411	109	14.05	42.35	28.31	promotor	1344	MELO3C034018.2	MELO3C034018.2.1	.	protein	Unknown protein
CG	chr10	46001	47000	8.34e-13	7.21e-11	464	213	433	174	345	139	373	103	343	107	411	109	14.05	42.35	28.31	downstream	842	MELO3C012491.2	MELO3C012491.2.1	.	protein	Arginine N-methyltransferase family protein	molecular_function;biological_process;molecular_function;molecular_function;biological_process	GO:0003676;GO:0006479;GO:0008168;GO:0016740;GO:0032259	nucleic acid binding|protein methylation|methyltransferase activity|transferase activity|methylation
CG	chr10	47001	48000	1.94e-08	7.18e-07	439	260	576	352	431	241	357	241	357	260	492	337	-10.5	58.99	69.49	downstream	1066	MELO3C012492.2	MELO3C012492.2.1	.	protein	retinoblastoma-related protein	cellular_component;biological_process;biological_process;biological_process;biological_process	GO:0005634;GO:0006351;GO:0006357;GO:0007049;GO:0051726	nucleus|transcription, DNA-templated|regulation of transcription by RNA polymerase II|cell cycle|regulation of cell cycle
CG	chr10	47001	48000	1.94e-08	7.18e-07	439	260	576	352	431	241	357	241	357	260	492	337	-10.5	58.99	69.49	downstream,exon,intron	.	MELO3C012491.2	MELO3C012491.2.1	other exon (7 | 7),other intron (6 | 6),UTR3	protein	Arginine N-methyltransferase family protein	molecular_function;biological_process;molecular_function;molecular_function;biological_process	GO:0003676;GO:0006479;GO:0008168;GO:0016740;GO:0032259	nucleic acid binding|protein methylation|methyltransferase activity|transferase activity|methylation
CG	chr10	48001	49000	3.69e-07	1e-05	94	10	139	13	148	23	138	47	47	20	53	1	-16.5	12.07	28.57	exon,intron	.	MELO3C012491.2	MELO3C012491.2.1	other exon (7 | 7),other intron (6 | 6),UTR3	protein	Arginine N-methyltransferase family protein	molecular_function;biological_process;molecular_function;molecular_function;biological_process	GO:0003676;GO:0006479;GO:0008168;GO:0016740;GO:0032259	nucleic acid binding|protein methylation|methyltransferase activity|transferase activity|methylation
CG	chr10	49001	50000	4.6e-06	9.33e-05	302	100	122	25	172	54	101	15	78	14	23	0	15.68	30.03	14.36	exon,intron	.	MELO3C012491.2	MELO3C012491.2.1	other exon (5,6 | 7),other intron (4,5,6 | 6)	protein	Arginine N-methyltransferase family protein	molecular_function;biological_process;molecular_function;molecular_function;biological_process	GO:0003676;GO:0006479;GO:0008168;GO:0016740;GO:0032259	nucleic acid binding|protein methylation|methyltransferase activity|transferase activity|methylation
CG	chr10	51001	52000	1.02e-28	6.85e-26	215	115	77	23	114	51	190	158	226	179	277	213	-32.81	46.55	79.37	exon,intron	.	MELO3C012491.2	MELO3C012491.2.1	other exon (2 | 7),1st intron,other intron (1,2 | 6)	protein	Arginine N-methyltransferase family protein	molecular_function;biological_process;molecular_function;molecular_function;biological_process	GO:0003676;GO:0006479;GO:0008168;GO:0016740;GO:0032259	nucleic acid binding|protein methylation|methyltransferase activity|transferase activity|methylation
CG	chr10	55001	56000	0.00492	0.0329	164	99	79	45	39	22	33	30	50	33	50	34	-14.07	58.87	72.93	intron	.	MELO3C012491.2	MELO3C012491.2.1	1st intron (1 | 6)	protein	Arginine N-methyltransferase family protein	molecular_function;biological_process;molecular_function;molecular_function;biological_process	GO:0003676;GO:0006479;GO:0008168;GO:0016740;GO:0032259	nucleic acid binding|protein methylation|methyltransferase activity|transferase activity|methylation
CG	chr10	64001	65000	0.00121	0.0108	198	98	184	100	200	96	148	55	117	40	153	73	10.32	50.52	40.19	exon,intron	.	MELO3C012490.2	MELO3C012490.2.1	other exon (8 | 29),other intron (8 | 28)	protein	AT5g06970/MOJ9_14	cellular_component;cellular_component;cellular_component;biological_process;biological_process	GO:0005737;GO:0005886;GO:0009506;GO:0010118;GO:0072661	cytoplasm|plasma membrane|plasmodesma|stomatal movement|protein localization to plasma membrane
CG	chr10	88001	89000	0.0007	0.00688	109	85	77	55	191	158	15	13	22	21	92	84	-12.43	79.05	91.47	exon,intron	.	MELO3C012490.2	MELO3C012490.2.1	other exon (16 | 29),other intron (15,16 | 28)	protein	AT5g06970/MOJ9_14	cellular_component;cellular_component;cellular_component;biological_process;biological_process	GO:0005737;GO:0005886;GO:0009506;GO:0010118;GO:0072661	cytoplasm|plasma membrane|plasmodesma|stomatal movement|protein localization to plasma membrane
CG	chr10	91001	92000	6e-07	1.55e-05	70	36	66	66	236	191	105	100	71	58	149	141	-13.24	78.76	92	intron	.	MELO3C012490.2	MELO3C012490.2.1	other intron (18 | 28)	protein	AT5g06970/MOJ9_14	cellular_component;cellular_component;cellular_component;biological_process;biological_process	GO:0005737;GO:0005886;GO:0009506;GO:0010118;GO:0072661	cytoplasm|plasma membrane|plasmodesma|stomatal movement|protein localization to plasma membrane
CG	chr10	104001	105000	0.000898	0.00847	197	172	173	160	72	54	68	54	41	30	27	18	12.33	87.33	75	intron	.	MELO3C012490.2	MELO3C012490.2.1	other intron (20 | 28)	protein	AT5g06970/MOJ9_14	cellular_component;cellular_component;cellular_component;biological_process;biological_process	GO:0005737;GO:0005886;GO:0009506;GO:0010118;GO:0072661	cytoplasm|plasma membrane|plasmodesma|stomatal movement|protein localization to plasma membrane
CG	chr10	122001	123000	9.06e-09	3.61e-07	338	100	427	133	383	127	463	92	280	55	412	94	10.49	31.36	20.87	downstream	595	MELO3C012490.2	MELO3C012490.2.1	.	protein	AT5g06970/MOJ9_14	cellular_component;cellular_component;cellular_component;biological_process;biological_process	GO:0005737;GO:0005886;GO:0009506;GO:0010118;GO:0072661	cytoplasm|plasma membrane|plasmodesma|stomatal movement|protein localization to plasma membrane
CG	chr10	122001	123000	9.06e-09	3.61e-07	338	100	427	133	383	127	463	92	280	55	412	94	10.49	31.36	20.87	promotor,exon	.	MELO3C012489.2	MELO3C012489.2.1	1st exon (1 | 6),UTR5	protein	Peptidyl-prolyl cis-trans isomerase	biological_process;molecular_function;biological_process;molecular_function	GO:0000413;GO:0003755;GO:0006457;GO:0016853	protein peptidyl-prolyl isomerization|peptidyl-prolyl cis-trans isomerase activity|protein folding|isomerase activity
CG	chr10	134001	135000	0.00239	0.0186	85	61	149	116	69	46	103	64	95	52	20	17	12.59	73.6	61.01	exon,intron	.	MELO3C012489.2	MELO3C012489.2.1	other exon (5,6 | 6),other intron (4,5 | 5),UTR3	protein	Peptidyl-prolyl cis-trans isomerase	biological_process;molecular_function;biological_process;molecular_function	GO:0000413;GO:0003755;GO:0006457;GO:0016853	protein peptidyl-prolyl isomerization|peptidyl-prolyl cis-trans isomerase activity|protein folding|isomerase activity
CG	chr10	134001	135000	0.00239	0.0186	85	61	149	116	69	46	103	64	95	52	20	17	12.59	73.6	61.01	promotor	1279	MELO3C012486.2	MELO3C012486.2.1	.	protein	NADH dehydrogenase [ubiquinone] 1 alpha subcomplex subunit 6	molecular_function;molecular_function;biological_process	GO:0008137;GO:0016491;GO:0055114	NADH dehydrogenase (ubiquinone) activity|oxidoreductase activity|oxidation-reduction process
CG	chr10	139001	140000	1.4e-05	0.000248	225	75	270	100	215	72	183	37	177	35	150	47	11.46	34.79	23.33	exon,intron	.	MELO3C012486.2	MELO3C012486.2.1	other exon (2 | 2),1st intron (1 | 1),UTR3	protein	NADH dehydrogenase [ubiquinone] 1 alpha subcomplex subunit 6	molecular_function;molecular_function;biological_process	GO:0008137;GO:0016491;GO:0055114	NADH dehydrogenase (ubiquinone) activity|oxidoreductase activity|oxidation-reduction process
CG	chr10	139001	140000	1.4e-05	0.000248	225	75	270	100	215	72	183	37	177	35	150	47	11.46	34.79	23.33	promotor	1567	MELO3C012488.2	MELO3C012488.2.1	.	protein	Unknown protein
CG	chr10	139001	140000	1.4e-05	0.000248	225	75	270	100	215	72	183	37	177	35	150	47	11.46	34.79	23.33	promotor	256	MELO3C012487.2	MELO3C012487.2.1	.	protein	Unknown protein
CG	chr10	139001	140000	1.4e-05	0.000248	225	75	270	100	215	72	183	37	177	35	150	47	11.46	34.79	23.33	downstream	923	MELO3C012485.2	MELO3C012485.2.1	.	protein	transcription factor TGA2-like	molecular_function;biological_process;biological_process;molecular_function	GO:0003700;GO:0006351;GO:0006355;GO:0043565	DNA-binding transcription factor activity|transcription, DNA-templated|regulation of transcription, DNA-templated|sequence-specific DNA binding
CG	chr10	156001	157000	5.12e-21	1.45e-18	515	385	575	410	388	272	518	444	380	332	493	425	-14.15	72.19	86.34	intergenic	-2352 | +5221	MELO3C012485.2 / MELO3C012484.2	.	.	.
CG	chr10	170001	171000	0.00035	0.00388	75	47	160	117	167	119	175	133	156	129	77	69	-10.73	70.4	81.13	intron	.	MELO3C012481.2	MELO3C012481.2.1	other intron (6 | 15)	protein	E3 ubiquitin-protein ligase KEG	molecular_function;molecular_function;biological_process;molecular_function;molecular_function	GO:0004672;GO:0005524;GO:0006468;GO:0008270;GO:0016874	protein kinase activity|ATP binding|protein phosphorylation|zinc ion binding|ligase activity
CG	chr10	171001	172000	0.000439	0.00468	91	32	116	48	191	72	98	54	79	28	57	41	-14.37	38.19	52.56	exon,intron	.	MELO3C012481.2	MELO3C012481.2.1	other exon (7 | 16),other intron (6,7 | 15)	protein	E3 ubiquitin-protein ligase KEG	molecular_function;molecular_function;biological_process;molecular_function;molecular_function	GO:0004672;GO:0005524;GO:0006468;GO:0008270;GO:0016874	protein kinase activity|ATP binding|protein phosphorylation|zinc ion binding|ligase activity
CG	chr10	173001	174000	1.21e-06	2.87e-05	27	9	23	9	84	37	27	5	17	0	15	0	32.57	41.04	8.47	exon,intron	.	MELO3C012481.2	MELO3C012481.2.1	other exon (8,9 | 16),other intron (7,8,9 | 15)	protein	E3 ubiquitin-protein ligase KEG	molecular_function;molecular_function;biological_process;molecular_function;molecular_function	GO:0004672;GO:0005524;GO:0006468;GO:0008270;GO:0016874	protein kinase activity|ATP binding|protein phosphorylation|zinc ion binding|ligase activity
CG	chr10	210001	211000	0.000825	0.00789	190	66	205	68	151	42	204	77	137	67	141	60	-10.09	32.23	42.32	intergenic	-3840 | +3914	MELO3C012477.2 / MELO3C012476.2	.	.	.
CG	chr10	213001	214000	6.51e-07	1.66e-05	298	215	254	181	238	178	196	151	225	205	198	162	-11.03	72.66	83.68	promotor	914	MELO3C012476.2	MELO3C012476.2.1	.	protein	NADPH:quinone oxidoreductase-like	molecular_function;biological_process	GO:0016491;GO:0055114	oxidoreductase activity|oxidation-reduction process
CG	chr10	220001	221000	7.55e-08	2.43e-06	157	65	226	127	153	76	251	82	282	107	197	66	15.07	50	34.93	intergenic	-3577 | +3437	MELO3C012476.2 / MELO3C012475.2	.	.	.
CG	chr10	254001	255000	0.000613	0.00617	144	27	103	22	99	18	61	10	35	0	48	1	11.73	19.36	7.64	intron	.	MELO3C012474.2	MELO3C012474.2.1	other intron (3 | 15)	protein	Amidohydrolase family	molecular_function;molecular_function	GO:0016787;GO:0016810	hydrolase activity|hydrolase activity, acting on carbon-nitrogen (but not peptide) bonds
CG	chr10	259001	260000	4.58e-05	0.000695	137	65	44	14	232	104	58	54	10	0	10	0	-24.92	44.31	69.23	exon,intron	.	MELO3C012472.2	MELO3C012472.2.1	other exon (13,14,15 | 17),other intron (12,13,14,15 | 16)	protein	beta-galactosidase	molecular_function;molecular_function;molecular_function;biological_process;cellular_component;molecular_function	GO:0003824;GO:0004553;GO:0004565;GO:0005975;GO:0009341;GO:0030246	catalytic activity|hydrolase activity, hydrolyzing O-glycosyl compounds|beta-galactosidase activity|carbohydrate metabolic process|beta-galactosidase complex|carbohydrate binding
CG	chr10	260001	261000	5.55e-05	0.000818	160	58	30	1	103	27	13	0	64	9	14	0	19.46	29.35	9.89	exon,intron	.	MELO3C012472.2	MELO3C012472.2.1	other exon (10,11,12,13 | 17),other intron (9,10,11,12,13 | 16)	protein	beta-galactosidase	molecular_function;molecular_function;molecular_function;biological_process;cellular_component;molecular_function	GO:0003824;GO:0004553;GO:0004565;GO:0005975;GO:0009341;GO:0030246	catalytic activity|hydrolase activity, hydrolyzing O-glycosyl compounds|beta-galactosidase activity|carbohydrate metabolic process|beta-galactosidase complex|carbohydrate binding
[truncated: 54,675 more rows]

## Sheet: defense response
Context	#CHR	POS_L	POS_R	P-value	Q-value	coverage_H24_CK_C1	numCs_H24_CK_C1	coverage_H24_CK_C2	numCs_H24_CK_C2	coverage_H24_CK_C3	numCs_H24_CK_C3	coverage_H24_CK1	numCs_H24_CK1	coverage_H24_CK2	numCs_H24_CK2	coverage_H24_CK3	numCs_H24_CK3	Meth_Diff(%)	Case_Meth(%)	Control_Meth(%)	Mode	Distance	Gene	Transcript	Exonic	Biotype	num	Description	GO_classfication	GO_id	GO_term
[truncated: 374 more rows]

[truncated: 2 more sheets: response to oxidative , phenylpropanoid metabolic proce]
