# Supplementary material for: Whole-Genome DNA Methylation Analysis of Inoculation with Trichothecium roseum in Harvested Muskmelons
Source: J Fungi (Basel). 2025 Mar 22;11(4):243. doi: 10.3390/jof11040243 (PMC12027829; doi:10.3390/jof11040243)
Supplement: Supplementary file 1 [file jof-11-00243-s001.zip › Table S2 Summary of the RNA-Seq data.xls]

## Sheet: mapped
Sample	Total	Unmapped(%)	Unique_Mapped(%)	Multiple_Mapped(%)	Total_Mapped(%)
CK	50655018	3923380 (7.75%)	46136147 (91.08%)	595491 (1.18%)	46731638 (92.25%)
PC	50922106	2360765 (4.64%)	48038814 (94.34%)	522527 (1.03%)	48561341 (95.36%)

## Sheet: CK-vs-PC.filter.annot
id	CK_count	PC_count	CK_tpm	PC_tpm	CK_mean	PC_mean	log2(fc)	PValue	FDR	Symbol	Description	KEGG_A_class	KEGG_B_class	Pathway	K_ID	GO Component	GO Function	GO Process	TF_family
MELO3C000009.2	112	1644	2.426	31.962	2.426	31.962	3.71971	2.26492e-289	1.11283e-287	ABCB1	KAA0043993.1 ABC transporter B family member 1 [Cucumis melo var. makuwa] [Cucumis melo]	Environmental Information Processing	Membrane transport	ko02010//ABC transporters	K05658	GO:0005575//cellular_component;GO:0005887//integral component of plasma membrane;GO:0009380//excinuclease repair complex;GO:0009898//cytoplasmic side of plasma membrane;GO:0016021//integral component of membrane;GO:0043190//ATP-binding cassette (ABC) transporter complex;GO:0055051//ATP-binding cassette (ABC) transporter complex, integrated substrate binding;GO:0055052//ATP-binding cassette (ABC) …	GO:0003924//GTPase activity;GO:0004020//adenylylsulfate kinase activity;GO:0005199//structural constituent of cell wall;GO:0005260//intracellularly ATP-gated chloride channel activity;GO:0005319//lipid transporter activity;GO:0005524//ATP binding;GO:0005525//GTP binding;GO:0009381//excinuclease ABC activity;GO:0015220//choline transmembrane transporter activity;GO:0015221//lipopolysaccharide tran…	GO:0000910//cytokinesis;GO:0006282//regulation of DNA repair;GO:0006289//nucleotide-excision repair;GO:0006355//regulation of transcription, DNA-templated;GO:0006790//sulfur compound metabolic process;GO:0006810//transport;GO:0006817//phosphate ion transport;GO:0006824//cobalt ion transport;GO:0006855//xenobiotic transmembrane transport;GO:0006869//lipid transport;GO:0007186//G protein-coupled re…	--
MELO3C000019.2	6990	2152	495.545	136.957	495.545	136.957	-1.85529	0	0	AZF1	XP_008467082.1 PREDICTED: zinc finger protein ZAT10-like [Cucumis melo]	-	-	-	-	GO:0005575//cellular_component;GO:0005622//intracellular anatomical structure;GO:0005634//nucleus;GO:0043226//organelle;GO:0043227//membrane-bounded organelle;GO:0043229//intracellular organelle;GO:0043231//intracellular membrane-bounded organelle	GO:0003674//molecular_function;GO:0003676//nucleic acid binding;GO:0003677//DNA binding;GO:0003700//DNA-binding transcription factor activity;GO:0005488//binding;GO:0043167//ion binding;GO:0043169//cation binding;GO:0043565//sequence-specific DNA binding;GO:0046872//metal ion binding;GO:0097159//organic cyclic compound binding;GO:0140110//transcription regulator activity;GO:1901363//heterocyclic …	GO:0001101//response to acid chemical;GO:0006139//nucleobase-containing compound metabolic process;GO:0006351//transcription, DNA-templated;GO:0006355//regulation of transcription, DNA-templated;GO:0006725//cellular aromatic compound metabolic process;GO:0006807//nitrogen compound metabolic process;GO:0006950//response to stress;GO:0006970//response to osmotic stress;GO:0006979//response to oxida…	C2H2
MELO3C000044.2	82	41	13.287	5.964	13.287	5.964	-1.15566	2.06077e-05	4.63892e-05	--	KAA0067222.1 gamma-tubulin complex component 4-like protein [Cucumis melo var. makuwa] [Cucumis melo]	-	-	-	-	-	-	-	--
MELO3C000061.2	142	480	13.089	39.719	13.089	39.719	1.60147	2.27068e-34	1.44119e-33	--	KAA0034811.1 B-cell receptor-associated protein 31 [Cucumis melo var. makuwa] [Cucumis melo]	Genetic Information Processing	Folding, sorting and degradation	ko04141//Protein processing in endoplasmic reticulum	K14009	GO:0005737//cytoplasm;GO:0009342//glutamate synthase complex (NADPH)	GO:0003824//catalytic activity;GO:0004148//dihydrolipoyl dehydrogenase activity;GO:0004355//glutamate synthase (NADPH) activity;GO:0004499//N,N-dimethylaniline monooxygenase activity;GO:0004729//oxygen-dependent protoporphyrinogen oxidase activity;GO:0004791//thioredoxin-disulfide reductase activity;GO:0008767//UDP-galactopyranose mutase activity;GO:0016166//phytoene dehydrogenase activity;GO:001…	GO:0006096//glycolytic process;GO:0006400//tRNA modification;GO:0006537//glutamate biosynthetic process;GO:0006631//fatty acid metabolic process;GO:0006779//porphyrin-containing compound biosynthetic process;GO:0008652//cellular amino acid biosynthetic process;GO:0009228//thiamine biosynthetic process;GO:0009273//peptidoglycan-based cell wall biogenesis;GO:0015995//chlorophyll biosynthetic proces…	--
MELO3C000062.2	13	85	1.284	7.535	1.284	7.535	2.55296	4.48321e-12	1.50196e-11	At1g61190	TYK18359.1 putative disease resistance protein [Cucumis melo var. makuwa] [Cucumis melo]	-	-	-	-	GO:0000275//mitochondrial proton-transporting ATP synthase complex, catalytic sector F(1);GO:0030257//type III protein secretion system complex;GO:0045261//proton-transporting ATP synthase complex, catalytic core F(1);GO:0045262//plasma membrane proton-transporting ATP synthase complex, catalytic core F(1)	GO:0003678//DNA helicase activity;GO:0005524//ATP binding;GO:0005525//GTP binding;GO:0016772//transferase activity, transferring phosphorus-containing groups;GO:0016887//ATP hydrolysis activity;GO:0017111//nucleoside-triphosphatase activity;GO:0043531//ADP binding;GO:0046933//proton-transporting ATP synthase activity, rotational mechanism;GO:0046961//proton-transporting ATPase activity, rotationa…	GO:0000723//telomere maintenance;GO:0002949//tRNA threonylcarbamoyladenosine modification;GO:0006281//DNA repair;GO:0015809//arginine transport;GO:0015819//lysine transport;GO:0015822//ornithine transport;GO:0015986//ATP synthesis coupled proton transport;GO:0030254//protein secretion by the type III secretion system	--
MELO3C000064.2	57	166	3.879	10.142	3.879	10.142	1.38659	1.36225e-10	4.24659e-10	KAO2	TYK31140.1 beta-amyrin 11-oxidase-like [Cucumis melo var. makuwa] [Cucumis melo]	Metabolism;Metabolism	Global and overview maps;Biosynthesis of other secondary metabolites	ko01110//Biosynthesis of secondary metabolites;ko00996//Biosynthesis of various alkaloids	K25486;K25486	-	GO:0005506//iron ion binding;GO:0016705//oxidoreductase activity, acting on paired donors, with incorporation or reduction of molecular oxygen;GO:0020037//heme binding	-	--
MELO3C000075.2	10	89	1.079	8.62	1.079	8.62	2.99799	1.18958e-14	4.43683e-14	--	KAA0057013.1 tropomyosin [Cucumis melo var. makuwa] [Cucumis melo]	-	-	-	-	GO:0005634//nucleus;GO:0005685//U1 snRNP;GO:0005737//cytoplasm;GO:0005823//central plaque of spindle pole body;GO:0009288//bacterial-type flagellum;GO:0016021//integral component of membrane;GO:0017119//Golgi transport complex;GO:0039679//viral occlusion body	GO:0003729//mRNA binding;GO:0005198//structural molecule activity;GO:0005200//structural constituent of cytoskeleton;GO:0005524//ATP binding;GO:0008017//microtubule binding;GO:0008855//exodeoxyribonuclease VII activity	GO:0006281//DNA repair;GO:0006310//DNA recombination;GO:0006376//mRNA splice site selection;GO:0006891//intra-Golgi vesicle-mediated transport;GO:0007059//chromosome segregation;GO:0030253//protein secretion by the type I secretion system;GO:0030261//chromosome condensation;GO:0030474//spindle pole body duplication;GO:0031122//cytoplasmic microtubule organization;GO:0071973//bacterial-type flagel…	--
MELO3C000081.2	25	70	5.317	13.365	5.317	13.365	1.32978	6.71778e-05	0.000144565	POLIB	KAA0033948.1 DNA polymerase I B [Cucumis melo var. makuwa] [Cucumis melo]	Genetic Information Processing;Genetic Information Processing;Genetic Information Processing;Genetic Information Processing	Replication and repair;Replication and repair;Replication and repair;Replication and repair	ko03420//Nucleotide excision repair;ko03440//Homologous recombination;ko03030//DNA replication;ko03410//Base excision repair	K02335;K02335;K02335;K02335	-	GO:0001882//nucleoside binding;GO:0003674//molecular_function;GO:0003676//nucleic acid binding;GO:0003677//DNA binding;GO:0003824//catalytic activity;GO:0003887//DNA-directed DNA polymerase activity;GO:0005488//binding;GO:0008408//3'-5' exonuclease activity;GO:0016740//transferase activity;GO:0016772//transferase activity, transferring phosphorus-containing groups;GO:0016779//nucleotidyltransfera…	GO:0006139//nucleobase-containing compound metabolic process;GO:0006259//DNA metabolic process;GO:0006260//DNA replication;GO:0006261//DNA-dependent DNA replication;GO:0006281//DNA repair;GO:0006725//cellular aromatic compound metabolic process;GO:0006807//nitrogen compound metabolic process;GO:0006950//response to stress;GO:0006974//cellular response to DNA damage stimulus;GO:0008150//biological…	--
MELO3C000086.2	10.16	2	1.115	0.197	1.115	0.197	-2.50078	0.0225028	0.0366917	--	XP_016903693.1 PREDICTED: serine/threonine-protein phosphatase 7 long form homolog [Cucumis melo]	-	-	-	-	-	-	-	--
MELO3C000093.2	17	6	1.601	0.507	1.601	0.507	-1.65892	0.0106654	0.0181706	--	-	-	-	-	-	GO:0016021//integral component of membrane	GO:0004838//L-tyrosine:2-oxoglutarate aminotransferase activity	GO:0000271//polysaccharide biosynthetic process;GO:0006559//L-phenylalanine catabolic process;GO:0006572//tyrosine catabolic process	--
MELO3C000103.2	16	60	3.018	10.159	3.018	10.159	1.75109	7.52247e-06	1.75184e-05	MRS2-5	XP_008467056.1 PREDICTED: magnesium transporter MRS2-5-like isoform X2 [Cucumis melo]	-	-	-	-	GO:0016020//membrane	GO:0046873//metal ion transmembrane transporter activity	GO:0030001//metal ion transport;GO:0055085//transmembrane transport	--
MELO3C000106.2	11715	5618.83	585.173	251.954	585.173	251.954	-1.2157	0	0	rps12-B	XP_022932068.1 uncharacterized protein LOC111438394 [Cucurbita moschata]	Genetic Information Processing	Translation	ko03010//Ribosome	K02950	GO:0000314//organellar small ribosomal subunit;GO:0005575//cellular_component;GO:0005622//intracellular anatomical structure;GO:0005737//cytoplasm;GO:0005840//ribosome;GO:0009507//chloroplast;GO:0009536//plastid;GO:0015935//small ribosomal subunit;GO:0022627//cytosolic small ribosomal subunit;GO:0032991//protein-containing complex;GO:0043226//organelle;GO:0043227//membrane-bounded organelle;GO:00…	GO:0003674//molecular_function;GO:0003676//nucleic acid binding;GO:0003723//RNA binding;GO:0003735//structural constituent of ribosome;GO:0003824//catalytic activity;GO:0005198//structural molecule activity;GO:0005488//binding;GO:0019843//rRNA binding;GO:0097159//organic cyclic compound binding;GO:1901363//heterocyclic compound binding	GO:0006412//translation;GO:0006518//peptide metabolic process;GO:0006807//nitrogen compound metabolic process;GO:0008150//biological_process;GO:0008152//metabolic process;GO:0009058//biosynthetic process;GO:0009059//macromolecule biosynthetic process;GO:0009987//cellular process;GO:0010467//gene expression;GO:0018189//pyrroloquinoline quinone biosynthetic process;GO:0019538//protein metabolic pro…	--
MELO3C000113.2	682.99	4497.8	64.935	383.884	64.935	383.884	2.5636	0	0	CYP71AN24	XP_011651837.2 cytochrome P450 71A1 [Cucumis sativus]	-	-	-	-	-	GO:0005506//iron ion binding;GO:0016705//oxidoreductase activity, acting on paired donors, with incorporation or reduction of molecular oxygen;GO:0020037//heme binding	-	--
MELO3C000123.2	134.72	3	9.3	0.186	9.3	0.186	-5.64386	2.97364e-39	2.06937e-38	--	TYJ97599.1 Enzymatic polyprotein [Cucumis melo var. makuwa] [Cucumis melo]	-	-	-	-	-	GO:0003676//nucleic acid binding;GO:0008270//zinc ion binding	-	--
MELO3C000147.2	653	253	116.952	40.677	116.952	40.677	-1.52363	9.27894e-51	7.89942e-50	At3g28510	KAA0053729.1 AAA-ATPase ASD [Cucumis melo var. makuwa] [Cucumis melo]	-	-	-	-	GO:0005666//RNA polymerase III complex	GO:0003677//DNA binding;GO:0004386//helicase activity;GO:0005524//ATP binding;GO:0016887//ATP hydrolysis activity;GO:0046872//metal ion binding	GO:0006383//transcription by RNA polymerase III;GO:0009236//cobalamin biosynthetic process	--
MELO3C000154.2	0	12	0	2.65	0.001	2.65	11.3718	0.00097925	0.00188477	--	-	-	-	-	-	-	-	-	--
MELO3C000166.2	374	863	13.223	27.39	13.223	27.39	1.0506	6.14596e-31	3.64748e-30	BRR2A	KAA0052176.1 DExH-box ATP-dependent RNA helicase DExH12-like [Cucumis melo var. makuwa] [Cucumis melo]	Genetic Information Processing	Transcription	ko03040//Spliceosome	K12854	GO:0005575//cellular_component;GO:0005622//intracellular anatomical structure;GO:0005634//nucleus;GO:0005654//nucleoplasm;GO:0005681//spliceosomal complex;GO:0005682//U5 snRNP;GO:0005911//cell-cell junction;GO:0009506//plasmodesma;GO:0030054//cell junction;GO:0030532//small nuclear ribonucleoprotein complex;GO:0031974//membrane-enclosed lumen;GO:0031981//nuclear lumen;GO:0032991//protein-containi…	GO:0000166//nucleotide binding;GO:0003674//molecular_function;GO:0003676//nucleic acid binding;GO:0003677//DNA binding;GO:0003723//RNA binding;GO:0003724//RNA helicase activity;GO:0003824//catalytic activity;GO:0004386//helicase activity;GO:0005488//binding;GO:0005515//protein binding;GO:0005524//ATP binding;GO:0008186//ATP-dependent activity, acting on RNA;GO:0016462//pyrophosphatase activity;GO…	GO:0000245//spliceosomal complex assembly;GO:0000354//cis assembly of pre-catalytic spliceosome;GO:0000375//RNA splicing, via transesterification reactions;GO:0000377//RNA splicing, via transesterification reactions with bulged adenosine as nucleophile;GO:0000388//spliceosome conformational change to release U4 (or U4atac) and U1 (or U11);GO:0000393//spliceosomal conformational changes to generat…	--
MELO3C000199.2	22	195	5.65	44.957	5.65	44.957	2.99222	2.49124e-31	1.48752e-30	PDIL1-4	KAA0036960.1 protein disulfide isomerase-like 1-4 [Cucumis melo var. makuwa] [Cucumis melo]	Genetic Information Processing	Folding, sorting and degradation	ko04141//Protein processing in endoplasmic reticulum	K09580	-	-	-	--
MELO3C000201.2	22	96	2.428	9.511	2.428	9.511	1.96983	2.52277e-10	7.7665e-10	CDF4	XP_008467024.1 PREDICTED: dof zinc finger protein DOF1.5-like [Cucumis melo]	-	-	-	-	-	GO:0003677//DNA binding	GO:0006355//regulation of transcription, DNA-templated	Dof
MELO3C000220.2	5	48	0.325	2.802	0.325	2.802	3.10795	1.07383e-08	3.01576e-08	7DLGT	XP_008467017.1 PREDICTED: 7-deoxyloganetic acid glucosyltransferase-like [Cucumis melo]	-	-	-	-	-	GO:0008194//UDP-glycosyltransferase activity;GO:0016758//hexosyltransferase activity	-	--
MELO3C000249.2	15	120	2.797	20.086	2.797	20.086	2.84424	1.0162e-18	4.35975e-18	KPNB1	KAA0042540.1 importin subunit beta-1 [Cucumis melo var. makuwa] [Cucumis melo]	Genetic Information Processing	Translation	ko03013//Nucleocytoplasmic transport	K14293	-	GO:0005515//protein binding;GO:0031267//small GTPase binding	GO:0006886//intracellular protein transport	--
MELO3C000251.2	32	117	7.025	23.059	7.025	23.059	1.71476	2.40955e-10	7.42495e-10	Tmem184b	XP_011652383.1 transmembrane protein 184C [Cucumis sativus]	-	-	-	-	-	-	-	--
MELO3C000258.2	15	56	3.735	12.517	3.735	12.517	1.74471	9.40851e-06	2.17218e-05	--	KAA0057944.1 malate dehydrogenase [Cucumis melo var. makuwa] [Cucumis melo]	Metabolism;Metabolism;Metabolism;Metabolism;Metabolism;Metabolism;Metabolism;Metabolism	Global and overview maps;Global and overview maps;Global and overview maps;Carbohydrate metabolism;Amino acid metabolism;Carbohydrate metabolism;Energy metabolism;Carbohydrate metabolism	ko01100//Metabolic pathways;ko01110//Biosynthesis of secondary metabolites;ko01200//Carbon metabolism;ko00620//Pyruvate metabolism;ko00270//Cysteine and methionine metabolism;ko00630//Glyoxylate and dicarboxylate metabolism;ko00710//Carbon fixation in photosynthetic organisms;ko00020//Citrate cycle (TCA cycle)	K00026;K00026;K00026;K00026;K00026;K00026;K00026;K00026	-	GO:0016491//oxidoreductase activity;GO:0030060//L-malate dehydrogenase activity	GO:0006099//tricarboxylic acid cycle	--
MELO3C000262.2	13	43	2.24	6.651	2.24	6.651	1.57007	0.000361763	0.000728706	NSL1	KAA0057012.1 MACPF domain-containing protein NSL1 [Cucumis melo var. makuwa] [Cucumis melo]	-	-	-	-	-	-	GO:0002376//immune system process;GO:0006950//response to stress;GO:0006952//defense response;GO:0006955//immune response;GO:0006970//response to osmotic stress;GO:0008150//biological_process;GO:0008219//cell death;GO:0009626//plant-type hypersensitive response;GO:0009628//response to abiotic stimulus;GO:0009651//response to salt stress;GO:0009987//cellular process;GO:0010337//regulation of salic…	--
MELO3C000317.2	12.34	85.97	1.381	8.634	1.381	8.634	2.64432	8.11744e-13	2.81049e-12	--	KAA0046230.1 Methyltransferase type 11 [Cucumis melo var. makuwa] [Cucumis melo]	-	-	-	-	-	GO:0008168//methyltransferase activity	-	--
MELO3C000330.2	1050	295	160.586	40.502	160.586	40.502	-1.98728	1.03111e-113	1.77027e-112	rpoC2	YP_004841773.1 RNA polymerase beta'' subunit [Cucumis melo subsp. melo] [Cucumis melo]	Genetic Information Processing	Transcription	ko03020//RNA polymerase	K03046	GO:0000428//DNA-directed RNA polymerase complex;GO:0005575//cellular_component;GO:0005622//intracellular anatomical structure;GO:0005737//cytoplasm;GO:0009507//chloroplast;GO:0009536//plastid;GO:0030880//RNA polymerase complex;GO:0032991//protein-containing complex;GO:0043226//organelle;GO:0043227//membrane-bounded organelle;GO:0043229//intracellular organelle;GO:0043231//intracellular membrane-b…	GO:0003674//molecular_function;GO:0003676//nucleic acid binding;GO:0003677//DNA binding;GO:0003824//catalytic activity;GO:0003899//DNA-directed 5'-3' RNA polymerase activity;GO:0005488//binding;GO:0016740//transferase activity;GO:0016772//transferase activity, transferring phosphorus-containing groups;GO:0016779//nucleotidyltransferase activity;GO:0034062//5'-3' RNA polymerase activity;GO:0097159…	GO:0006139//nucleobase-containing compound metabolic process;GO:0006351//transcription, DNA-templated;GO:0006725//cellular aromatic compound metabolic process;GO:0006807//nitrogen compound metabolic process;GO:0008150//biological_process;GO:0008152//metabolic process;GO:0009058//biosynthetic process;GO:0009059//macromolecule biosynthetic process;GO:0009987//cellular process;GO:0010467//gene expre…	--
MELO3C000333.2	45	19	8.315	3.152	8.315	3.152	-1.39945	0.00023202	0.000476041	PIP5K6	KAA0035702.1 phosphatidylinositol 4-phosphate 5-kinase 6 [Cucumis melo var. makuwa] [Cucumis melo]	Metabolism;Cellular Processes;Metabolism;Environmental Information Processing	Global and overview maps;Transport and catabolism;Carbohydrate metabolism;Signal transduction	ko01100//Metabolic pathways;ko04144//Endocytosis;ko00562//Inositol phosphate metabolism;ko04070//Phosphatidylinositol signaling system	K00889;K00889;K00889;K00889	-	GO:0016307//phosphatidylinositol phosphate kinase activity	GO:0046488//phosphatidylinositol metabolic process	--
MELO3C000372.2	0	34	0	3.783	0.001	3.783	11.8853	4.77335e-10	1.44628e-09	ALA9	TYJ98969.1 putative phospholipid-transporting ATPase 9 [Cucumis melo var. makuwa] [Cucumis melo]	-	-	-	-	-	GO:0005388//P-type calcium transporter activity	GO:0006816//calcium ion transport	--
MELO3C000388.2	15	41	2.531	6.211	2.531	6.211	1.29512	0.00270283	0.00495907	RAPTOR1	XP_004149929.1 regulatory-associated protein of TOR 1 [Cucumis sativus]	Cellular Processes	Transport and catabolism	ko04136//Autophagy - other	K07204	-	GO:0005515//protein binding	-	--
MELO3C000424.2	8	67	0.742	5.576	0.742	5.576	2.90974	2.56262e-11	8.27205e-11	--	XP_011659057.1 nuclear-pore anchor isoform X2 [Cucumis sativus]	Genetic Information Processing	Translation	ko03013//Nucleocytoplasmic transport	K09291	GO:0005575//cellular_component;GO:0005622//intracellular anatomical structure;GO:0005634//nucleus;GO:0005635//nuclear envelope;GO:0005643//nuclear pore;GO:0005730//nucleolus;GO:0005737//cytoplasm;GO:0005829//cytosol;GO:0005911//cell-cell junction;GO:0009506//plasmodesma;GO:0009507//chloroplast;GO:0009536//plastid;GO:0012505//endomembrane system;GO:0016020//membrane;GO:0030054//cell junction;GO:00…	GO:0005215//transporter activity;GO:0005524//ATP binding;GO:0008134//transcription factor binding;GO:0042803//protein homodimerization activity;GO:0070840//dynein complex binding	GO:0000003//reproduction;GO:0000075//cell cycle checkpoint signaling;GO:0000278//mitotic cell cycle;GO:0003006//developmental process involved in reproduction;GO:0006403//RNA localization;GO:0006405//RNA export from nucleus;GO:0006406//mRNA export from nucleus;GO:0006606//protein import into nucleus;GO:0006611//protein export from nucleus;GO:0006810//transport;GO:0006886//intracellular protein tr…	--
MELO3C000428.2	239	132	29.845	14.798	29.845	14.798	-1.01209	2.43686e-11	7.88823e-11	psbA	YP_009336173.1 photosystem II protein D1 [Ulmus macrocarpa]	Metabolism;Metabolism	Global and overview maps;Energy metabolism	ko01100//Metabolic pathways;ko00195//Photosynthesis	K02703;K02703	GO:0005575//cellular_component;GO:0005622//intracellular anatomical structure;GO:0005737//cytoplasm;GO:0009507//chloroplast;GO:0009521//photosystem;GO:0009523//photosystem II;GO:0009532//plastid stroma;GO:0009534//chloroplast thylakoid;GO:0009535//chloroplast thylakoid membrane;GO:0009536//plastid;GO:0009538//photosystem I reaction center;GO:0009539//photosystem II reaction center;GO:0009570//chl…	GO:0003674//molecular_function;GO:0003824//catalytic activity;GO:0005488//binding;GO:0009055//electron transfer activity;GO:0016168//chlorophyll binding;GO:0016491//oxidoreductase activity;GO:0043167//ion binding;GO:0043168//anion binding;GO:0043169//cation binding;GO:0045156//electron transporter, transferring electrons within the cyclic electron transport pathway of photosynthesis activity;GO:0…	GO:0006091//generation of precursor metabolites and energy;GO:0006464//cellular protein modification process;GO:0006807//nitrogen compound metabolic process;GO:0006950//response to stress;GO:0008150//biological_process;GO:0008152//metabolic process;GO:0009635//response to herbicide;GO:0009636//response to toxic substance;GO:0009767//photosynthetic electron transport chain;GO:0009772//photosynthet…	--
MELO3C000452.2	3	18	0.907	4.888	0.907	4.888	2.43007	0.00258886	0.00476517	YJU2	KAH8494158.1 hypothetical protein H0E87_020790 [Populus deltoides]	-	-	-	-	-	-	-	--
MELO3C000453.2	25	190	2.328	15.884	2.328	15.884	2.77041	8.39699e-28	4.62805e-27	KPNB1	XP_008466969.1 PREDICTED: importin subunit beta-1-like, partial [Cucumis melo]	Genetic Information Processing	Translation	ko03013//Nucleocytoplasmic transport	K14293	-	GO:0005515//protein binding	-	--
MELO3C000483.2	91	26.48	11.01	2.876	11.01	2.876	-1.93668	2.45788e-11	7.94968e-11	rbcL	RWR97768.1 ribulose-15-bisphosphate carboxylase/oxygenase large subunit chloroplast [Cinnamomum micranthum f. kanehirae]	Metabolism;Metabolism;Metabolism;Metabolism;Metabolism	Global and overview maps;Global and overview maps;Global and overview maps;Carbohydrate metabolism;Energy metabolism	ko01100//Metabolic pathways;ko01110//Biosynthesis of secondary metabolites;ko01200//Carbon metabolism;ko00630//Glyoxylate and dicarboxylate metabolism;ko00710//Carbon fixation in photosynthetic organisms	K01601;K01601;K01601;K01601;K01601	GO:0005575//cellular_component;GO:0005622//intracellular anatomical structure;GO:0005737//cytoplasm;GO:0009507//chloroplast;GO:0009536//plastid;GO:0043226//organelle;GO:0043227//membrane-bounded organelle;GO:0043229//intracellular organelle;GO:0043231//intracellular membrane-bounded organelle	GO:0000287//magnesium ion binding;GO:0003674//molecular_function;GO:0003824//catalytic activity;GO:0004497//monooxygenase activity;GO:0005488//binding;GO:0016491//oxidoreductase activity;GO:0016829//lyase activity;GO:0016830//carbon-carbon lyase activity;GO:0016831//carboxy-lyase activity;GO:0016862//intramolecular oxidoreductase activity, interconverting keto- and enol-groups;GO:0016984//ribulos…	GO:0005975//carbohydrate metabolic process;GO:0008150//biological_process;GO:0008152//metabolic process;GO:0009058//biosynthetic process;GO:0009853//photorespiration;GO:0009987//cellular process;GO:0015977//carbon fixation;GO:0015979//photosynthesis;GO:0016051//carbohydrate biosynthetic process;GO:0019253//reductive pentose-phosphate cycle;GO:0019509//L-methionine salvage from methylthioadenosine…	--
MELO3C000503.2	0	497	0	51.248	0.001	51.248	15.6452	6.23195e-133	1.2499e-131	PLT5	TYK13659.1 Polyol transporter 5 [Cucumis melo var. makuwa] [Cucumis melo]	-	-	-	-	GO:0005887//integral component of plasma membrane;GO:0016021//integral component of membrane	GO:0015114//phosphate ion transmembrane transporter activity;GO:0022857//transmembrane transporter activity;GO:0051119//sugar transmembrane transporter activity	GO:0006817//phosphate ion transport;GO:0008643//carbohydrate transport;GO:0055085//transmembrane transport	--
MELO3C000515.2	7	25	0.501	1.608	0.501	1.608	1.68238	0.00704452	0.0123029	--	KAA0047972.1 TMV resistance protein N-like [Cucumis melo var. makuwa] [Cucumis melo]	-	-	-	-	-	GO:0005525//GTP binding	-	--
MELO3C000527.2	0	6.25	0	0.311	0.001	0.311	8.28077	0.0312734	0.0497885	KN1	XP_008455151.1 PREDICTED: TMV resistance protein N-like isoform X1 [Cucumis melo]	-	-	-	-	GO:0005634//nucleus	GO:0003677//DNA binding;GO:0005515//protein binding	-	--
MELO3C000540.2	66	224	7.88	24.01	7.88	24.01	1.60737	3.88461e-17	1.58159e-16	ATJ6	KAA0043707.1 chaperone protein dnaJ 6 [Cucumis melo var. makuwa] [Cucumis melo]	-	-	-	-	-	-	-	--
MELO3C000583.2	20	254	2.652	30.231	2.652	30.231	3.51088	5.23999e-46	4.10529e-45	HTR2	EOY31042.1 Histone superfamily protein [Theobroma cacao]	-	-	-	-	GO:0000785//chromatin;GO:0000786//nucleosome;GO:0005575//cellular_component;GO:0005622//intracellular anatomical structure;GO:0005634//nucleus;GO:0005694//chromosome;GO:0010369//chromocenter;GO:0032991//protein-containing complex;GO:0032993//protein-DNA complex;GO:0043226//organelle;GO:0043227//membrane-bounded organelle;GO:0043228//non-membrane-bounded organelle;GO:0043229//intracellular organel…	GO:0003674//molecular_function;GO:0003676//nucleic acid binding;GO:0003677//DNA binding;GO:0003682//chromatin binding;GO:0005488//binding;GO:0005515//protein binding;GO:0031490//chromatin DNA binding;GO:0031491//nucleosome binding;GO:0031492//nucleosomal DNA binding;GO:0044877//protein-containing complex binding;GO:0046982//protein heterodimerization activity;GO:0046983//protein dimerization acti…	GO:0006323//DNA packaging;GO:0006325//chromatin organization;GO:0006333//chromatin assembly or disassembly;GO:0006334//nucleosome assembly;GO:0006996//organelle organization;GO:0008150//biological_process;GO:0009987//cellular process;GO:0016043//cellular component organization;GO:0022607//cellular component assembly;GO:0031497//chromatin assembly;GO:0034622//cellular protein-containing complex as…	--
MELO3C000589.2	29	137	6.168	26.157	6.168	26.157	2.08432	4.13138e-15	1.56872e-14	RIPK	XP_004144034.1 serine/threonine-protein kinase RIPK [Cucumis sativus]	-	-	-	-	-	GO:0004672//protein kinase activity	GO:0006468//protein phosphorylation	--
MELO3C000609.2	78	721	8.585	71.24	8.585	71.24	3.0528	6.58972e-111	1.10706e-109	HMGA	XP_008466945.1 PREDICTED: HMG-Y-related protein A [Cucumis melo]	-	-	-	-	GO:0000785//chromatin;GO:0000786//nucleosome;GO:0005575//cellular_component;GO:0005622//intracellular anatomical structure;GO:0005634//nucleus;GO:0005694//chromosome;GO:0005730//nucleolus;GO:0031974//membrane-enclosed lumen;GO:0031981//nuclear lumen;GO:0032991//protein-containing complex;GO:0032993//protein-DNA complex;GO:0043226//organelle;GO:0043227//membrane-bounded organelle;GO:0043228//non-m…	GO:0003674//molecular_function;GO:0003676//nucleic acid binding;GO:0003677//DNA binding;GO:0005488//binding;GO:0097159//organic cyclic compound binding;GO:1901363//heterocyclic compound binding	GO:0006323//DNA packaging;GO:0006325//chromatin organization;GO:0006333//chromatin assembly or disassembly;GO:0006334//nucleosome assembly;GO:0006355//regulation of transcription, DNA-templated;GO:0006996//organelle organization;GO:0008150//biological_process;GO:0009889//regulation of biosynthetic process;GO:0009987//cellular process;GO:0010468//regulation of gene expression;GO:0010556//regulatio…	--
MELO3C000615.2	2	12	0.181	0.976	0.181	0.976	2.43089	0.0225028	0.0366917	GTL1	XP_011654663.1 trihelix transcription factor GTL1 isoform X2 [Cucumis sativus]	-	-	-	-	-	-	-	Trihelix
MELO3C000655.2	7	22	0.582	1.641	0.582	1.641	1.49548	0.0242204	0.0393086	CYP76B6	KAA0037916.1 geraniol 8-hydroxylase-like [Cucumis melo var. makuwa] [Cucumis melo]	-	-	-	-	-	GO:0005506//iron ion binding;GO:0016705//oxidoreductase activity, acting on paired donors, with incorporation or reduction of molecular oxygen;GO:0020037//heme binding	-	--
MELO3C000673.2	15	39	2.716	6.34	2.716	6.34	1.223	0.00554751	0.00980048	FTSHI2	KAA0058402.1 Cell division protein ftsH, putative isoform 3 [Cucumis melo var. makuwa] [Cucumis melo]	-	-	-	-	-	GO:0004222//metalloendopeptidase activity;GO:0016887//ATP hydrolysis activity	GO:0006508//proteolysis;GO:0051301//cell division	--
MELO3C000703.2	105	256	21.438	46.922	21.438	46.922	1.13009	1.12167e-11	3.68272e-11	MSK-3	KAA0038106.1 glycogen synthase kinase-3-like protein MsK-3 [Cucumis melo var. makuwa] [Cucumis melo]	-	-	-	-	-	GO:0004672//protein kinase activity;GO:0005524//ATP binding	GO:0006468//protein phosphorylation	--
MELO3C000756.2	0	6	0	1.358	0.001	1.358	10.4073	0.0312734	0.0497885	ALATS	KAA0052760.1 alanine--tRNA ligase [Cucumis melo var. makuwa] [Cucumis melo]	Genetic Information Processing	Translation	ko00970//Aminoacyl-tRNA biosynthesis	K01872	GO:0005575//cellular_component;GO:0005622//intracellular anatomical structure;GO:0005737//cytoplasm;GO:0005739//mitochondrion;GO:0005829//cytosol;GO:0009507//chloroplast;GO:0009536//plastid;GO:0043226//organelle;GO:0043227//membrane-bounded organelle;GO:0043229//intracellular organelle;GO:0043231//intracellular membrane-bounded organelle	GO:0000049//tRNA binding;GO:0000166//nucleotide binding;GO:0003674//molecular_function;GO:0003676//nucleic acid binding;GO:0003723//RNA binding;GO:0003824//catalytic activity;GO:0004812//aminoacyl-tRNA ligase activity;GO:0004813//alanine-tRNA ligase activity;GO:0005488//binding;GO:0005515//protein binding;GO:0005524//ATP binding;GO:0016597//amino acid binding;GO:0016874//ligase activity;GO:001687…	GO:0006082//organic acid metabolic process;GO:0006139//nucleobase-containing compound metabolic process;GO:0006396//RNA processing;GO:0006399//tRNA metabolic process;GO:0006400//tRNA modification;GO:0006412//translation;GO:0006418//tRNA aminoacylation for protein translation;GO:0006419//alanyl-tRNA aminoacylation;GO:0006518//peptide metabolic process;GO:0006520//cellular amino acid metabolic proc…	--
MELO3C000760.2	33	113.24	3.856	11.877	3.856	11.877	1.62299	1.70095e-09	4.98681e-09	rib5	XP_008466932.1 PREDICTED: riboflavin synthase, partial [Cucumis melo]	Metabolism;Metabolism;Metabolism	Global and overview maps;Global and overview maps;Metabolism of cofactors and vitamins	ko01100//Metabolic pathways;ko01110//Biosynthesis of secondary metabolites;ko00740//Riboflavin metabolism	K00793;K00793;K00793	GO:0005575//cellular_component	GO:0003674//molecular_function;GO:0003824//catalytic activity;GO:0004746//riboflavin synthase activity;GO:0016740//transferase activity;GO:0016765//transferase activity, transferring alkyl or aryl (other than methyl) groups	GO:0006766//vitamin metabolic process;GO:0006767//water-soluble vitamin metabolic process;GO:0006771//riboflavin metabolic process;GO:0006807//nitrogen compound metabolic process;GO:0008150//biological_process;GO:0008152//metabolic process;GO:0009058//biosynthetic process;GO:0009110//vitamin biosynthetic process;GO:0009231//riboflavin biosynthetic process;GO:0009987//cellular process;GO:0018130//…	--
MELO3C000762.2	25	77	7.944	21.966	7.944	21.966	1.46733	4.94626e-06	1.16831e-05	PBC1	KAA0061976.1 proteasome subunit beta type-3-like [Cucumis melo var. makuwa] [Cucumis melo]	Genetic Information Processing	Folding, sorting and degradation	ko03050//Proteasome	K02735	GO:0000502//proteasome complex;GO:0005839//proteasome core complex;GO:0009376//HslUV protease complex	GO:0004175//endopeptidase activity;GO:0004176//ATP-dependent peptidase activity;GO:0004298//threonine-type endopeptidase activity	GO:0006508//proteolysis;GO:0010498//proteasomal protein catabolic process;GO:0051603//proteolysis involved in cellular protein catabolic process	--
MELO3C000769.2	541	149	51.98	12.852	51.98	12.852	-2.01596	4.84919e-62	4.81839e-61	AAE18	KAA0040068.1 putative acyl-activating enzyme 18, peroxisomal [Cucumis melo var. makuwa] [Cucumis melo]	-	-	-	-	-	GO:0003987//acetate-CoA ligase activity	GO:0019427//acetyl-CoA biosynthetic process from acetate	--
MELO3C000776.2	1	9.33	0.102	0.856	0.102	0.856	3.06904	0.0215151	0.0351603	PIP1.4	KAA0037378.1 putative aquaporin PIP1-4 [Cucumis melo var. makuwa] [Cucumis melo]	-	-	-	-	GO:0016020//membrane	GO:0015267//channel activity	GO:0055085//transmembrane transport	--
MELO3C000826.2	16	79	2.847	12.618	2.847	12.618	2.14797	2.07543e-09	6.06108e-09	BHLH66	KAA0063562.1 transcription factor bHLH66-like [Cucumis melo var. makuwa] [Cucumis melo]	-	-	-	-	-	-	-	--
MELO3C000841.2	233	622	24.585	58.917	24.585	58.917	1.26091	1.30702e-30	7.71005e-30	XXT5	KAA0057959.1 putative xyloglucan 6-xylosyltransferase 5 [Cucumis melo var. makuwa] [Cucumis melo]	-	-	-	-	GO:0016021//integral component of membrane	GO:0016757//glycosyltransferase activity;GO:0034290//holin activity	-	--
MELO3C000850.2	50	26	10.606	4.951	10.606	4.951	-1.09909	0.00129029	0.00245563	--	-	-	-	-	-	GO:0009538//photosystem I reaction center;GO:0009539//photosystem II reaction center	GO:0009055//electron transfer activity	-	--
MELO3C000868.2	1	31	0.189	5.261	0.189	5.261	4.79888	3.04139e-08	8.32275e-08	ALA9	TYJ98970.1 putative phospholipid-transporting ATPase 9 [Cucumis melo var. makuwa] [Cucumis melo]	-	-	-	-	GO:0031004//potassium ion-transporting ATPase complex	GO:0005375//copper ion transmembrane transporter activity;GO:0005388//P-type calcium transporter activity;GO:0008556//P-type potassium transmembrane transporter activity;GO:0015434//ABC-type cadmium transporter activity;GO:0015444//P-type magnesium transporter activity;GO:0016831//carboxy-lyase activity;GO:0042625//ATPase-coupled ion transmembrane transporter activity;GO:0046873//metal ion transm…	GO:0006813//potassium ion transport;GO:0006816//calcium ion transport;GO:0006825//copper ion transport;GO:0015691//cadmium ion transport;GO:0015693//magnesium ion transport;GO:0017000//antibiotic biosynthetic process;GO:0030001//metal ion transport	--
MELO3C000887.2	0	309	0	35.902	0.001	35.902	15.1318	2.86082e-84	3.74203e-83	--	KAA0063689.1 miraculin-like [Cucumis melo var. makuwa] [Cucumis melo]	-	-	-	-	-	GO:0004866//endopeptidase inhibitor activity	-	--
MELO3C000960.2	22.59	82.89	3.661	12.058	3.661	12.058	1.71968	1.13304e-07	2.99414e-07	osgep	KAA0037603.1 putative tRNA N6-adenosine threonylcarbamoyltransferase [Cucumis melo var. makuwa] [Cucumis melo]	-	-	-	-	GO:0000228//nuclear chromosome;GO:0000408//EKC/KEOPS complex;GO:0000785//chromatin;GO:0005575//cellular_component;GO:0005622//intracellular anatomical structure;GO:0005634//nucleus;GO:0005654//nucleoplasm;GO:0005694//chromosome;GO:0005737//cytoplasm;GO:0005886//plasma membrane;GO:0016020//membrane;GO:0016604//nuclear body;GO:0016607//nuclear speck;GO:0031974//membrane-enclosed lumen;GO:0031981//n…	GO:0003674//molecular_function;GO:0003676//nucleic acid binding;GO:0003677//DNA binding;GO:0003682//chromatin binding;GO:0003725//double-stranded RNA binding;GO:0003824//catalytic activity;GO:0005488//binding;GO:0016740//transferase activity;GO:0016746//acyltransferase activity;GO:0016747//acyltransferase activity, transferring groups other than amino-acyl groups;GO:0031490//chromatin DNA binding…	GO:0000722//telomere maintenance via recombination;GO:0000723//telomere maintenance;GO:0002949//tRNA threonylcarbamoyladenosine modification;GO:0006139//nucleobase-containing compound metabolic process;GO:0006259//DNA metabolic process;GO:0006310//DNA recombination;GO:0006312//mitotic recombination;GO:0006351//transcription, DNA-templated;GO:0006355//regulation of transcription, DNA-templated;GO:…	--
MELO3C000985.2	139.81	474.39	12.902	39.299	12.902	39.299	1.6069	6.14527e-34	3.87273e-33	At2g43860	KAA0056019.1 polygalacturonase-like precursor [Cucumis melo var. makuwa] [Cucumis melo]	Metabolism;Metabolism	Global and overview maps;Carbohydrate metabolism	ko01100//Metabolic pathways;ko00040//Pentose and glucuronate interconversions	K01184;K01184	-	GO:0004650//polygalacturonase activity	GO:0005975//carbohydrate metabolic process;GO:0071941//nitrogen cycle metabolic process	--
MELO3C001014.2	0	7	0	0.772	0.001	0.772	9.59246	0.0156414	0.0260202	NPF4.6	XP_011655668.1 protein NRT1/ PTR FAMILY 4.6 [Cucumis sativus]	-	-	-	-	GO:0016020//membrane	GO:0022857//transmembrane transporter activity	GO:0055085//transmembrane transport	--
MELO3C001017.2	4	47	0.675	7.119	0.675	7.119	3.39872	4.37784e-09	1.25526e-08	Os06g0358800	XP_004144598.1 ribonuclease 3-like protein 3 [Cucumis sativus]	-	-	-	-	-	GO:0004525//ribonuclease III activity	GO:0006396//RNA processing	--
MELO3C001055.2	26.06	58.38	4.793	9.64	4.793	9.64	1.0081	0.00411496	0.00739121	HPR2	XP_008466907.1 PREDICTED: glyoxylate/hydroxypyruvate reductase A HPR2-like, partial [Cucumis melo]	Metabolism;Metabolism;Metabolism;Metabolism;Metabolism	Global and overview maps;Global and overview maps;Global and overview maps;Carbohydrate metabolism;Amino acid metabolism	ko01100//Metabolic pathways;ko01110//Biosynthesis of secondary metabolites;ko01200//Carbon metabolism;ko00630//Glyoxylate and dicarboxylate metabolism;ko00260//Glycine, serine and threonine metabolism	K15919;K15919;K15919;K15919;K15919	-	GO:0004617//phosphoglycerate dehydrogenase activity;GO:0016616//oxidoreductase activity, acting on the CH-OH group of donors, NAD or NADP as acceptor;GO:0051287//NAD binding	GO:0006564//L-serine biosynthetic process	--
MELO3C001095.2	23	95	9.208	34.142	9.208	34.142	1.89059	9.29149e-10	2.7651e-09	--	KAA0066205.1 hypothetical protein E6C27_scaffold21G002220 [Cucumis melo var. makuwa] [Cucumis melo]	-	-	-	-	-	-	-	--
MELO3C001110.2	3	23.35	0.328	2.289	0.328	2.289	2.80295	0.000157883	0.000328587	ABCB1	KAA0043994.1 ABC transporter B family member 1-like [Cucumis melo var. makuwa] [Cucumis melo]	Environmental Information Processing	Membrane transport	ko02010//ABC transporters	K05658	GO:0005887//integral component of plasma membrane;GO:0016021//integral component of membrane;GO:0043190//ATP-binding cassette (ABC) transporter complex	GO:0005319//lipid transporter activity;GO:0005524//ATP binding;GO:0015440//ABC-type peptide transporter activity;GO:0042626//ATPase-coupled transmembrane transporter activity	GO:0006810//transport;GO:0006869//lipid transport;GO:0030253//protein secretion by the type I secretion system;GO:0043213//bacteriocin transport;GO:0055085//transmembrane transport	--
MELO3C001121.2	2	23	0.633	6.536	0.633	6.536	3.36813	3.62271e-05	7.9786e-05	ISS1	TYK00116.1 14-3-3-like protein B [Cucumis melo var. makuwa] [Cucumis melo]	Metabolism;Metabolism;Metabolism	Global and overview maps;Amino acid metabolism;Amino acid metabolism	ko01100//Metabolic pathways;ko00270//Cysteine and methionine metabolism;ko00380//Tryptophan metabolism	K00837;K00837;K00837	GO:0005575//cellular_component;GO:0005622//intracellular anatomical structure;GO:0005737//cytoplasm;GO:0005829//cytosol	GO:0003674//molecular_function;GO:0003824//catalytic activity;GO:0004069//L-aspartate:2-oxoglutarate aminotransferase activity;GO:0004400//histidinol-phosphate transaminase activity;GO:0004838//L-tyrosine:2-oxoglutarate aminotransferase activity;GO:0005488//binding;GO:0005524//ATP binding;GO:0008483//transaminase activity;GO:0010326//methionine-oxo-acid transaminase activity;GO:0016740//transfera…	GO:0000096//sulfur amino acid metabolic process;GO:0000105//histidine biosynthetic process;GO:0006082//organic acid metabolic process;GO:0006520//cellular amino acid metabolic process;GO:0006521//regulation of cellular amino acid metabolic process;GO:0006555//methionine metabolic process;GO:0006558//L-phenylalanine metabolic process;GO:0006559//L-phenylalanine catabolic process;GO:0006568//trypto…	--
MELO3C001150.2	42.22	148.05	6.814	21.451	6.814	21.451	1.65447	2.57239e-12	8.73167e-12	--	KAA0066692.1 protein SRG1-like [Cucumis melo var. makuwa] [Cucumis melo]	-	-	-	-	-	GO:0003674//molecular_function;GO:0003824//catalytic activity;GO:0005488//binding;GO:0016491//oxidoreductase activity;GO:0016679//oxidoreductase activity, acting on diphenols and related substances as donors;GO:0016682//oxidoreductase activity, acting on diphenols and related substances as donors, oxygen as acceptor;GO:0043167//ion binding;GO:0043169//cation binding;GO:0046872//metal ion binding	GO:0007275//multicellular organism development;GO:0007568//aging;GO:0008150//biological_process;GO:0008152//metabolic process;GO:0010150//leaf senescence;GO:0032501//multicellular organismal process;GO:0032502//developmental process;GO:0048366//leaf development;GO:0048367//shoot system development;GO:0048731//system development;GO:0048827//phyllome development;GO:0048856//anatomical structure dev…	--
MELO3C001156.2	4	17	0.767	2.926	0.767	2.926	1.93163	0.0118586	0.0200671	--	XP_008466900.1 PREDICTED: uncharacterized protein LOC103504242, partial [Cucumis melo]	-	-	-	-	-	-	-	--
MELO3C001175.2	10	84	1.538	11.598	1.538	11.598	2.91475	4.96212e-14	1.80663e-13	GSTU9	KAA0036080.1 glutathione S-transferase U9-like [Cucumis melo var. makuwa] [Cucumis melo]	Metabolism;Metabolism	Global and overview maps;Metabolism of other amino acids	ko01100//Metabolic pathways;ko00480//Glutathione metabolism	K00799;K00799	-	GO:0008703//5-amino-6-(5-phosphoribosylamino)uracil reductase activity;GO:0030492//hemoglobin binding	GO:0006457//protein folding;GO:0009231//riboflavin biosynthetic process;GO:0030218//erythrocyte differentiation;GO:0050821//protein stabilization	--
MELO3C001202.2	5	17	0.863	2.635	0.863	2.635	1.61037	0.0266814	0.0430561	--	KAA0052407.1 protein TIFY 5A-like [Cucumis melo var. makuwa] [Cucumis melo]	-	-	-	-	-	-	-	--
MELO3C001238.2	19	56	3.043	8.05	3.043	8.05	1.40349	0.000263136	0.000537347	UGT71A15	XP_016903663.1 PREDICTED: anthocyanidin 3-O-glucosyltransferase 2-like, partial [Cucumis melo]	-	-	-	-	-	GO:0008194//UDP-glycosyltransferase activity;GO:0016758//hexosyltransferase activity	-	--
MELO3C001244.2	182	51	32.596	8.2	32.596	8.2	-1.991	5.84049e-22	2.74875e-21	--	TYK20443.1 pol protein [Cucumis melo var. makuwa] [Cucumis melo]	-	-	-	-	-	-	-	--
MELO3C001321.2	57	13	11.005	2.253	11.005	2.253	-2.28824	8.52581e-09	2.40824e-08	--	-	-	-	-	-	-	-	-	--
MELO3C001368.2	37	237	3.641	20.935	3.641	20.935	2.52351	2.72547e-31	1.62639e-30	--	KAA0053852.1 hypothetical protein E6C27_scaffold135G002430 [Cucumis melo var. makuwa] [Cucumis melo]	-	-	-	-	-	-	-	--
MELO3C001380.2	44	159	16.636	53.968	16.636	53.968	1.6978	1.73169e-13	6.18053e-13	RCOM_1506700	KAA0057787.1 putative aspartyl aminopeptidase isoform X2 [Cucumis melo var. makuwa] [Cucumis melo]	-	-	-	-	GO:0005575//cellular_component;GO:0005622//intracellular anatomical structure;GO:0005737//cytoplasm;GO:0005829//cytosol	GO:0003674//molecular_function;GO:0003824//catalytic activity;GO:0004177//aminopeptidase activity;GO:0005488//binding;GO:0005515//protein binding;GO:0008233//peptidase activity;GO:0008235//metalloexopeptidase activity;GO:0008237//metallopeptidase activity;GO:0008238//exopeptidase activity;GO:0008270//zinc ion binding;GO:0016787//hydrolase activity;GO:0042802//identical protein binding;GO:0043167/…	GO:0006508//proteolysis;GO:0006518//peptide metabolic process;GO:0006807//nitrogen compound metabolic process;GO:0008150//biological_process;GO:0008152//metabolic process;GO:0009987//cellular process;GO:0019538//protein metabolic process;GO:0034641//cellular nitrogen compound metabolic process;GO:0043170//macromolecule metabolic process;GO:0043603//cellular amide metabolic process;GO:0044237//cel…	--
MELO3C001387.2	299.48	82.5	70.689	17.481	70.689	17.481	-2.0157	1.80233e-35	1.16715e-34	atpH	YP_010045341.1 ATP synthase III subunit [Mnium marginatum]	Metabolism;Metabolism;Metabolism	Global and overview maps;Energy metabolism;Energy metabolism	ko01100//Metabolic pathways;ko00190//Oxidative phosphorylation;ko00195//Photosynthesis	K02110;K02110;K02110	GO:0000276//mitochondrial proton-transporting ATP synthase complex, coupling factor F(o);GO:0005575//cellular_component;GO:0005622//intracellular anatomical structure;GO:0005737//cytoplasm;GO:0009507//chloroplast;GO:0009534//chloroplast thylakoid;GO:0009535//chloroplast thylakoid membrane;GO:0009536//plastid;GO:0009579//thylakoid;GO:0016020//membrane;GO:0016021//integral component of membrane;GO:…	GO:0003674//molecular_function;GO:0003824//catalytic activity;GO:0005215//transporter activity;GO:0005488//binding;GO:0008289//lipid binding;GO:0008324//cation transmembrane transporter activity;GO:0015075//ion transmembrane transporter activity;GO:0015078//proton transmembrane transporter activity;GO:0015318//inorganic molecular entity transmembrane transporter activity;GO:0015399//primary activ…	GO:0006139//nucleobase-containing compound metabolic process;GO:0006163//purine nucleotide metabolic process;GO:0006164//purine nucleotide biosynthetic process;GO:0006725//cellular aromatic compound metabolic process;GO:0006753//nucleoside phosphate metabolic process;GO:0006754//ATP biosynthetic process;GO:0006793//phosphorus metabolic process;GO:0006796//phosphate-containing compound metabolic p…	--
MELO3C001392.2	74.24	175.25	27.686	58.669	27.686	58.669	1.08344	5.29346e-08	1.43034e-07	ANT1	ADN33719.1 adenine nucleotide translocator [Cucumis melo subsp. melo] [Cucumis melo]	-	-	-	-	GO:0005575//cellular_component;GO:0005622//intracellular anatomical structure;GO:0005737//cytoplasm;GO:0005739//mitochondrion;GO:0005740//mitochondrial envelope;GO:0005743//mitochondrial inner membrane;GO:0016020//membrane;GO:0016021//integral component of membrane;GO:0019866//organelle inner membrane;GO:0031090//organelle membrane;GO:0031224//intrinsic component of membrane;GO:0031966//mitochond…	GO:0003674//molecular_function;GO:0005215//transporter activity;GO:0022857//transmembrane transporter activity	GO:0006810//transport;GO:0008150//biological_process;GO:0051179//localization;GO:0051234//establishment of localization;GO:0055085//transmembrane transport	--
MELO3C001406.2	102	301	3.631	9.62	3.631	9.62	1.40567	1.40054e-18	5.97852e-18	FTSHI1	KAA0044893.1 putative inactive ATP-dependent zinc metalloprotease FTSHI 1 [Cucumis melo var. makuwa] [Cucumis melo]	-	-	-	-	GO:0000502//proteasome complex;GO:0005575//cellular_component;GO:0005622//intracellular anatomical structure;GO:0005737//cytoplasm;GO:0005739//mitochondrion;GO:0009379//Holliday junction helicase complex;GO:0009507//chloroplast;GO:0009526//plastid envelope;GO:0009528//plastid inner membrane;GO:0009536//plastid;GO:0009579//thylakoid;GO:0009706//chloroplast inner membrane;GO:0009941//chloroplast en…	GO:0000166//nucleotide binding;GO:0003674//molecular_function;GO:0003824//catalytic activity;GO:0004175//endopeptidase activity;GO:0004176//ATP-dependent peptidase activity;GO:0004222//metalloendopeptidase activity;GO:0005488//binding;GO:0005524//ATP binding;GO:0008233//peptidase activity;GO:0008237//metallopeptidase activity;GO:0008270//zinc ion binding;GO:0009378//four-way junction helicase act…	GO:0000003//reproduction;GO:0003006//developmental process involved in reproduction;GO:0006281//DNA repair;GO:0006310//DNA recombination;GO:0006508//proteolysis;GO:0006807//nitrogen compound metabolic process;GO:0006996//organelle organization;GO:0007275//multicellular organism development;GO:0008150//biological_process;GO:0008152//metabolic process;GO:0009657//plastid organization;GO:0009658//ch…	--
MELO3C001415.2	13616	6623	2592.09	1131.85	2592.09	1131.85	-1.19543	0	0	rpl2-A	YP_010119775.1 ribosomal protein L2 [Hemsleya zhejiangensis]	Genetic Information Processing	Translation	ko03010//Ribosome	K02886	GO:0000315//organellar large ribosomal subunit;GO:0005840//ribosome;GO:0022625//cytosolic large ribosomal subunit	GO:0003735//structural constituent of ribosome	GO:0006412//translation	--
MELO3C001502.2	5	22	1.815	7.169	1.815	7.169	1.9818	0.00595708	0.010488	--	XP_022139356.1 protein transport protein SFT2 [Momordica charantia]	-	-	-	-	GO:0000138//Golgi trans cisterna;GO:0000139//Golgi membrane;GO:0005575//cellular_component;GO:0005622//intracellular anatomical structure;GO:0005737//cytoplasm;GO:0005794//Golgi apparatus;GO:0005795//Golgi stack;GO:0005829//cytosol;GO:0012505//endomembrane system;GO:0016020//membrane;GO:0016021//integral component of membrane;GO:0031090//organelle membrane;GO:0031224//intrinsic component of membr…	GO:0003674//molecular_function	GO:0006810//transport;GO:0006886//intracellular protein transport;GO:0006892//post-Golgi vesicle-mediated transport;GO:0006895//Golgi to endosome transport;GO:0008104//protein localization;GO:0008150//biological_process;GO:0015031//protein transport;GO:0015833//peptide transport;GO:0016192//vesicle-mediated transport;GO:0016197//endosomal transport;GO:0016482//cytosolic transport;GO:0033036//macr…	--
MELO3C001514.2	162	42	55.127	12.83	55.127	12.83	-2.10324	6.08637e-21	2.7906e-20	rpl33	QJF46404.1 ribosomal protein L33 [Cucumis melo]	Genetic Information Processing	Translation	ko03010//Ribosome	K02913	GO:0000315//organellar large ribosomal subunit;GO:0005575//cellular_component;GO:0005622//intracellular anatomical structure;GO:0005737//cytoplasm;GO:0005840//ribosome;GO:0009507//chloroplast;GO:0009536//plastid;GO:0022625//cytosolic large ribosomal subunit;GO:0032991//protein-containing complex;GO:0043226//organelle;GO:0043227//membrane-bounded organelle;GO:0043228//non-membrane-bounded organell…	GO:0003674//molecular_function;GO:0003735//structural constituent of ribosome;GO:0005198//structural molecule activity	GO:0006412//translation;GO:0006518//peptide metabolic process;GO:0006807//nitrogen compound metabolic process;GO:0008150//biological_process;GO:0008152//metabolic process;GO:0009058//biosynthetic process;GO:0009059//macromolecule biosynthetic process;GO:0009987//cellular process;GO:0010467//gene expression;GO:0019538//protein metabolic process;GO:0034641//cellular nitrogen compound metabolic proc…	--
MELO3C001561.2	0	11	0	3.066	0.001	3.066	11.5821	0.00195752	0.00364496	--	-	-	-	-	-	-	-	-	--
MELO3C001614.2	14.55	37.18	5.579	12.797	5.579	12.797	1.19773	0.0110741	0.0188276	HSP18.1	KAA0051547.1 17.8 kDa class I heat shock protein-like [Cucumis melo var. makuwa] [Cucumis melo]	Genetic Information Processing	Folding, sorting and degradation	ko04141//Protein processing in endoplasmic reticulum	K13993	-	-	-	--
MELO3C001621.2	90.88	46	31.718	14.412	31.718	14.412	-1.13803	8.70997e-06	2.01638e-05	SCC2	KAA0065067.1 nipped-B-like protein isoform X3 [Cucumis melo var. makuwa] [Cucumis melo]	-	-	-	-	GO:0000428//DNA-directed RNA polymerase complex;GO:0000785//chromatin;GO:0005575//cellular_component;GO:0005622//intracellular anatomical structure;GO:0005634//nucleus;GO:0005654//nucleoplasm;GO:0005694//chromosome;GO:0016591//RNA polymerase II, holoenzyme;GO:0030880//RNA polymerase complex;GO:0031974//membrane-enclosed lumen;GO:0031981//nuclear lumen;GO:0032039//integrator complex;GO:0032116//SM…	GO:0003674//molecular_function;GO:0003682//chromatin binding;GO:0005488//binding;GO:0005515//protein binding;GO:0008022//protein C-terminus binding;GO:0019899//enzyme binding;GO:0019904//protein domain specific binding;GO:0036033//mediator complex binding;GO:0042826//histone deacetylase binding;GO:0044877//protein-containing complex binding;GO:0047485//protein N-terminus binding;GO:0070087//chrom…	GO:0000003//reproduction;GO:0000070//mitotic sister chromatid segregation;GO:0000122//negative regulation of transcription by RNA polymerase II;GO:0000278//mitotic cell cycle;GO:0000280//nuclear division;GO:0000819//sister chromatid segregation;GO:0001501//skeletal system development;GO:0001654//eye development;GO:0001655//urogenital system development;GO:0001656//metanephros development;GO:00018…	--
MELO3C001739.2	2	15.16	0.838	5.7	0.838	5.7	2.76594	0.00419502	0.00752464	--	-	-	-	-	-	-	GO:0003677//DNA binding	-	--
MELO3C001924.2	389	212	14.901	7.29	14.901	7.29	-1.03142	6.82839e-18	2.85136e-17	naa40	XP_008447777.1 PREDICTED: N-alpha-acetyltransferase 40 [Cucumis melo]	-	-	-	-	GO:0005575//cellular_component;GO:0005622//intracellular anatomical structure;GO:0005634//nucleus;GO:0005737//cytoplasm;GO:0043226//organelle;GO:0043227//membrane-bounded organelle;GO:0043229//intracellular organelle;GO:0043231//intracellular membrane-bounded organelle	GO:0003674//molecular_function;GO:0003824//catalytic activity;GO:0004402//histone acetyltransferase activity;GO:0004596//peptide alpha-N-acetyltransferase activity;GO:0008080//N-acetyltransferase activity;GO:0008999//ribosomal-protein-alanine N-acetyltransferase activity;GO:0010485//H4 histone acetyltransferase activity;GO:0016407//acetyltransferase activity;GO:0016410//N-acyltransferase activity…	GO:0006325//chromatin organization;GO:0006355//regulation of transcription, DNA-templated;GO:0006464//cellular protein modification process;GO:0006473//protein acetylation;GO:0006474//N-terminal protein amino acid acetylation;GO:0006475//internal protein amino acid acetylation;GO:0006807//nitrogen compound metabolic process;GO:0006996//organelle organization;GO:0008150//biological_process;GO:0008…	--
MELO3C001931.2	2338	7172	81.011	223.087	81.011	223.087	1.46142	0	0	TMN3	XP_008461818.1 PREDICTED: transmembrane 9 superfamily member 3 isoform X1 [Cucumis melo]	-	-	-	-	GO:0005575//cellular_component;GO:0005886//plasma membrane;GO:0005887//integral component of plasma membrane;GO:0016020//membrane;GO:0016021//integral component of membrane;GO:0031224//intrinsic component of membrane;GO:0031226//intrinsic component of plasma membrane;GO:0071944//cell periphery	GO:0003674//molecular_function;GO:0004888//transmembrane signaling receptor activity;GO:0038023//signaling receptor activity;GO:0060089//molecular transducer activity	GO:0002790//peptide secretion;GO:0006810//transport;GO:0006897//endocytosis;GO:0006909//phagocytosis;GO:0007154//cell communication;GO:0007155//cell adhesion;GO:0007165//signal transduction;GO:0008104//protein localization;GO:0008150//biological_process;GO:0008283//cell population proliferation;GO:0009306//protein secretion;GO:0009987//cellular process;GO:0015031//protein transport;GO:0015833//pe…	--
MELO3C001943.2	1209	441	78.739	25.783	78.739	25.783	-1.61066	6.99975e-97	1.04012e-95	--	XP_008465577.1 PREDICTED: 16.9 kDa class I heat shock protein 1 [Cucumis melo]	-	-	-	-	-	-	-	--
MELO3C001944.2	3829	2021	183.409	86.903	183.409	86.903	-1.07759	4.49884e-145	9.99714e-144	--	XP_016898842.1 PREDICTED: uncharacterized protein LOC103503737 [Cucumis melo]	-	-	-	-	-	-	-	--
MELO3C001948.2	1686	832	71.866	31.836	71.866	31.836	-1.17465	2.79672e-81	3.54439e-80	FEY	XP_008437485.1 PREDICTED: retinol dehydrogenase 11-like [Cucumis melo]	-	-	-	-	GO:0001917//photoreceptor inner segment;GO:0005575//cellular_component;GO:0005576//extracellular region;GO:0005622//intracellular anatomical structure;GO:0005737//cytoplasm;GO:0005783//endoplasmic reticulum;GO:0005789//endoplasmic reticulum membrane;GO:0012505//endomembrane system;GO:0016020//membrane;GO:0016021//integral component of membrane;GO:0031224//intrinsic component of membrane;GO:003198…	GO:0003674//molecular_function;GO:0003824//catalytic activity;GO:0004033//aldo-keto reductase (NADP) activity;GO:0004316//3-oxoacyl-[acyl-carrier-protein] reductase (NADPH) activity;GO:0004745//NAD-retinol dehydrogenase activity;GO:0004757//sepiapterin reductase activity;GO:0008106//alcohol dehydrogenase (NADP+) activity;GO:0008667//2,3-dihydro-2,3-dihydroxybenzoate dehydrogenase activity;GO:0008…	GO:0000272//polysaccharide catabolic process;GO:0001523//retinoid metabolic process;GO:0005975//carbohydrate metabolic process;GO:0006066//alcohol metabolic process;GO:0006081//cellular aldehyde metabolic process;GO:0006629//lipid metabolic process;GO:0006633//fatty acid biosynthetic process;GO:0006720//isoprenoid metabolic process;GO:0006721//terpenoid metabolic process;GO:0006729//tetrahydrobio…	--
MELO3C001964.2	3000	1382	108.892	45.032	108.892	45.032	-1.27388	3.2982e-159	7.93312e-158	BT1	XP_008439713.1 PREDICTED: BTB/POZ and TAZ domain-containing protein 1-like [Cucumis melo]	-	-	-	-	-	GO:0005515//protein binding	-	--
MELO3C001970.2	19	4	0.99	0.187	0.99	0.187	-2.40439	0.0015534	0.00292985	EB1B	XP_008440447.1 PREDICTED: microtubule-associated protein RP/EB family member 1B isoform X1 [Cucumis melo]	-	-	-	-	GO:0005575//cellular_component;GO:0005622//intracellular anatomical structure;GO:0005737//cytoplasm;GO:0005856//cytoskeleton;GO:0005874//microtubule;GO:0015630//microtubule cytoskeleton;GO:0030496//midbody;GO:0035371//microtubule plus-end;GO:0043226//organelle;GO:0043228//non-membrane-bounded organelle;GO:0043229//intracellular organelle;GO:0043232//intracellular non-membrane-bounded organelle;GO…	GO:0003674//molecular_function;GO:0005488//binding;GO:0005515//protein binding;GO:0008017//microtubule binding;GO:0008022//protein C-terminus binding;GO:0008092//cytoskeletal protein binding;GO:0015631//tubulin binding;GO:0019899//enzyme binding;GO:0019900//kinase binding;GO:0019901//protein kinase binding;GO:0042802//identical protein binding	GO:0000079//regulation of cyclin-dependent protein serine/threonine kinase activity;GO:0001932//regulation of protein phosphorylation;GO:0001934//positive regulation of protein phosphorylation;GO:0006355//regulation of transcription, DNA-templated;GO:0007049//cell cycle;GO:0008104//protein localization;GO:0008150//biological_process;GO:0009889//regulation of biosynthetic process;GO:0009891//posit…	--
MELO3C001971.2	18	4	1.384	0.276	1.384	0.276	-2.3261	0.00261354	0.00480517	HVA22A	XP_008440737.1 PREDICTED: HVA22-like protein a [Cucumis melo]	-	-	-	-	-	-	-	--
MELO3C001978.2	4	1099	0.695	171.432	0.695	171.432	7.94641	1.5339e-279	7.21043e-278	GSTU8	XP_016898844.1 PREDICTED: glutathione S-transferase U5 [Cucumis melo]	Metabolism;Metabolism	Global and overview maps;Metabolism of other amino acids	ko01100//Metabolic pathways;ko00480//Glutathione metabolism	K00799;K00799	-	GO:0005515//protein binding;GO:0015035//protein-disulfide reductase activity;GO:0016034//maleylacetoacetate isomerase activity	GO:0006559//L-phenylalanine catabolic process;GO:0006572//tyrosine catabolic process;GO:0006749//glutathione metabolic process;GO:0006790//sulfur compound metabolic process;GO:0045454//cell redox homeostasis	--
MELO3C001979.2	0	45	0	1.71	0.001	1.71	10.7398	2.37852e-13	8.42456e-13	PCMP-H71	XP_016899355.1 PREDICTED: pentatricopeptide repeat-containing protein At1g74630 [Cucumis melo]	-	-	-	-	GO:0005575//cellular_component;GO:0005622//intracellular anatomical structure;GO:0043226//organelle;GO:0043227//membrane-bounded organelle;GO:0043229//intracellular organelle;GO:0043231//intracellular membrane-bounded organelle	GO:0003674//molecular_function;GO:0003676//nucleic acid binding;GO:0003723//RNA binding;GO:0003824//catalytic activity;GO:0004518//nuclease activity;GO:0004519//endonuclease activity;GO:0005488//binding;GO:0008270//zinc ion binding;GO:0016787//hydrolase activity;GO:0016788//hydrolase activity, acting on ester bonds;GO:0043167//ion binding;GO:0043169//cation binding;GO:0046872//metal ion binding;G…	GO:0006139//nucleobase-containing compound metabolic process;GO:0006725//cellular aromatic compound metabolic process;GO:0006807//nitrogen compound metabolic process;GO:0008150//biological_process;GO:0008152//metabolic process;GO:0009451//RNA modification;GO:0009987//cellular process;GO:0016070//RNA metabolic process;GO:0034641//cellular nitrogen compound metabolic process;GO:0043170//macromolecu…	--
MELO3C001980.2	648	2363	36.649	119.975	36.649	119.975	1.71089	9.35895e-162	2.29341e-160	--	XP_008441502.1 PREDICTED: uncharacterized protein LOC103485575 [Cucumis melo]	-	-	-	-	-	-	-	--
MELO3C001981.2	0	11	0	0.67	0.001	0.67	9.38802	0.00195752	0.00364496	MYB306	XP_008442096.1 PREDICTED: myb-related protein 306-like [Cucumis melo]	-	-	-	-	-	-	-	MYB
MELO3C001983.2	1	190	0.039	6.652	0.039	6.652	7.41417	1.84888e-49	1.54244e-48	ARAD1	XP_008442285.1 PREDICTED: probable arabinosyltransferase ARAD1 [Cucumis melo]	-	-	-	-	GO:0000139//Golgi membrane;GO:0005575//cellular_component;GO:0005622//intracellular anatomical structure;GO:0005737//cytoplasm;GO:0005794//Golgi apparatus;GO:0012505//endomembrane system;GO:0016020//membrane;GO:0016021//integral component of membrane;GO:0031090//organelle membrane;GO:0031224//intrinsic component of membrane;GO:0031984//organelle subcompartment;GO:0043226//organelle;GO:0043227//me…	GO:0003674//molecular_function;GO:0003824//catalytic activity;GO:0016740//transferase activity;GO:0016757//glycosyltransferase activity	GO:0006464//cellular protein modification process;GO:0006486//protein glycosylation;GO:0006807//nitrogen compound metabolic process;GO:0008150//biological_process;GO:0008152//metabolic process;GO:0009058//biosynthetic process;GO:0009059//macromolecule biosynthetic process;GO:0009100//glycoprotein metabolic process;GO:0009101//glycoprotein biosynthetic process;GO:0009987//cellular process;GO:00160…	--
MELO3C001986.2	0	10	0	0.605	0.001	0.605	9.24079	0.00195752	0.00364496	--	XP_008442734.1 PREDICTED: uncharacterized protein LOC103486492 [Cucumis melo]	-	-	-	-	GO:0005887//integral component of plasma membrane	GO:0015544//phenyl propionate uniporter activity	GO:0042889//3-phenylpropionic acid transport	--
MELO3C001987.2	574	216	24.738	8.357	24.738	8.357	-1.56567	8.77042e-47	6.98028e-46	CDF3	XP_008442918.1 PREDICTED: cyclic dof factor 3 [Cucumis melo]	-	-	-	-	-	GO:0003677//DNA binding	GO:0006355//regulation of transcription, DNA-templated	Dof
MELO3C001991.2	18	50	0.665	1.658	0.665	1.658	1.31802	0.00133131	0.00252853	AGL65	XP_008443622.1 PREDICTED: agamous-like MADS-box protein AGL65 isoform X3 [Cucumis melo]	-	-	-	-	GO:0005575//cellular_component;GO:0005622//intracellular anatomical structure;GO:0005634//nucleus;GO:0043226//organelle;GO:0043227//membrane-bounded organelle;GO:0043229//intracellular organelle;GO:0043231//intracellular membrane-bounded organelle	GO:0000976//transcription cis-regulatory region binding;GO:0000977//RNA polymerase II transcription regulatory region sequence-specific DNA binding;GO:0000981//DNA-binding transcription factor activity, RNA polymerase II-specific;GO:0000987//cis-regulatory region sequence-specific DNA binding;GO:0001067//transcription regulatory region nucleic acid binding;GO:0003674//molecular_function;GO:000367…	GO:0001558//regulation of cell growth;GO:0006139//nucleobase-containing compound metabolic process;GO:0006351//transcription, DNA-templated;GO:0006355//regulation of transcription, DNA-templated;GO:0006357//regulation of transcription by RNA polymerase II;GO:0006725//cellular aromatic compound metabolic process;GO:0006807//nitrogen compound metabolic process;GO:0007275//multicellular organism dev…	M-type
MELO3C001995.2	1223	3085	83.304	188.638	83.304	188.638	1.17916	1.72508e-118	3.08072e-117	mpo1	XP_008444013.1 PREDICTED: uncharacterized endoplasmic reticulum membrane protein YGL010W-like [Cucumis melo]	-	-	-	-	-	-	-	--
MELO3C001997.2	3	39	0.099	1.152	0.099	1.152	3.54057	1.05341e-07	2.78974e-07	FT1	XP_008444219.1 PREDICTED: galactoside 2-alpha-L-fucosyltransferase-like isoform X1 [Cucumis melo]	-	-	-	-	GO:0000139//Golgi membrane;GO:0005575//cellular_component;GO:0005622//intracellular anatomical structure;GO:0005737//cytoplasm;GO:0005794//Golgi apparatus;GO:0005795//Golgi stack;GO:0012505//endomembrane system;GO:0016020//membrane;GO:0016021//integral component of membrane;GO:0031090//organelle membrane;GO:0031224//intrinsic component of membrane;GO:0031984//organelle subcompartment;GO:0031985//…	GO:0003674//molecular_function;GO:0003824//catalytic activity;GO:0008107//galactoside 2-alpha-L-fucosyltransferase activity;GO:0008417//fucosyltransferase activity;GO:0016740//transferase activity;GO:0016757//glycosyltransferase activity;GO:0016758//hexosyltransferase activity;GO:0031127//alpha-(1,2)-fucosyltransferase activity	GO:0000271//polysaccharide biosynthetic process;GO:0005975//carbohydrate metabolic process;GO:0005976//polysaccharide metabolic process;GO:0006073//cellular glucan metabolic process;GO:0006464//cellular protein modification process;GO:0006486//protein glycosylation;GO:0006807//nitrogen compound metabolic process;GO:0008150//biological_process;GO:0008152//metabolic process;GO:0009058//biosynthetic…	--
MELO3C002003.2	42	282	1.195	7.204	1.195	7.204	2.59179	1.07928e-37	7.3054e-37	IBS1	XP_008445783.1 PREDICTED: probable serine/threonine-protein kinase At1g54610 [Cucumis melo]	-	-	-	-	GO:0005575//cellular_component;GO:0005622//intracellular anatomical structure;GO:0005634//nucleus;GO:0005886//plasma membrane;GO:0016020//membrane;GO:0043226//organelle;GO:0043227//membrane-bounded organelle;GO:0043229//intracellular organelle;GO:0043231//intracellular membrane-bounded organelle;GO:0071944//cell periphery	GO:0000166//nucleotide binding;GO:0003674//molecular_function;GO:0003824//catalytic activity;GO:0004672//protein kinase activity;GO:0004674//protein serine/threonine kinase activity;GO:0004693//cyclin-dependent protein serine/threonine kinase activity;GO:0005488//binding;GO:0005524//ATP binding;GO:0016301//kinase activity;GO:0016740//transferase activity;GO:0016772//transferase activity, transfer…	GO:0006464//cellular protein modification process;GO:0006468//protein phosphorylation;GO:0006793//phosphorus metabolic process;GO:0006796//phosphate-containing compound metabolic process;GO:0006807//nitrogen compound metabolic process;GO:0008150//biological_process;GO:0008152//metabolic process;GO:0009987//cellular process;GO:0016310//phosphorylation;GO:0019538//protein metabolic process;GO:00362…	--
MELO3C002004.2	8	45	1.281	6.469	1.281	6.469	2.33627	2.09641e-06	5.09702e-06	At5g01610	XP_008446387.1 PREDICTED: uncharacterized protein At5g01610-like [Cucumis melo]	-	-	-	-	GO:0005576//extracellular region	-	GO:0042157//lipoprotein metabolic process	--
MELO3C002014.2	9789	5419	574.325	285.412	574.325	285.412	-1.00882	2.09202e-241	8.19829e-240	SNAP33	XP_008447972.1 PREDICTED: SNAP25 homologous protein SNAP33-like [Cucumis melo]	-	-	-	-	-	-	-	--
MELO3C002020.2	936	3370	24.803	80.166	24.803	80.166	1.69248	1.08336e-235	4.08978e-234	CLPB1	XP_008448699.1 PREDICTED: chaperone protein ClpB1 [Cucumis melo]	-	-	-	-	GO:0005575//cellular_component;GO:0005622//intracellular anatomical structure;GO:0005634//nucleus;GO:0005737//cytoplasm;GO:0005829//cytosol;GO:0005876//spindle microtubule;GO:0009360//DNA polymerase III complex;GO:0009368//endopeptidase Clp complex;GO:0009376//HslUV protease complex;GO:0009379//Holliday junction helicase complex;GO:0009507//chloroplast;GO:0009526//plastid envelope;GO:0009532//pla…	GO:0000166//nucleotide binding;GO:0003674//molecular_function;GO:0003677//DNA binding;GO:0003688//DNA replication origin binding;GO:0003723//RNA binding;GO:0003724//RNA helicase activity;GO:0003887//DNA-directed DNA polymerase activity;GO:0003924//GTPase activity;GO:0004176//ATP-dependent peptidase activity;GO:0004252//serine-type endopeptidase activity;GO:0005198//structural molecule activity;GO…	GO:0000302//response to reactive oxygen species;GO:0002949//tRNA threonylcarbamoyladenosine modification;GO:0006260//DNA replication;GO:0006270//DNA replication initiation;GO:0006275//regulation of DNA replication;GO:0006281//DNA repair;GO:0006310//DNA recombination;GO:0006355//regulation of transcription, DNA-templated;GO:0006417//regulation of translation;GO:0006457//protein folding;GO:0006508/…	--
MELO3C002022.2	476	1102	17.464	36.295	17.464	36.295	1.05539	8.61687e-39	5.94367e-38	CBF5	XP_008449192.1 PREDICTED: LOW QUALITY PROTEIN: H/ACA ribonucleoprotein complex subunit 4 [Cucumis melo]	Genetic Information Processing	Translation	ko03008//Ribosome biogenesis in eukaryotes	K11131	GO:0001650//fibrillar center;GO:0005575//cellular_component;GO:0005622//intracellular anatomical structure;GO:0005634//nucleus;GO:0005654//nucleoplasm;GO:0005697//telomerase holoenzyme complex;GO:0005730//nucleolus;GO:0005732//sno(s)RNA-containing ribonucleoprotein complex;GO:0005737//cytoplasm;GO:0005829//cytosol;GO:0005911//cell-cell junction;GO:0009506//plasmodesma;GO:0015030//Cajal body;GO:00…	GO:0003674//molecular_function;GO:0003676//nucleic acid binding;GO:0003720//telomerase activity;GO:0003723//RNA binding;GO:0003824//catalytic activity;GO:0003964//RNA-directed DNA polymerase activity;GO:0004730//pseudouridylate synthase activity;GO:0005488//binding;GO:0009982//pseudouridine synthase activity;GO:0016740//transferase activity;GO:0016772//transferase activity, transferring phosphoru…	GO:0000003//reproduction;GO:0000154//rRNA modification;GO:0000454//snoRNA guided rRNA pseudouridine synthesis;GO:0000455//enzyme-directed rRNA pseudouridine synthesis;GO:0000495//box H/ACA RNA 3'-end processing;GO:0000723//telomere maintenance;GO:0001522//pseudouridine synthesis;GO:0003006//developmental process involved in reproduction;GO:0006139//nucleobase-containing compound metabolic process…	--
MELO3C002029.2	124	58	14.344	6.023	14.344	6.023	-1.25189	9.64815e-09	2.71428e-08	RBG5	XP_008450062.1 PREDICTED: glycine-rich RNA-binding protein 3, mitochondrial-like isoform X1 [Cucumis melo]	Genetic Information Processing	Transcription	ko03040//Spliceosome	K12741	-	GO:0003676//nucleic acid binding	GO:0008380//RNA splicing	--
MELO3C002032.2	69	189	3.139	7.72	3.139	7.72	1.2983	7.28166e-11	2.29963e-10	At2g29900	XP_008450633.1 PREDICTED: presenilin-like protein At2g29900 isoform X1 [Cucumis melo]	-	-	-	-	GO:0000139//Golgi membrane;GO:0005575//cellular_component;GO:0005622//intracellular anatomical structure;GO:0005634//nucleus;GO:0005737//cytoplasm;GO:0005783//endoplasmic reticulum;GO:0005789//endoplasmic reticulum membrane;GO:0005794//Golgi apparatus;GO:0005798//Golgi-associated vesicle;GO:0005886//plasma membrane;GO:0005887//integral component of plasma membrane;GO:0012505//endomembrane system;…	GO:0003674//molecular_function;GO:0003824//catalytic activity;GO:0004175//endopeptidase activity;GO:0004190//aspartic-type endopeptidase activity;GO:0008233//peptidase activity;GO:0016787//hydrolase activity;GO:0070001//aspartic-type peptidase activity;GO:0140096//catalytic activity, acting on a protein	GO:0006508//proteolysis;GO:0006807//nitrogen compound metabolic process;GO:0007154//cell communication;GO:0007165//signal transduction;GO:0007166//cell surface receptor signaling pathway;GO:0007219//Notch signaling pathway;GO:0008150//biological_process;GO:0008152//metabolic process;GO:0009987//cellular process;GO:0010467//gene expression;GO:0016485//protein processing;GO:0019538//protein metabol…	--
MELO3C002040.2	105	263	4.015	9.027	4.015	9.027	1.16885	1.74725e-12	5.97541e-12	--	XP_008451628.1 PREDICTED: uncharacterized protein LOC103492827 isoform X1 [Cucumis melo]	-	-	-	-	-	-	-	--
MELO3C002043.2	101	9	4.245	0.34	4.245	0.34	-3.64216	1.01256e-23	5.00269e-23	CYP78A5	XP_008452229.1 PREDICTED: cytochrome P450 78A5-like [Cucumis melo]	-	-	-	-	-	GO:0003674//molecular_function;GO:0003824//catalytic activity;GO:0004497//monooxygenase activity;GO:0005488//binding;GO:0005506//iron ion binding;GO:0016491//oxidoreductase activity;GO:0016705//oxidoreductase activity, acting on paired donors, with incorporation or reduction of molecular oxygen;GO:0020037//heme binding;GO:0043167//ion binding;GO:0043169//cation binding;GO:0046872//metal ion bindi…	GO:0008150//biological_process;GO:0008152//metabolic process	--
MELO3C002044.2	25	173	0.686	4.26	0.686	4.26	2.63457	1.259e-24	6.36829e-24	POLA2	XP_008452343.1 PREDICTED: DNA polymerase alpha subunit B [Cucumis melo]	Genetic Information Processing	Replication and repair	ko03030//DNA replication	K02321	GO:0000228//nuclear chromosome;GO:0000428//DNA-directed RNA polymerase complex;GO:0000785//chromatin;GO:0005575//cellular_component;GO:0005622//intracellular anatomical structure;GO:0005634//nucleus;GO:0005635//nuclear envelope;GO:0005654//nucleoplasm;GO:0005657//replication fork;GO:0005658//alpha DNA polymerase:primase complex;GO:0005694//chromosome;GO:0005737//cytoplasm;GO:0005829//cytosol;GO:0…	GO:0003674//molecular_function;GO:0003676//nucleic acid binding;GO:0003677//DNA binding;GO:0003824//catalytic activity;GO:0003887//DNA-directed DNA polymerase activity;GO:0005488//binding;GO:0005515//protein binding;GO:0016740//transferase activity;GO:0016772//transferase activity, transferring phosphorus-containing groups;GO:0016779//nucleotidyltransferase activity;GO:0034061//DNA polymerase act…	GO:0000082//G1/S transition of mitotic cell cycle;GO:0000278//mitotic cell cycle;GO:0000723//telomere maintenance;GO:0006139//nucleobase-containing compound metabolic process;GO:0006259//DNA metabolic process;GO:0006260//DNA replication;GO:0006261//DNA-dependent DNA replication;GO:0006269//DNA replication, synthesis of RNA primer;GO:0006270//DNA replication initiation;GO:0006271//DNA strand elong…	--
MELO3C002047.2	870	8783	49.548	449.042	49.548	449.042	3.17995	0	0	UPTG2	XP_008453028.1 PREDICTED: alpha-1,4-glucan-protein synthase [UDP-forming] 2 [Cucumis melo]	Metabolism;Metabolism	Global and overview maps;Carbohydrate metabolism	ko01100//Metabolic pathways;ko00520//Amino sugar and nucleotide sugar metabolism	K13379;K13379	-	-	-	--
MELO3C002056.2	90	211	2.613	5.499	2.613	5.499	1.07346	2.94454e-09	8.53424e-09	RRT1	XP_008454434.1 PREDICTED: uncharacterized protein At1g04910-like [Cucumis melo]	-	-	-	-	-	-	-	--
MELO3C002064.2	15	154.95	0.466	4.324	0.466	4.324	3.21396	2.02719e-26	1.08016e-25	ALA9	TYJ98969.1 putative phospholipid-transporting ATPase 9 [Cucumis melo var. makuwa] [Cucumis melo]	-	-	-	-	-	GO:0005375//copper ion transmembrane transporter activity;GO:0005388//P-type calcium transporter activity;GO:0015434//ABC-type cadmium transporter activity;GO:0015444//P-type magnesium transporter activity;GO:0016787//hydrolase activity;GO:0042625//ATPase-coupled ion transmembrane transporter activity;GO:0046873//metal ion transmembrane transporter activity	GO:0006545//glycine biosynthetic process;GO:0006564//L-serine biosynthetic process;GO:0006816//calcium ion transport;GO:0006825//copper ion transport;GO:0008152//metabolic process;GO:0015691//cadmium ion transport;GO:0015693//magnesium ion transport;GO:0030001//metal ion transport	--
MELO3C002065.2	133	327.05	5.258	11.606	5.258	11.606	1.14228	9.4493e-15	3.54462e-14	ALA10	XP_008445959.1 PREDICTED: phospholipid-transporting ATPase 10-like, partial [Cucumis melo]	-	-	-	-	-	GO:0005375//copper ion transmembrane transporter activity;GO:0005388//P-type calcium transporter activity;GO:0015434//ABC-type cadmium transporter activity;GO:0015444//P-type magnesium transporter activity;GO:0016787//hydrolase activity;GO:0042625//ATPase-coupled ion transmembrane transporter activity;GO:0046873//metal ion transmembrane transporter activity	GO:0006545//glycine biosynthetic process;GO:0006564//L-serine biosynthetic process;GO:0006816//calcium ion transport;GO:0006825//copper ion transport;GO:0008152//metabolic process;GO:0015691//cadmium ion transport;GO:0015693//magnesium ion transport;GO:0030001//metal ion transport	--
MELO3C002071.2	64	263	4.514	16.651	4.514	16.651	1.88313	3.53494e-24	1.76883e-23	At4g11060	TYJ98975.1 single-stranded DNA-binding protein [Cucumis melo var. makuwa] [Cucumis melo]	Genetic Information Processing;Genetic Information Processing;Genetic Information Processing	Replication and repair;Replication and repair;Replication and repair	ko03440//Homologous recombination;ko03030//DNA replication;ko03430//Mismatch repair	K03111;K03111;K03111	GO:0005575//cellular_component;GO:0005622//intracellular anatomical structure;GO:0005737//cytoplasm;GO:0005739//mitochondrion;GO:0043226//organelle;GO:0043227//membrane-bounded organelle;GO:0043229//intracellular organelle;GO:0043231//intracellular membrane-bounded organelle	GO:0003674//molecular_function;GO:0003676//nucleic acid binding;GO:0003677//DNA binding;GO:0003697//single-stranded DNA binding;GO:0005488//binding;GO:0097159//organic cyclic compound binding;GO:1901363//heterocyclic compound binding	GO:0006260//DNA replication;GO:0006281//DNA repair;GO:0006310//DNA recombination	--
MELO3C002074.2	3548	1972	55.109	27.497	55.109	27.497	-1.00301	5.12039e-121	9.3317e-120	TAF2	XP_008456406.1 PREDICTED: transcription initiation factor TFIID subunit 2 [Cucumis melo]	Genetic Information Processing	Transcription	ko03022//Basal transcription factors	K03128	GO:0000428//DNA-directed RNA polymerase complex;GO:0005575//cellular_component;GO:0005622//intracellular anatomical structure;GO:0005634//nucleus;GO:0005654//nucleoplasm;GO:0005667//transcription regulator complex;GO:0005669//transcription factor TFIID complex;GO:0005911//cell-cell junction;GO:0009506//plasmodesma;GO:0016591//RNA polymerase II, holoenzyme;GO:0030054//cell junction;GO:0030880//RNA…	GO:0001067//transcription regulatory region nucleic acid binding;GO:0003674//molecular_function;GO:0003676//nucleic acid binding;GO:0003677//DNA binding;GO:0003682//chromatin binding;GO:0003824//catalytic activity;GO:0004177//aminopeptidase activity;GO:0005488//binding;GO:0008233//peptidase activity;GO:0008237//metallopeptidase activity;GO:0008270//zinc ion binding;GO:0016787//hydrolase activity;…	GO:0006139//nucleobase-containing compound metabolic process;GO:0006351//transcription, DNA-templated;GO:0006352//DNA-templated transcription, initiation;GO:0006355//regulation of transcription, DNA-templated;GO:0006357//regulation of transcription by RNA polymerase II;GO:0006366//transcription by RNA polymerase II;GO:0006367//transcription initiation from RNA polymerase II promoter;GO:0006508//p…	--
MELO3C002076.2	10	0	0.486	0	0.486	0.001	-8.92481	0.00195752	0.00364496	TCP18	XP_011650456.1 transcription factor TCP18 [Cucumis sativus]	-	-	-	-	GO:0005575//cellular_component;GO:0005622//intracellular anatomical structure;GO:0005634//nucleus;GO:0043226//organelle;GO:0043227//membrane-bounded organelle;GO:0043229//intracellular organelle;GO:0043231//intracellular membrane-bounded organelle	GO:0003674//molecular_function;GO:0003676//nucleic acid binding;GO:0003677//DNA binding;GO:0003700//DNA-binding transcription factor activity;GO:0005488//binding;GO:0097159//organic cyclic compound binding;GO:0140110//transcription regulator activity;GO:1901363//heterocyclic compound binding	GO:0001763//morphogenesis of a branching structure;GO:0006139//nucleobase-containing compound metabolic process;GO:0006351//transcription, DNA-templated;GO:0006355//regulation of transcription, DNA-templated;GO:0006725//cellular aromatic compound metabolic process;GO:0006807//nitrogen compound metabolic process;GO:0007275//multicellular organism development;GO:0008150//biological_process;GO:00081…	TCP
MELO3C002079.2	24	61	1.034	2.359	1.034	2.359	1.18994	0.000644341	0.00126596	ASPG1	TYJ98983.1 protein ASPARTIC PROTEASE IN GUARD CELL 1-like [Cucumis melo var. makuwa] [Cucumis melo]	-	-	-	-	GO:0005575//cellular_component;GO:0005576//extracellular region;GO:0005622//intracellular anatomical structure;GO:0005737//cytoplasm;GO:0005783//endoplasmic reticulum;GO:0012505//endomembrane system;GO:0043226//organelle;GO:0043227//membrane-bounded organelle;GO:0043229//intracellular organelle;GO:0043231//intracellular membrane-bounded organelle;GO:0043240//Fanconi anaemia nuclear complex	GO:0003674//molecular_function;GO:0003676//nucleic acid binding;GO:0003677//DNA binding;GO:0003824//catalytic activity;GO:0004175//endopeptidase activity;GO:0004190//aspartic-type endopeptidase activity;GO:0005488//binding;GO:0008233//peptidase activity;GO:0016787//hydrolase activity;GO:0070001//aspartic-type peptidase activity;GO:0097159//organic cyclic compound binding;GO:0140096//catalytic act…	GO:0001101//response to acid chemical;GO:0002376//immune system process;GO:0006508//proteolysis;GO:0006807//nitrogen compound metabolic process;GO:0006950//response to stress;GO:0006952//defense response;GO:0006955//immune response;GO:0008150//biological_process;GO:0008152//metabolic process;GO:0009056//catabolic process;GO:0009057//macromolecule catabolic process;GO:0009414//response to water de…	--
MELO3C002081.2	358	970	7.443	18.105	7.443	18.105	1.28243	3.71483e-47	2.97476e-46	SCD1	XP_008457689.1 PREDICTED: DENN domain and WD repeat-containing protein SCD1 [Cucumis melo]	-	-	-	-	GO:0000151//ubiquitin ligase complex;GO:0005575//cellular_component;GO:0005622//intracellular anatomical structure;GO:0005737//cytoplasm;GO:0005886//plasma membrane;GO:0016020//membrane;GO:0030135//coated vesicle;GO:0030136//clathrin-coated vesicle;GO:0031410//cytoplasmic vesicle;GO:0031461//cullin-RING ubiquitin ligase complex;GO:0031982//vesicle;GO:0032991//protein-containing complex;GO:0043226…	GO:0005515//protein binding	GO:0000278//mitotic cell cycle;GO:0000281//mitotic cytokinesis;GO:0000910//cytokinesis;GO:0000911//cytokinesis by cell plate formation;GO:0002682//regulation of immune system process;GO:0002683//negative regulation of immune system process;GO:0007049//cell cycle;GO:0007275//multicellular organism development;GO:0008150//biological_process;GO:0009791//post-embryonic development;GO:0009825//multidi…	--
MELO3C002084.2	2911	431	517.95	68.843	517.95	68.843	-2.91143	0	0	--	KGN64116.1 hypothetical protein Csa_013670 [Cucumis sativus]	-	-	-	-	-	-	-	--
MELO3C002087.2	439	1135	20.522	47.632	20.522	47.632	1.21476	5.63828e-50	4.74835e-49	--	XP_008458086.1 PREDICTED: extensin [Cucumis melo]	-	-	-	-	-	-	GO:0031124//mRNA 3'-end processing	--
MELO3C002090.2	36	2373	2.396	141.79	2.396	141.79	5.88698	0	0	MYB62	XP_008458430.1 PREDICTED: transcription factor MYB108-like [Cucumis melo]	-	-	-	-	-	-	-	MYB
MELO3C002092.2	1014	390	44.958	15.523	44.958	15.523	-1.53417	6.88203e-77	8.39016e-76	B120	XP_008458735.1 PREDICTED: cysteine-rich receptor-like protein kinase 10 isoform X1 [Cucumis melo]	-	-	-	-	GO:0005575//cellular_component;GO:0005886//plasma membrane;GO:0016020//membrane;GO:0016021//integral component of membrane;GO:0031224//intrinsic component of membrane;GO:0071944//cell periphery	GO:0000166//nucleotide binding;GO:0003674//molecular_function;GO:0003824//catalytic activity;GO:0004672//protein kinase activity;GO:0004674//protein serine/threonine kinase activity;GO:0005488//binding;GO:0005524//ATP binding;GO:0016301//kinase activity;GO:0016740//transferase activity;GO:0016772//transferase activity, transferring phosphorus-containing groups;GO:0016773//phosphotransferase activ…	GO:0006464//cellular protein modification process;GO:0006468//protein phosphorylation;GO:0006793//phosphorus metabolic process;GO:0006796//phosphate-containing compound metabolic process;GO:0006807//nitrogen compound metabolic process;GO:0006950//response to stress;GO:0006952//defense response;GO:0008150//biological_process;GO:0008152//metabolic process;GO:0009605//response to external stimulus;G…	--
MELO3C002095.2	19	53	1.535	3.843	1.535	3.843	1.32399	0.000783107	0.00152587	--	TYJ98997.1 hypothetical protein E5676_scaffold248G002010 [Cucumis melo var. makuwa] [Cucumis melo]	-	-	-	-	-	-	-	--
MELO3C002101.2	11	40	0.586	1.913	0.586	1.913	1.70686	0.000311016	0.000631167	PR5K	KAG7019933.1 LEAF RUST 10 DISEASE-RESISTANCE LOCUS RECEPTOR-LIKE PROTEIN KINASE-like 2.3, partial [Cucurbita argyrosperma subsp. argyrosperma] [Cucurbita argyrosperma]	-	-	-	-	-	GO:0004672//protein kinase activity;GO:0005524//ATP binding;GO:0030247//polysaccharide binding	GO:0006468//protein phosphorylation	--
MELO3C002103.2	17	62	0.656	2.149	0.656	2.149	1.7119	6.67474e-06	1.55943e-05	LRK10L-2.7	XP_008459456.2 PREDICTED: LEAF RUST 10 DISEASE-RESISTANCE LOCUS RECEPTOR-LIKE PROTEIN KINASE-like 2.4 [Cucumis melo]	-	-	-	-	GO:0016021//integral component of membrane	GO:0004672//protein kinase activity;GO:0005524//ATP binding;GO:0030247//polysaccharide binding	GO:0006468//protein phosphorylation	--
MELO3C002106.2	15	40	0.406	0.972	0.406	0.972	1.25948	0.00388515	0.00700739	NACK1	XP_008460891.1 PREDICTED: kinesin-like protein NACK1 [Cucumis melo]	-	-	-	-	GO:0000775//chromosome, centromeric region;GO:0005575//cellular_component;GO:0005622//intracellular anatomical structure;GO:0005694//chromosome;GO:0005737//cytoplasm;GO:0005856//cytoskeleton;GO:0005871//kinesin complex;GO:0005874//microtubule;GO:0005875//microtubule associated complex;GO:0009524//phragmoplast;GO:0015630//microtubule cytoskeleton;GO:0032991//protein-containing complex;GO:0043226//…	GO:0000166//nucleotide binding;GO:0003674//molecular_function;GO:0003774//cytoskeletal motor activity;GO:0003777//microtubule motor activity;GO:0003824//catalytic activity;GO:0005488//binding;GO:0005515//protein binding;GO:0005524//ATP binding;GO:0008017//microtubule binding;GO:0008092//cytoskeletal protein binding;GO:0015631//tubulin binding;GO:0016462//pyrophosphatase activity;GO:0016787//hydro…	GO:0000226//microtubule cytoskeleton organization;GO:0000278//mitotic cell cycle;GO:0000280//nuclear division;GO:0000281//mitotic cytokinesis;GO:0000910//cytokinesis;GO:0000911//cytokinesis by cell plate formation;GO:0006928//movement of cell or subcellular component;GO:0006996//organelle organization;GO:0007010//cytoskeleton organization;GO:0007017//microtubule-based process;GO:0007018//microtub…	--
MELO3C002107.2	5	18	0.47	1.52	0.47	1.52	1.69334	0.0169593	0.0280859	RTNLB9	XP_008461104.1 PREDICTED: reticulon-like protein B9 [Cucumis melo]	-	-	-	-	GO:0005575//cellular_component;GO:0005622//intracellular anatomical structure;GO:0005737//cytoplasm;GO:0005783//endoplasmic reticulum;GO:0005789//endoplasmic reticulum membrane;GO:0012505//endomembrane system;GO:0016020//membrane;GO:0016021//integral component of membrane;GO:0031224//intrinsic component of membrane;GO:0031984//organelle subcompartment;GO:0042175//nuclear outer membrane-endoplasmi…	-	-	--
MELO3C002115.2	2000	1056	60.721	28.781	60.721	28.781	-1.07708	9.07026e-86	1.21071e-84	PAPS1	XP_008461746.1 PREDICTED: nuclear poly(A) polymerase 1 isoform X2 [Cucumis melo]	Genetic Information Processing	Translation	ko03015//mRNA surveillance pathway	K14376	GO:0005575//cellular_component;GO:0005622//intracellular anatomical structure;GO:0005634//nucleus;GO:0005654//nucleoplasm;GO:0005847//mRNA cleavage and polyadenylation specificity factor complex;GO:0005849//mRNA cleavage factor complex;GO:0031974//membrane-enclosed lumen;GO:0031981//nuclear lumen;GO:0032991//protein-containing complex;GO:0043226//organelle;GO:0043227//membrane-bounded organelle;G…	GO:0000166//nucleotide binding;GO:0003674//molecular_function;GO:0003676//nucleic acid binding;GO:0003723//RNA binding;GO:0003824//catalytic activity;GO:0004652//polynucleotide adenylyltransferase activity;GO:0005488//binding;GO:0005524//ATP binding;GO:0016740//transferase activity;GO:0016772//transferase activity, transferring phosphorus-containing groups;GO:0016779//nucleotidyltransferase activ…	GO:0000003//reproduction;GO:0002682//regulation of immune system process;GO:0002683//negative regulation of immune system process;GO:0003006//developmental process involved in reproduction;GO:0006139//nucleobase-containing compound metabolic process;GO:0006378//mRNA polyadenylation;GO:0006396//RNA processing;GO:0006397//mRNA processing;GO:0006725//cellular aromatic compound metabolic process;GO:0…	--
MELO3C002117.2	546	1723	21.469	60.819	21.469	60.819	1.50227	9.55199e-101	1.47078e-99	CCT4	XP_008462390.1 PREDICTED: T-complex protein 1 subunit delta [Cucumis melo]	-	-	-	-	GO:0002199//zona pellucida receptor complex;GO:0005575//cellular_component;GO:0005622//intracellular anatomical structure;GO:0005634//nucleus;GO:0005654//nucleoplasm;GO:0005737//cytoplasm;GO:0005813//centrosome;GO:0005815//microtubule organizing center;GO:0005829//cytosol;GO:0005832//chaperonin-containing T-complex;GO:0005856//cytoskeleton;GO:0005874//microtubule;GO:0005929//cilium;GO:0015630//mi…	GO:0000166//nucleotide binding;GO:0003674//molecular_function;GO:0005488//binding;GO:0005515//protein binding;GO:0005524//ATP binding;GO:0016887//ATP hydrolysis activity;GO:0017076//purine nucleotide binding;GO:0030554//adenyl nucleotide binding;GO:0032553//ribonucleotide binding;GO:0032555//purine ribonucleotide binding;GO:0032559//adenyl ribonucleotide binding;GO:0035639//purine ribonucleoside …	GO:0000003//reproduction;GO:0001666//response to hypoxia;GO:0006403//RNA localization;GO:0006457//protein folding;GO:0006458//'de novo' protein folding;GO:0006810//transport;GO:0006950//response to stress;GO:0007275//multicellular organism development;GO:0007338//single fertilization;GO:0007339//binding of sperm to zona pellucida;GO:0008037//cell recognition;GO:0008150//biological_process;GO:0009…	--
MELO3C002121.2	134	69	5.676	2.624	5.676	2.624	-1.11311	9.13525e-08	2.42981e-07	EXO1	XP_008462871.1 PREDICTED: exonuclease 1 [Cucumis melo]	Genetic Information Processing	Replication and repair	ko03430//Mismatch repair	K10746	GO:0005575//cellular_component;GO:0005622//intracellular anatomical structure;GO:0005634//nucleus;GO:0043226//organelle;GO:0043227//membrane-bounded organelle;GO:0043229//intracellular organelle;GO:0043231//intracellular membrane-bounded organelle	GO:0003674//molecular_function;GO:0003676//nucleic acid binding;GO:0003677//DNA binding;GO:0003747//translation release factor activity;GO:0003824//catalytic activity;GO:0003887//DNA-directed DNA polymerase activity;GO:0004518//nuclease activity;GO:0004519//endonuclease activity;GO:0004527//exonuclease activity;GO:0004529//exodeoxyribonuclease activity;GO:0004536//deoxyribonuclease activity;GO:00…	GO:0006139//nucleobase-containing compound metabolic process;GO:0006259//DNA metabolic process;GO:0006260//DNA replication;GO:0006281//DNA repair;GO:0006415//translational termination;GO:0006725//cellular aromatic compound metabolic process;GO:0006807//nitrogen compound metabolic process;GO:0006950//response to stress;GO:0006974//cellular response to DNA damage stimulus;GO:0008150//biological_pro…	--
MELO3C002128.2	0	7	0	0.385	0.001	0.385	8.58871	0.0156414	0.0260202	At1g18250	XP_008463807.1 PREDICTED: thaumatin-like protein [Cucumis melo]	-	-	-	-	-	-	-	--
MELO3C002131.2	20	62	0.804	2.237	0.804	2.237	1.4763	4.93536e-05	0.000107449	NMT1	XP_008464197.1 PREDICTED: phosphoethanolamine N-methyltransferase 1-like [Cucumis melo]	Metabolism	Lipid metabolism	ko00564//Glycerophospholipid metabolism	K05929	GO:0005737//cytoplasm	GO:0000179//rRNA (adenine-N6,N6-)-dimethyltransferase activity;GO:0003723//RNA binding;GO:0004719//protein-L-isoaspartate (D-aspartate) O-methyltransferase activity;GO:0008168//methyltransferase activity;GO:0008170//N-methyltransferase activity;GO:0008171//O-methyltransferase activity;GO:0008173//RNA methyltransferase activity;GO:0008176//tRNA (guanine-N7-)-methyltransferase activity;GO:0008649//…	GO:0000154//rRNA modification;GO:0001510//RNA methylation;GO:0006364//rRNA processing;GO:0006400//tRNA modification;GO:0006412//translation;GO:0006464//cellular protein modification process;GO:0006480//N-terminal protein amino acid methylation;GO:0006744//ubiquinone biosynthetic process;GO:0008299//isoprenoid biosynthetic process;GO:0009086//methionine biosynthetic process;GO:0009102//biotin bios…	--
MELO3C002138.2	70	183	5.235	12.286	5.235	12.286	1.23075	9.11029e-10	2.71242e-09	Y-3	XP_016899568.1 PREDICTED: uncharacterized protein At3g17950 isoform X2 [Cucumis melo]	-	-	-	-	-	-	-	--
MELO3C002144.2	169	559	5.078	15.078	5.078	15.078	1.57011	2.51931e-38	1.72558e-37	RLK902	XP_008466324.1 PREDICTED: probable inactive receptor kinase RLK902 [Cucumis melo]	-	-	-	-	GO:0005575//cellular_component;GO:0005622//intracellular anatomical structure;GO:0005737//cytoplasm;GO:0005773//vacuole;GO:0005774//vacuolar membrane;GO:0005886//plasma membrane;GO:0005911//cell-cell junction;GO:0009506//plasmodesma;GO:0016020//membrane;GO:0016021//integral component of membrane;GO:0030054//cell junction;GO:0031090//organelle membrane;GO:0031224//intrinsic component of membrane;G…	GO:0000166//nucleotide binding;GO:0003674//molecular_function;GO:0003824//catalytic activity;GO:0004672//protein kinase activity;GO:0005488//binding;GO:0005515//protein binding;GO:0005524//ATP binding;GO:0016301//kinase activity;GO:0016740//transferase activity;GO:0016772//transferase activity, transferring phosphorus-containing groups;GO:0016773//phosphotransferase activity, alcohol group as acc…	GO:0006464//cellular protein modification process;GO:0006468//protein phosphorylation;GO:0006793//phosphorus metabolic process;GO:0006796//phosphate-containing compound metabolic process;GO:0006807//nitrogen compound metabolic process;GO:0008150//biological_process;GO:0008152//metabolic process;GO:0009987//cellular process;GO:0016310//phosphorylation;GO:0019538//protein metabolic process;GO:00362…	--
MELO3C002147.2	2577	1112	286.733	111.071	286.733	111.071	-1.36823	1.97463e-158	4.71477e-157	--	TYJ99047.1 hypothetical protein E5676_scaffold248G002510 [Cucumis melo var. makuwa] [Cucumis melo]	-	-	-	-	-	-	-	--
MELO3C002149.2	2619	6427	113.23	249.442	113.23	249.442	1.13945	2.6325e-194	7.82348e-193	PYD1	XP_008466752.1 PREDICTED: dihydropyrimidine dehydrogenase (NADP(+)), chloroplastic [Cucumis melo]	Metabolism;Metabolism;Metabolism;Metabolism	Global and overview maps;Nucleotide metabolism;Metabolism of other amino acids;Metabolism of cofactors and vitamins	ko01100//Metabolic pathways;ko00240//Pyrimidine metabolism;ko00410//beta-Alanine metabolism;ko00770//Pantothenate and CoA biosynthesis	K00207;K00207;K00207;K00207	GO:0005575//cellular_component;GO:0005622//intracellular anatomical structure;GO:0005737//cytoplasm;GO:0005829//cytosol;GO:0009507//chloroplast;GO:0009532//plastid stroma;GO:0009536//plastid;GO:0009570//chloroplast stroma;GO:0043226//organelle;GO:0043227//membrane-bounded organelle;GO:0043229//intracellular organelle;GO:0043231//intracellular membrane-bounded organelle	GO:0000166//nucleotide binding;GO:0002054//nucleobase binding;GO:0002058//uracil binding;GO:0002061//pyrimidine nucleobase binding;GO:0003674//molecular_function;GO:0003824//catalytic activity;GO:0003954//NADH dehydrogenase activity;GO:0004152//dihydroorotate dehydrogenase activity;GO:0004159//dihydropyrimidine dehydrogenase (NAD+) activity;GO:0004452//isopentenyl-diphosphate delta-isomerase acti…	GO:0001505//regulation of neurotransmitter levels;GO:0006082//organic acid metabolic process;GO:0006139//nucleobase-containing compound metabolic process;GO:0006144//purine nucleobase metabolic process;GO:0006145//purine nucleobase catabolic process;GO:0006206//pyrimidine nucleobase metabolic process;GO:0006207//'de novo' pyrimidine nucleobase biosynthetic process;GO:0006208//pyrimidine nucleobas…	--
MELO3C002153.2	467	195	24.574	9.212	24.574	9.212	-1.41555	1.2572e-33	7.84945e-33	KAN1	XP_008467044.1 PREDICTED: transcription repressor KAN1-like isoform X1 [Cucumis melo]	-	-	-	-	-	-	-	G2-like
MELO3C002163.2	655	1500	32.698	67.22	32.698	67.22	1.03969	8.7539e-50	7.34059e-49	RING1	XP_008467256.1 PREDICTED: E3 ubiquitin-protein ligase RING1-like [Cucumis melo]	-	-	-	-	GO:0000109//nucleotide-excision repair complex;GO:0005680//anaphase-promoting complex	GO:0003674//molecular_function;GO:0003824//catalytic activity;GO:0004842//ubiquitin-protein transferase activity;GO:0005488//binding;GO:0008270//zinc ion binding;GO:0016151//nickel cation binding;GO:0016740//transferase activity;GO:0019787//ubiquitin-like protein transferase activity;GO:0043167//ion binding;GO:0043169//cation binding;GO:0046872//metal ion binding;GO:0061630//ubiquitin protein lig…	GO:0000003//reproduction;GO:0000902//cell morphogenesis;GO:0000904//cell morphogenesis involved in differentiation;GO:0003006//developmental process involved in reproduction;GO:0006289//nucleotide-excision repair;GO:0006464//cellular protein modification process;GO:0006807//nitrogen compound metabolic process;GO:0007275//multicellular organism development;GO:0008150//biological_process;GO:0008152…	--
MELO3C002165.2	679.61	2215.62	20.016	58.579	20.016	58.579	1.54923	6.04091e-132	1.20173e-130	STT3B	XP_008467302.1 PREDICTED: dolichyl-diphosphooligosaccharide--protein glycosyltransferase subunit STT3B [Cucumis melo]	Metabolism;Genetic Information Processing;Metabolism;Metabolism	Global and overview maps;Folding, sorting and degradation;Glycan biosynthesis and metabolism;Glycan biosynthesis and metabolism	ko01100//Metabolic pathways;ko04141//Protein processing in endoplasmic reticulum;ko00510//N-Glycan biosynthesis;ko00513//Various types of N-glycan biosynthesis	K07151;K07151;K07151;K07151	GO:0005575//cellular_component;GO:0005622//intracellular anatomical structure;GO:0005737//cytoplasm;GO:0005783//endoplasmic reticulum;GO:0005789//endoplasmic reticulum membrane;GO:0005886//plasma membrane;GO:0008250//oligosaccharyltransferase complex;GO:0012505//endomembrane system;GO:0016020//membrane;GO:0016021//integral component of membrane;GO:0031224//intrinsic component of membrane;GO:00319…	GO:0003674//molecular_function;GO:0003824//catalytic activity;GO:0004576//oligosaccharyl transferase activity;GO:0004579//dolichyl-diphosphooligosaccharide-protein glycotransferase activity;GO:0016740//transferase activity;GO:0016757//glycosyltransferase activity;GO:0016758//hexosyltransferase activity	GO:0006464//cellular protein modification process;GO:0006486//protein glycosylation;GO:0006487//protein N-linked glycosylation;GO:0006807//nitrogen compound metabolic process;GO:0008150//biological_process;GO:0008152//metabolic process;GO:0009058//biosynthetic process;GO:0009059//macromolecule biosynthetic process;GO:0009100//glycoprotein metabolic process;GO:0009101//glycoprotein biosynthetic pr…	--
MELO3C002175.2	35	880	3.289	74.243	3.289	74.243	4.49653	6.05023e-184	1.70479e-182	KTI5	XP_008437058.1 PREDICTED: miraculin-like [Cucumis melo]	-	-	-	-	-	GO:0004866//endopeptidase inhibitor activity	-	--
MELO3C002183.2	50.4	14.12	2.569	0.646	2.569	0.646	-1.9916	7.52837e-07	1.88813e-06	TIP3-2	NP_001380718.1 aquaporin TIP3-1 [Cucumis melo]	-	-	-	-	GO:0000325//plant-type vacuole;GO:0005575//cellular_component;GO:0005622//intracellular anatomical structure;GO:0005737//cytoplasm;GO:0005773//vacuole;GO:0005774//vacuolar membrane;GO:0005886//plasma membrane;GO:0005887//integral component of plasma membrane;GO:0009705//plant-type vacuole membrane;GO:0016020//membrane;GO:0016021//integral component of membrane;GO:0031090//organelle membrane;GO:00…	GO:0003674//molecular_function;GO:0005215//transporter activity;GO:0005372//water transmembrane transporter activity;GO:0015250//water channel activity;GO:0015267//channel activity;GO:0015318//inorganic molecular entity transmembrane transporter activity;GO:0022803//passive transmembrane transporter activity;GO:0022857//transmembrane transporter activity	GO:0000003//reproduction;GO:0003006//developmental process involved in reproduction;GO:0006810//transport;GO:0006811//ion transport;GO:0006833//water transport;GO:0007275//multicellular organism development;GO:0008150//biological_process;GO:0009791//post-embryonic development;GO:0010154//fruit development;GO:0010431//seed maturation;GO:0021700//developmental maturation;GO:0022414//reproductive pr…	--
MELO3C002188.2	3	14	0.1	0.417	0.1	0.417	2.06005	0.0213208	0.0349069	ABCG11	XP_008437286.1 PREDICTED: ABC transporter G family member 11 [Cucumis melo]	-	-	-	-	GO:0005575//cellular_component;GO:0005737//cytoplasm;GO:0005886//plasma membrane;GO:0005887//integral component of plasma membrane;GO:0009380//excinuclease repair complex;GO:0009897//external side of plasma membrane;GO:0009898//cytoplasmic side of plasma membrane;GO:0009986//cell surface;GO:0016020//membrane;GO:0016021//integral component of membrane;GO:0031224//intrinsic component of membrane;GO…	GO:0000166//nucleotide binding;GO:0003674//molecular_function;GO:0003824//catalytic activity;GO:0003924//GTPase activity;GO:0004127//cytidylate kinase activity;GO:0004527//exonuclease activity;GO:0005215//transporter activity;GO:0005260//intracellularly ATP-gated chloride channel activity;GO:0005319//lipid transporter activity;GO:0005342//organic acid transmembrane transporter activity;GO:0005488…	GO:0000003//reproduction;GO:0000910//cytokinesis;GO:0001101//response to acid chemical;GO:0003002//regionalization;GO:0003006//developmental process involved in reproduction;GO:0006139//nucleobase-containing compound metabolic process;GO:0006260//DNA replication;GO:0006281//DNA repair;GO:0006289//nucleotide-excision repair;GO:0006310//DNA recombination;GO:0006412//translation;GO:0006810//transpor…	--
MELO3C002189.2	116	483	5.973	22.327	5.973	22.327	1.90226	1.54319e-43	1.16066e-42	At5g24760	XP_008437315.1 PREDICTED: alcohol dehydrogenase-like 6 [Cucumis melo]	Metabolism;Metabolism;Metabolism;Metabolism;Metabolism;Metabolism	Global and overview maps;Global and overview maps;Carbohydrate metabolism;Carbohydrate metabolism;Lipid metabolism;Amino acid metabolism	ko01100//Metabolic pathways;ko01110//Biosynthesis of secondary metabolites;ko00010//Glycolysis / Gluconeogenesis;ko00620//Pyruvate metabolism;ko00071//Fatty acid degradation;ko00350//Tyrosine metabolism	K00001;K00001;K00001;K00001;K00001;K00001	GO:0005575//cellular_component;GO:0005622//intracellular anatomical structure;GO:0005737//cytoplasm	GO:0003674//molecular_function;GO:0003824//catalytic activity;GO:0004022//alcohol dehydrogenase (NAD+) activity;GO:0004024//alcohol dehydrogenase activity, zinc-dependent;GO:0005488//binding;GO:0008270//zinc ion binding;GO:0008743//L-threonine 3-dehydrogenase activity;GO:0008757//S-adenosylmethionine-dependent methyltransferase activity;GO:0016491//oxidoreductase activity;GO:0016614//oxidoreducta…	GO:0006113//fermentation;GO:0006464//cellular protein modification process;GO:0006567//threonine catabolic process;GO:0008150//biological_process;GO:0008152//metabolic process;GO:0009404//toxin metabolic process;GO:0010127//mycothiol-dependent detoxification;GO:0019439//aromatic compound catabolic process;GO:0046292//formaldehyde metabolic process	--
MELO3C002194.2	29	86	1.512	4.026	1.512	4.026	1.41289	3.34036e-06	8.00695e-06	--	KAG7012195.1 hypothetical protein SDJN02_24947 [Cucurbita argyrosperma subsp. argyrosperma] [Cucurbita argyrosperma]	-	-	-	-	-	GO:0016151//nickel cation binding	GO:0051604//protein maturation	--
MELO3C002202.2	0	27	0	0.841	0.001	0.841	9.71596	3.02899e-08	8.29696e-08	WRKY72A	XP_008437539.1 PREDICTED: probable WRKY transcription factor 61 [Cucumis melo]	-	-	-	-	GO:0005575//cellular_component;GO:0005622//intracellular anatomical structure;GO:0005634//nucleus;GO:0043226//organelle;GO:0043227//membrane-bounded organelle;GO:0043229//intracellular organelle;GO:0043231//intracellular membrane-bounded organelle	GO:0003674//molecular_function;GO:0003676//nucleic acid binding;GO:0003677//DNA binding;GO:0003700//DNA-binding transcription factor activity;GO:0005488//binding;GO:0043565//sequence-specific DNA binding;GO:0097159//organic cyclic compound binding;GO:0140110//transcription regulator activity;GO:1901363//heterocyclic compound binding	GO:0006139//nucleobase-containing compound metabolic process;GO:0006351//transcription, DNA-templated;GO:0006355//regulation of transcription, DNA-templated;GO:0006725//cellular aromatic compound metabolic process;GO:0006807//nitrogen compound metabolic process;GO:0006950//response to stress;GO:0006952//defense response;GO:0008150//biological_process;GO:0008152//metabolic process;GO:0009058//bios…	WRKY
MELO3C002206.2	280	151	6.934	3.357	6.934	3.357	-1.04652	1.52568e-13	5.45324e-13	QKY	XP_008437583.1 PREDICTED: protein QUIRKY [Cucumis melo]	-	-	-	-	GO:0005575//cellular_component;GO:0005622//intracellular anatomical structure;GO:0005634//nucleus;GO:0005654//nucleoplasm;GO:0005737//cytoplasm;GO:0005783//endoplasmic reticulum;GO:0005829//cytosol;GO:0005886//plasma membrane;GO:0005911//cell-cell junction;GO:0009506//plasmodesma;GO:0012505//endomembrane system;GO:0016020//membrane;GO:0016021//integral component of membrane;GO:0030054//cell junct…	GO:0003674//molecular_function;GO:0003824//catalytic activity;GO:0005488//binding;GO:0005509//calcium ion binding;GO:0015098//molybdate ion transmembrane transporter activity;GO:0016740//transferase activity;GO:0016757//glycosyltransferase activity;GO:0043167//ion binding;GO:0043169//cation binding;GO:0046872//metal ion binding	GO:0007154//cell communication;GO:0007165//signal transduction;GO:0007275//multicellular organism development;GO:0008150//biological_process;GO:0009987//cellular process;GO:0015689//molybdate ion transport;GO:0019722//calcium-mediated signaling;GO:0019932//second-messenger-mediated signaling;GO:0023052//signaling;GO:0032501//multicellular organismal process;GO:0032502//developmental process;GO:00…	--
MELO3C002207.2	601	120	99.763	17.882	99.763	17.882	-2.48	2.37905e-88	3.2465e-87	--	XP_008437610.1 PREDICTED: protein PXR1 [Cucumis melo]	-	-	-	-	GO:0009986//cell surface	-	GO:0030254//protein secretion by the type III secretion system;GO:0050709//negative regulation of protein secretion	--
MELO3C002210.2	5	38	0.306	2.085	0.306	2.085	2.76844	2.8917e-06	6.95965e-06	--	XP_008437643.1 PREDICTED: uncharacterized protein LOC103482985 [Cucumis melo]	-	-	-	-	-	-	-	--
MELO3C002213.2	88	381	2.028	7.882	2.028	7.882	1.9585	2.94119e-36	1.93392e-35	AHA11	XP_008437674.1 PREDICTED: ATPase 11, plasma membrane-type [Cucumis melo]	Metabolism;Metabolism	Global and overview maps;Energy metabolism	ko01100//Metabolic pathways;ko00190//Oxidative phosphorylation	K01535;K01535	GO:0005575//cellular_component;GO:0005886//plasma membrane;GO:0016020//membrane;GO:0016021//integral component of membrane;GO:0031004//potassium ion-transporting ATPase complex;GO:0031224//intrinsic component of membrane;GO:0071944//cell periphery	GO:0000166//nucleotide binding;GO:0003674//molecular_function;GO:0003824//catalytic activity;GO:0005215//transporter activity;GO:0005375//copper ion transmembrane transporter activity;GO:0005388//P-type calcium transporter activity;GO:0005488//binding;GO:0005524//ATP binding;GO:0008324//cation transmembrane transporter activity;GO:0008553//P-type proton-exporting transporter activity;GO:0008556//…	GO:0006545//glycine biosynthetic process;GO:0006564//L-serine biosynthetic process;GO:0006810//transport;GO:0006811//ion transport;GO:0006812//cation transport;GO:0006813//potassium ion transport;GO:0006816//calcium ion transport;GO:0006825//copper ion transport;GO:0008150//biological_process;GO:0008152//metabolic process;GO:0009103//lipopolysaccharide biosynthetic process;GO:0015691//cadmium ion…	--
MELO3C002214.2	507	266	22.491	10.593	22.491	10.593	-1.08624	1.39651e-24	7.05107e-24	Dnajb1	XP_008437684.1 PREDICTED: dnaJ homolog subfamily B member 13 [Cucumis melo]	-	-	-	-	GO:0005575//cellular_component;GO:0005622//intracellular anatomical structure;GO:0005634//nucleus;GO:0005654//nucleoplasm;GO:0005737//cytoplasm;GO:0005829//cytosol;GO:0005886//plasma membrane;GO:0016020//membrane;GO:0031974//membrane-enclosed lumen;GO:0031981//nuclear lumen;GO:0043226//organelle;GO:0043227//membrane-bounded organelle;GO:0043229//intracellular organelle;GO:0043231//intracellular m…	GO:0001671//ATPase activator activity;GO:0003674//molecular_function;GO:0005488//binding;GO:0005515//protein binding;GO:0008047//enzyme activator activity;GO:0030234//enzyme regulator activity;GO:0051082//unfolded protein binding;GO:0051087//chaperone binding;GO:0060589//nucleoside-triphosphatase regulator activity;GO:0060590//ATPase regulator activity;GO:0098772//molecular function regulator	GO:0006457//protein folding;GO:0008150//biological_process;GO:0009408//response to heat;GO:0009987//cellular process;GO:0032781//positive regulation of ATPase activity;GO:0043085//positive regulation of catalytic activity;GO:0043462//regulation of ATPase activity;GO:0044093//positive regulation of molecular function;GO:0050790//regulation of catalytic activity;GO:0051336//regulation of hydrolase …	--
MELO3C002216.2	27	12	2.162	0.863	2.162	0.863	-1.32493	0.00954372	0.0163464	MLO5	KAG6603857.1 MLO-like protein 8, partial [Cucurbita argyrosperma subsp. sororia] [Cucurbita argyrosperma]	-	-	-	-	GO:0005575//cellular_component;GO:0005886//plasma membrane;GO:0016020//membrane;GO:0016021//integral component of membrane;GO:0031224//intrinsic component of membrane;GO:0071944//cell periphery	GO:0003674//molecular_function;GO:0005488//binding;GO:0005515//protein binding;GO:0005516//calmodulin binding	GO:0006950//response to stress;GO:0006952//defense response;GO:0008150//biological_process;GO:0009607//response to biotic stimulus;GO:0050896//response to stimulus	--
MELO3C002220.2	2087	306	93.599	12.32	93.599	12.32	-2.92549	0	0	AATP1	XP_008437740.1 PREDICTED: AAA-ATPase At3g28580-like [Cucumis melo]	-	-	-	-	GO:0000502//proteasome complex;GO:0009360//DNA polymerase III complex;GO:0009379//Holliday junction helicase complex	GO:0003723//RNA binding;GO:0003724//RNA helicase activity;GO:0003887//DNA-directed DNA polymerase activity;GO:0004176//ATP-dependent peptidase activity;GO:0004222//metalloendopeptidase activity;GO:0004252//serine-type endopeptidase activity;GO:0004386//helicase activity;GO:0005524//ATP binding;GO:0009378//four-way junction helicase activity;GO:0016887//ATP hydrolysis activity	GO:0006260//DNA replication;GO:0006281//DNA repair;GO:0006310//DNA recombination;GO:0006508//proteolysis;GO:0009306//protein secretion;GO:0010498//proteasomal protein catabolic process;GO:0019941//modification-dependent protein catabolic process;GO:0043107//type IV pilus-dependent motility;GO:0051301//cell division	--
MELO3C002221.2	71	10	3.768	0.476	3.768	0.476	-2.98477	8.55185e-14	3.08773e-13	AATP1	XP_008437744.1 PREDICTED: AAA-ATPase At3g28580-like [Cucumis melo]	-	-	-	-	GO:0000502//proteasome complex;GO:0009360//DNA polymerase III complex;GO:0009379//Holliday junction helicase complex	GO:0003723//RNA binding;GO:0003724//RNA helicase activity;GO:0003887//DNA-directed DNA polymerase activity;GO:0004176//ATP-dependent peptidase activity;GO:0004222//metalloendopeptidase activity;GO:0004252//serine-type endopeptidase activity;GO:0004386//helicase activity;GO:0005524//ATP binding;GO:0009378//four-way junction helicase activity;GO:0016818//hydrolase activity, acting on acid anhydride…	GO:0006260//DNA replication;GO:0006281//DNA repair;GO:0006310//DNA recombination;GO:0006508//proteolysis;GO:0009306//protein secretion;GO:0010498//proteasomal protein catabolic process;GO:0019941//modification-dependent protein catabolic process;GO:0032297//negative regulation of DNA-dependent DNA replication initiation;GO:0043107//type IV pilus-dependent motility;GO:0051301//cell division	--
MELO3C002223.2	1594	751	48.94	20.699	48.94	20.699	-1.24145	2.63821e-84	3.45316e-83	GALT6	XP_008437765.1 PREDICTED: hydroxyproline O-galactosyltransferase GALT6 [Cucumis melo]	-	-	-	-	GO:0000139//Golgi membrane;GO:0005575//cellular_component;GO:0005622//intracellular anatomical structure;GO:0005737//cytoplasm;GO:0005794//Golgi apparatus;GO:0009507//chloroplast;GO:0009536//plastid;GO:0012505//endomembrane system;GO:0016020//membrane;GO:0016021//integral component of membrane;GO:0031090//organelle membrane;GO:0031224//intrinsic component of membrane;GO:0031984//organelle subcomp…	GO:0003674//molecular_function;GO:0003824//catalytic activity;GO:0005488//binding;GO:0008378//galactosyltransferase activity;GO:0016740//transferase activity;GO:0016757//glycosyltransferase activity;GO:0016758//hexosyltransferase activity;GO:0030246//carbohydrate binding;GO:1990714//hydroxyproline O-galactosyltransferase activity	GO:0000003//reproduction;GO:0003006//developmental process involved in reproduction;GO:0006029//proteoglycan metabolic process;GO:0006464//cellular protein modification process;GO:0006486//protein glycosylation;GO:0006493//protein O-linked glycosylation;GO:0006807//nitrogen compound metabolic process;GO:0007275//multicellular organism development;GO:0008150//biological_process;GO:0008152//metabol…	--
MELO3C002227.2	1549	519	175.216	52.702	175.216	52.702	-1.7332	1.09057e-134	2.22378e-133	--	TYJ99125.1 hypothetical protein E5676_scaffold248G003300 [Cucumis melo var. makuwa] [Cucumis melo]	-	-	-	-	GO:0005634//nucleus	-	GO:0045893//positive regulation of transcription, DNA-templated	--
MELO3C002236.2	150	337	7.633	15.394	7.633	15.394	1.01205	1.30994e-12	4.50348e-12	E2FE	XP_008438033.1 PREDICTED: E2F transcription factor-like E2FE isoform X2 [Cucumis melo]	-	-	-	-	GO:0005575//cellular_component;GO:0005622//intracellular anatomical structure;GO:0005634//nucleus;GO:0005667//transcription regulator complex;GO:0005737//cytoplasm;GO:0032991//protein-containing complex;GO:0043226//organelle;GO:0043227//membrane-bounded organelle;GO:0043229//intracellular organelle;GO:0043231//intracellular membrane-bounded organelle	GO:0003674//molecular_function;GO:0003676//nucleic acid binding;GO:0003677//DNA binding;GO:0003700//DNA-binding transcription factor activity;GO:0005488//binding;GO:0097159//organic cyclic compound binding;GO:0140110//transcription regulator activity;GO:1901363//heterocyclic compound binding	GO:0006139//nucleobase-containing compound metabolic process;GO:0006351//transcription, DNA-templated;GO:0006355//regulation of transcription, DNA-templated;GO:0006725//cellular aromatic compound metabolic process;GO:0006807//nitrogen compound metabolic process;GO:0007049//cell cycle;GO:0008150//biological_process;GO:0008152//metabolic process;GO:0009058//biosynthetic process;GO:0009059//macromol…	E2F/DP
MELO3C002243.2	13	1	1.683	0.116	1.683	0.116	-3.85884	0.000980413	0.00188571	SN2	XP_008438094.1 PREDICTED: snakin-2-like isoform X1 [Cucumis melo]	-	-	-	-	-	-	-	--
MELO3C002244.2	62	22	5.421	1.727	5.421	1.727	-1.65029	1.08289e-06	2.68729e-06	--	XP_008438114.1 PREDICTED: uncharacterized protein LOC103483316 [Cucumis melo]	-	-	-	-	-	-	-	--
MELO3C002247.2	23	1	3.578	0.14	3.578	0.14	-4.67565	1.56949e-06	3.8528e-06	--	KAA0055213.1 transcription factor PAR1-like [Cucumis melo var. makuwa] [Cucumis melo]	-	-	-	-	-	-	-	--
MELO3C002248.2	103	328	6.065	17.338	6.065	17.338	1.51536	2.52335e-22	1.19971e-21	UBC5	XP_004152466.1 ubiquitin-conjugating enzyme E2-23 kDa isoform X1 [Cucumis sativus]	Genetic Information Processing	Folding, sorting and degradation	ko04120//Ubiquitin mediated proteolysis	K10576	-	GO:0005515//protein binding	-	--
MELO3C002249.2	11	58	0.618	2.927	0.618	2.927	2.24374	1.07518e-07	2.84586e-07	ATL46	XP_008438180.1 PREDICTED: RING-H2 finger protein ATL46-like [Cucumis melo]	-	-	-	-	GO:0000109//nucleotide-excision repair complex;GO:0005575//cellular_component;GO:0005680//anaphase-promoting complex;GO:0016020//membrane;GO:0016021//integral component of membrane;GO:0031224//intrinsic component of membrane	GO:0003674//molecular_function;GO:0003824//catalytic activity;GO:0004842//ubiquitin-protein transferase activity;GO:0005488//binding;GO:0008270//zinc ion binding;GO:0016740//transferase activity;GO:0019787//ubiquitin-like protein transferase activity;GO:0043167//ion binding;GO:0043169//cation binding;GO:0046872//metal ion binding;GO:0061630//ubiquitin protein ligase activity;GO:0061659//ubiquitin…	GO:0006289//nucleotide-excision repair;GO:0006464//cellular protein modification process;GO:0006508//proteolysis;GO:0006511//ubiquitin-dependent protein catabolic process;GO:0006807//nitrogen compound metabolic process;GO:0008150//biological_process;GO:0008152//metabolic process;GO:0009056//catabolic process;GO:0009057//macromolecule catabolic process;GO:0009306//protein secretion;GO:0009987//cel…	--
MELO3C002261.2	478	102	21.379	4.095	21.379	4.095	-2.38426	5.1073e-68	5.54852e-67	HT1	XP_008438374.1 PREDICTED: serine/threonine-protein kinase HT1-like [Cucumis melo]	-	-	-	-	GO:0005575//cellular_component;GO:0005622//intracellular anatomical structure;GO:0005737//cytoplasm	GO:0000166//nucleotide binding;GO:0003674//molecular_function;GO:0003824//catalytic activity;GO:0004672//protein kinase activity;GO:0004674//protein serine/threonine kinase activity;GO:0005488//binding;GO:0005524//ATP binding;GO:0016301//kinase activity;GO:0016740//transferase activity;GO:0016772//transferase activity, transferring phosphorus-containing groups;GO:0016773//phosphotransferase activ…	GO:0006464//cellular protein modification process;GO:0006468//protein phosphorylation;GO:0006793//phosphorus metabolic process;GO:0006796//phosphate-containing compound metabolic process;GO:0006807//nitrogen compound metabolic process;GO:0007154//cell communication;GO:0007165//signal transduction;GO:0008150//biological_process;GO:0008152//metabolic process;GO:0009987//cellular process;GO:0016310/…	--
MELO3C002268.2	2558	1013	202.432	71.965	202.432	71.965	-1.49207	7.54126e-182	2.0829e-180	ISU1	XP_008438468.1 PREDICTED: iron-sulfur cluster assembly protein 1-like [Cucumis melo]	-	-	-	-	GO:0005575//cellular_component;GO:0005622//intracellular anatomical structure;GO:0005737//cytoplasm;GO:0005739//mitochondrion;GO:0005759//mitochondrial matrix;GO:0031974//membrane-enclosed lumen;GO:0043226//organelle;GO:0043227//membrane-bounded organelle;GO:0043229//intracellular organelle;GO:0043231//intracellular membrane-bounded organelle;GO:0043233//organelle lumen;GO:0070013//intracellular …	GO:0003674//molecular_function;GO:0003824//catalytic activity;GO:0005198//structural molecule activity;GO:0005488//binding;GO:0005506//iron ion binding;GO:0008198//ferrous iron binding;GO:0016740//transferase activity;GO:0016782//transferase activity, transferring sulphur-containing groups;GO:0036455//iron-sulfur transferase activity;GO:0043167//ion binding;GO:0043169//cation binding;GO:0046872//…	GO:0006790//sulfur compound metabolic process;GO:0006807//nitrogen compound metabolic process;GO:0006873//cellular ion homeostasis;GO:0006875//cellular metal ion homeostasis;GO:0006879//cellular iron ion homeostasis;GO:0008150//biological_process;GO:0008152//metabolic process;GO:0009399//nitrogen fixation;GO:0009987//cellular process;GO:0010467//gene expression;GO:0016043//cellular component orga…	--
MELO3C002270.2	1106	3393	51.527	141.904	51.527	141.904	1.46151	3.21033e-185	9.0851e-184	NGTPT	XP_008438491.1 PREDICTED: triose phosphate/phosphate translocator, non-green plastid, chloroplastic [Cucumis melo]	-	-	-	-	GO:0005575//cellular_component;GO:0005622//intracellular anatomical structure;GO:0005737//cytoplasm;GO:0005739//mitochondrion;GO:0009507//chloroplast;GO:0009526//plastid envelope;GO:0009528//plastid inner membrane;GO:0009536//plastid;GO:0009941//chloroplast envelope;GO:0016020//membrane;GO:0016021//integral component of membrane;GO:0019866//organelle inner membrane;GO:0031090//organelle membrane;…	GO:0003674//molecular_function;GO:0005215//transporter activity;GO:0005342//organic acid transmembrane transporter activity;GO:0008028//monocarboxylic acid transmembrane transporter activity;GO:0008509//anion transmembrane transporter activity;GO:0008514//organic anion transmembrane transporter activity;GO:0015075//ion transmembrane transporter activity;GO:0015120//phosphoglycerate transmembrane …	GO:0006810//transport;GO:0006811//ion transport;GO:0006820//anion transport;GO:0008150//biological_process;GO:0008643//carbohydrate transport;GO:0015711//organic anion transport;GO:0015713//phosphoglycerate transmembrane transport;GO:0015714//phosphoenolpyruvate transport;GO:0015718//monocarboxylic acid transport;GO:0015748//organophosphate ester transport;GO:0015849//organic acid transport;GO:00…	--
MELO3C002272.2	51	27	2.835	1.348	2.835	1.348	-1.07253	0.00149753	0.00283017	--	XP_008438531.1 PREDICTED: uncharacterized protein LOC103483587 isoform X2 [Cucumis melo]	-	-	-	-	-	-	-	--
MELO3C002275.2	120	529	5.194	20.553	5.194	20.553	1.98443	4.42076e-50	3.73264e-49	PAT1	XP_008438562.1 PREDICTED: anthranilate phosphoribosyltransferase, chloroplastic [Cucumis melo]	Metabolism;Metabolism;Metabolism;Metabolism	Global and overview maps;Global and overview maps;Global and overview maps;Amino acid metabolism	ko01100//Metabolic pathways;ko01110//Biosynthesis of secondary metabolites;ko01230//Biosynthesis of amino acids;ko00400//Phenylalanine, tyrosine and tryptophan biosynthesis	K00766;K00766;K00766;K00766	GO:0005575//cellular_component;GO:0005622//intracellular anatomical structure;GO:0005737//cytoplasm;GO:0009507//chloroplast;GO:0009526//plastid envelope;GO:0009532//plastid stroma;GO:0009536//plastid;GO:0009570//chloroplast stroma;GO:0009941//chloroplast envelope;GO:0031967//organelle envelope;GO:0031975//envelope;GO:0043226//organelle;GO:0043227//membrane-bounded organelle;GO:0043229//intracellu…	GO:0003674//molecular_function;GO:0003824//catalytic activity;GO:0004048//anthranilate phosphoribosyltransferase activity;GO:0016154//pyrimidine-nucleoside phosphorylase activity;GO:0016740//transferase activity;GO:0016757//glycosyltransferase activity;GO:0016763//pentosyltransferase activity	GO:0000162//tryptophan biosynthetic process;GO:0006082//organic acid metabolic process;GO:0006213//pyrimidine nucleoside metabolic process;GO:0006520//cellular amino acid metabolic process;GO:0006568//tryptophan metabolic process;GO:0006576//cellular biogenic amine metabolic process;GO:0006586//indolalkylamine metabolic process;GO:0006725//cellular aromatic compound metabolic process;GO:0006807//…	--
MELO3C002276.2	280	123	22.375	8.824	22.375	8.824	-1.34238	1.73372e-19	7.6118e-19	GRXC1	XP_008438572.1 PREDICTED: glutaredoxin [Cucumis melo]	-	-	-	-	GO:0005575//cellular_component;GO:0005622//intracellular anatomical structure;GO:0005737//cytoplasm;GO:0009507//chloroplast;GO:0009536//plastid;GO:0043226//organelle;GO:0043227//membrane-bounded organelle;GO:0043229//intracellular organelle;GO:0043231//intracellular membrane-bounded organelle	GO:0003674//molecular_function;GO:0003824//catalytic activity;GO:0005515//protein binding;GO:0009055//electron transfer activity;GO:0015035//protein-disulfide reductase activity;GO:0015036//disulfide oxidoreductase activity;GO:0016491//oxidoreductase activity;GO:0016667//oxidoreductase activity, acting on a sulfur group of donors	GO:0006091//generation of precursor metabolites and energy;GO:0006749//glutathione metabolic process;GO:0008150//biological_process;GO:0008152//metabolic process;GO:0009987//cellular process;GO:0019725//cellular homeostasis;GO:0022900//electron transport chain;GO:0042592//homeostatic process;GO:0044237//cellular metabolic process;GO:0045454//cell redox homeostasis;GO:0050789//regulation of biolog…	--
MELO3C002277.2	39	106	0.651	1.589	0.651	1.589	1.28739	9.53618e-07	2.37494e-06	--	XP_008438629.1 PREDICTED: uncharacterized protein LOC103483682 isoform X1 [Cucumis melo]	-	-	-	-	GO:0016021//integral component of membrane	-	-	--
MELO3C002280.2	1	16	0.026	0.373	0.026	0.373	3.84259	0.000521183	0.00103364	--	XP_008438602.1 PREDICTED: LRR receptor-like serine/threonine-protein kinase GSO1 [Cucumis melo]	-	-	-	-	GO:0005575//cellular_component;GO:0005618//cell wall;GO:0005886//plasma membrane;GO:0009505//plant-type cell wall;GO:0009531//secondary cell wall;GO:0016020//membrane;GO:0016021//integral component of membrane;GO:0030312//external encapsulating structure;GO:0031224//intrinsic component of membrane;GO:0048226//Casparian strip;GO:0071944//cell periphery	GO:0000166//nucleotide binding;GO:0003674//molecular_function;GO:0003824//catalytic activity;GO:0004672//protein kinase activity;GO:0004674//protein serine/threonine kinase activity;GO:0005488//binding;GO:0005515//protein binding;GO:0005524//ATP binding;GO:0016301//kinase activity;GO:0016740//transferase activity;GO:0016772//transferase activity, transferring phosphorus-containing groups;GO:00167…	GO:0000003//reproduction;GO:0001704//formation of primary germ layer;GO:0001706//endoderm formation;GO:0003006//developmental process involved in reproduction;GO:0006464//cellular protein modification process;GO:0006468//protein phosphorylation;GO:0006793//phosphorus metabolic process;GO:0006796//phosphate-containing compound metabolic process;GO:0006807//nitrogen compound metabolic process;GO:00…	--
MELO3C002283.2	210	691	15.286	45.152	15.286	45.152	1.56258	1.62399e-46	1.28363e-45	--	XP_008438659.1 PREDICTED: heme-binding protein 2-like [Cucumis melo]	-	-	-	-	-	-	-	--
MELO3C002284.2	220	42	6.472	1.109	6.472	1.109	-2.54495	4.7019e-35	3.02155e-34	PUX10	TYJ99171.1 plant UBX domain-containing protein 10-like [Cucumis melo var. makuwa] [Cucumis melo]	-	-	-	-	GO:0005575//cellular_component;GO:0005622//intracellular anatomical structure;GO:0005737//cytoplasm;GO:0005783//endoplasmic reticulum;GO:0005811//lipid droplet;GO:0012505//endomembrane system;GO:0043226//organelle;GO:0043227//membrane-bounded organelle;GO:0043228//non-membrane-bounded organelle;GO:0043229//intracellular organelle;GO:0043231//intracellular membrane-bounded organelle;GO:0043232//in…	GO:0005515//protein binding	-	--
MELO3C002285.2	273	72	9.183	2.174	9.183	2.174	-2.07861	6.97421e-34	4.38664e-33	--	XP_008438698.1 PREDICTED: uncharacterized protein LOC103483723 [Cucumis melo]	-	-	-	-	-	-	-	--
MELO3C002286.2	45	104	1.076	2.233	1.076	2.233	1.05331	6.92398e-05	0.000148822	RGI3	XP_008438710.1 PREDICTED: probable LRR receptor-like serine/threonine-protein kinase At4g26540 [Cucumis melo]	-	-	-	-	-	GO:0004672//protein kinase activity;GO:0005515//protein binding;GO:0005524//ATP binding	GO:0006468//protein phosphorylation	--
MELO3C002295.2	77.81	176.58	8.126	16.555	8.126	16.555	1.02665	2.10288e-07	5.45671e-07	--	XP_008438807.1 PREDICTED: uncharacterized protein LOC103483797 [Cucumis melo]	-	-	-	-	GO:0005680//anaphase-promoting complex	-	GO:0090266//regulation of mitotic cell cycle spindle assembly checkpoint	--
MELO3C002301.2	154.32	365.41	6.062	12.886	6.062	12.886	1.08794	4.4291e-15	1.68014e-14	--	XP_008438990.1 PREDICTED: protein DEHYDRATION-INDUCED 19 homolog 5-like isoform X1 [Cucumis melo]	-	-	-	-	-	-	-	--
MELO3C002305.2	6	25	0.374	1.4	0.374	1.4	1.90432	0.00335045	0.00609017	NRT3.1	XP_008439011.1 PREDICTED: high-affinity nitrate transporter 3.1-like [Cucumis melo]	-	-	-	-	-	-	GO:0010167//response to nitrate;GO:0015706//nitrate transport	--
MELO3C002307.2	506	1418	13.309	33.482	13.309	33.482	1.33098	2.04248e-70	2.31675e-69	QS	XP_008439050.1 PREDICTED: quinolinate synthase, chloroplastic [Cucumis melo]	Metabolism;Metabolism	Global and overview maps;Metabolism of cofactors and vitamins	ko01100//Metabolic pathways;ko00760//Nicotinate and nicotinamide metabolism	K03517;K03517	GO:0005575//cellular_component;GO:0005622//intracellular anatomical structure;GO:0005737//cytoplasm;GO:0009507//chloroplast;GO:0009536//plastid;GO:0043226//organelle;GO:0043227//membrane-bounded organelle;GO:0043229//intracellular organelle;GO:0043231//intracellular membrane-bounded organelle	GO:0003674//molecular_function;GO:0003824//catalytic activity;GO:0005488//binding;GO:0005515//protein binding;GO:0008047//enzyme activator activity;GO:0008987//quinolinate synthetase A activity;GO:0016740//transferase activity;GO:0016765//transferase activity, transferring alkyl or aryl (other than methyl) groups;GO:0030234//enzyme regulator activity;GO:0031071//cysteine desulfurase activity;GO:0…	GO:0006082//organic acid metabolic process;GO:0006091//generation of precursor metabolites and energy;GO:0006139//nucleobase-containing compound metabolic process;GO:0006520//cellular amino acid metabolic process;GO:0006531//aspartate metabolic process;GO:0006725//cellular aromatic compound metabolic process;GO:0006753//nucleoside phosphate metabolic process;GO:0006790//sulfur compound metabolic …	--
MELO3C002308.2	25	61	1.338	2.931	1.338	2.931	1.13131	0.00104117	0.00199727	CYP71AN24	XP_008439074.1 PREDICTED: cytochrome P450 71A1-like [Cucumis melo]	-	-	-	-	-	GO:0005506//iron ion binding;GO:0016705//oxidoreductase activity, acting on paired donors, with incorporation or reduction of molecular oxygen;GO:0020037//heme binding	-	--
MELO3C002309.2	5.01	289.2	0.475	24.597	0.475	24.597	5.69441	3.67502e-70	4.14208e-69	CYP71AN24	XP_011651837.2 cytochrome P450 71A1 [Cucumis sativus]	-	-	-	-	-	GO:0005506//iron ion binding;GO:0016705//oxidoreductase activity, acting on paired donors, with incorporation or reduction of molecular oxygen;GO:0020037//heme binding	-	--
MELO3C002311.2	886.1	6129.24	40.249	249.925	40.249	249.925	2.63447	0	0	CYP71AN24	XP_016900043.1 PREDICTED: cytochrome P450 71A1-like isoform X1 [Cucumis melo]	-	-	-	-	-	GO:0005506//iron ion binding;GO:0016705//oxidoreductase activity, acting on paired donors, with incorporation or reduction of molecular oxygen;GO:0020037//heme binding	-	--
MELO3C002312.2	307.9	832.76	21.603	52.452	21.603	52.452	1.27977	7.58217e-41	5.41524e-40	CYP71AN24	XP_008446140.1 PREDICTED: cytochrome P450 71A1-like, partial [Cucumis melo]	-	-	-	-	-	GO:0005506//iron ion binding;GO:0016705//oxidoreductase activity, acting on paired donors, with incorporation or reduction of molecular oxygen;GO:0020037//heme binding	-	--
MELO3C002318.2	448	59	23.349	2.76	23.349	2.76	-3.08062	7.68081e-84	1.00065e-82	BT1	KAA0055289.1 BTB/POZ and TAZ domain-containing protein 1 [Cucumis melo var. makuwa] [Cucumis melo]	-	-	-	-	-	GO:0005515//protein binding	-	--
MELO3C002319.2	14	1260	0.535	43.248	0.535	43.248	6.33695	1.09041e-303	5.67102e-302	At5g63180	XP_008439105.1 PREDICTED: probable pectate lyase 22 [Cucumis melo]	Metabolism;Metabolism	Global and overview maps;Carbohydrate metabolism	ko01100//Metabolic pathways;ko00040//Pentose and glucuronate interconversions	K01728;K01728	-	GO:0003674//molecular_function;GO:0003824//catalytic activity;GO:0005488//binding;GO:0016829//lyase activity;GO:0016835//carbon-oxygen lyase activity;GO:0016837//carbon-oxygen lyase activity, acting on polysaccharides;GO:0030570//pectate lyase activity;GO:0043167//ion binding;GO:0043169//cation binding;GO:0046872//metal ion binding	GO:0000272//polysaccharide catabolic process;GO:0005975//carbohydrate metabolic process;GO:0005976//polysaccharide metabolic process;GO:0008150//biological_process;GO:0008152//metabolic process;GO:0009056//catabolic process;GO:0009057//macromolecule catabolic process;GO:0009987//cellular process;GO:0010393//galacturonan metabolic process;GO:0016052//carbohydrate catabolic process;GO:0043170//macr…	--
MELO3C002321.2	229	567	7.842	17.43	7.842	17.43	1.15228	1.87183e-24	9.40965e-24	At3g48380	XP_008439128.1 PREDICTED: probable Ufm1-specific protease [Cucumis melo]	-	-	-	-	GO:0005575//cellular_component;GO:0005622//intracellular anatomical structure;GO:0005634//nucleus;GO:0005737//cytoplasm;GO:0005783//endoplasmic reticulum;GO:0005789//endoplasmic reticulum membrane;GO:0012505//endomembrane system;GO:0016020//membrane;GO:0031984//organelle subcompartment;GO:0032991//protein-containing complex;GO:0042175//nuclear outer membrane-endoplasmic reticulum membrane network…	GO:0003674//molecular_function;GO:0003824//catalytic activity;GO:0008233//peptidase activity;GO:0008234//cysteine-type peptidase activity;GO:0016787//hydrolase activity;GO:0016788//hydrolase activity, acting on ester bonds;GO:0016790//thiolester hydrolase activity;GO:0019783//ubiquitin-like protein-specific protease activity;GO:0071567//UFM1 hydrolase activity;GO:0140096//catalytic activity, acti…	GO:0006508//proteolysis;GO:0006807//nitrogen compound metabolic process;GO:0006935//chemotaxis;GO:0008104//protein localization;GO:0008150//biological_process;GO:0008152//metabolic process;GO:0009605//response to external stimulus;GO:0009636//response to toxic substance;GO:0009966//regulation of signal transduction;GO:0010033//response to organic substance;GO:0010646//regulation of cell communica…	--
MELO3C002329.2	17	74	0.619	2.42	0.619	2.42	1.967	5.28688e-08	1.42876e-07	At3g48460	TYJ99222.1 GDSL esterase/lipase [Cucumis melo var. makuwa] [Cucumis melo]	-	-	-	-	GO:0005575//cellular_component;GO:0005576//extracellular region	GO:0003674//molecular_function;GO:0003824//catalytic activity;GO:0004632//phosphopantothenate--cysteine ligase activity;GO:0004633//phosphopantothenoylcysteine decarboxylase activity;GO:0008126//acetylesterase activity;GO:0016787//hydrolase activity;GO:0016788//hydrolase activity, acting on ester bonds;GO:0034338//short-chain carboxylesterase activity;GO:0052689//carboxylic ester hydrolase activi…	GO:0006082//organic acid metabolic process;GO:0006629//lipid metabolic process;GO:0006631//fatty acid metabolic process;GO:0008150//biological_process;GO:0008152//metabolic process;GO:0009056//catabolic process;GO:0009987//cellular process;GO:0015937//coenzyme A biosynthetic process;GO:0015939//pantothenate metabolic process;GO:0016042//lipid catabolic process;GO:0019752//carboxylic acid metaboli…	--
MELO3C002337.2	13	65	1.184	5.313	1.184	5.313	2.16586	2.45951e-08	6.76261e-08	--	XP_008439378.1 PREDICTED: uncharacterized protein LOC103484190 [Cucumis melo]	-	-	-	-	-	GO:0050114//myo-inosose-2 dehydratase activity	GO:0019310//inositol catabolic process	--
MELO3C002341.2	64	19	8.785	2.341	8.785	2.341	-1.90792	3.71862e-08	1.01247e-07	--	KGN64384.1 hypothetical protein Csa_013100 [Cucumis sativus]	-	-	-	-	-	-	-	--
MELO3C002352.2	37	124	1.717	5.165	1.717	5.165	1.58888	4.61175e-10	1.39927e-09	At4g24830	XP_016899518.1 PREDICTED: argininosuccinate synthase, chloroplastic isoform X2 [Cucumis melo]	Metabolism;Metabolism;Metabolism;Metabolism;Metabolism	Global and overview maps;Global and overview maps;Global and overview maps;Amino acid metabolism;Amino acid metabolism	ko01100//Metabolic pathways;ko01110//Biosynthesis of secondary metabolites;ko01230//Biosynthesis of amino acids;ko00250//Alanine, aspartate and glutamate metabolism;ko00220//Arginine biosynthesis	K01940;K01940;K01940;K01940;K01940	-	GO:0003922//GMP synthase (glutamine-hydrolyzing) activity;GO:0004055//argininosuccinate synthase activity;GO:0005524//ATP binding	GO:0006526//arginine biosynthetic process;GO:0009152//purine ribonucleotide biosynthetic process;GO:0042450//arginine biosynthetic process via ornithine	--
MELO3C002362.2	13	38	1.022	2.681	1.022	2.681	1.39138	0.00263377	0.004841	DCTD	XP_008439719.1 PREDICTED: deoxycytidylate deaminase isoform X1 [Cucumis melo]	Metabolism;Metabolism	Global and overview maps;Nucleotide metabolism	ko01100//Metabolic pathways;ko00240//Pyrimidine metabolism	K01493;K01493	GO:0005575//cellular_component;GO:0005622//intracellular anatomical structure;GO:0005737//cytoplasm;GO:0005829//cytosol	GO:0003674//molecular_function;GO:0003824//catalytic activity;GO:0004132//dCMP deaminase activity;GO:0005488//binding;GO:0005515//protein binding;GO:0008251//tRNA-specific adenosine deaminase activity;GO:0008270//zinc ion binding;GO:0008703//5-amino-6-(5-phosphoribosylamino)uracil reductase activity;GO:0008835//diaminohydroxyphosphoribosylaminopyrimidine deaminase activity;GO:0016787//hydrolase a…	GO:0002100//tRNA wobble adenosine to inosine editing;GO:0006139//nucleobase-containing compound metabolic process;GO:0006220//pyrimidine nucleotide metabolic process;GO:0006221//pyrimidine nucleotide biosynthetic process;GO:0006226//dUMP biosynthetic process;GO:0006231//dTMP biosynthetic process;GO:0006725//cellular aromatic compound metabolic process;GO:0006753//nucleoside phosphate metabolic pr…	--
MELO3C002365.2	15	52	0.707	2.201	0.707	2.201	1.63838	5.22391e-05	0.000113466	--	KAA0055336.1 Pyridoxal phosphate-dependent transferases superfamily protein [Cucumis melo var. makuwa] [Cucumis melo]	-	-	-	-	-	-	-	--
MELO3C002369.2	48	18.55	1.796	0.623	1.796	0.623	-1.52748	4.58304e-05	0.000100057	MADS6	XP_004145150.1 truncated transcription factor CAULIFLOWER D [Cucumis sativus]	-	-	-	-	GO:0005615//extracellular space;GO:0005634//nucleus;GO:0005737//cytoplasm;GO:0042729//DASH complex;GO:0072686//mitotic spindle	GO:0003677//DNA binding;GO:0003700//DNA-binding transcription factor activity;GO:0005524//ATP binding;GO:0008780//acyl-[acyl-carrier-protein]-UDP-N-acetylglucosamine O-acyltransferase activity;GO:0008855//exodeoxyribonuclease VII activity;GO:0043565//sequence-specific DNA binding;GO:0046983//protein dimerization activity	GO:0006355//regulation of transcription, DNA-templated;GO:0007059//chromosome segregation;GO:0008608//attachment of spindle microtubules to kinetochore;GO:0009245//lipid A biosynthetic process;GO:0010506//regulation of autophagy;GO:0030261//chromosome condensation;GO:0043093//FtsZ-dependent cytokinesis;GO:0051262//protein tetramerization;GO:0090529//cell septum assembly	MIKC
MELO3C002372.2	14068	6414	578.511	236.779	578.511	236.779	-1.2888	0	0	HIPP07	XP_016900067.1 PREDICTED: heavy metal-associated isoprenylated plant protein 3-like [Cucumis melo]	-	-	-	-	-	GO:0003677//DNA binding;GO:0003700//DNA-binding transcription factor activity;GO:0005507//copper ion binding;GO:0045340//mercury ion binding;GO:0046872//metal ion binding	GO:0006355//regulation of transcription, DNA-templated;GO:0006825//copper ion transport;GO:0015694//mercury ion transport	--
MELO3C002381.2	118	6	6.888	0.314	6.888	0.314	-4.45525	1.77918e-31	1.0656e-30	SWEET12	XP_008440025.1 PREDICTED: bidirectional sugar transporter SWEET12-like [Cucumis melo]	-	-	-	-	GO:0016021//integral component of membrane	-	-	--
MELO3C002387.2	951	320	43.173	13.041	43.173	13.041	-1.72707	8.22301e-86	1.09987e-84	CRL	XP_008440119.1 PREDICTED: chromophore lyase CRL, chloroplastic [Cucumis melo]	-	-	-	-	GO:0005575//cellular_component;GO:0005622//intracellular anatomical structure;GO:0005737//cytoplasm;GO:0009507//chloroplast;GO:0009526//plastid envelope;GO:0009527//plastid outer membrane;GO:0009536//plastid;GO:0009707//chloroplast outer membrane;GO:0009941//chloroplast envelope;GO:0016020//membrane;GO:0016021//integral component of membrane;GO:0019867//outer membrane;GO:0031090//organelle membra…	GO:0003674//molecular_function;GO:0003824//catalytic activity;GO:0016829//lyase activity	GO:0000302//response to reactive oxygen species;GO:0006464//cellular protein modification process;GO:0006807//nitrogen compound metabolic process;GO:0006810//transport;GO:0006950//response to stress;GO:0006952//defense response;GO:0006979//response to oxidative stress;GO:0006996//organelle organization;GO:0007049//cell cycle;GO:0007275//multicellular organism development;GO:0008150//biological_pr…	--
MELO3C002388.2	2728	7019	104.109	240.466	104.109	240.466	1.20774	5.66061e-229	2.08855e-227	At5g07340	XP_008440191.1 PREDICTED: calnexin homolog [Cucumis melo]	Genetic Information Processing;Cellular Processes	Folding, sorting and degradation;Transport and catabolism	ko04141//Protein processing in endoplasmic reticulum;ko04145//Phagosome	K08054;K08054	GO:0005575//cellular_component;GO:0005618//cell wall;GO:0005622//intracellular anatomical structure;GO:0005737//cytoplasm;GO:0005739//mitochondrion;GO:0005773//vacuole;GO:0005774//vacuolar membrane;GO:0005783//endoplasmic reticulum;GO:0005789//endoplasmic reticulum membrane;GO:0005886//plasma membrane;GO:0005911//cell-cell junction;GO:0009505//plant-type cell wall;GO:0009506//plasmodesma;GO:00095…	GO:0003674//molecular_function;GO:0005488//binding;GO:0005509//calcium ion binding;GO:0005515//protein binding;GO:0030246//carbohydrate binding;GO:0043167//ion binding;GO:0043169//cation binding;GO:0046872//metal ion binding;GO:0051082//unfolded protein binding	GO:0006457//protein folding;GO:0006508//proteolysis;GO:0006511//ubiquitin-dependent protein catabolic process;GO:0006807//nitrogen compound metabolic process;GO:0006950//response to stress;GO:0007154//cell communication;GO:0008150//biological_process;GO:0008152//metabolic process;GO:0009056//catabolic process;GO:0009057//macromolecule catabolic process;GO:0009266//response to temperature stimulus…	--
MELO3C002393.2	364	142	13.574	4.754	13.574	4.754	-1.51363	2.80682e-29	1.60068e-28	--	XP_008440232.2 PREDICTED: leucine-rich repeat receptor protein kinase EMS1-like [Cucumis melo]	-	-	-	-	-	GO:0005515//protein binding	-	--
MELO3C002398.2	5.03	20.67	0.209	0.77	0.209	0.77	1.88136	0.00939996	0.0161101	CAT5	XP_008440316.1 PREDICTED: cationic amino acid transporter 5 [Cucumis melo]	-	-	-	-	GO:0005575//cellular_component;GO:0005886//plasma membrane;GO:0005887//integral component of plasma membrane;GO:0016020//membrane;GO:0016021//integral component of membrane;GO:0031224//intrinsic component of membrane;GO:0071944//cell periphery	GO:0003674//molecular_function;GO:0005215//transporter activity;GO:0015171//amino acid transmembrane transporter activity;GO:0022857//transmembrane transporter activity	GO:0006810//transport;GO:0006811//ion transport;GO:0006820//anion transport;GO:0006865//amino acid transport;GO:0008150//biological_process;GO:0010756//positive regulation of plasminogen activation;GO:0015711//organic anion transport;GO:0015849//organic acid transport;GO:0046942//carboxylic acid transport;GO:0051179//localization;GO:0051234//establishment of localization;GO:0055085//transmembrane…	--
MELO3C002408.2	145	991	4.115	25.245	4.115	25.245	2.61703	3.84005e-127	7.36199e-126	HAK12	XP_008440532.1 PREDICTED: potassium transporter 11-like isoform X1 [Cucumis melo]	-	-	-	-	GO:0005575//cellular_component;GO:0005886//plasma membrane;GO:0016020//membrane;GO:0016021//integral component of membrane;GO:0031224//intrinsic component of membrane;GO:0071944//cell periphery	GO:0003674//molecular_function;GO:0005215//transporter activity;GO:0008324//cation transmembrane transporter activity;GO:0015075//ion transmembrane transporter activity;GO:0015079//potassium ion transmembrane transporter activity;GO:0015318//inorganic molecular entity transmembrane transporter activity;GO:0022857//transmembrane transporter activity;GO:0022890//inorganic cation transmembrane trans…	GO:0006810//transport;GO:0006811//ion transport;GO:0006812//cation transport;GO:0006813//potassium ion transport;GO:0008150//biological_process;GO:0009987//cellular process;GO:0030001//metal ion transport;GO:0034220//ion transmembrane transport;GO:0051179//localization;GO:0051234//establishment of localization;GO:0055085//transmembrane transport;GO:0071805//potassium ion transmembrane transport;G…	--
MELO3C002411.2	285	1092	16.866	58.014	16.866	58.014	1.78228	1.95307e-85	2.59811e-84	--	XP_008440618.1 PREDICTED: uncharacterized protein LOC103484985 [Cucumis melo]	-	-	-	-	-	-	-	--
MELO3C002416.2	178	402	6.536	13.252	6.536	13.252	1.01973	5.41801e-15	2.04931e-14	--	KAA0055387.1 ankyrin repeat-containing protein [Cucumis melo var. makuwa] [Cucumis melo]	-	-	-	-	-	GO:0005515//protein binding	-	--
MELO3C002417.2	32	858	1.162	27.957	1.162	27.957	4.58853	2.2923e-181	6.31352e-180	--	XP_008440652.1 PREDICTED: ankyrin repeat-containing protein At3g12360-like [Cucumis melo]	-	-	-	-	-	GO:0005515//protein binding	-	--
MELO3C002421.2	215	889	10.292	38.205	10.292	38.205	1.89224	1.06569e-76	1.29681e-75	MGLL	XP_008440696.1 PREDICTED: caffeoylshikimate esterase-like [Cucumis melo]	Metabolism;Metabolism;Metabolism	Global and overview maps;Global and overview maps;Biosynthesis of other secondary metabolites	ko01100//Metabolic pathways;ko01110//Biosynthesis of secondary metabolites;ko00940//Phenylpropanoid biosynthesis	K18368;K18368;K18368	-	GO:0003824//catalytic activity;GO:0008236//serine-type peptidase activity;GO:0016787//hydrolase activity;GO:0018738//S-formylglutathione hydrolase activity;GO:0047570//3-oxoadipate enol-lactonase activity;GO:0070205//2-succinyl-6-hydroxy-2,4-cyclohexadiene-1-carboxylate synthase activity	GO:0006508//proteolysis;GO:0009102//biotin biosynthetic process;GO:0009234//menaquinone biosynthetic process;GO:0042952//beta-ketoadipate pathway;GO:0046292//formaldehyde metabolic process	--
MELO3C002426.2	1	19	0.037	0.625	0.037	0.625	4.07826	7.68171e-05	0.000164332	--	XP_008440732.1 PREDICTED: ankyrin repeat-containing protein At5g02620-like [Cucumis melo]	-	-	-	-	-	GO:0005515//protein binding	-	--
MELO3C002437.2	11	75	1.158	7.086	1.158	7.086	2.61334	2.60906e-11	8.41499e-11	--	KAA0056836.1 p55 [Cucumis melo var. makuwa] [Cucumis melo]	-	-	-	-	-	-	-	--
MELO3C002441.2	2	80	0.079	2.847	0.079	2.847	5.17145	3.10205e-19	1.35463e-18	--	XP_008440886.1 PREDICTED: ankyrin repeat-containing protein At5g02620-like [Cucumis melo]	-	-	-	-	-	GO:0005515//protein binding	-	--
MELO3C002444.2	211	523	8.004	17.809	8.004	17.809	1.15381	5.76899e-23	2.79239e-22	GDCST	XP_008440909.1 PREDICTED: aminomethyltransferase, mitochondrial [Cucumis melo]	Metabolism;Metabolism;Metabolism;Metabolism;Metabolism;Metabolism	Global and overview maps;Global and overview maps;Global and overview maps;Carbohydrate metabolism;Amino acid metabolism;Metabolism of cofactors and vitamins	ko01100//Metabolic pathways;ko01110//Biosynthesis of secondary metabolites;ko01200//Carbon metabolism;ko00630//Glyoxylate and dicarboxylate metabolism;ko00260//Glycine, serine and threonine metabolism;ko00670//One carbon pool by folate	K00605;K00605;K00605;K00605;K00605;K00605	GO:0005575//cellular_component;GO:0005576//extracellular region;GO:0005622//intracellular anatomical structure;GO:0005634//nucleus;GO:0005654//nucleoplasm;GO:0005737//cytoplasm;GO:0005739//mitochondrion;GO:0005740//mitochondrial envelope;GO:0005743//mitochondrial inner membrane;GO:0005759//mitochondrial matrix;GO:0005829//cytosol;GO:0005840//ribosome;GO:0005960//glycine cleavage complex;GO:000950…	GO:0003674//molecular_function;GO:0003824//catalytic activity;GO:0004047//aminomethyltransferase activity;GO:0005488//binding;GO:0005504//fatty acid binding;GO:0008168//methyltransferase activity;GO:0008289//lipid binding;GO:0008483//transaminase activity;GO:0016740//transferase activity;GO:0016741//transferase activity, transferring one-carbon groups;GO:0016769//transferase activity, transferrin…	GO:0001505//regulation of neurotransmitter levels;GO:0006082//organic acid metabolic process;GO:0006520//cellular amino acid metabolic process;GO:0006544//glycine metabolic process;GO:0006546//glycine catabolic process;GO:0006730//one-carbon metabolic process;GO:0006807//nitrogen compound metabolic process;GO:0008150//biological_process;GO:0008152//metabolic process;GO:0009056//catabolic process;…	--
MELO3C002447.2	2	82	0.063	2.309	0.063	2.309	5.19577	8.42012e-20	3.73199e-19	Bp10	XP_008440923.1 PREDICTED: L-ascorbate oxidase homolog [Cucumis melo]	-	-	-	-	GO:0005575//cellular_component;GO:0005576//extracellular region	GO:0003674//molecular_function;GO:0003824//catalytic activity;GO:0005375//copper ion transmembrane transporter activity;GO:0005488//binding;GO:0005507//copper ion binding;GO:0016491//oxidoreductase activity;GO:0043167//ion binding;GO:0043169//cation binding;GO:0046872//metal ion binding;GO:0046914//transition metal ion binding	GO:0006825//copper ion transport;GO:0008150//biological_process;GO:0008152//metabolic process	--
MELO3C002448.2	18	46	0.898	2.06	0.898	2.06	1.19786	0.00374401	0.00676468	--	KAA0056846.1 L-ascorbate oxidase-like protein [Cucumis melo var. makuwa] [Cucumis melo]	-	-	-	-	-	GO:0004553//hydrolase activity, hydrolyzing O-glycosyl compounds;GO:0008853//exodeoxyribonuclease III activity	GO:0005975//carbohydrate metabolic process;GO:0006281//DNA repair	--
MELO3C002454.2	7	0	0.59	0	0.59	0.001	-9.20457	0.0156414	0.0260202	--	XP_008441031.1 PREDICTED: uncharacterized protein LOC103485264 [Cucumis melo]	-	-	-	-	-	-	GO:0009291//unidirectional conjugation	--
MELO3C002459.2	385	45	28.846	3.027	28.846	3.027	-3.25241	1.14607e-76	1.39375e-75	--	XP_008441099.1 PREDICTED: uncharacterized protein LOC103485322 [Cucumis melo]	-	-	-	-	-	-	-	--
MELO3C002460.2	599	137	76.797	15.768	76.797	15.768	-2.28405	6.28103e-80	7.83827e-79	--	KAA0056859.1 DUF4228 domain-containing protein [Cucumis melo var. makuwa] [Cucumis melo]	-	-	-	-	GO:0009318//exodeoxyribonuclease VII complex	GO:0008855//exodeoxyribonuclease VII activity	GO:0006308//DNA catabolic process	--
MELO3C002465.2	33	128	2.822	9.827	2.822	9.827	1.80003	4.6612e-12	1.56052e-11	HSP15.4	XP_008441176.1 PREDICTED: 15.4 kDa class V heat shock protein [Cucumis melo]	Genetic Information Processing	Folding, sorting and degradation	ko04141//Protein processing in endoplasmic reticulum	K13993	GO:0005575//cellular_component;GO:0005622//intracellular anatomical structure;GO:0005737//cytoplasm	-	GO:0006950//response to stress;GO:0008150//biological_process;GO:0009266//response to temperature stimulus;GO:0009408//response to heat;GO:0009628//response to abiotic stimulus;GO:0050896//response to stimulus	--
MELO3C002470.2	157	593	2.95	10.004	2.95	10.004	1.76179	1.03984e-47	8.4095e-47	PLA1	KAA0056870.1 phospholipase A I isoform X1 [Cucumis melo var. makuwa] [Cucumis melo]	-	-	-	-	GO:0000139//Golgi membrane;GO:0005575//cellular_component;GO:0005622//intracellular anatomical structure;GO:0005737//cytoplasm;GO:0005777//peroxisome;GO:0005778//peroxisomal membrane;GO:0005783//endoplasmic reticulum;GO:0005789//endoplasmic reticulum membrane;GO:0005794//Golgi apparatus;GO:0009507//chloroplast;GO:0009536//plastid;GO:0012505//endomembrane system;GO:0016020//membrane;GO:0016021//in…	GO:0003674//molecular_function;GO:0003824//catalytic activity;GO:0004620//phospholipase activity;GO:0004622//lysophospholipase activity;GO:0004623//phospholipase A2 activity;GO:0005515//protein binding;GO:0016298//lipase activity;GO:0016787//hydrolase activity;GO:0016788//hydrolase activity, acting on ester bonds;GO:0047372//acylglycerol lipase activity;GO:0047499//calcium-independent phospholipa…	GO:0001516//prostaglandin biosynthetic process;GO:0001676//long-chain fatty acid metabolic process;GO:0006082//organic acid metabolic process;GO:0006629//lipid metabolic process;GO:0006631//fatty acid metabolic process;GO:0006633//fatty acid biosynthetic process;GO:0006636//unsaturated fatty acid biosynthetic process;GO:0006644//phospholipid metabolic process;GO:0006650//glycerophospholipid metab…	--
MELO3C002475.2	28	5	1.809	0.29	1.809	0.29	-2.64107	1.10954e-05	2.54809e-05	TSB1	XP_008441348.1 PREDICTED: tryptophan synthase beta chain 1, chloroplastic-like isoform X1 [Cucumis melo]	Metabolism;Metabolism;Metabolism;Metabolism;Metabolism	Global and overview maps;Global and overview maps;Global and overview maps;Amino acid metabolism;Amino acid metabolism	ko01100//Metabolic pathways;ko01110//Biosynthesis of secondary metabolites;ko01230//Biosynthesis of amino acids;ko00260//Glycine, serine and threonine metabolism;ko00400//Phenylalanine, tyrosine and tryptophan biosynthesis	K01696;K01696;K01696;K01696;K01696	-	GO:0004834//tryptophan synthase activity;GO:0036361//racemase activity, acting on amino acids and derivatives	GO:0000162//tryptophan biosynthetic process;GO:0006807//nitrogen compound metabolic process	--
MELO3C002479.2	1423	660	162.995	67.865	162.995	67.865	-1.26409	1.77436e-78	2.18499e-77	NTF2B	XP_008441397.1 PREDICTED: nuclear transport factor 2 [Cucumis melo]	-	-	-	-	-	-	-	--
MELO3C002485.2	1217.1	445.36	67.435	22.152	67.435	22.152	-1.60606	3.64844e-97	5.44205e-96	--	XP_008441474.1 PREDICTED: uncharacterized protein LOC103485579 [Cucumis melo]	-	-	-	-	-	-	-	--
MELO3C002492.2	49	17	3.324	1.035	3.324	1.035	-1.68329	1.45331e-05	3.31383e-05	CRK25	XP_008441533.1 PREDICTED: cysteine-rich receptor-like protein kinase 25 [Cucumis melo]	-	-	-	-	-	-	-	--
MELO3C002495.2	22	132	0.771	4.153	0.771	4.153	2.42935	2.62386e-17	1.0741e-16	CRK29	KAA0056891.1 cysteine-rich receptor-like protein kinase 29 [Cucumis melo var. makuwa] [Cucumis melo]	-	-	-	-	-	GO:0004672//protein kinase activity;GO:0005524//ATP binding	GO:0006468//protein phosphorylation	--
MELO3C002496.2	0	32	0	0.57	0.001	0.57	9.15482	9.53196e-10	2.83021e-09	CRK29	XP_016898894.1 PREDICTED: cysteine-rich receptor-like protein kinase 29 [Cucumis melo]	-	-	-	-	-	GO:0004672//protein kinase activity;GO:0004674//protein serine/threonine kinase activity;GO:0005524//ATP binding	GO:0006468//protein phosphorylation	--
MELO3C002506.2	7	161	0.135	2.785	0.135	2.785	4.36665	5.44869e-35	3.498e-34	CRK29	XP_016898897.1 PREDICTED: uncharacterized protein LOC103489206 [Cucumis melo]	-	-	-	-	-	GO:0004672//protein kinase activity;GO:0005524//ATP binding	GO:0006468//protein phosphorylation	--
MELO3C002507.2	616	124	37.46	6.769	37.46	6.769	-2.46834	4.15913e-90	5.80112e-89	ILR3	XP_008441610.1 PREDICTED: transcription factor ILR3-like [Cucumis melo]	-	-	-	-	GO:0005737//cytoplasm;GO:0005801//cis-Golgi network;GO:0016020//membrane;GO:0016021//integral component of membrane	GO:0005524//ATP binding;GO:0046983//protein dimerization activity	GO:0006886//intracellular protein transport;GO:0007059//chromosome segregation;GO:0030261//chromosome condensation;GO:0043093//FtsZ-dependent cytokinesis;GO:0090529//cell septum assembly	bHLH
MELO3C002508.2	5117	1537	451.786	121.822	451.786	121.822	-1.89086	0	0	CXXS1	XP_008441601.1 PREDICTED: thioredoxin-like protein CXXS1 [Cucumis melo]	-	-	-	-	GO:0005575//cellular_component;GO:0005622//intracellular anatomical structure;GO:0005737//cytoplasm;GO:0005829//cytosol	GO:0003674//molecular_function;GO:0003756//protein disulfide isomerase activity;GO:0003824//catalytic activity;GO:0004791//thioredoxin-disulfide reductase activity;GO:0015035//protein-disulfide reductase activity;GO:0015036//disulfide oxidoreductase activity;GO:0016209//antioxidant activity;GO:0016491//oxidoreductase activity;GO:0016651//oxidoreductase activity, acting on NAD(P)H;GO:0016667//oxid…	GO:0006457//protein folding;GO:0006662//glycerol ether metabolic process;GO:0006950//response to stress;GO:0006979//response to oxidative stress;GO:0008150//biological_process;GO:0008152//metabolic process;GO:0009636//response to toxic substance;GO:0009987//cellular process;GO:0018904//ether metabolic process;GO:0019725//cellular homeostasis;GO:0033554//cellular response to stress;GO:0034599//cel…	--
MELO3C002520.2	3	377	0.116	13.087	0.116	13.087	6.81787	9.32349e-97	1.38017e-95	TPS13	XP_016903707.1 PREDICTED: (3S,6E)-nerolidol synthase 1-like [Cucumis melo]	Metabolism;Metabolism	Global and overview maps;Metabolism of terpenoids and polyketides	ko01100//Metabolic pathways;ko00909//Sesquiterpenoid and triterpenoid biosynthesis	K14175;K14175	GO:0000439//transcription factor TFIIH core complex	GO:0000287//magnesium ion binding;GO:0004476//mannose-6-phosphate isomerase activity;GO:0008270//zinc ion binding;GO:0010333//terpene synthase activity;GO:0016829//lyase activity	GO:0005975//carbohydrate metabolic process;GO:0006289//nucleotide-excision repair;GO:0006367//transcription initiation from RNA polymerase II promoter	--
MELO3C002521.2	19	69	1.126	3.671	1.126	3.671	1.70497	1.4827e-06	3.64707e-06	At5g39570	XP_008441695.1 PREDICTED: uncharacterized protein LOC103485767 [Cucumis melo]	-	-	-	-	-	-	-	--
MELO3C002529.2	91	32	7.279	2.298	7.279	2.298	-1.66336	1.59739e-09	4.69094e-09	SLSG	KAA0056921.1 G-type lectin S-receptor-like serine/threonine-protein kinase [Cucumis melo var. makuwa] [Cucumis melo]	-	-	-	-	-	-	GO:0048544//recognition of pollen	--
MELO3C002536.2	4	64	0.136	1.958	0.136	1.958	3.8477	2.84123e-13	1.00199e-12	SD18	XP_016899047.1 PREDICTED: receptor-like serine/threonine-protein kinase SD1-8 isoform X2 [Cucumis melo]	-	-	-	-	-	GO:0004672//protein kinase activity;GO:0004674//protein serine/threonine kinase activity;GO:0005524//ATP binding	GO:0006468//protein phosphorylation;GO:0048544//recognition of pollen	--
MELO3C002538.2	0	17	0	0.23	0.001	0.23	7.84549	3.07011e-05	6.80912e-05	SD18	XP_016898909.1 PREDICTED: receptor-like serine/threonine-protein kinase SD1-8 [Cucumis melo]	-	-	-	-	GO:0005887//integral component of plasma membrane;GO:0016021//integral component of membrane	GO:0003674//molecular_function;GO:0004222//metalloendopeptidase activity;GO:0004672//protein kinase activity;GO:0004674//protein serine/threonine kinase activity;GO:0005524//ATP binding;GO:0015078//proton transmembrane transporter activity	GO:0006468//protein phosphorylation;GO:0009271//phage shock;GO:0009306//protein secretion;GO:0048544//recognition of pollen;GO:0055085//transmembrane transport	--
MELO3C002541.2	1	74	0.016	1.082	0.016	1.082	6.07948	6.4317e-19	2.77826e-18	At1g11330	XP_016898911.1 PREDICTED: uncharacterized protein LOC103489252 [Cucumis melo]	-	-	-	-	-	GO:0004672//protein kinase activity;GO:0004674//protein serine/threonine kinase activity;GO:0005524//ATP binding	GO:0006468//protein phosphorylation;GO:0045881//positive regulation of sporulation resulting in formation of a cellular spore;GO:0048544//recognition of pollen	--
MELO3C002542.2	81	306	2.384	8.084	2.384	8.084	1.76169	1.03216e-25	5.40832e-25	SD113	XP_016899017.1 PREDICTED: G-type lectin S-receptor-like serine/threonine-protein kinase At1g11330 [Cucumis melo]	-	-	-	-	GO:0005575//cellular_component;GO:0005886//plasma membrane;GO:0016020//membrane;GO:0016021//integral component of membrane;GO:0031224//intrinsic component of membrane;GO:0071944//cell periphery	GO:0000166//nucleotide binding;GO:0003674//molecular_function;GO:0003824//catalytic activity;GO:0004222//metalloendopeptidase activity;GO:0004672//protein kinase activity;GO:0004674//protein serine/threonine kinase activity;GO:0005488//binding;GO:0005515//protein binding;GO:0005516//calmodulin binding;GO:0005524//ATP binding;GO:0016301//kinase activity;GO:0016740//transferase activity;GO:0016772/…	GO:0000003//reproduction;GO:0006464//cellular protein modification process;GO:0006468//protein phosphorylation;GO:0006793//phosphorus metabolic process;GO:0006796//phosphate-containing compound metabolic process;GO:0006807//nitrogen compound metabolic process;GO:0007154//cell communication;GO:0008037//cell recognition;GO:0008150//biological_process;GO:0008152//metabolic process;GO:0009856//pollin…	--
MELO3C002543.2	0	16	0	0.44	0.001	0.44	8.78136	6.13562e-05	0.000132577	SD113	XP_016899014.1 PREDICTED: G-type lectin S-receptor-like serine/threonine-protein kinase At1g11330 [Cucumis melo]	-	-	-	-	GO:0005575//cellular_component;GO:0005886//plasma membrane;GO:0016020//membrane;GO:0016021//integral component of membrane;GO:0031224//intrinsic component of membrane;GO:0071944//cell periphery	GO:0000166//nucleotide binding;GO:0003674//molecular_function;GO:0003824//catalytic activity;GO:0004672//protein kinase activity;GO:0004674//protein serine/threonine kinase activity;GO:0005488//binding;GO:0005515//protein binding;GO:0005516//calmodulin binding;GO:0005524//ATP binding;GO:0016301//kinase activity;GO:0016740//transferase activity;GO:0016772//transferase activity, transferring phosph…	GO:0000003//reproduction;GO:0006464//cellular protein modification process;GO:0006468//protein phosphorylation;GO:0006793//phosphorus metabolic process;GO:0006796//phosphate-containing compound metabolic process;GO:0006807//nitrogen compound metabolic process;GO:0007154//cell communication;GO:0008037//cell recognition;GO:0008150//biological_process;GO:0008152//metabolic process;GO:0009856//pollin…	--
MELO3C002550.2	30786	12142	823.002	291.388	823.002	291.388	-1.49795	0	0	MFT	XP_008441938.1 PREDICTED: protein MOTHER of FT and TFL1-like [Cucumis melo]	-	-	-	-	GO:0005575//cellular_component	GO:0003674//molecular_function	GO:0008150//biological_process	--
MELO3C002553.2	7	86	0.287	3.168	0.287	3.168	3.46445	1.58359e-16	6.29797e-16	STC	XP_008441947.1 PREDICTED: sugar carrier protein C-like [Cucumis melo]	-	-	-	-	GO:0005575//cellular_component;GO:0005887//integral component of plasma membrane;GO:0016020//membrane;GO:0016021//integral component of membrane;GO:0031224//intrinsic component of membrane	GO:0003674//molecular_function;GO:0005215//transporter activity;GO:0005351//carbohydrate:proton symporter activity;GO:0005355//glucose transmembrane transporter activity;GO:0005402//carbohydrate:cation symporter activity;GO:0008028//monocarboxylic acid transmembrane transporter activity;GO:0008324//cation transmembrane transporter activity;GO:0015075//ion transmembrane transporter activity;GO:001…	GO:0006810//transport;GO:0006811//ion transport;GO:0006812//cation transport;GO:0006817//phosphate ion transport;GO:0008150//biological_process;GO:0008643//carbohydrate transport;GO:0008645//hexose transmembrane transport;GO:0015718//monocarboxylic acid transport;GO:0015749//monosaccharide transmembrane transport;GO:0034219//carbohydrate transmembrane transport;GO:0034220//ion transmembrane trans…	--
MELO3C002555.2	40	344	1.67	12.894	1.67	12.894	2.94878	9.64411e-53	8.41171e-52	NDB2	KAA0056941.1 external alternative NAD(P)H-ubiquinone oxidoreductase B2 [Cucumis melo var. makuwa] [Cucumis melo]	-	-	-	-	GO:0005575//cellular_component;GO:0005622//intracellular anatomical structure;GO:0005737//cytoplasm;GO:0005739//mitochondrion;GO:0005740//mitochondrial envelope;GO:0005743//mitochondrial inner membrane;GO:0016020//membrane;GO:0019866//organelle inner membrane;GO:0031090//organelle membrane;GO:0031966//mitochondrial membrane;GO:0031967//organelle envelope;GO:0031975//envelope;GO:0043226//organelle…	GO:0003674//molecular_function;GO:0003824//catalytic activity;GO:0003954//NADH dehydrogenase activity;GO:0004148//dihydrolipoyl dehydrogenase activity;GO:0004362//glutathione-disulfide reductase (NADPH) activity;GO:0005509//calcium ion binding;GO:0008137//NADH dehydrogenase (ubiquinone) activity;GO:0015042//trypanothione-disulfide reductase activity;GO:0016152//mercury (II) reductase activity;GO:…	GO:0006091//generation of precursor metabolites and energy;GO:0006096//glycolytic process;GO:0006116//NADH oxidation;GO:0006119//oxidative phosphorylation;GO:0006139//nucleobase-containing compound metabolic process;GO:0006163//purine nucleotide metabolic process;GO:0006725//cellular aromatic compound metabolic process;GO:0006734//NADH metabolic process;GO:0006753//nucleoside phosphate metabolic …	--
MELO3C002560.2	35	277	1.851	13.153	1.851	13.153	2.82902	4.27574e-41	3.06946e-40	--	XP_016902533.1 PREDICTED: uncharacterized protein LOC103486014 [Cucumis melo]	-	-	-	-	-	-	GO:0007009//plasma membrane organization	--
MELO3C002564.2	2514	907	123.239	39.914	123.239	39.914	-1.62649	7.54172e-188	2.15927e-186	--	XP_008442108.1 PREDICTED: uncharacterized protein LOC103486065 [Cucumis melo]	-	-	-	-	-	-	-	--
MELO3C002565.2	74	27	2.844	0.932	2.844	0.932	-1.60952	1.7261e-07	4.50352e-07	--	XP_008442126.1 PREDICTED: uncharacterized protein LOC103486076 isoform X1 [Cucumis melo]	-	-	-	-	-	GO:0005515//protein binding	-	--
MELO3C002572.2	21	10	1.078	0.461	1.078	0.461	-1.22552	0.0295734	0.0474728	SCPL31	XP_008442230.1 PREDICTED: serine carboxypeptidase-like 31 [Cucumis melo]	-	-	-	-	GO:0005575//cellular_component;GO:0005576//extracellular region;GO:0005622//intracellular anatomical structure;GO:0005737//cytoplasm;GO:0005773//vacuole;GO:0043226//organelle;GO:0043227//membrane-bounded organelle;GO:0043229//intracellular organelle;GO:0043231//intracellular membrane-bounded organelle	GO:0003674//molecular_function;GO:0003824//catalytic activity;GO:0004180//carboxypeptidase activity;GO:0004185//serine-type carboxypeptidase activity;GO:0008233//peptidase activity;GO:0008236//serine-type peptidase activity;GO:0008238//exopeptidase activity;GO:0016787//hydrolase activity;GO:0017171//serine hydrolase activity;GO:0070008//serine-type exopeptidase activity;GO:0140096//catalytic acti…	GO:0006508//proteolysis;GO:0006807//nitrogen compound metabolic process;GO:0008150//biological_process;GO:0008152//metabolic process;GO:0009056//catabolic process;GO:0009057//macromolecule catabolic process;GO:0009987//cellular process;GO:0019538//protein metabolic process;GO:0030163//protein catabolic process;GO:0043170//macromolecule metabolic process;GO:0044237//cellular metabolic process;GO:0…	--
MELO3C002579.2	3	159	0.128	6.1	0.128	6.1	5.57459	1.43667e-38	9.87488e-38	AS1	XP_008442274.1 PREDICTED: polyphenol oxidase, chloroplastic-like [Cucumis melo]	Metabolism;Metabolism;Metabolism;Metabolism	Global and overview maps;Global and overview maps;Amino acid metabolism;Biosynthesis of other secondary metabolites	ko01100//Metabolic pathways;ko01110//Biosynthesis of secondary metabolites;ko00350//Tyrosine metabolism;ko00950//Isoquinoline alkaloid biosynthesis	K00422;K00422;K00422;K00422	GO:0005575//cellular_component;GO:0005622//intracellular anatomical structure;GO:0005737//cytoplasm;GO:0009507//chloroplast;GO:0009534//chloroplast thylakoid;GO:0009536//plastid;GO:0009543//chloroplast thylakoid lumen;GO:0009579//thylakoid;GO:0031976//plastid thylakoid;GO:0031977//thylakoid lumen;GO:0031978//plastid thylakoid lumen;GO:0031984//organelle subcompartment;GO:0043226//organelle;GO:004…	GO:0003674//molecular_function;GO:0003824//catalytic activity;GO:0004097//catechol oxidase activity;GO:0005488//binding;GO:0016491//oxidoreductase activity;GO:0016679//oxidoreductase activity, acting on diphenols and related substances as donors;GO:0016682//oxidoreductase activity, acting on diphenols and related substances as donors, oxygen as acceptor;GO:0043167//ion binding;GO:0043169//cation …	GO:0008150//biological_process;GO:0008152//metabolic process;GO:0042440//pigment metabolic process;GO:0046148//pigment biosynthetic process	--
MELO3C002590.2	54	152	1.763	4.456	1.763	4.456	1.33772	2.62297e-09	7.61802e-09	CBSX5	XP_008442367.1 PREDICTED: CBS domain-containing protein CBSX5-like [Cucumis melo]	-	-	-	-	-	-	-	--
MELO3C002593.2	26	65	1.125	2.525	1.125	2.525	1.16636	0.00045085	0.000900916	ALN	XP_008442380.1 PREDICTED: allantoinase [Cucumis melo]	Metabolism;Metabolism	Global and overview maps;Nucleotide metabolism	ko01100//Metabolic pathways;ko00230//Purine metabolism	K01466;K01466	GO:0005575//cellular_component;GO:0005622//intracellular anatomical structure;GO:0005737//cytoplasm;GO:0005783//endoplasmic reticulum;GO:0012505//endomembrane system;GO:0043226//organelle;GO:0043227//membrane-bounded organelle;GO:0043229//intracellular organelle;GO:0043231//intracellular membrane-bounded organelle	GO:0000034//adenine deaminase activity;GO:0003674//molecular_function;GO:0003824//catalytic activity;GO:0004038//allantoinase activity;GO:0004151//dihydroorotase activity;GO:0004157//dihydropyrimidinase activity;GO:0004518//nuclease activity;GO:0004519//endonuclease activity;GO:0004520//endodeoxyribonuclease activity;GO:0004536//deoxyribonuclease activity;GO:0005488//binding;GO:0008270//zinc ion …	GO:0000255//allantoin metabolic process;GO:0000256//allantoin catabolic process;GO:0006040//amino sugar metabolic process;GO:0006139//nucleobase-containing compound metabolic process;GO:0006144//purine nucleobase metabolic process;GO:0006145//purine nucleobase catabolic process;GO:0006147//guanine catabolic process;GO:0006168//adenine salvage;GO:0006259//DNA metabolic process;GO:0006508//proteoly…	--
MELO3C002604.2	67	270	2.004	7.251	2.004	7.251	1.8553	1.86568e-24	9.38116e-24	--	XP_008442586.1 PREDICTED: uncharacterized protein LOC103486411 [Cucumis melo]	-	-	-	-	-	-	-	--
MELO3C002607.2	182	81	11.076	4.425	11.076	4.425	-1.32369	7.46606e-13	2.58771e-12	--	XP_008442621.1 PREDICTED: uncharacterized protein LOC103486438 [Cucumis melo]	-	-	-	-	-	-	-	--
MELO3C002608.2	15	43	1.392	3.582	1.392	3.582	1.36361	0.00128343	0.00244305	BHLH162	XP_008442634.2 PREDICTED: transcription factor bHLH118-like [Cucumis melo]	-	-	-	-	GO:0005575//cellular_component;GO:0005622//intracellular anatomical structure;GO:0005634//nucleus;GO:0005667//transcription regulator complex;GO:0005845//mRNA cap binding complex;GO:0032991//protein-containing complex;GO:0043226//organelle;GO:0043227//membrane-bounded organelle;GO:0043229//intracellular organelle;GO:0043231//intracellular membrane-bounded organelle;GO:0090575//RNA polymerase II t…	GO:0000976//transcription cis-regulatory region binding;GO:0000977//RNA polymerase II transcription regulatory region sequence-specific DNA binding;GO:0001067//transcription regulatory region nucleic acid binding;GO:0003674//molecular_function;GO:0003676//nucleic acid binding;GO:0003677//DNA binding;GO:0003690//double-stranded DNA binding;GO:0003700//DNA-binding transcription factor activity;GO:0…	GO:0006139//nucleobase-containing compound metabolic process;GO:0006351//transcription, DNA-templated;GO:0006355//regulation of transcription, DNA-templated;GO:0006357//regulation of transcription by RNA polymerase II;GO:0006413//translational initiation;GO:0006725//cellular aromatic compound metabolic process;GO:0006807//nitrogen compound metabolic process;GO:0006950//response to stress;GO:00069…	bHLH
MELO3C002615.2	26	0	1.476	0	1.476	0.001	-10.5275	1.51646e-08	4.22127e-08	--	XP_008442715.1 PREDICTED: ABA-inducible protein PHV A1-like [Cucumis melo]	-	-	-	-	GO:0000276//mitochondrial proton-transporting ATP synthase complex, coupling factor F(o);GO:0005576//extracellular region;GO:0012511//monolayer-surrounded lipid storage body;GO:0016021//integral component of membrane;GO:0045263//proton-transporting ATP synthase complex, coupling factor F(o);GO:0045264//plasma membrane proton-transporting ATP synthase complex, coupling factor F(o)	GO:0008289//lipid binding;GO:0046933//proton-transporting ATP synthase activity, rotational mechanism	GO:0006869//lipid transport;GO:0015986//ATP synthesis coupled proton transport;GO:0042157//lipoprotein metabolic process	--
MELO3C002616.2	232	25	31.791	3.075	31.791	3.075	-3.36996	1.53033e-48	1.25685e-47	PBF	XP_008442727.1 PREDICTED: dof zinc finger protein DOF2.2-like [Cucumis melo]	-	-	-	-	-	GO:0003677//DNA binding	GO:0006355//regulation of transcription, DNA-templated;GO:0010124//phenylacetate catabolic process	Dof
MELO3C002626.2	89	259	2.087	5.452	2.087	5.452	1.38535	7.89819e-16	3.07239e-15	glpV	KAA0057014.1 glycogen phosphorylase 1-like [Cucumis melo var. makuwa] [Cucumis melo]	Metabolism;Metabolism;Metabolism	Global and overview maps;Global and overview maps;Carbohydrate metabolism	ko01100//Metabolic pathways;ko01110//Biosynthesis of secondary metabolites;ko00500//Starch and sucrose metabolism	K00688;K00688;K00688	GO:0005575//cellular_component;GO:0005622//intracellular anatomical structure;GO:0005737//cytoplasm	GO:0000166//nucleotide binding;GO:0003674//molecular_function;GO:0003824//catalytic activity;GO:0004645//1,4-alpha-oligoglucan phosphorylase activity;GO:0005488//binding;GO:0008184//glycogen phosphorylase activity;GO:0008773//[protein-PII] uridylyltransferase activity;GO:0016740//transferase activity;GO:0016757//glycosyltransferase activity;GO:0016758//hexosyltransferase activity;GO:0019842//vita…	GO:0000272//polysaccharide catabolic process;GO:0005975//carbohydrate metabolic process;GO:0005976//polysaccharide metabolic process;GO:0005977//glycogen metabolic process;GO:0005980//glycogen catabolic process;GO:0006073//cellular glucan metabolic process;GO:0006091//generation of precursor metabolites and energy;GO:0006112//energy reserve metabolic process;GO:0008150//biological_process;GO:0008…	--
MELO3C002639.2	24	79.34	0.805	2.39	0.805	2.39	1.56995	1.18408e-06	2.93171e-06	PCMP-E34	XP_016900228.1 PREDICTED: pentatricopeptide repeat-containing protein At1g28690, mitochondrial [Cucumis melo]	-	-	-	-	GO:0005575//cellular_component;GO:0005622//intracellular anatomical structure;GO:0005737//cytoplasm;GO:0005739//mitochondrion;GO:0043226//organelle;GO:0043227//membrane-bounded organelle;GO:0043229//intracellular organelle;GO:0043231//intracellular membrane-bounded organelle	GO:0003674//molecular_function;GO:0003676//nucleic acid binding;GO:0003723//RNA binding;GO:0003824//catalytic activity;GO:0004518//nuclease activity;GO:0004519//endonuclease activity;GO:0005488//binding;GO:0016787//hydrolase activity;GO:0016788//hydrolase activity, acting on ester bonds;GO:0045182//translation regulator activity;GO:0097159//organic cyclic compound binding;GO:1901363//heterocyclic…	GO:0006139//nucleobase-containing compound metabolic process;GO:0006417//regulation of translation;GO:0006725//cellular aromatic compound metabolic process;GO:0006807//nitrogen compound metabolic process;GO:0008150//biological_process;GO:0008152//metabolic process;GO:0009451//RNA modification;GO:0009987//cellular process;GO:0016070//RNA metabolic process;GO:0034641//cellular nitrogen compound met…	--
MELO3C002640.2	0	7.66	0	2.463	0.001	2.463	11.2662	0.0156414	0.0260202	--	-	-	-	-	-	-	-	-	--
MELO3C002646.2	53	148	2.354	5.9	2.354	5.9	1.3256	6.19063e-09	1.76238e-08	PTF2	XP_008443157.1 PREDICTED: transcription factor IIIB 50 kDa subunit [Cucumis melo]	-	-	-	-	GO:0000126//transcription factor TFIIIB complex;GO:0005575//cellular_component;GO:0005622//intracellular anatomical structure;GO:0005634//nucleus;GO:0005667//transcription regulator complex;GO:0032991//protein-containing complex;GO:0043226//organelle;GO:0043227//membrane-bounded organelle;GO:0043229//intracellular organelle;GO:0043231//intracellular membrane-bounded organelle;GO:0090576//RNA poly…	GO:0001016//RNA polymerase III transcription regulatory region sequence-specific DNA binding;GO:0001067//transcription regulatory region nucleic acid binding;GO:0001091//RNA polymerase II general transcription initiation factor binding;GO:0001093//TFIIB-class transcription factor binding;GO:0001098//basal transcription machinery binding;GO:0001099//basal RNA polymerase II transcription machinery …	GO:0000003//reproduction;GO:0003006//developmental process involved in reproduction;GO:0006139//nucleobase-containing compound metabolic process;GO:0006351//transcription, DNA-templated;GO:0006352//DNA-templated transcription, initiation;GO:0006355//regulation of transcription, DNA-templated;GO:0006359//regulation of transcription by RNA polymerase III;GO:0006725//cellular aromatic compound metab…	--
MELO3C002661.2	0	6	0	0.229	0.001	0.229	7.8392	0.0312734	0.0497885	CIPK5	XP_008443358.1 PREDICTED: CBL-interacting serine/threonine-protein kinase 20 [Cucumis melo]	-	-	-	-	GO:0005575//cellular_component;GO:0005622//intracellular anatomical structure;GO:0005737//cytoplasm;GO:0005829//cytosol	GO:0000166//nucleotide binding;GO:0003674//molecular_function;GO:0003824//catalytic activity;GO:0004672//protein kinase activity;GO:0004674//protein serine/threonine kinase activity;GO:0005488//binding;GO:0005524//ATP binding;GO:0016301//kinase activity;GO:0016709//oxidoreductase activity, acting on paired donors, with incorporation or reduction of molecular oxygen, NAD(P)H as one donor, and inco…	GO:0001101//response to acid chemical;GO:0006464//cellular protein modification process;GO:0006468//protein phosphorylation;GO:0006744//ubiquinone biosynthetic process;GO:0006793//phosphorus metabolic process;GO:0006796//phosphate-containing compound metabolic process;GO:0006807//nitrogen compound metabolic process;GO:0007154//cell communication;GO:0007165//signal transduction;GO:0008150//biologi…	--
MELO3C002665.2	257	86	7.414	2.227	7.414	2.227	-1.73515	1.6193e-25	8.43286e-25	OFUT8	XP_008443399.1 PREDICTED: uncharacterized protein At1g04910 isoform X2 [Cucumis melo]	-	-	-	-	GO:0005575//cellular_component;GO:0016020//membrane;GO:0016021//integral component of membrane;GO:0031224//intrinsic component of membrane	GO:0003674//molecular_function;GO:0003824//catalytic activity;GO:0016740//transferase activity;GO:0016757//glycosyltransferase activity	GO:0005975//carbohydrate metabolic process;GO:0005996//monosaccharide metabolic process;GO:0006004//fucose metabolic process;GO:0006464//cellular protein modification process;GO:0006486//protein glycosylation;GO:0006807//nitrogen compound metabolic process;GO:0008150//biological_process;GO:0008152//metabolic process;GO:0009058//biosynthetic process;GO:0009059//macromolecule biosynthetic process;G…	--
MELO3C002669.2	0	7.5	0	0.535	0.001	0.535	9.0634	0.0156414	0.0260202	--	XP_008446702.1 PREDICTED: SAP-like protein BP-73 [Cucumis melo]	-	-	-	-	-	GO:0004386//helicase activity;GO:0008186//ATP-dependent activity, acting on RNA	GO:0006353//DNA-templated transcription, termination	--
MELO3C002670.2	4	20	0.152	0.681	0.152	0.681	2.16358	0.00261354	0.00480517	DOT4	XP_008443463.1 PREDICTED: pentatricopeptide repeat-containing protein DOT4, chloroplastic [Cucumis melo]	-	-	-	-	GO:0005575//cellular_component;GO:0005622//intracellular anatomical structure;GO:0005737//cytoplasm;GO:0009507//chloroplast;GO:0009536//plastid;GO:0043226//organelle;GO:0043227//membrane-bounded organelle;GO:0043229//intracellular organelle;GO:0043231//intracellular membrane-bounded organelle	GO:0003674//molecular_function;GO:0003676//nucleic acid binding;GO:0003677//DNA binding;GO:0003723//RNA binding;GO:0003824//catalytic activity;GO:0004518//nuclease activity;GO:0004519//endonuclease activity;GO:0005488//binding;GO:0008270//zinc ion binding;GO:0016787//hydrolase activity;GO:0016788//hydrolase activity, acting on ester bonds;GO:0043167//ion binding;GO:0043169//cation binding;GO:0045…	GO:0000003//reproduction;GO:0003002//regionalization;GO:0003006//developmental process involved in reproduction;GO:0006139//nucleobase-containing compound metabolic process;GO:0006396//RNA processing;GO:0006397//mRNA processing;GO:0006417//regulation of translation;GO:0006725//cellular aromatic compound metabolic process;GO:0006807//nitrogen compound metabolic process;GO:0006886//intracellular pr…	--
MELO3C002671.2	20	52	0.949	2.214	0.949	2.214	1.22218	0.00185416	0.00347366	RLP51	XP_008443451.1 PREDICTED: receptor-like protein 51 [Cucumis melo]	-	-	-	-	GO:0005575//cellular_component;GO:0005886//plasma membrane;GO:0016020//membrane;GO:0016021//integral component of membrane;GO:0031224//intrinsic component of membrane;GO:0071944//cell periphery	GO:0000166//nucleotide binding;GO:0003674//molecular_function;GO:0003824//catalytic activity;GO:0004672//protein kinase activity;GO:0004674//protein serine/threonine kinase activity;GO:0005488//binding;GO:0005515//protein binding;GO:0005524//ATP binding;GO:0016301//kinase activity;GO:0016740//transferase activity;GO:0016772//transferase activity, transferring phosphorus-containing groups;GO:00167…	GO:0006464//cellular protein modification process;GO:0006468//protein phosphorylation;GO:0006793//phosphorus metabolic process;GO:0006796//phosphate-containing compound metabolic process;GO:0006807//nitrogen compound metabolic process;GO:0008150//biological_process;GO:0008152//metabolic process;GO:0009987//cellular process;GO:0016310//phosphorylation;GO:0019538//protein metabolic process;GO:00362…	--
MELO3C002674.2	2041	420	160.276	29.608	160.276	29.608	-2.4365	2.59004e-269	1.1697e-267	--	KAA0057058.1 DUF1685 domain-containing protein [Cucumis melo var. makuwa] [Cucumis melo]	-	-	-	-	-	-	-	--
MELO3C002675.2	1	18	0.072	1.163	0.072	1.163	4.01371	0.000145836	0.000304551	WRKY65	XP_008443489.1 PREDICTED: probable WRKY transcription factor 65 isoform X1 [Cucumis melo]	-	-	-	-	GO:0005575//cellular_component;GO:0005622//intracellular anatomical structure;GO:0005634//nucleus;GO:0043226//organelle;GO:0043227//membrane-bounded organelle;GO:0043229//intracellular organelle;GO:0043231//intracellular membrane-bounded organelle	GO:0003674//molecular_function;GO:0003676//nucleic acid binding;GO:0003677//DNA binding;GO:0003700//DNA-binding transcription factor activity;GO:0005488//binding;GO:0043565//sequence-specific DNA binding;GO:0097159//organic cyclic compound binding;GO:0140110//transcription regulator activity;GO:1901363//heterocyclic compound binding	GO:0006139//nucleobase-containing compound metabolic process;GO:0006351//transcription, DNA-templated;GO:0006355//regulation of transcription, DNA-templated;GO:0006725//cellular aromatic compound metabolic process;GO:0006807//nitrogen compound metabolic process;GO:0008150//biological_process;GO:0008152//metabolic process;GO:0009058//biosynthetic process;GO:0009059//macromolecule biosynthetic proc…	WRKY
MELO3C002677.2	410	224	15.735	7.717	15.735	7.717	-1.02787	8.66445e-19	3.72545e-18	--	XP_008443516.1 PREDICTED: uncharacterized protein LOC103487085 [Cucumis melo]	-	-	-	-	-	GO:0003824//catalytic activity;GO:0016655//oxidoreductase activity, acting on NAD(P)H, quinone or similar compound as acceptor;GO:0016757//glycosyltransferase activity	GO:0005975//carbohydrate metabolic process;GO:0006813//potassium ion transport;GO:0008152//metabolic process	--
MELO3C002678.2	3573	8040	99.118	200.222	99.118	200.222	1.01438	1.57072e-182	4.36918e-181	PUB17	XP_008443533.1 PREDICTED: U-box domain-containing protein 17 [Cucumis melo]	-	-	-	-	GO:0000221//vacuolar proton-transporting V-type ATPase, V1 domain;GO:0005575//cellular_component;GO:0005622//intracellular anatomical structure;GO:0005634//nucleus;GO:0005737//cytoplasm;GO:0043226//organelle;GO:0043227//membrane-bounded organelle;GO:0043229//intracellular organelle;GO:0043231//intracellular membrane-bounded organelle	GO:0003674//molecular_function;GO:0003824//catalytic activity;GO:0004842//ubiquitin-protein transferase activity;GO:0005515//protein binding;GO:0008270//zinc ion binding;GO:0016740//transferase activity;GO:0019787//ubiquitin-like protein transferase activity;GO:0140096//catalytic activity, acting on a protein	GO:0002376//immune system process;GO:0006464//cellular protein modification process;GO:0006807//nitrogen compound metabolic process;GO:0006950//response to stress;GO:0006952//defense response;GO:0006955//immune response;GO:0008150//biological_process;GO:0008152//metabolic process;GO:0009605//response to external stimulus;GO:0009607//response to biotic stimulus;GO:0009987//cellular process;GO:0016…	--
MELO3C002684.2	61	192	7.436	21.01	7.436	21.01	1.49848	2.57447e-13	9.10376e-13	--	KAA0044701.1 hypothetical protein E6C27_scaffold46G004570 [Cucumis melo var. makuwa] [Cucumis melo]	-	-	-	-	GO:0005575//cellular_component	GO:0004722//protein serine/threonine phosphatase activity	GO:0008150//biological_process	--
MELO3C002687.2	4	20	0.128	0.576	0.128	0.576	2.16993	0.00261354	0.00480517	DRP4C	XP_008443645.1 PREDICTED: dynamin-related protein 4C-like [Cucumis melo]	-	-	-	-	GO:0005737//cytoplasm;GO:0009898//cytoplasmic side of plasma membrane;GO:0055052//ATP-binding cassette (ABC) transporter complex, substrate-binding subunit-containing	GO:0003924//GTPase activity;GO:0005524//ATP binding;GO:0005525//GTP binding;GO:0015412//ABC-type molybdate transporter activity;GO:0043022//ribosome binding	GO:0015689//molybdate ion transport;GO:0042254//ribosome biogenesis	--
MELO3C002689.2	931	481	46.165	21.411	46.165	21.411	-1.10845	7.3422e-44	5.5435e-43	ILK1	XP_008443655.1 PREDICTED: serine/threonine-protein kinase STY8-like [Cucumis melo]	-	-	-	-	-	GO:0004672//protein kinase activity;GO:0005515//protein binding;GO:0005524//ATP binding	GO:0006468//protein phosphorylation	--
MELO3C002694.2	158	31	3.697	0.651	3.697	0.651	-2.50563	2.13491e-25	1.10591e-24	TPS1	KAA0057077.1 alpha,alpha-trehalose-phosphate synthase [Cucumis melo var. makuwa] [Cucumis melo]	Metabolism;Metabolism;Metabolism	Global and overview maps;Global and overview maps;Carbohydrate metabolism	ko01100//Metabolic pathways;ko01110//Biosynthesis of secondary metabolites;ko00500//Starch and sucrose metabolism	K16055;K16055;K16055	GO:0005575//cellular_component;GO:0005576//extracellular region;GO:0005618//cell wall;GO:0005622//intracellular anatomical structure;GO:0005737//cytoplasm;GO:0005773//vacuole;GO:0030312//external encapsulating structure;GO:0043226//organelle;GO:0043227//membrane-bounded organelle;GO:0043229//intracellular organelle;GO:0043231//intracellular membrane-bounded organelle;GO:0071944//cell periphery	GO:0003674//molecular_function;GO:0003824//catalytic activity;GO:0003825//alpha,alpha-trehalose-phosphate synthase (UDP-forming) activity;GO:0004805//trehalose-phosphatase activity;GO:0008194//UDP-glycosyltransferase activity;GO:0016740//transferase activity;GO:0016757//glycosyltransferase activity;GO:0016758//hexosyltransferase activity;GO:0016787//hydrolase activity;GO:0016788//hydrolase activi…	GO:0000003//reproduction;GO:0003006//developmental process involved in reproduction;GO:0005975//carbohydrate metabolic process;GO:0005984//disaccharide metabolic process;GO:0005991//trehalose metabolic process;GO:0005992//trehalose biosynthetic process;GO:0006793//phosphorus metabolic process;GO:0006796//phosphate-containing compound metabolic process;GO:0006950//response to stress;GO:0006970//re…	--
MELO3C002695.2	50	254	3.662	16.701	3.662	16.701	2.18923	2.41142e-28	1.3446e-27	CXE18	ABQ53633.1 esterase [Cucumis melo]	-	-	-	-	-	GO:0008236//serine-type peptidase activity;GO:0016787//hydrolase activity	GO:0006508//proteolysis	--
MELO3C002697.2	1	38	0.039	1.343	0.039	1.343	5.10584	5.69665e-10	1.71778e-09	EXO1	XP_008443763.1 PREDICTED: exonuclease 1 [Cucumis melo]	Genetic Information Processing	Replication and repair	ko03430//Mismatch repair	K10746	GO:0005575//cellular_component;GO:0005622//intracellular anatomical structure;GO:0005634//nucleus;GO:0005852//eukaryotic translation initiation factor 3 complex;GO:0043226//organelle;GO:0043227//membrane-bounded organelle;GO:0043229//intracellular organelle;GO:0043231//intracellular membrane-bounded organelle	GO:0003674//molecular_function;GO:0003676//nucleic acid binding;GO:0003677//DNA binding;GO:0003743//translation initiation factor activity;GO:0003824//catalytic activity;GO:0003887//DNA-directed DNA polymerase activity;GO:0004518//nuclease activity;GO:0004519//endonuclease activity;GO:0004527//exonuclease activity;GO:0004529//exodeoxyribonuclease activity;GO:0004536//deoxyribonuclease activity;GO…	GO:0006139//nucleobase-containing compound metabolic process;GO:0006259//DNA metabolic process;GO:0006260//DNA replication;GO:0006281//DNA repair;GO:0006413//translational initiation;GO:0006725//cellular aromatic compound metabolic process;GO:0006807//nitrogen compound metabolic process;GO:0006950//response to stress;GO:0006974//cellular response to DNA damage stimulus;GO:0008150//biological_proc…	--
MELO3C002702.2	8	0	0.773	0	0.773	0.001	-9.59432	0.00782344	0.0135555	PM19L	XP_008443837.1 PREDICTED: uncharacterized protein LOC103487332 [Cucumis melo]	-	-	-	-	-	-	-	--
MELO3C002703.2	3415	8016	258.72	545.17	258.72	545.17	1.07531	1.21537e-202	3.82714e-201	RPL32A	XP_008443854.1 PREDICTED: 60S ribosomal protein L32-1 [Cucumis melo]	Genetic Information Processing	Translation	ko03010//Ribosome	K02912	GO:0005575//cellular_component;GO:0005622//intracellular anatomical structure;GO:0005634//nucleus;GO:0005730//nucleolus;GO:0005737//cytoplasm;GO:0005829//cytosol;GO:0005840//ribosome;GO:0005844//polysome;GO:0015934//large ribosomal subunit;GO:0022625//cytosolic large ribosomal subunit;GO:0022626//cytosolic ribosome;GO:0031974//membrane-enclosed lumen;GO:0031981//nuclear lumen;GO:0032991//protein-…	GO:0003674//molecular_function;GO:0003735//structural constituent of ribosome;GO:0005198//structural molecule activity	GO:0006412//translation;GO:0006518//peptide metabolic process;GO:0006807//nitrogen compound metabolic process;GO:0008150//biological_process;GO:0008152//metabolic process;GO:0009058//biosynthetic process;GO:0009059//macromolecule biosynthetic process;GO:0009987//cellular process;GO:0010467//gene expression;GO:0019538//protein metabolic process;GO:0034641//cellular nitrogen compound metabolic proc…	--
MELO3C002719.2	1177	3435	111.773	292.834	111.773	292.834	1.38951	1.21721e-171	3.17366e-170	RPL18A	XP_008444078.1 PREDICTED: 60S ribosomal protein L18a [Cucumis melo]	Genetic Information Processing	Translation	ko03010//Ribosome	K02882	GO:0005840//ribosome	GO:0003735//structural constituent of ribosome	GO:0006412//translation	--
MELO3C002722.2	341	1491	14.274	56.029	14.274	56.029	1.97278	8.67875e-131	1.70909e-129	KAS1	XP_008444105.1 PREDICTED: 3-oxoacyl-[acyl-carrier-protein] synthase I, chloroplastic [Cucumis melo]	Metabolism;Metabolism;Metabolism;Metabolism	Global and overview maps;Global and overview maps;Lipid metabolism;Metabolism of cofactors and vitamins	ko01100//Metabolic pathways;ko01212//Fatty acid metabolism;ko00061//Fatty acid biosynthesis;ko00780//Biotin metabolism	K09458;K09458;K09458;K09458	GO:0005575//cellular_component;GO:0005622//intracellular anatomical structure;GO:0005737//cytoplasm;GO:0009507//chloroplast;GO:0009532//plastid stroma;GO:0009536//plastid;GO:0009570//chloroplast stroma;GO:0043226//organelle;GO:0043227//membrane-bounded organelle;GO:0043229//intracellular organelle;GO:0043231//intracellular membrane-bounded organelle	GO:0003674//molecular_function;GO:0003824//catalytic activity;GO:0003985//acetyl-CoA C-acetyltransferase activity;GO:0003988//acetyl-CoA C-acyltransferase activity;GO:0004312//fatty acid synthase activity;GO:0004315//3-oxoacyl-[acyl-carrier-protein] synthase activity;GO:0005515//protein binding;GO:0016740//transferase activity;GO:0016746//acyltransferase activity;GO:0016747//acyltransferase activ…	GO:0006082//organic acid metabolic process;GO:0006629//lipid metabolic process;GO:0006631//fatty acid metabolic process;GO:0006633//fatty acid biosynthetic process;GO:0008150//biological_process;GO:0008152//metabolic process;GO:0008610//lipid biosynthetic process;GO:0009058//biosynthetic process;GO:0009062//fatty acid catabolic process;GO:0009987//cellular process;GO:0016053//organic acid biosynt…	--
MELO3C002726.2	38	107	1.471	3.718	1.471	3.718	1.33773	5.53067e-07	1.39912e-06	--	XP_008444181.1 PREDICTED: uncharacterized protein LOC103487596 [Cucumis melo]	-	-	-	-	-	-	-	--
MELO3C002729.2	76	1169	3.59	49.569	3.59	49.569	3.78738	6.75532e-213	2.27367e-211	PUP10	XP_008444206.1 PREDICTED: probable purine permease 10 [Cucumis melo]	-	-	-	-	GO:0016020//membrane;GO:0016021//integral component of membrane	GO:0015643//toxic substance binding	GO:0030153//bacteriocin immunity	--
MELO3C002731.2	117	53	6.443	2.62	6.443	2.62	-1.29817	1.80817e-08	5.01045e-08	PUP10	XP_008444229.1 PREDICTED: probable purine permease 10 isoform X1 [Cucumis melo]	-	-	-	-	-	GO:0019888//protein phosphatase regulator activity	-	--
MELO3C002732.2	104	286	3.614	8.923	3.614	8.923	1.30393	7.99813e-16	3.10941e-15	RWA3	XP_008444277.1 PREDICTED: protein REDUCED WALL ACETYLATION 3 [Cucumis melo]	-	-	-	-	-	-	-	--
MELO3C002736.2	332	1867	19.028	96.056	19.028	96.056	2.33575	5.8198e-200	1.80358e-198	Cacybp	XP_008444340.1 PREDICTED: calcyclin-binding protein [Cucumis melo]	-	-	-	-	-	-	-	--
MELO3C002741.2	374	207	40.19	19.969	40.19	19.969	-1.00907	1.00944e-16	4.04581e-16	--	XP_008444384.1 PREDICTED: protein TIFY 5A-like [Cucumis melo]	-	-	-	-	-	-	-	--
MELO3C002746.2	722	1839	31.821	72.761	31.821	72.761	1.19319	1.51155e-74	1.79359e-73	E1-BETA-2	XP_008444408.1 PREDICTED: pyruvate dehydrogenase E1 component subunit beta-3, chloroplastic-like [Cucumis melo]	Metabolism;Metabolism;Metabolism;Metabolism;Metabolism;Metabolism	Global and overview maps;Global and overview maps;Global and overview maps;Carbohydrate metabolism;Carbohydrate metabolism;Carbohydrate metabolism	ko01100//Metabolic pathways;ko01110//Biosynthesis of secondary metabolites;ko01200//Carbon metabolism;ko00010//Glycolysis / Gluconeogenesis;ko00620//Pyruvate metabolism;ko00020//Citrate cycle (TCA cycle)	K00162;K00162;K00162;K00162;K00162;K00162	GO:0005575//cellular_component;GO:0005622//intracellular anatomical structure;GO:0005737//cytoplasm;GO:0009507//chloroplast;GO:0009536//plastid;GO:0043226//organelle;GO:0043227//membrane-bounded organelle;GO:0043229//intracellular organelle;GO:0043231//intracellular membrane-bounded organelle	GO:0003674//molecular_function;GO:0003824//catalytic activity;GO:0004738//pyruvate dehydrogenase activity;GO:0004739//pyruvate dehydrogenase (acetyl-transferring) activity;GO:0008661//1-deoxy-D-xylulose-5-phosphate synthase activity;GO:0016491//oxidoreductase activity;GO:0016624//oxidoreductase activity, acting on the aldehyde or oxo group of donors, disulfide as acceptor;GO:0016903//oxidoreducta…	GO:0005975//carbohydrate metabolic process;GO:0006082//organic acid metabolic process;GO:0006090//pyruvate metabolic process;GO:0006091//generation of precursor metabolites and energy;GO:0006096//glycolytic process;GO:0006139//nucleobase-containing compound metabolic process;GO:0006163//purine nucleotide metabolic process;GO:0006164//purine nucleotide biosynthetic process;GO:0006165//nucleoside d…	--
MELO3C002748.2	5	34	0.462	2.82	0.462	2.82	2.60973	2.47469e-05	5.52804e-05	--	XP_004149673.1 uncharacterized protein LOC101204886 [Cucumis sativus]	-	-	-	-	-	GO:0003674//molecular_function;GO:0070205//2-succinyl-6-hydroxy-2,4-cyclohexadiene-1-carboxylate synthase activity	GO:0009058//biosynthetic process;GO:0009234//menaquinone biosynthetic process;GO:0015979//photosynthesis	--
MELO3C002759.2	218	2437	17.252	173.129	17.252	173.129	3.32701	0	0	EP3	XP_008444611.1 PREDICTED: endochitinase EP3-like [Cucumis melo]	Metabolism;Metabolism	Global and overview maps;Carbohydrate metabolism	ko01100//Metabolic pathways;ko00520//Amino sugar and nucleotide sugar metabolism	K01183;K01183	GO:0005575//cellular_component;GO:0005618//cell wall;GO:0030312//external encapsulating structure;GO:0071944//cell periphery	GO:0003674//molecular_function;GO:0003824//catalytic activity;GO:0004553//hydrolase activity, hydrolyzing O-glycosyl compounds;GO:0004568//chitinase activity;GO:0005488//binding;GO:0008061//chitin binding;GO:0016787//hydrolase activity;GO:0016798//hydrolase activity, acting on glycosyl bonds;GO:0097367//carbohydrate derivative binding	GO:0000003//reproduction;GO:0000272//polysaccharide catabolic process;GO:0003006//developmental process involved in reproduction;GO:0005975//carbohydrate metabolic process;GO:0005976//polysaccharide metabolic process;GO:0006022//aminoglycan metabolic process;GO:0006026//aminoglycan catabolic process;GO:0006030//chitin metabolic process;GO:0006032//chitin catabolic process;GO:0006040//amino sugar …	--
MELO3C002768.2	18	160	1.26	10.052	1.26	10.052	2.99599	1.62718e-25	8.46939e-25	MTERF1	XP_008444692.1 PREDICTED: transcription termination factor MTEF1, chloroplastic [Cucumis melo]	-	-	-	-	-	GO:0003690//double-stranded DNA binding;GO:0008270//zinc ion binding	GO:0006355//regulation of transcription, DNA-templated	--
MELO3C002769.2	39	21	1.733	0.838	1.733	0.838	-1.04825	0.00629421	0.0110517	At4g12770	XP_008444679.1 PREDICTED: uncharacterized protein LOC103487941 [Cucumis melo]	-	-	-	-	-	-	-	--
MELO3C002771.2	301	711	6.222	13.193	6.222	13.193	1.08432	2.28746e-27	1.246e-26	ARF6	XP_008444734.1 PREDICTED: auxin response factor 6-like [Cucumis melo]	-	-	-	-	GO:0005634//nucleus	GO:0003677//DNA binding	GO:0006355//regulation of transcription, DNA-templated;GO:0009725//response to hormone	ARF
MELO3C002791.2	16.2	38	0.916	1.929	0.916	1.929	1.07443	0.0199992	0.032856	--	XP_008444898.1 PREDICTED: uncharacterized protein LOC103488108 isoform X1 [Cucumis melo]	-	-	-	-	-	-	-	--
MELO3C002796.2	444	104	12.621	2.654	12.621	2.654	-2.24959	3.2453e-59	3.11852e-58	APSR1	XP_008444972.1 PREDICTED: uncharacterized protein LOC103488153 [Cucumis melo]	-	-	-	-	-	-	-	--
MELO3C002801.2	196	469	5.061	10.871	5.061	10.871	1.10299	2.89561e-19	1.26477e-18	PIGO	XP_008445107.1 PREDICTED: GPI ethanolamine phosphate transferase 3 isoform X1 [Cucumis melo]	Metabolism;Metabolism	Global and overview maps;Glycan biosynthesis and metabolism	ko01100//Metabolic pathways;ko00563//Glycosylphosphatidylinositol (GPI)-anchor biosynthesis	K05288;K05288	-	GO:0008484//sulfuric ester hydrolase activity	-	--
MELO3C002809.2	3	105	0.328	10.292	0.328	10.292	4.97168	5.92172e-25	3.02585e-24	--	XP_008445240.1 PREDICTED: uncharacterized protein LOC103488324 [Cucumis melo]	-	-	-	-	-	-	-	--
MELO3C002816.2	1121	2831	57.041	129.318	57.041	129.318	1.18085	1.06754e-110	1.7873e-109	YchF1	XP_008445378.1 PREDICTED: obg-like ATPase 1 [Cucumis melo]	-	-	-	-	GO:0005575//cellular_component;GO:0005622//intracellular anatomical structure;GO:0005634//nucleus;GO:0005730//nucleolus;GO:0005737//cytoplasm;GO:0005829//cytosol;GO:0005911//cell-cell junction;GO:0009506//plasmodesma;GO:0030054//cell junction;GO:0031974//membrane-enclosed lumen;GO:0031981//nuclear lumen;GO:0043226//organelle;GO:0043227//membrane-bounded organelle;GO:0043228//non-membrane-bounded …	GO:0000166//nucleotide binding;GO:0001882//nucleoside binding;GO:0001883//purine nucleoside binding;GO:0003674//molecular_function;GO:0003824//catalytic activity;GO:0003924//GTPase activity;GO:0005488//binding;GO:0005524//ATP binding;GO:0005525//GTP binding;GO:0016462//pyrophosphatase activity;GO:0016772//transferase activity, transferring phosphorus-containing groups;GO:0016787//hydrolase activi…	GO:0006400//tRNA modification;GO:0006950//response to stress;GO:0006970//response to osmotic stress;GO:0008150//biological_process;GO:0009628//response to abiotic stimulus;GO:0009651//response to salt stress;GO:0010035//response to inorganic substance;GO:0010038//response to metal ion;GO:0015809//arginine transport;GO:0015819//lysine transport;GO:0015822//ornithine transport;GO:0042221//response …	--
MELO3C002829.2	26	12	1.704	0.706	1.704	0.706	-1.27119	0.0139417	0.0233902	Os02g0491700	XP_008445501.1 PREDICTED: putative germin-like protein 2-1 [Cucumis melo]	-	-	-	-	-	-	-	--
MELO3C002832.2	48	154	2.374	6.839	2.374	6.839	1.52647	1.99e-11	6.45992e-11	--	XP_008445595.1 PREDICTED: uncharacterized protein LOC103488573 [Cucumis melo]	-	-	-	-	-	-	-	--
MELO3C002839.2	146	14944	7.306	671.336	7.306	671.336	6.52181	0	0	At1g30760	XP_008445619.2 PREDICTED: flavin-dependent oxidoreductase FOX5-like [Cucumis melo]	Metabolism;Metabolism;Metabolism	Global and overview maps;Global and overview maps;Biosynthesis of other secondary metabolites	ko01100//Metabolic pathways;ko01110//Biosynthesis of secondary metabolites;ko00940//Phenylpropanoid biosynthesis	K22395;K22395;K22395	-	GO:0000166//nucleotide binding;GO:0003674//molecular_function;GO:0003824//catalytic activity;GO:0005488//binding;GO:0016491//oxidoreductase activity;GO:0016614//oxidoreductase activity, acting on CH-OH group of donors;GO:0036094//small molecule binding;GO:0043167//ion binding;GO:0043168//anion binding;GO:0050660//flavin adenine dinucleotide binding;GO:0097159//organic cyclic compound binding;GO:1…	GO:0005975//carbohydrate metabolic process;GO:0006807//nitrogen compound metabolic process;GO:0008150//biological_process;GO:0008152//metabolic process;GO:0009058//biosynthetic process;GO:0009820//alkaloid metabolic process;GO:0009821//alkaloid biosynthetic process;GO:0009987//cellular process;GO:0034641//cellular nitrogen compound metabolic process;GO:0035834//indole alkaloid metabolic process;G…	--
MELO3C002843.2	1	391	0.044	15.379	0.044	15.379	8.44924	1.52358e-103	2.40078e-102	At1g30700	XP_008445642.1 PREDICTED: reticuline oxidase-like protein [Cucumis melo]	-	-	-	-	-	GO:0016491//oxidoreductase activity;GO:0050660//flavin adenine dinucleotide binding	GO:0005975//carbohydrate metabolic process	--
MELO3C002844.2	1	52	0.046	2.164	0.046	2.164	5.55592	6.47897e-13	2.25198e-12	At1g30760	XP_008445653.1 PREDICTED: tetrahydrocannabinolic acid synthase-like [Cucumis melo]	-	-	-	-	-	GO:0016491//oxidoreductase activity;GO:0050660//flavin adenine dinucleotide binding	GO:0005975//carbohydrate metabolic process	--
MELO3C002853.2	24	230	0.95	8.174	0.95	8.174	3.10504	1.64362e-37	1.10602e-36	CBDAS	XP_008445721.1 PREDICTED: tetrahydrocannabinolic acid synthase-like [Cucumis melo]	-	-	-	-	-	GO:0016491//oxidoreductase activity;GO:0050660//flavin adenine dinucleotide binding	GO:0005975//carbohydrate metabolic process	--
MELO3C002863.2	175	68	7.378	2.574	7.378	2.574	-1.51922	4.62029e-15	1.75096e-14	PATL4	XP_008445767.1 PREDICTED: patellin-4 [Cucumis melo]	-	-	-	-	GO:0005575//cellular_component;GO:0005622//intracellular anatomical structure;GO:0005634//nucleus;GO:0005737//cytoplasm;GO:0005829//cytosol;GO:0005886//plasma membrane;GO:0016020//membrane;GO:0043226//organelle;GO:0043227//membrane-bounded organelle;GO:0043229//intracellular organelle;GO:0043231//intracellular membrane-bounded organelle;GO:0071944//cell periphery	GO:0003674//molecular_function;GO:0005488//binding;GO:0008289//lipid binding	GO:0007049//cell cycle;GO:0008150//biological_process;GO:0009987//cellular process;GO:0051301//cell division	--
MELO3C002874.2	13366	3263	1123.04	246.118	1123.04	246.118	-2.18998	0	0	--	NP_001284457.1 protein PHLOEM PROTEIN 2-LIKE A1-like [Cucumis melo]	-	-	-	-	-	-	-	--
MELO3C002900.2	415	989	27.267	58.334	27.267	58.334	1.09718	1.1574e-37	7.82879e-37	RBL19	XP_008465676.1 PREDICTED: rhomboid-like protein 19 [Cucumis melo]	-	-	-	-	GO:0000139//Golgi membrane;GO:0005575//cellular_component;GO:0005622//intracellular anatomical structure;GO:0005634//nucleus;GO:0005737//cytoplasm;GO:0005794//Golgi apparatus;GO:0005795//Golgi stack;GO:0005798//Golgi-associated vesicle;GO:0012505//endomembrane system;GO:0016020//membrane;GO:0016021//integral component of membrane;GO:0017119//Golgi transport complex;GO:0030135//coated vesicle;GO:0…	GO:0003674//molecular_function;GO:0004252//serine-type endopeptidase activity;GO:0005488//binding;GO:0005515//protein binding;GO:0042802//identical protein binding	GO:0006464//cellular protein modification process;GO:0006486//protein glycosylation;GO:0006807//nitrogen compound metabolic process;GO:0006810//transport;GO:0006888//endoplasmic reticulum to Golgi vesicle-mediated transport;GO:0006890//retrograde vesicle-mediated transport, Golgi to endoplasmic reticulum;GO:0008104//protein localization;GO:0008150//biological_process;GO:0008152//metabolic process…	--
MELO3C002906.2	173	417	8.162	17.662	8.162	17.662	1.11365	1.19815e-17	4.96393e-17	rnhA	XP_008465682.1 PREDICTED: uncharacterized protein LOC103503315 isoform X1 [Cucumis melo]	-	-	-	-	-	GO:0003676//nucleic acid binding;GO:0004523//RNA-DNA hybrid ribonuclease activity	-	--
MELO3C002910.2	4319	2003	139.64	58.135	139.64	58.135	-1.26423	8.86133e-209	2.90257e-207	CYCD1-1	XP_008465687.1 PREDICTED: cyclin-D1-1-like [Cucumis melo]	-	-	-	-	-	-	-	--
MELO3C002921.2	1841	385	341.712	64.151	341.712	64.151	-2.41324	3.86616e-243	1.53042e-241	--	KAE8648502.1 hypothetical protein Csa_008487 [Cucumis sativus]	-	-	-	-	-	GO:0004869//cysteine-type endopeptidase inhibitor activity	-	--
MELO3C002925.2	70	17	11.763	2.565	11.763	2.565	-2.19723	2.78094e-10	8.53844e-10	--	KAA0040524.1 Cystatin [Cucumis melo var. makuwa] [Cucumis melo]	-	-	-	-	-	GO:0004869//cysteine-type endopeptidase inhibitor activity	-	--
MELO3C002939.2	182	458	11.059	24.984	11.059	24.984	1.17578	7.52656e-21	3.43963e-20	--	XP_008465719.1 PREDICTED: uncharacterized protein LOC103503334 isoform X1 [Cucumis melo]	-	-	-	-	-	GO:0005515//protein binding	-	--
MELO3C002952.2	14371	7849	430.546	211.097	430.546	211.097	-1.02826	5.92856e-304	3.09155e-302	PHO1;H3	XP_008465732.1 PREDICTED: phosphate transporter PHO1 homolog 3-like [Cucumis melo]	-	-	-	-	GO:0016021//integral component of membrane	-	-	--
MELO3C002962.2	23	10	1.352	0.528	1.352	0.528	-1.35649	0.0136065	0.0228587	--	TYJ96032.1 serine/threonine-protein phosphatase 6 regulatory ankyrin repeat subunit B-like [Cucumis melo var. makuwa] [Cucumis melo]	-	-	-	-	-	GO:0005515//protein binding	-	--
MELO3C002981.2	448	1291	37.07	95.896	37.07	95.896	1.37122	1.10765e-67	1.19603e-66	At1g26690	KAA0066595.1 transmembrane emp24 domain-containing protein p24delta9-like [Cucumis melo var. makuwa] [Cucumis melo]	-	-	-	-	GO:0000139//Golgi membrane;GO:0005575//cellular_component;GO:0005622//intracellular anatomical structure;GO:0005737//cytoplasm;GO:0005783//endoplasmic reticulum;GO:0005789//endoplasmic reticulum membrane;GO:0005793//endoplasmic reticulum-Golgi intermediate compartment;GO:0005794//Golgi apparatus;GO:0005798//Golgi-associated vesicle;GO:0005801//cis-Golgi network;GO:0005886//plasma membrane;GO:0012…	GO:0000149//SNARE binding;GO:0003674//molecular_function;GO:0005488//binding;GO:0005515//protein binding;GO:0019905//syntaxin binding;GO:0044877//protein-containing complex binding	GO:0001655//urogenital system development;GO:0001822//kidney development;GO:0006810//transport;GO:0006886//intracellular protein transport;GO:0006887//exocytosis;GO:0006890//retrograde vesicle-mediated transport, Golgi to endoplasmic reticulum;GO:0006900//vesicle budding from membrane;GO:0006903//vesicle targeting;GO:0006996//organelle organization;GO:0007030//Golgi organization;GO:0007275//multi…	--
MELO3C002999.2	37	182	1.649	7.28	1.649	7.28	2.14235	2.66034e-20	1.19264e-19	--	XP_008465772.1 PREDICTED: receptor-like protein kinase At3g21340 [Cucumis melo]	-	-	-	-	GO:0005575//cellular_component;GO:0005886//plasma membrane;GO:0016020//membrane;GO:0016021//integral component of membrane;GO:0031224//intrinsic component of membrane;GO:0071944//cell periphery	GO:0000166//nucleotide binding;GO:0003674//molecular_function;GO:0003824//catalytic activity;GO:0004672//protein kinase activity;GO:0004674//protein serine/threonine kinase activity;GO:0005488//binding;GO:0005524//ATP binding;GO:0016301//kinase activity;GO:0016740//transferase activity;GO:0016772//transferase activity, transferring phosphorus-containing groups;GO:0016773//phosphotransferase activ…	GO:0006464//cellular protein modification process;GO:0006468//protein phosphorylation;GO:0006793//phosphorus metabolic process;GO:0006796//phosphate-containing compound metabolic process;GO:0006807//nitrogen compound metabolic process;GO:0008150//biological_process;GO:0008152//metabolic process;GO:0009987//cellular process;GO:0016310//phosphorylation;GO:0019538//protein metabolic process;GO:00362…	--
MELO3C003002.2	1	25	0.069	1.551	0.069	1.551	4.49046	1.56949e-06	3.8528e-06	RAV1	XP_008465773.1 PREDICTED: AP2/ERF and B3 domain-containing transcription factor RAV1-like [Cucumis melo]	-	-	-	-	-	GO:0003677//DNA binding;GO:0003700//DNA-binding transcription factor activity;GO:0004049//anthranilate synthase activity	GO:0000162//tryptophan biosynthetic process;GO:0006355//regulation of transcription, DNA-templated	RAV
MELO3C003017.2	380	1047	15.371	38.019	15.371	38.019	1.30651	4.98926e-52	4.31513e-51	CSE	XP_008465780.1 PREDICTED: caffeoylshikimate esterase [Cucumis melo]	Metabolism;Metabolism;Metabolism	Global and overview maps;Global and overview maps;Biosynthesis of other secondary metabolites	ko01100//Metabolic pathways;ko01110//Biosynthesis of secondary metabolites;ko00940//Phenylpropanoid biosynthesis	K18368;K18368;K18368	-	GO:0003674//molecular_function;GO:0003824//catalytic activity;GO:0008236//serine-type peptidase activity;GO:0016787//hydrolase activity;GO:0018738//S-formylglutathione hydrolase activity;GO:0047570//3-oxoadipate enol-lactonase activity;GO:0070205//2-succinyl-6-hydroxy-2,4-cyclohexadiene-1-carboxylate synthase activity	GO:0006508//proteolysis;GO:0009058//biosynthetic process;GO:0009102//biotin biosynthetic process;GO:0009234//menaquinone biosynthetic process;GO:0015979//photosynthesis;GO:0042952//beta-ketoadipate pathway;GO:0046292//formaldehyde metabolic process	--
MELO3C003023.2	486	248	31.728	14.534	31.728	14.534	-1.12632	6.62311e-25	3.37718e-24	--	XP_008465783.1 PREDICTED: uncharacterized protein LOC103503385 [Cucumis melo]	-	-	-	-	-	-	-	--
MELO3C003032.2	44	15	3.24	0.992	3.24	0.992	-1.70758	4.33203e-05	9.47465e-05	GRP-2	XP_008465791.1 PREDICTED: cold shock protein 2-like [Cucumis melo]	-	-	-	-	-	GO:0003676//nucleic acid binding;GO:0008270//zinc ion binding;GO:0016896//exoribonuclease activity, producing 5'-phosphomonoesters	GO:0006401//RNA catabolic process;GO:0008156//negative regulation of DNA replication;GO:0009409//response to cold	--
MELO3C003038.2	4728	2436	528.225	244.317	528.225	244.317	-1.1124	3.25346e-179	8.88567e-178	At1g77710	XP_023547732.1 ubiquitin-fold modifier 1-like [Cucurbita pepo subsp. pepo] [Cucurbita pepo]	-	-	-	-	GO:0005575//cellular_component;GO:0005622//intracellular anatomical structure;GO:0005634//nucleus;GO:0005737//cytoplasm;GO:0005783//endoplasmic reticulum;GO:0012505//endomembrane system;GO:0043226//organelle;GO:0043227//membrane-bounded organelle;GO:0043229//intracellular organelle;GO:0043231//intracellular membrane-bounded organelle	GO:0003674//molecular_function	GO:0003008//system process;GO:0006464//cellular protein modification process;GO:0006807//nitrogen compound metabolic process;GO:0006950//response to stress;GO:0008150//biological_process;GO:0008152//metabolic process;GO:0009966//regulation of signal transduction;GO:0009987//cellular process;GO:0010646//regulation of cell communication;GO:0010941//regulation of cell death;GO:0019538//protein metab…	--
MELO3C003056.2	0	6	0	0.583	0.001	0.583	9.18735	0.0312734	0.0497885	--	XP_008465843.1 PREDICTED: uncharacterized protein LOC103503437 [Cucumis melo]	-	-	-	-	-	-	GO:0070206//protein trimerization;GO:0071705//nitrogen compound transport	--
MELO3C003066.2	8261.43	492.3	713.973	38.194	713.973	38.194	-4.22445	0	0	PP2A4	XP_008465821.1 PREDICTED: uncharacterized protein PHLOEM PROTEIN 2-LIKE A4-like [Cucumis melo]	-	-	-	-	-	-	-	--
MELO3C003071.2	98	565	5.021	25.987	5.021	25.987	2.37174	1.15807e-66	1.22743e-65	TOP6A	XP_008447225.1 PREDICTED: DNA topoisomerase 6 subunit A [Cucumis melo]	-	-	-	-	GO:0000228//nuclear chromosome;GO:0005575//cellular_component;GO:0005622//intracellular anatomical structure;GO:0005634//nucleus;GO:0005694//chromosome;GO:0031974//membrane-enclosed lumen;GO:0031981//nuclear lumen;GO:0043226//organelle;GO:0043227//membrane-bounded organelle;GO:0043228//non-membrane-bounded organelle;GO:0043229//intracellular organelle;GO:0043231//intracellular membrane-bounded or…	GO:0000166//nucleotide binding;GO:0003674//molecular_function;GO:0003676//nucleic acid binding;GO:0003677//DNA binding;GO:0003824//catalytic activity;GO:0003916//DNA topoisomerase activity;GO:0003918//DNA topoisomerase type II (double strand cut, ATP-hydrolyzing) activity;GO:0004518//nuclease activity;GO:0004519//endonuclease activity;GO:0004520//endodeoxyribonuclease activity;GO:0004536//deoxyri…	GO:0000003//reproduction;GO:0000280//nuclear division;GO:0000706//meiotic DNA double-strand break processing;GO:0000729//DNA double-strand break processing;GO:0000737//DNA catabolic process, endonucleolytic;GO:0001708//cell fate specification;GO:0006139//nucleobase-containing compound metabolic process;GO:0006259//DNA metabolic process;GO:0006265//DNA topological change;GO:0006281//DNA repair;GO:…	--
MELO3C003072.2	1	10	0.044	0.393	0.044	0.393	3.15895	0.0117402	0.0198823	At2g37240	XP_008447212.1 PREDICTED: thioredoxin-like protein AAED1, chloroplastic [Cucumis melo]	-	-	-	-	GO:0005575//cellular_component;GO:0005622//intracellular anatomical structure;GO:0005737//cytoplasm;GO:0009507//chloroplast;GO:0009536//plastid;GO:0043226//organelle;GO:0043227//membrane-bounded organelle;GO:0043229//intracellular organelle;GO:0043231//intracellular membrane-bounded organelle	GO:0003674//molecular_function;GO:0016209//antioxidant activity	GO:0008150//biological_process;GO:0008152//metabolic process;GO:0009636//response to toxic substance;GO:0009987//cellular process;GO:0042221//response to chemical;GO:0050896//response to stimulus;GO:0051716//cellular response to stimulus;GO:0070887//cellular response to chemical stimulus;GO:0097237//cellular response to toxic substance;GO:0098754//detoxification;GO:0098869//cellular oxidant detox…	--
MELO3C003081.2	216	482	13.559	27.162	13.559	27.162	1.00234	4.79039e-17	1.94672e-16	--	XP_008447318.1 PREDICTED: uncharacterized protein LOC103489786 [Cucumis melo]	-	-	-	-	-	GO:0003676//nucleic acid binding	-	--
MELO3C003098.2	3590	1506	298.263	112.322	298.263	112.322	-1.40894	1.20894e-217	4.19908e-216	--	XP_008447483.1 PREDICTED: uncharacterized protein LOC103489916 [Cucumis melo]	-	-	-	-	-	-	-	--
MELO3C003099.2	3	21	0.162	1.018	0.162	1.018	2.65167	0.000491667	0.000978381	PCMP-E102	XP_008447494.1 PREDICTED: pentatricopeptide repeat-containing protein At5g42450, mitochondrial [Cucumis melo]	-	-	-	-	GO:0005575//cellular_component;GO:0005622//intracellular anatomical structure;GO:0005737//cytoplasm;GO:0005739//mitochondrion;GO:0043226//organelle;GO:0043227//membrane-bounded organelle;GO:0043229//intracellular organelle;GO:0043231//intracellular membrane-bounded organelle	GO:0003674//molecular_function;GO:0003676//nucleic acid binding;GO:0003723//RNA binding;GO:0003824//catalytic activity;GO:0004518//nuclease activity;GO:0004519//endonuclease activity;GO:0005488//binding;GO:0008270//zinc ion binding;GO:0016787//hydrolase activity;GO:0016788//hydrolase activity, acting on ester bonds;GO:0097159//organic cyclic compound binding;GO:1901363//heterocyclic compound bind…	GO:0006139//nucleobase-containing compound metabolic process;GO:0006725//cellular aromatic compound metabolic process;GO:0006807//nitrogen compound metabolic process;GO:0008150//biological_process;GO:0008152//metabolic process;GO:0009451//RNA modification;GO:0009987//cellular process;GO:0016070//RNA metabolic process;GO:0034641//cellular nitrogen compound metabolic process;GO:0043170//macromolecu…	--
MELO3C003104.2	1076.18	2892.67	44.078	106.357	44.078	106.357	1.27078	6.22299e-128	1.20486e-126	ERF1-3	XP_008447536.1 PREDICTED: eukaryotic peptide chain release factor subunit 1-3 [Cucumis melo]	Genetic Information Processing	Translation	ko03015//mRNA surveillance pathway	K03265	-	GO:0003747//translation release factor activity	GO:0006402//mRNA catabolic process;GO:0006415//translational termination	--
MELO3C003109.2	48	159	4.058	12.067	4.058	12.067	1.57223	2.79687e-12	9.46404e-12	ORRM2	XP_008447620.1 PREDICTED: glycine-rich RNA-binding protein 4, mitochondrial [Cucumis melo]	-	-	-	-	-	GO:0003674//molecular_function;GO:0003676//nucleic acid binding;GO:0003723//RNA binding;GO:0005488//binding;GO:0097159//organic cyclic compound binding;GO:1901363//heterocyclic compound binding	GO:0008380//RNA splicing	--
MELO3C003110.2	88	203	6.673	13.819	6.673	13.819	1.05025	1.34527e-08	3.75756e-08	ADF1	XP_008447631.1 PREDICTED: actin-depolymerizing factor 1-like [Cucumis melo]	-	-	-	-	GO:0005575//cellular_component;GO:0005622//intracellular anatomical structure;GO:0005856//cytoskeleton;GO:0015629//actin cytoskeleton;GO:0043226//organelle;GO:0043228//non-membrane-bounded organelle;GO:0043229//intracellular organelle;GO:0043232//intracellular non-membrane-bounded organelle	GO:0003674//molecular_function;GO:0003779//actin binding;GO:0005488//binding;GO:0005515//protein binding;GO:0008092//cytoskeletal protein binding	GO:0006996//organelle organization;GO:0007010//cytoskeleton organization;GO:0007015//actin filament organization;GO:0008150//biological_process;GO:0008154//actin polymerization or depolymerization;GO:0009987//cellular process;GO:0016043//cellular component organization;GO:0022411//cellular component disassembly;GO:0030029//actin filament-based process;GO:0030036//actin cytoskeleton organization;G…	--
MELO3C003116.2	1312	658	64.743	29.149	64.743	29.149	-1.15128	3.77897e-63	3.81704e-62	--	XP_008447686.1 PREDICTED: uncharacterized protein LOC103490091 isoform X2 [Cucumis melo]	-	-	-	-	GO:0005840//ribosome	GO:0003735//structural constituent of ribosome;GO:0043130//ubiquitin binding	GO:0006412//translation	--
MELO3C003128.2	5	42	0.257	1.937	0.257	1.937	2.91398	3.19171e-07	8.19402e-07	AC97	XP_008447829.1 PREDICTED: actin [Cucumis melo]	-	-	-	-	-	GO:0008168//methyltransferase activity	-	--
MELO3C003132.2	127332	36291	18373	4700.84	18373	4700.84	-1.9666	0	0	--	KAE8649531.1 hypothetical protein Csa_017930, partial [Cucumis sativus]	-	-	-	-	-	GO:0008270//zinc ion binding;GO:0046872//metal ion binding	-	--
MELO3C003138.2	1	24	0.062	1.326	0.062	1.326	4.41867	3.01494e-06	7.24378e-06	--	XP_008448051.1 PREDICTED: uncharacterized protein C24B11.05-like isoform X2 [Cucumis melo]	Metabolism;Metabolism	Global and overview maps;Metabolism of cofactors and vitamins	ko01100//Metabolic pathways;ko00760//Nicotinate and nicotinamide metabolism	K18551;K18551	-	GO:0008967//phosphoglycolate phosphatase activity;GO:0016787//hydrolase activity;GO:0016791//phosphatase activity;GO:0018784//(S)-2-haloacid dehalogenase activity	GO:0006805//xenobiotic metabolic process;GO:0008152//metabolic process;GO:0009853//photorespiration;GO:0015671//oxygen transport;GO:0043094//cellular metabolic compound salvage	--
MELO3C003141.2	0	81.82	0	4.607	0.001	4.607	12.1696	3.06239e-22	1.45105e-21	FHY1	XP_008448098.1 PREDICTED: uncharacterized protein LOC103490381 [Cucumis melo]	-	-	-	-	-	-	-	--
MELO3C003142.2	0	17.18	0	5.524	0.001	5.524	12.4315	3.07011e-05	6.80912e-05	--	KAA0032664.1 cyclin-dependent protein kinase inhibitor SMR2 [Cucumis melo var. makuwa] [Cucumis melo]	-	-	-	-	-	-	-	--
MELO3C003147.2	1095	440	45.86	16.543	45.86	16.543	-1.47102	8.43951e-78	1.03665e-76	LECRKS4	XP_008448160.1 PREDICTED: LOW QUALITY PROTEIN: L-type lectin-domain containing receptor kinase S.4-like [Cucumis melo]	-	-	-	-	GO:0005575//cellular_component;GO:0005886//plasma membrane;GO:0009986//cell surface;GO:0016020//membrane;GO:0016021//integral component of membrane;GO:0031224//intrinsic component of membrane;GO:0071944//cell periphery	GO:0000166//nucleotide binding;GO:0003674//molecular_function;GO:0003824//catalytic activity;GO:0004672//protein kinase activity;GO:0004674//protein serine/threonine kinase activity;GO:0005488//binding;GO:0005524//ATP binding;GO:0016301//kinase activity;GO:0016740//transferase activity;GO:0016772//transferase activity, transferring phosphorus-containing groups;GO:0016773//phosphotransferase activ…	GO:0002229//defense response to oomycetes;GO:0002239//response to oomycetes;GO:0006464//cellular protein modification process;GO:0006468//protein phosphorylation;GO:0006793//phosphorus metabolic process;GO:0006796//phosphate-containing compound metabolic process;GO:0006807//nitrogen compound metabolic process;GO:0006950//response to stress;GO:0006952//defense response;GO:0008150//biological_proce…	--
MELO3C003148.2	4195	1779	223.923	85.247	223.923	85.247	-1.39328	6.73777e-241	2.62988e-239	--	XP_008449997.1 PREDICTED: uncharacterized protein LOC103491711, partial [Cucumis melo]	-	-	-	-	-	-	GO:0045927//positive regulation of growth	--
MELO3C003155.2	0	24	0	1.409	0.001	1.409	10.4605	2.4145e-07	6.2405e-07	AKR4C9	XP_008448252.1 PREDICTED: aldo-keto reductase family 4 member C9-like [Cucumis melo]	Metabolism;Metabolism;Metabolism;Metabolism;Metabolism;Metabolism;Metabolism	Global and overview maps;Global and overview maps;Carbohydrate metabolism;Carbohydrate metabolism;Carbohydrate metabolism;Lipid metabolism;Carbohydrate metabolism	ko01100//Metabolic pathways;ko01110//Biosynthesis of secondary metabolites;ko00010//Glycolysis / Gluconeogenesis;ko00040//Pentose and glucuronate interconversions;ko00620//Pyruvate metabolism;ko00561//Glycerolipid metabolism;ko00053//Ascorbate and aldarate metabolism	K00002;K00002;K00002;K00002;K00002;K00002;K00002	-	GO:0047834//D-threo-aldose 1-dehydrogenase activity	-	--
MELO3C003156.2	377	863	21.914	45.033	21.914	45.033	1.03913	1.99482e-30	1.16828e-29	AKR4C9	XP_008448265.1 PREDICTED: LOW QUALITY PROTEIN: aldo-keto reductase family 4 member C9-like [Cucumis melo]	Metabolism;Metabolism;Metabolism;Metabolism;Metabolism;Metabolism;Metabolism	Global and overview maps;Global and overview maps;Carbohydrate metabolism;Carbohydrate metabolism;Carbohydrate metabolism;Lipid metabolism;Carbohydrate metabolism	ko01100//Metabolic pathways;ko01110//Biosynthesis of secondary metabolites;ko00010//Glycolysis / Gluconeogenesis;ko00040//Pentose and glucuronate interconversions;ko00620//Pyruvate metabolism;ko00561//Glycerolipid metabolism;ko00053//Ascorbate and aldarate metabolism	K00002;K00002;K00002;K00002;K00002;K00002;K00002	-	GO:0047834//D-threo-aldose 1-dehydrogenase activity	-	--
MELO3C003163.2	8	50	0.74	4.151	0.74	4.151	2.48786	1.57804e-07	4.12824e-07	--	KAA0045160.1 diacylglycerol kinase theta-like [Cucumis melo var. makuwa] [Cucumis melo]	-	-	-	-	-	-	GO:0035556//intracellular signal transduction	--
MELO3C003173.2	420	1594	15.306	52.148	15.306	52.148	1.76851	1.36563e-119	2.46582e-118	PAC1	KAG6603627.1 Proteasome subunit alpha type-4, partial [Cucurbita argyrosperma subsp. sororia] [Cucurbita argyrosperma]	Genetic Information Processing	Folding, sorting and degradation	ko03050//Proteasome	K02728	GO:0000502//proteasome complex;GO:0005839//proteasome core complex;GO:0019773//proteasome core complex, alpha-subunit complex	GO:0004175//endopeptidase activity;GO:0004298//threonine-type endopeptidase activity	GO:0006511//ubiquitin-dependent protein catabolic process;GO:0010498//proteasomal protein catabolic process;GO:0051603//proteolysis involved in cellular protein catabolic process	--
MELO3C003187.2	31	89	0.869	2.241	0.869	2.241	1.36671	5.02866e-06	1.18662e-05	ROPGEF7	XP_008448594.1 PREDICTED: rop guanine nucleotide exchange factor 7-like [Cucumis melo]	-	-	-	-	GO:0005575//cellular_component;GO:0005622//intracellular anatomical structure;GO:0005737//cytoplasm;GO:0005829//cytosol;GO:0005886//plasma membrane;GO:0016020//membrane;GO:0016324//apical plasma membrane;GO:0045177//apical part of cell;GO:0071944//cell periphery;GO:0098590//plasma membrane region	GO:0001000//bacterial-type RNA polymerase core enzyme binding;GO:0003674//molecular_function;GO:0005085//guanyl-nucleotide exchange factor activity;GO:0005488//binding;GO:0005515//protein binding;GO:0019899//enzyme binding;GO:0031267//small GTPase binding;GO:0051020//GTPase binding;GO:0098772//molecular function regulator	GO:0000003//reproduction;GO:0000902//cell morphogenesis;GO:0000904//cell morphogenesis involved in differentiation;GO:0001558//regulation of cell growth;GO:0003006//developmental process involved in reproduction;GO:0008150//biological_process;GO:0009653//anatomical structure morphogenesis;GO:0009826//unidimensional cell growth;GO:0009856//pollination;GO:0009860//pollen tube growth;GO:0009932//cel…	--
MELO3C003188.2	17.64	828.48	1.373	57.903	1.373	57.903	5.39823	4.80442e-191	1.39807e-189	HSP26-A	XP_016900620.1 PREDICTED: probable glutathione S-transferase [Cucumis melo]	Metabolism;Metabolism	Global and overview maps;Metabolism of other amino acids	ko01100//Metabolic pathways;ko00480//Glutathione metabolism	K00799;K00799	-	GO:0005515//protein binding;GO:0015035//protein-disulfide reductase activity;GO:0016034//maleylacetoacetate isomerase activity	GO:0006559//L-phenylalanine catabolic process;GO:0006572//tyrosine catabolic process;GO:0006749//glutathione metabolic process;GO:0006790//sulfur compound metabolic process;GO:0045454//cell redox homeostasis	--
MELO3C003195.2	13	50	2.458	8.486	2.458	8.486	1.7876	1.79336e-05	4.05705e-05	HSP18.1	XP_008448675.1 PREDICTED: 18.1 kDa class I heat shock protein-like [Cucumis melo]	Genetic Information Processing	Folding, sorting and degradation	ko04141//Protein processing in endoplasmic reticulum	K13993	-	-	-	--
MELO3C003197.2	611	302	100	44.371	100	44.371	-1.17231	1.48323e-32	9.10373e-32	COPT6	XP_016900457.1 PREDICTED: copper transporter 2-like [Cucumis melo]	-	-	-	-	GO:0005575//cellular_component;GO:0005886//plasma membrane;GO:0016020//membrane;GO:0016021//integral component of membrane;GO:0031224//intrinsic component of membrane	GO:0003674//molecular_function;GO:0005215//transporter activity;GO:0005375//copper ion transmembrane transporter activity;GO:0008324//cation transmembrane transporter activity;GO:0015075//ion transmembrane transporter activity;GO:0015318//inorganic molecular entity transmembrane transporter activity;GO:0022857//transmembrane transporter activity;GO:0022890//inorganic cation transmembrane transpor…	GO:0000003//reproduction;GO:0000041//transition metal ion transport;GO:0003006//developmental process involved in reproduction;GO:0006810//transport;GO:0006811//ion transport;GO:0006812//cation transport;GO:0006825//copper ion transport;GO:0007275//multicellular organism development;GO:0007276//gamete generation;GO:0008150//biological_process;GO:0009555//pollen development;GO:0009987//cellular pr…	--
MELO3C003199.2	1330	539	41.238	15.003	41.238	15.003	-1.45872	9.83095e-92	1.39207e-90	--	XP_008448729.1 PREDICTED: uncharacterized protein LOC103490808 [Cucumis melo]	-	-	-	-	-	-	-	--
MELO3C003201.2	35.89	1343.38	2.755	92.566	2.755	92.566	5.07036	2.46671e-294	1.24001e-292	HSP26-A	XP_008448766.1 PREDICTED: probable glutathione S-transferase [Cucumis melo]	Metabolism;Metabolism	Global and overview maps;Metabolism of other amino acids	ko01100//Metabolic pathways;ko00480//Glutathione metabolism	K00799;K00799	-	GO:0005515//protein binding;GO:0016034//maleylacetoacetate isomerase activity	GO:0006559//L-phenylalanine catabolic process;GO:0006572//tyrosine catabolic process;GO:0006749//glutathione metabolic process	--
MELO3C003206.2	2	36	0.084	1.36	0.084	1.36	4.01707	1.99006e-08	5.50433e-08	At3g17430	KAA0045092.1 putative sugar phosphate/phosphate translocator [Cucumis melo var. makuwa] [Cucumis melo]	-	-	-	-	GO:0016020//membrane	GO:0015159//polysaccharide transmembrane transporter activity	GO:0015774//polysaccharide transport	--
MELO3C003210.2	1372	466	66.896	20.397	66.896	20.397	-1.71356	9.15061e-119	1.63715e-117	IPCS2	KAA0045089.1 phosphatidylinositol:ceramide inositolphosphotransferase 2 [Cucumis melo var. makuwa] [Cucumis melo]	-	-	-	-	-	-	-	--
MELO3C003220.2	694	1706	35.27	77.832	35.27	77.832	1.14192	5.90817e-65	6.09679e-64	PUMP1	XP_008448974.1 PREDICTED: mitochondrial uncoupling protein 1 [Cucumis melo]	-	-	-	-	GO:0005575//cellular_component;GO:0005622//intracellular anatomical structure;GO:0005737//cytoplasm;GO:0005739//mitochondrion;GO:0005740//mitochondrial envelope;GO:0005743//mitochondrial inner membrane;GO:0005773//vacuole;GO:0005774//vacuolar membrane;GO:0005911//cell-cell junction;GO:0009506//plasmodesma;GO:0009507//chloroplast;GO:0009536//plastid;GO:0016020//membrane;GO:0016021//integral compon…	GO:0003674//molecular_function;GO:0005215//transporter activity;GO:0005342//organic acid transmembrane transporter activity;GO:0008509//anion transmembrane transporter activity;GO:0008514//organic anion transmembrane transporter activity;GO:0015075//ion transmembrane transporter activity;GO:0015171//amino acid transmembrane transporter activity;GO:0015318//inorganic molecular entity transmembrane…	GO:0003333//amino acid transmembrane transport;GO:0006810//transport;GO:0006811//ion transport;GO:0006812//cation transport;GO:0006820//anion transport;GO:0006839//mitochondrial transport;GO:0006865//amino acid transport;GO:0008150//biological_process;GO:0008152//metabolic process;GO:0009853//photorespiration;GO:0009987//cellular process;GO:0015711//organic anion transport;GO:0015849//organic aci…	--
MELO3C003224.2	8	26	0.174	0.507	0.174	0.507	1.5429	0.00909852	0.0156236	WDR62	XP_008449064.1 PREDICTED: mitogen-activated protein kinase-binding protein 1 isoform X1 [Cucumis melo]	-	-	-	-	GO:0000922//spindle pole;GO:0005575//cellular_component;GO:0005622//intracellular anatomical structure;GO:0005634//nucleus;GO:0005681//spliceosomal complex;GO:0005682//U5 snRNP;GO:0005815//microtubule organizing center;GO:0005819//spindle;GO:0005856//cytoskeleton;GO:0015630//microtubule cytoskeleton;GO:0030532//small nuclear ribonucleoprotein complex;GO:0031021//interphase microtubule organizing …	GO:0003674//molecular_function;GO:0003676//nucleic acid binding;GO:0003723//RNA binding;GO:0005488//binding;GO:0005515//protein binding;GO:0097159//organic cyclic compound binding;GO:1901363//heterocyclic compound binding	GO:0000226//microtubule cytoskeleton organization;GO:0000278//mitotic cell cycle;GO:0006139//nucleobase-containing compound metabolic process;GO:0006396//RNA processing;GO:0006725//cellular aromatic compound metabolic process;GO:0006807//nitrogen compound metabolic process;GO:0006996//organelle organization;GO:0007010//cytoskeleton organization;GO:0007017//microtubule-based process;GO:0007049//ce…	--
MELO3C003225.2	31	181	1.047	5.488	1.047	5.488	2.39002	1.01539e-22	4.8834e-22	OPS	XP_008449150.1 PREDICTED: LOW QUALITY PROTEIN: UPF0503 protein At3g09070, chloroplastic [Cucumis melo]	-	-	-	-	-	-	-	--
MELO3C003226.2	11	65	0.327	1.735	0.327	1.735	2.40757	3.0369e-09	8.79409e-09	At3g09060	XP_016900803.1 PREDICTED: pentatricopeptide repeat-containing protein At3g09060 isoform X2 [Cucumis melo]	-	-	-	-	GO:0005575//cellular_component;GO:0005622//intracellular anatomical structure;GO:0043226//organelle;GO:0043227//membrane-bounded organelle;GO:0043229//intracellular organelle;GO:0043231//intracellular membrane-bounded organelle;GO:0045203//integral component of cell outer membrane	GO:0003674//molecular_function;GO:0003676//nucleic acid binding;GO:0003723//RNA binding;GO:0003824//catalytic activity;GO:0003887//DNA-directed DNA polymerase activity;GO:0004518//nuclease activity;GO:0004519//endonuclease activity;GO:0005215//transporter activity;GO:0005488//binding;GO:0016787//hydrolase activity;GO:0016788//hydrolase activity, acting on ester bonds;GO:0097159//organic cyclic co…	GO:0006139//nucleobase-containing compound metabolic process;GO:0006725//cellular aromatic compound metabolic process;GO:0006807//nitrogen compound metabolic process;GO:0006886//intracellular protein transport;GO:0008150//biological_process;GO:0008152//metabolic process;GO:0009451//RNA modification;GO:0009987//cellular process;GO:0015774//polysaccharide transport;GO:0016070//RNA metabolic process…	--
MELO3C003231.2	0	9	0	0.91	0.001	0.91	9.82972	0.00391328	0.0070419	--	KGN54361.1 hypothetical protein Csa_017994 [Cucumis sativus]	-	-	-	-	-	-	-	--
MELO3C003251.2	286	878	17.898	49.326	17.898	49.326	1.46255	1.10041e-52	9.58933e-52	Msed_1424	XP_008449387.1 PREDICTED: alcohol dehydrogenase [Cucumis melo]	-	-	-	-	-	GO:0003674//molecular_function;GO:0003824//catalytic activity;GO:0004024//alcohol dehydrogenase activity, zinc-dependent;GO:0005488//binding;GO:0008270//zinc ion binding;GO:0008743//L-threonine 3-dehydrogenase activity;GO:0016491//oxidoreductase activity;GO:0016655//oxidoreductase activity, acting on NAD(P)H, quinone or similar compound as acceptor;GO:0016779//nucleotidyltransferase activity;GO:0…	GO:0006113//fermentation;GO:0006567//threonine catabolic process;GO:0008150//biological_process;GO:0008152//metabolic process;GO:0009228//thiamine biosynthetic process;GO:0009404//toxin metabolic process;GO:0010127//mycothiol-dependent detoxification;GO:0019439//aromatic compound catabolic process;GO:0030494//bacteriochlorophyll biosynthetic process;GO:0046292//formaldehyde metabolic process	--
MELO3C003272.2	0	6.48	0	1.667	0.001	1.667	10.703	0.0312734	0.0497885	--	KAA0062485.1 uncharacterized protein E6C27_scaffold130G00790 [Cucumis melo var. makuwa] [Cucumis melo]	-	-	-	-	GO:0030089//phycobilisome	-	-	--
MELO3C003275.2	0	9	0	0.494	0.001	0.494	8.94837	0.00391328	0.0070419	PER47	XP_008449730.1 PREDICTED: peroxidase 47 [Cucumis melo]	Metabolism;Metabolism;Metabolism	Global and overview maps;Global and overview maps;Biosynthesis of other secondary metabolites	ko01100//Metabolic pathways;ko01110//Biosynthesis of secondary metabolites;ko00940//Phenylpropanoid biosynthesis	K00430;K00430;K00430	GO:0005575//cellular_component;GO:0005576//extracellular region;GO:0005618//cell wall;GO:0005911//cell-cell junction;GO:0009505//plant-type cell wall;GO:0009506//plasmodesma;GO:0030054//cell junction;GO:0030312//external encapsulating structure;GO:0055044//symplast;GO:0071944//cell periphery	GO:0003674//molecular_function;GO:0003824//catalytic activity;GO:0004601//peroxidase activity;GO:0005488//binding;GO:0016209//antioxidant activity;GO:0016491//oxidoreductase activity;GO:0016684//oxidoreductase activity, acting on peroxide as acceptor;GO:0020037//heme binding;GO:0043167//ion binding;GO:0043169//cation binding;GO:0046872//metal ion binding;GO:0046906//tetrapyrrole binding;GO:009715…	GO:0006950//response to stress;GO:0006979//response to oxidative stress;GO:0008150//biological_process;GO:0008152//metabolic process;GO:0009056//catabolic process;GO:0009636//response to toxic substance;GO:0009664//plant-type cell wall organization;GO:0009987//cellular process;GO:0016043//cellular component organization;GO:0016999//antibiotic metabolic process;GO:0017001//antibiotic catabolic pro…	--
MELO3C003280.2	506	1524	17.055	46.113	17.055	46.113	1.43498	2.21382e-84	2.89962e-83	G6PD1	XP_008449766.1 PREDICTED: glucose-6-phosphate 1-dehydrogenase 1, chloroplastic-like [Cucumis melo]	Metabolism;Metabolism;Metabolism;Metabolism;Metabolism	Global and overview maps;Global and overview maps;Global and overview maps;Metabolism of other amino acids;Carbohydrate metabolism	ko01100//Metabolic pathways;ko01110//Biosynthesis of secondary metabolites;ko01200//Carbon metabolism;ko00480//Glutathione metabolism;ko00030//Pentose phosphate pathway	K00036;K00036;K00036;K00036;K00036	GO:0005575//cellular_component;GO:0005622//intracellular anatomical structure;GO:0005737//cytoplasm;GO:0009507//chloroplast;GO:0009532//plastid stroma;GO:0009536//plastid;GO:0009570//chloroplast stroma;GO:0043226//organelle;GO:0043227//membrane-bounded organelle;GO:0043229//intracellular organelle;GO:0043231//intracellular membrane-bounded organelle	GO:0000166//nucleotide binding;GO:0003674//molecular_function;GO:0003824//catalytic activity;GO:0004345//glucose-6-phosphate dehydrogenase activity;GO:0005488//binding;GO:0016491//oxidoreductase activity;GO:0016614//oxidoreductase activity, acting on CH-OH group of donors;GO:0016616//oxidoreductase activity, acting on the CH-OH group of donors, NAD or NADP as acceptor;GO:0036094//small molecule b…	GO:0005975//carbohydrate metabolic process;GO:0005996//monosaccharide metabolic process;GO:0006006//glucose metabolic process;GO:0006081//cellular aldehyde metabolic process;GO:0006098//pentose-phosphate shunt;GO:0006139//nucleobase-containing compound metabolic process;GO:0006725//cellular aromatic compound metabolic process;GO:0006739//NADP metabolic process;GO:0006753//nucleoside phosphate met…	--
MELO3C003284.2	118	46	9.126	3.194	9.126	3.194	-1.51462	1.60625e-10	4.99446e-10	S6PDH	XP_008449797.1 PREDICTED: NADP-dependent D-sorbitol-6-phosphate dehydrogenase-like isoform X2 [Cucumis melo]	-	-	-	-	-	GO:0047834//D-threo-aldose 1-dehydrogenase activity	-	--
MELO3C003298.2	4255	1976	311.662	129.929	311.662	129.929	-1.26226	6.55593e-206	2.10166e-204	HMGB2	XP_008449957.1 PREDICTED: high mobility group B protein 1 [Cucumis melo]	-	-	-	-	GO:0000785//chromatin;GO:0005575//cellular_component;GO:0005622//intracellular anatomical structure;GO:0005634//nucleus;GO:0005694//chromosome;GO:0043226//organelle;GO:0043227//membrane-bounded organelle;GO:0043228//non-membrane-bounded organelle;GO:0043229//intracellular organelle;GO:0043231//intracellular membrane-bounded organelle;GO:0043232//intracellular non-membrane-bounded organelle	GO:0003674//molecular_function;GO:0003676//nucleic acid binding;GO:0003677//DNA binding;GO:0003682//chromatin binding;GO:0003700//DNA-binding transcription factor activity;GO:0005198//structural molecule activity;GO:0005488//binding;GO:0030527//structural constituent of chromatin;GO:0097159//organic cyclic compound binding;GO:0140110//transcription regulator activity;GO:1901363//heterocyclic comp…	GO:0006325//chromatin organization;GO:0006333//chromatin assembly or disassembly;GO:0006355//regulation of transcription, DNA-templated;GO:0006383//transcription by RNA polymerase III;GO:0006996//organelle organization;GO:0007275//multicellular organism development;GO:0008150//biological_process;GO:0009889//regulation of biosynthetic process;GO:0009987//cellular process;GO:0010468//regulation of …	--
MELO3C003299.2	182	62	8.336	2.549	8.336	2.549	-1.70942	6.76024e-18	2.82351e-17	LAX4	XP_016903499.1 PREDICTED: auxin transporter-like protein 4 [Cucumis melo]	Environmental Information Processing	Signal transduction	ko04075//Plant hormone signal transduction	K13946	GO:0005575//cellular_component;GO:0005886//plasma membrane;GO:0016020//membrane;GO:0016021//integral component of membrane;GO:0031224//intrinsic component of membrane;GO:0071944//cell periphery	GO:0003674//molecular_function;GO:0005215//transporter activity;GO:0015291//secondary active transmembrane transporter activity;GO:0015293//symporter activity;GO:0022804//active transmembrane transporter activity;GO:0022857//transmembrane transporter activity	GO:0006810//transport;GO:0006811//ion transport;GO:0006820//anion transport;GO:0006865//amino acid transport;GO:0007154//cell communication;GO:0007165//signal transduction;GO:0008150//biological_process;GO:0009719//response to endogenous stimulus;GO:0009725//response to hormone;GO:0009733//response to auxin;GO:0009734//auxin-activated signaling pathway;GO:0009755//hormone-mediated signaling pathw…	--
MELO3C003305.2	146	350	8.167	17.576	8.167	17.576	1.10573	5.90365e-15	2.22954e-14	CDI	XP_008465853.1 PREDICTED: protein CDI [Cucumis melo]	-	-	-	-	-	-	-	--
MELO3C003318.2	4	178	0.21	8.409	0.21	8.409	5.32347	1.58982e-42	1.17361e-41	At4g16820	XP_008465868.2 PREDICTED: phospholipase A1-Ibeta2, chloroplastic [Cucumis melo]	-	-	-	-	GO:0005575//cellular_component;GO:0005622//intracellular anatomical structure;GO:0005737//cytoplasm;GO:0009507//chloroplast;GO:0009536//plastid;GO:0043226//organelle;GO:0043227//membrane-bounded organelle;GO:0043229//intracellular organelle;GO:0043231//intracellular membrane-bounded organelle	GO:0003674//molecular_function;GO:0003824//catalytic activity;GO:0004620//phospholipase activity;GO:0004806//triglyceride lipase activity;GO:0008970//phospholipase A1 activity;GO:0016298//lipase activity;GO:0016787//hydrolase activity;GO:0016788//hydrolase activity, acting on ester bonds;GO:0047714//galactolipase activity;GO:0052689//carboxylic ester hydrolase activity	GO:0006629//lipid metabolic process;GO:0008150//biological_process;GO:0008152//metabolic process;GO:0009056//catabolic process;GO:0016042//lipid catabolic process;GO:0044238//primary metabolic process;GO:0071704//organic substance metabolic process;GO:1901575//organic substance catabolic process	--
MELO3C003331.2	11646	4916	618.012	234.189	618.012	234.189	-1.39996	0	0	BI-1	XP_008465888.1 PREDICTED: bax inhibitor 1-like [Cucumis melo]	-	-	-	-	-	-	-	--
MELO3C003332.2	7872	3537	314.531	126.867	314.531	126.867	-1.30989	0	0	BI-1	XP_008465890.1 PREDICTED: bax inhibitor 1-like [Cucumis melo]	-	-	-	-	-	-	-	--
MELO3C003336.2	4	60	0.3	4.039	0.3	4.039	3.75096	3.27575e-12	1.1052e-11	EXLB1	XP_008465892.1 PREDICTED: expansin-like B1 [Cucumis melo]	-	-	-	-	GO:0005575//cellular_component;GO:0005576//extracellular region	-	GO:0000003//reproduction;GO:0008150//biological_process;GO:0019953//sexual reproduction;GO:0022414//reproductive process;GO:0044703//multi-organism reproductive process;GO:0051704//multi-organism process	--
MELO3C003339.2	456	233	74.334	34.097	74.334	34.097	-1.12438	1.47126e-23	7.2342e-23	CBL1	XP_008465896.1 PREDICTED: calcineurin B-like protein 1 [Cucumis melo]	-	-	-	-	-	GO:0005509//calcium ion binding	-	--
MELO3C003346.2	140	74	14.473	6.867	14.473	6.867	-1.07561	6.38661e-08	1.71505e-07	--	XP_016903560.1 PREDICTED: uncharacterized protein LOC103503490 [Cucumis melo]	-	-	-	-	-	-	-	--
MELO3C003369.2	1854	4639	132.471	297.558	132.471	297.558	1.16749	2.20325e-160	5.33885e-159	RABH1B	XP_004148503.1 ras-related protein RABH1b [Cucumis sativus]	-	-	-	-	GO:0000139//Golgi membrane;GO:0005575//cellular_component;GO:0005622//intracellular anatomical structure;GO:0005737//cytoplasm;GO:0005768//endosome;GO:0005773//vacuole;GO:0005774//vacuolar membrane;GO:0005794//Golgi apparatus;GO:0005802//trans-Golgi network;GO:0005829//cytosol;GO:0005886//plasma membrane;GO:0005911//cell-cell junction;GO:0009506//plasmodesma;GO:0012505//endomembrane system;GO:001…	GO:0000166//nucleotide binding;GO:0001882//nucleoside binding;GO:0001883//purine nucleoside binding;GO:0003674//molecular_function;GO:0003824//catalytic activity;GO:0003924//GTPase activity;GO:0005488//binding;GO:0005525//GTP binding;GO:0016462//pyrophosphatase activity;GO:0016530//metallochaperone activity;GO:0016787//hydrolase activity;GO:0016817//hydrolase activity, acting on acid anhydrides;G…	GO:0006464//cellular protein modification process;GO:0006810//transport;GO:0006890//retrograde vesicle-mediated transport, Golgi to endoplasmic reticulum;GO:0006891//intra-Golgi vesicle-mediated transport;GO:0008104//protein localization;GO:0008150//biological_process;GO:0015031//protein transport;GO:0015833//peptide transport;GO:0016192//vesicle-mediated transport;GO:0016197//endosomal transport…	--
MELO3C003372.2	144	561	12.392	43.34	12.392	43.34	1.80629	6.6072e-47	5.26503e-46	MAMYB	XP_008465927.1 PREDICTED: dnaJ homolog subfamily C member 2 [Cucumis melo]	-	-	-	-	GO:0005575//cellular_component;GO:0005622//intracellular anatomical structure;GO:0005634//nucleus;GO:0005635//nuclear envelope;GO:0005737//cytoplasm;GO:0005783//endoplasmic reticulum;GO:0005788//endoplasmic reticulum lumen;GO:0005789//endoplasmic reticulum membrane;GO:0005829//cytosol;GO:0005886//plasma membrane;GO:0012505//endomembrane system;GO:0016020//membrane;GO:0016021//integral component o…	GO:0000981//DNA-binding transcription factor activity, RNA polymerase II-specific;GO:0001671//ATPase activator activity;GO:0003674//molecular_function;GO:0003676//nucleic acid binding;GO:0003677//DNA binding;GO:0003682//chromatin binding;GO:0003700//DNA-binding transcription factor activity;GO:0005488//binding;GO:0005515//protein binding;GO:0008047//enzyme activator activity;GO:0030234//enzyme re…	GO:0002791//regulation of peptide secretion;GO:0006139//nucleobase-containing compound metabolic process;GO:0006325//chromatin organization;GO:0006351//transcription, DNA-templated;GO:0006355//regulation of transcription, DNA-templated;GO:0006357//regulation of transcription by RNA polymerase II;GO:0006417//regulation of translation;GO:0006457//protein folding;GO:0006725//cellular aromatic compou…	MYB_related
MELO3C003379.2	206	79	8.544	2.942	8.544	2.942	-1.53811	7.83888e-18	3.26565e-17	PRS1	XP_008465941.1 PREDICTED: ribose-phosphate pyrophosphokinase 1-like [Cucumis melo]	Metabolism;Metabolism;Metabolism;Metabolism;Metabolism;Metabolism	Global and overview maps;Global and overview maps;Global and overview maps;Global and overview maps;Nucleotide metabolism;Carbohydrate metabolism	ko01100//Metabolic pathways;ko01110//Biosynthesis of secondary metabolites;ko01200//Carbon metabolism;ko01230//Biosynthesis of amino acids;ko00230//Purine metabolism;ko00030//Pentose phosphate pathway	K00948;K00948;K00948;K00948;K00948;K00948	GO:0005575//cellular_component;GO:0005622//intracellular anatomical structure;GO:0005737//cytoplasm;GO:0009507//chloroplast;GO:0009536//plastid;GO:0043226//organelle;GO:0043227//membrane-bounded organelle;GO:0043229//intracellular organelle;GO:0043231//intracellular membrane-bounded organelle	GO:0000166//nucleotide binding;GO:0000287//magnesium ion binding;GO:0003674//molecular_function;GO:0003824//catalytic activity;GO:0003999//adenine phosphoribosyltransferase activity;GO:0004044//amidophosphoribosyltransferase activity;GO:0004422//hypoxanthine phosphoribosyltransferase activity;GO:0004588//orotate phosphoribosyltransferase activity;GO:0004749//ribose phosphate diphosphokinase activ…	GO:0006139//nucleobase-containing compound metabolic process;GO:0006166//purine ribonucleoside salvage;GO:0006725//cellular aromatic compound metabolic process;GO:0006753//nucleoside phosphate metabolic process;GO:0006793//phosphorus metabolic process;GO:0006796//phosphate-containing compound metabolic process;GO:0006807//nitrogen compound metabolic process;GO:0008150//biological_process;GO:00081…	--
MELO3C003380.2	3	17	0.402	2.043	0.402	2.043	2.34542	0.00444281	0.00794433	--	KAA0038539.1 hypothetical protein E6C27_scaffold92G00660 [Cucumis melo var. makuwa] [Cucumis melo]	-	-	-	-	-	-	-	--
MELO3C003382.2	9	165.05	0.265	4.356	0.265	4.356	4.03894	5.23942e-34	3.30613e-33	NPF7.3	XP_008465942.1 PREDICTED: protein NRT1/ PTR FAMILY 7.3-like [Cucumis melo]	-	-	-	-	GO:0016020//membrane	GO:0015333//peptide:proton symporter activity;GO:0022857//transmembrane transporter activity	GO:0015833//peptide transport;GO:0055085//transmembrane transport	--
MELO3C003384.2	234.1	53.18	14.495	2.956	14.495	2.956	-2.29384	8.5616e-33	5.2748e-32	CYP88D6	XP_016903531.1 PREDICTED: beta-amyrin 11-oxidase-like [Cucumis melo]	Metabolism;Metabolism;Metabolism	Global and overview maps;Global and overview maps;Metabolism of terpenoids and polyketides	ko01100//Metabolic pathways;ko01110//Biosynthesis of secondary metabolites;ko00904//Diterpenoid biosynthesis	K04123;K04123;K04123	-	GO:0005506//iron ion binding;GO:0016705//oxidoreductase activity, acting on paired donors, with incorporation or reduction of molecular oxygen;GO:0020037//heme binding	-	--
MELO3C003385.2	255.71	820.65	12.796	36.866	12.796	36.866	1.5266	1.26166e-52	1.09896e-51	CYP88D6	XP_008466645.1 PREDICTED: beta-amyrin 11-oxidase-like, partial [Cucumis melo]	Metabolism;Metabolism	Global and overview maps;Biosynthesis of other secondary metabolites	ko01110//Biosynthesis of secondary metabolites;ko00996//Biosynthesis of various alkaloids	K25486;K25486	-	GO:0005506//iron ion binding;GO:0016705//oxidoreductase activity, acting on paired donors, with incorporation or reduction of molecular oxygen;GO:0020037//heme binding	-	--
MELO3C003405.2	42	154	3.138	10.33	3.138	10.33	1.71892	3.24229e-13	1.14075e-12	BOU	XP_008465967.1 PREDICTED: mitochondrial carnitine/acylcarnitine carrier-like protein [Cucumis melo]	-	-	-	-	-	-	-	--
MELO3C003411.2	0	9	0	1.178	0.001	1.178	10.2021	0.00391328	0.0070419	--	KAA0038574.1 uncharacterized protein E6C27_scaffold92G001040 [Cucumis melo var. makuwa] [Cucumis melo]	-	-	-	-	-	-	-	--
MELO3C003416.2	106	488	7.38	30.501	7.38	30.501	2.04716	1.43502e-48	1.18006e-47	--	XP_016903578.1 PREDICTED: glycine-rich cell wall structural protein 1.8-like [Cucumis melo]	-	-	-	-	-	-	-	--
MELO3C003418.2	5383	2758	310.251	142.698	310.251	142.698	-1.12047	4.97368e-199	1.52446e-197	--	XP_004136189.1 uncharacterized protein LOC101209912 [Cucumis sativus]	-	-	-	-	-	-	-	--
MELO3C003419.2	0	15	0	1.015	0.001	1.015	9.98726	0.000122627	0.000257596	TRN2	XP_008465983.1 PREDICTED: protein TORNADO 2 [Cucumis melo]	-	-	-	-	GO:0016021//integral component of membrane	-	-	--
MELO3C003424.2	13	38	0.862	2.263	0.862	2.263	1.39248	0.00263377	0.004841	--	XP_008465993.1 PREDICTED: uncharacterized protein LOC103503559 [Cucumis melo]	-	-	-	-	-	GO:0005515//protein binding	-	--
MELO3C003428.2	1	38	0.019	0.665	0.019	0.665	5.12928	5.69665e-10	1.71778e-09	ABCB2	XP_008465999.1 PREDICTED: ABC transporter B family member 2-like [Cucumis melo]	Environmental Information Processing	Membrane transport	ko02010//ABC transporters	K05658	GO:0005575//cellular_component;GO:0005622//intracellular anatomical structure;GO:0005737//cytoplasm;GO:0005739//mitochondrion;GO:0005887//integral component of plasma membrane;GO:0009380//excinuclease repair complex;GO:0009898//cytoplasmic side of plasma membrane;GO:0016020//membrane;GO:0016021//integral component of membrane;GO:0031224//intrinsic component of membrane;GO:0043190//ATP-binding cas…	GO:0000166//nucleotide binding;GO:0003674//molecular_function;GO:0003824//catalytic activity;GO:0003924//GTPase activity;GO:0004020//adenylylsulfate kinase activity;GO:0004140//dephospho-CoA kinase activity;GO:0004849//uridine kinase activity;GO:0005215//transporter activity;GO:0005260//intracellularly ATP-gated chloride channel activity;GO:0005319//lipid transporter activity;GO:0005488//binding;…	GO:0000910//cytokinesis;GO:0006289//nucleotide-excision repair;GO:0006790//sulfur compound metabolic process;GO:0006810//transport;GO:0006817//phosphate ion transport;GO:0006824//cobalt ion transport;GO:0006855//xenobiotic transmembrane transport;GO:0006869//lipid transport;GO:0007186//G protein-coupled receptor signaling pathway;GO:0007601//visual perception;GO:0008150//biological_process;GO:000…	--
MELO3C003445.2	244	727	9.386	25.106	9.386	25.106	1.41945	3.49374e-42	2.56264e-41	PMK	XP_008466028.1 PREDICTED: phosphomevalonate kinase [Cucumis melo]	Metabolism;Metabolism;Metabolism	Global and overview maps;Global and overview maps;Metabolism of terpenoids and polyketides	ko01100//Metabolic pathways;ko01110//Biosynthesis of secondary metabolites;ko00900//Terpenoid backbone biosynthesis	K00938;K00938;K00938	GO:0005575//cellular_component;GO:0005622//intracellular anatomical structure;GO:0005634//nucleus;GO:0005737//cytoplasm;GO:0005777//peroxisome;GO:0042579//microbody;GO:0043226//organelle;GO:0043227//membrane-bounded organelle;GO:0043229//intracellular organelle;GO:0043231//intracellular membrane-bounded organelle	GO:0000166//nucleotide binding;GO:0003674//molecular_function;GO:0003824//catalytic activity;GO:0004496//mevalonate kinase activity;GO:0004631//phosphomevalonate kinase activity;GO:0005488//binding;GO:0005524//ATP binding;GO:0016301//kinase activity;GO:0016740//transferase activity;GO:0016772//transferase activity, transferring phosphorus-containing groups;GO:0016776//phosphotransferase activity,…	GO:0006066//alcohol metabolic process;GO:0006082//organic acid metabolic process;GO:0006084//acetyl-CoA metabolic process;GO:0006139//nucleobase-containing compound metabolic process;GO:0006163//purine nucleotide metabolic process;GO:0006629//lipid metabolic process;GO:0006637//acyl-CoA metabolic process;GO:0006644//phospholipid metabolic process;GO:0006694//steroid biosynthetic process;GO:000669…	--
MELO3C003446.2	8	23	0.642	1.658	0.642	1.658	1.3688	0.0295734	0.0474728	VQ22	XP_016903526.1 PREDICTED: anaphase-promoting complex subunit cdh1-like [Cucumis melo]	-	-	-	-	-	-	-	--
MELO3C003453.2	697	2850	27.66	101.53	27.66	101.53	1.87603	7.47844e-217	2.5792e-215	v1g169424	XP_008466039.1 PREDICTED: eukaryotic translation initiation factor 3 subunit L-like [Cucumis melo]	-	-	-	-	GO:0001650//fibrillar center;GO:0005575//cellular_component;GO:0005622//intracellular anatomical structure;GO:0005634//nucleus;GO:0005654//nucleoplasm;GO:0005730//nucleolus;GO:0005737//cytoplasm;GO:0005829//cytosol;GO:0005852//eukaryotic translation initiation factor 3 complex;GO:0031974//membrane-enclosed lumen;GO:0031981//nuclear lumen;GO:0032991//protein-containing complex;GO:0043226//organell…	GO:0003674//molecular_function;GO:0003676//nucleic acid binding;GO:0003723//RNA binding;GO:0003743//translation initiation factor activity;GO:0005488//binding;GO:0008135//translation factor activity, RNA binding;GO:0097159//organic cyclic compound binding;GO:1901363//heterocyclic compound binding	GO:0006412//translation;GO:0006413//translational initiation;GO:0006518//peptide metabolic process;GO:0006807//nitrogen compound metabolic process;GO:0008150//biological_process;GO:0008152//metabolic process;GO:0009058//biosynthetic process;GO:0009059//macromolecule biosynthetic process;GO:0009987//cellular process;GO:0010467//gene expression;GO:0016032//viral process;GO:0019080//viral gene expre…	--
MELO3C003459.2	22	83	0.796	2.697	0.796	2.697	1.76052	5.36847e-08	1.44961e-07	IRX9H	XP_008466052.1 PREDICTED: probable beta-1,4-xylosyltransferase IRX9H [Cucumis melo]	-	-	-	-	GO:0000139//Golgi membrane;GO:0005575//cellular_component;GO:0005622//intracellular anatomical structure;GO:0005737//cytoplasm;GO:0005794//Golgi apparatus;GO:0012505//endomembrane system;GO:0016020//membrane;GO:0016021//integral component of membrane;GO:0031090//organelle membrane;GO:0031224//intrinsic component of membrane;GO:0031984//organelle subcompartment;GO:0043226//organelle;GO:0043227//me…	GO:0003674//molecular_function;GO:0003824//catalytic activity;GO:0008194//UDP-glycosyltransferase activity;GO:0015018//galactosylgalactosylxylosylprotein 3-beta-glucuronosyltransferase activity;GO:0015020//glucuronosyltransferase activity;GO:0016740//transferase activity;GO:0016757//glycosyltransferase activity;GO:0016758//hexosyltransferase activity;GO:0016763//pentosyltransferase activity;GO:00…	GO:0000271//polysaccharide biosynthetic process;GO:0005975//carbohydrate metabolic process;GO:0005976//polysaccharide metabolic process;GO:0007275//multicellular organism development;GO:0008150//biological_process;GO:0008152//metabolic process;GO:0009058//biosynthetic process;GO:0009059//macromolecule biosynthetic process;GO:0009555//pollen development;GO:0009653//anatomical structure morphogenes…	--
MELO3C003475.2	15	75	0.586	2.63	0.586	2.63	2.16609	5.5388e-09	1.58003e-08	PCMP-H38	KAA0038628.1 pentatricopeptide repeat-containing protein [Cucumis melo var. makuwa] [Cucumis melo]	-	-	-	-	-	GO:0003674//molecular_function;GO:0005515//protein binding;GO:0008270//zinc ion binding;GO:0042802//identical protein binding	GO:0008150//biological_process;GO:0090529//cell septum assembly	--
MELO3C003479.2	302	677	56.311	113.32	56.311	113.32	1.00891	2.38746e-23	1.16746e-22	GATC	XP_008466091.1 PREDICTED: glutamyl-tRNA(Gln) amidotransferase subunit C, chloroplastic/mitochondrial [Cucumis melo]	Metabolism;Genetic Information Processing	Global and overview maps;Translation	ko01100//Metabolic pathways;ko00970//Aminoacyl-tRNA biosynthesis	K02435;K02435	GO:0000228//nuclear chromosome;GO:0000785//chromatin;GO:0000791//euchromatin;GO:0000792//heterochromatin;GO:0005575//cellular_component;GO:0005622//intracellular anatomical structure;GO:0005634//nucleus;GO:0005635//nuclear envelope;GO:0005643//nuclear pore;GO:0005694//chromosome;GO:0005737//cytoplasm;GO:0005739//mitochondrion;GO:0005815//microtubule organizing center;GO:0005816//spindle pole body…	GO:0000166//nucleotide binding;GO:0003674//molecular_function;GO:0003682//chromatin binding;GO:0003824//catalytic activity;GO:0005198//structural molecule activity;GO:0005488//binding;GO:0005524//ATP binding;GO:0016874//ligase activity;GO:0017056//structural constituent of nuclear pore;GO:0017076//purine nucleotide binding;GO:0030554//adenyl nucleotide binding;GO:0032553//ribonucleotide binding;G…	GO:0000054//ribosomal subunit export from nucleus;GO:0000055//ribosomal large subunit export from nucleus;GO:0006355//regulation of transcription, DNA-templated;GO:0006403//RNA localization;GO:0006405//RNA export from nucleus;GO:0006406//mRNA export from nucleus;GO:0006407//rRNA export from nucleus;GO:0006412//translation;GO:0006424//glutamyl-tRNA aminoacylation;GO:0006450//regulation of translat…	--
MELO3C003486.2	3758	758	84.806	15.356	84.806	15.356	-2.46536	0	0	CEPR1	TYK31238.1 receptor-like protein kinase HSL1 [Cucumis melo var. makuwa] [Cucumis melo]	-	-	-	-	-	GO:0004672//protein kinase activity;GO:0005515//protein binding;GO:0005524//ATP binding	GO:0006468//protein phosphorylation	--
MELO3C003491.2	437	1360	14.579	40.731	14.579	40.731	1.48224	6.44917e-80	8.04295e-79	PCK	XP_008466111.1 PREDICTED: phosphoenolpyruvate carboxykinase [ATP] [Cucumis melo]	Metabolism;Metabolism;Metabolism;Metabolism;Metabolism;Metabolism;Metabolism	Global and overview maps;Global and overview maps;Global and overview maps;Carbohydrate metabolism;Carbohydrate metabolism;Energy metabolism;Carbohydrate metabolism	ko01100//Metabolic pathways;ko01110//Biosynthesis of secondary metabolites;ko01200//Carbon metabolism;ko00010//Glycolysis / Gluconeogenesis;ko00620//Pyruvate metabolism;ko00710//Carbon fixation in photosynthetic organisms;ko00020//Citrate cycle (TCA cycle)	K01610;K01610;K01610;K01610;K01610;K01610;K01610	GO:0005575//cellular_component;GO:0005622//intracellular anatomical structure;GO:0005634//nucleus;GO:0005730//nucleolus;GO:0005737//cytoplasm;GO:0005829//cytosol;GO:0016020//membrane;GO:0031974//membrane-enclosed lumen;GO:0031981//nuclear lumen;GO:0043226//organelle;GO:0043227//membrane-bounded organelle;GO:0043228//non-membrane-bounded organelle;GO:0043229//intracellular organelle;GO:0043231//in…	GO:0000166//nucleotide binding;GO:0003674//molecular_function;GO:0003824//catalytic activity;GO:0004611//phosphoenolpyruvate carboxykinase activity;GO:0004612//phosphoenolpyruvate carboxykinase (ATP) activity;GO:0005488//binding;GO:0005524//ATP binding;GO:0016829//lyase activity;GO:0016830//carbon-carbon lyase activity;GO:0016831//carboxy-lyase activity;GO:0017076//purine nucleotide binding;GO:00…	GO:0002376//immune system process;GO:0005975//carbohydrate metabolic process;GO:0005996//monosaccharide metabolic process;GO:0006006//glucose metabolic process;GO:0006094//gluconeogenesis;GO:0006950//response to stress;GO:0006952//defense response;GO:0006955//immune response;GO:0007154//cell communication;GO:0008150//biological_process;GO:0008152//metabolic process;GO:0009058//biosynthetic proces…	--
MELO3C003496.2	167	1060	8.961	51.06	8.961	51.06	2.51046	2.96168e-129	5.78578e-128	At5g64460	XP_008466115.1 PREDICTED: phosphoglycerate mutase-like protein 1 [Cucumis melo]	-	-	-	-	GO:0005576//extracellular region	-	GO:0009236//cobalamin biosynthetic process	--
MELO3C003497.2	306	102	16.683	4.992	16.683	4.992	-1.74069	4.36765e-30	2.53516e-29	At5g64460	XP_008466126.1 PREDICTED: phosphoglycerate mutase-like protein 1 [Cucumis melo]	-	-	-	-	-	-	GO:0009236//cobalamin biosynthetic process	--
MELO3C003505.2	1277	571	45.07	18.091	45.07	18.091	-1.3169	6.35415e-76	7.69384e-75	--	XP_008466137.1 PREDICTED: probable rhamnogalacturonate lyase B isoform X1 [Cucumis melo]	-	-	-	-	-	-	-	--
MELO3C003506.2	901	486	31.352	15.182	31.352	15.182	-1.0462	5.11806e-39	3.54278e-38	--	XP_008466140.2 PREDICTED: probable rhamnogalacturonate lyase B isoform X1 [Cucumis melo]	-	-	-	-	-	GO:0090729//toxin activity	-	--
MELO3C003507.2	422	151	17.922	5.757	17.922	5.757	-1.63834	1.91824e-37	1.2886e-36	--	XP_008466141.1 PREDICTED: probable rhamnogalacturonate lyase B [Cucumis melo]	-	-	-	-	-	-	-	--
MELO3C003520.2	59	159	3.097	7.492	3.097	7.492	1.27448	3.31893e-09	9.59232e-09	CER2	XP_008466157.1 PREDICTED: protein ECERIFERUM 1 [Cucumis melo]	-	-	-	-	GO:0005575//cellular_component;GO:0005622//intracellular anatomical structure;GO:0005634//nucleus;GO:0005737//cytoplasm;GO:0005783//endoplasmic reticulum;GO:0012505//endomembrane system;GO:0043226//organelle;GO:0043227//membrane-bounded organelle;GO:0043229//intracellular organelle;GO:0043231//intracellular membrane-bounded organelle	GO:0003674//molecular_function;GO:0003824//catalytic activity;GO:0016740//transferase activity;GO:0016746//acyltransferase activity;GO:0016747//acyltransferase activity, transferring groups other than amino-acyl groups	GO:0000038//very long-chain fatty acid metabolic process;GO:0006082//organic acid metabolic process;GO:0006629//lipid metabolic process;GO:0006631//fatty acid metabolic process;GO:0006633//fatty acid biosynthetic process;GO:0007275//multicellular organism development;GO:0008150//biological_process;GO:0008152//metabolic process;GO:0008610//lipid biosynthetic process;GO:0009058//biosynthetic proces…	--
MELO3C003523.2	99	426	3.959	15.295	3.959	15.295	1.94985	4.01105e-40	2.82551e-39	At5g10920	XP_008466162.1 PREDICTED: argininosuccinate lyase, chloroplastic [Cucumis melo]	Metabolism;Metabolism;Metabolism;Metabolism;Metabolism	Global and overview maps;Global and overview maps;Global and overview maps;Amino acid metabolism;Amino acid metabolism	ko01100//Metabolic pathways;ko01110//Biosynthesis of secondary metabolites;ko01230//Biosynthesis of amino acids;ko00250//Alanine, aspartate and glutamate metabolism;ko00220//Arginine biosynthesis	K01755;K01755;K01755;K01755;K01755	-	GO:0004018//N6-(1,2-dicarboxyethyl)AMP AMP-lyase (fumarate-forming) activity;GO:0004056//argininosuccinate lyase activity;GO:0004333//fumarate hydratase activity;GO:0008797//aspartate ammonia-lyase activity;GO:0047472//3-carboxy-cis,cis-muconate cycloisomerase activity	GO:0006099//tricarboxylic acid cycle;GO:0006520//cellular amino acid metabolic process;GO:0009152//purine ribonucleotide biosynthetic process;GO:0042450//arginine biosynthetic process via ornithine	--
MELO3C003524.2	37	173	0.726	3.048	0.726	3.048	2.06982	1.16114e-18	4.97288e-18	KIN4C	XP_008466163.1 PREDICTED: kinesin-like protein KIN-4C [Cucumis melo]	-	-	-	-	GO:0005575//cellular_component;GO:0005622//intracellular anatomical structure;GO:0005856//cytoskeleton;GO:0005871//kinesin complex;GO:0005874//microtubule;GO:0005875//microtubule associated complex;GO:0005911//cell-cell junction;GO:0009506//plasmodesma;GO:0015630//microtubule cytoskeleton;GO:0030054//cell junction;GO:0032991//protein-containing complex;GO:0043226//organelle;GO:0043228//non-membra…	GO:0000166//nucleotide binding;GO:0003674//molecular_function;GO:0003774//cytoskeletal motor activity;GO:0003777//microtubule motor activity;GO:0003824//catalytic activity;GO:0005488//binding;GO:0005515//protein binding;GO:0005524//ATP binding;GO:0008017//microtubule binding;GO:0008092//cytoskeletal protein binding;GO:0008574//plus-end-directed microtubule motor activity;GO:0015631//tubulin bindi…	GO:0006928//movement of cell or subcellular component;GO:0007017//microtubule-based process;GO:0007018//microtubule-based movement;GO:0008150//biological_process;GO:0009987//cellular process;GO:0016043//cellular component organization;GO:0045229//external encapsulating structure organization;GO:0071554//cell wall organization or biogenesis;GO:0071555//cell wall organization;GO:0071840//cellular c…	--
MELO3C003526.2	140	637	10.413	42.533	10.413	42.533	2.0302	1.20212e-61	1.18785e-60	AHL17	XP_008466166.1 PREDICTED: AT-hook motif nuclear-localized protein 17-like [Cucumis melo]	-	-	-	-	-	-	-	--
MELO3C003536.2	865	2621	57.481	156.354	57.481	156.354	1.44366	2.10687e-146	4.71394e-145	GF14B	XP_008466176.1 PREDICTED: 14-3-3-like protein B [Cucumis melo]	-	-	-	-	-	GO:0003674//molecular_function;GO:0005488//binding;GO:0005515//protein binding;GO:0019904//protein domain specific binding	-	--
MELO3C003540.2	685	261	70.017	23.949	70.017	23.949	-1.54774	2.18348e-54	1.95414e-53	--	KAA0038679.1 hypothetical protein E6C27_scaffold92G002210 [Cucumis melo var. makuwa] [Cucumis melo]	-	-	-	-	-	GO:0003676//nucleic acid binding;GO:0004523//RNA-DNA hybrid ribonuclease activity	-	--
MELO3C003548.2	623.91	1562.22	98.178	220.682	98.178	220.682	1.1685	2.54693e-62	2.54238e-61	--	KGN60236.1 hypothetical protein Csa_001434 [Cucumis sativus]	-	-	-	-	-	-	GO:0042262//DNA protection	--
MELO3C003550.2	305	710	5.928	12.388	5.928	12.388	1.06333	1.56031e-26	8.33203e-26	fam91a1	XP_008466193.1 PREDICTED: protein FAM91A1 [Cucumis melo]	-	-	-	-	GO:0005575//cellular_component;GO:0005622//intracellular anatomical structure;GO:0005737//cytoplasm;GO:0005794//Golgi apparatus;GO:0005802//trans-Golgi network;GO:0005829//cytosol;GO:0012505//endomembrane system;GO:0030027//lamellipodium;GO:0031252//cell leading edge;GO:0031984//organelle subcompartment;GO:0042995//cell projection;GO:0043226//organelle;GO:0043227//membrane-bounded organelle;GO:00…	GO:0003674//molecular_function;GO:0005085//guanyl-nucleotide exchange factor activity;GO:0005096//GTPase activator activity;GO:0005488//binding;GO:0005515//protein binding;GO:0008047//enzyme activator activity;GO:0019899//enzyme binding;GO:0030234//enzyme regulator activity;GO:0030695//GTPase regulator activity;GO:0031267//small GTPase binding;GO:0051020//GTPase binding;GO:0060589//nucleoside-tri…	GO:0000165//MAPK cascade;GO:0006464//cellular protein modification process;GO:0006468//protein phosphorylation;GO:0006793//phosphorus metabolic process;GO:0006796//phosphate-containing compound metabolic process;GO:0006807//nitrogen compound metabolic process;GO:0006915//apoptotic process;GO:0006950//response to stress;GO:0007154//cell communication;GO:0007165//signal transduction;GO:0007186//G p…	--
MELO3C003553.2	3	29	0.136	1.179	0.136	1.179	3.11589	4.71992e-06	1.11633e-05	qtrt1	XP_016903487.1 PREDICTED: queuine tRNA-ribosyltransferase-like isoform X1 [Cucumis melo]	-	-	-	-	GO:0005575//cellular_component;GO:0005622//intracellular anatomical structure;GO:0005634//nucleus;GO:0005737//cytoplasm;GO:0005739//mitochondrion;GO:0005740//mitochondrial envelope;GO:0005741//mitochondrial outer membrane;GO:0016020//membrane;GO:0019867//outer membrane;GO:0031090//organelle membrane;GO:0031966//mitochondrial membrane;GO:0031967//organelle envelope;GO:0031968//organelle outer memb…	GO:0003674//molecular_function;GO:0003824//catalytic activity;GO:0005488//binding;GO:0005515//protein binding;GO:0008479//queuine tRNA-ribosyltransferase activity;GO:0016740//transferase activity;GO:0016757//glycosyltransferase activity;GO:0016763//pentosyltransferase activity;GO:0042802//identical protein binding;GO:0042803//protein homodimerization activity;GO:0043167//ion binding;GO:0043169//c…	GO:0006139//nucleobase-containing compound metabolic process;GO:0006396//RNA processing;GO:0006399//tRNA metabolic process;GO:0006400//tRNA modification;GO:0006725//cellular aromatic compound metabolic process;GO:0006807//nitrogen compound metabolic process;GO:0008033//tRNA processing;GO:0008150//biological_process;GO:0008152//metabolic process;GO:0008616//queuosine biosynthetic process;GO:000905…	--
MELO3C003554.2	5	18	0.35	1.132	0.35	1.132	1.69345	0.0169593	0.0280859	ATHB-6	XP_008466655.1 PREDICTED: homeobox-leucine zipper protein ATHB-6-like [Cucumis melo]	-	-	-	-	GO:0005575//cellular_component;GO:0005622//intracellular anatomical structure;GO:0005634//nucleus;GO:0005737//cytoplasm;GO:0043226//organelle;GO:0043227//membrane-bounded organelle;GO:0043229//intracellular organelle;GO:0043231//intracellular membrane-bounded organelle	GO:0003674//molecular_function;GO:0003676//nucleic acid binding;GO:0003677//DNA binding;GO:0003700//DNA-binding transcription factor activity;GO:0005102//signaling receptor binding;GO:0005488//binding;GO:0043565//sequence-specific DNA binding;GO:0097159//organic cyclic compound binding;GO:0140110//transcription regulator activity;GO:1901363//heterocyclic compound binding	GO:0006139//nucleobase-containing compound metabolic process;GO:0006260//DNA replication;GO:0006351//transcription, DNA-templated;GO:0006355//regulation of transcription, DNA-templated;GO:0006725//cellular aromatic compound metabolic process;GO:0006807//nitrogen compound metabolic process;GO:0008150//biological_process;GO:0008152//metabolic process;GO:0009058//biosynthetic process;GO:0009059//mac…	HD-ZIP
MELO3C003555.2	13	67	1.977	9.147	1.977	9.147	2.20999	9.12791e-09	2.57274e-08	--	XP_008466205.1 PREDICTED: SKI/DACH domain-containing protein 1 [Cucumis melo]	-	-	-	-	GO:0030867//rough endoplasmic reticulum membrane	-	GO:0023041//neuronal signal transduction	--
MELO3C003562.2	3761	8433	127.876	257.396	127.876	257.396	1.00924	2.43364e-186	6.9272e-185	GRF2	XP_008466219.1 PREDICTED: 14-3-3-like protein [Cucumis melo]	-	-	-	-	-	-	-	--
MELO3C003567.2	10	845	0.431	32.709	0.431	32.709	6.24586	2.13865e-205	6.83356e-204	UGT85A24	XP_008466222.1 PREDICTED: 7-deoxyloganetin glucosyltransferase [Cucumis melo]	-	-	-	-	GO:0005575//cellular_component;GO:0005622//intracellular anatomical structure;GO:0043226//organelle;GO:0043227//membrane-bounded organelle;GO:0043229//intracellular organelle;GO:0043231//intracellular membrane-bounded organelle	GO:0003674//molecular_function;GO:0003824//catalytic activity;GO:0008194//UDP-glycosyltransferase activity;GO:0015020//glucuronosyltransferase activity;GO:0016740//transferase activity;GO:0016757//glycosyltransferase activity;GO:0016758//hexosyltransferase activity;GO:0035251//UDP-glucosyltransferase activity;GO:0046527//glucosyltransferase activity;GO:0080043//quercetin 3-O-glucosyltransferase a…	GO:0008150//biological_process;GO:0008152//metabolic process	--
MELO3C003569.2	9100	4987	249.896	122.939	249.896	122.939	-1.02339	1.39387e-237	5.32366e-236	QUA2	XP_008466224.1 PREDICTED: probable pectin methyltransferase QUA2 [Cucumis melo]	-	-	-	-	GO:0000139//Golgi membrane;GO:0005575//cellular_component;GO:0005622//intracellular anatomical structure;GO:0005737//cytoplasm;GO:0005768//endosome;GO:0005794//Golgi apparatus;GO:0005802//trans-Golgi network;GO:0012505//endomembrane system;GO:0016020//membrane;GO:0016021//integral component of membrane;GO:0031090//organelle membrane;GO:0031224//intrinsic component of membrane;GO:0031410//cytoplas…	GO:0003674//molecular_function;GO:0003824//catalytic activity;GO:0008168//methyltransferase activity;GO:0008171//O-methyltransferase activity;GO:0008173//RNA methyltransferase activity;GO:0008757//S-adenosylmethionine-dependent methyltransferase activity;GO:0016740//transferase activity;GO:0016741//transferase activity, transferring one-carbon groups	GO:0000271//polysaccharide biosynthetic process;GO:0005975//carbohydrate metabolic process;GO:0005976//polysaccharide metabolic process;GO:0007155//cell adhesion;GO:0007275//multicellular organism development;GO:0008150//biological_process;GO:0008152//metabolic process;GO:0008299//isoprenoid biosynthetic process;GO:0009058//biosynthetic process;GO:0009059//macromolecule biosynthetic process;GO:00…	--
MELO3C003577.2	6029	19257.3	233.912	670.713	233.912	670.713	1.51973	0	0	ASP3	XP_008466236.1 PREDICTED: aspartate aminotransferase, cytoplasmic [Cucumis melo]	Metabolism;Metabolism;Metabolism;Metabolism;Metabolism;Metabolism;Metabolism;Metabolism;Metabolism;Metabolism;Metabolism;Metabolism;Metabolism;Metabolism;Metabolism	Global and overview maps;Global and overview maps;Global and overview maps;Global and overview maps;Amino acid metabolism;Amino acid metabolism;Energy metabolism;Global and overview maps;Amino acid metabolism;Amino acid metabolism;Amino acid metabolism;Amino acid metabolism;Amino acid metabolism;Biosynthesis of other secondary metabolites;Biosynthesis of other secondary metabolites	ko01100//Metabolic pathways;ko01110//Biosynthesis of secondary metabolites;ko01200//Carbon metabolism;ko01230//Biosynthesis of amino acids;ko00250//Alanine, aspartate and glutamate metabolism;ko00270//Cysteine and methionine metabolism;ko00710//Carbon fixation in photosynthetic organisms;ko01210//2-Oxocarboxylic acid metabolism;ko00330//Arginine and proline metabolism;ko00220//Arginine biosynthes…	K14454;K14454;K14454;K14454;K14454;K14454;K14454;K14454;K14454;K14454;K14454;K14454;K14454;K14454;K14454	GO:0005575//cellular_component;GO:0005622//intracellular anatomical structure;GO:0005737//cytoplasm;GO:0005777//peroxisome;GO:0009507//chloroplast;GO:0009536//plastid;GO:0016020//membrane;GO:0042579//microbody;GO:0043226//organelle;GO:0043227//membrane-bounded organelle;GO:0043229//intracellular organelle;GO:0043231//intracellular membrane-bounded organelle	GO:0003674//molecular_function;GO:0003824//catalytic activity;GO:0004069//L-aspartate:2-oxoglutarate aminotransferase activity;GO:0005488//binding;GO:0008483//transaminase activity;GO:0016740//transferase activity;GO:0016769//transferase activity, transferring nitrogenous groups;GO:0019842//vitamin binding;GO:0030170//pyridoxal phosphate binding;GO:0036094//small molecule binding;GO:0043167//ion …	GO:0006082//organic acid metabolic process;GO:0006091//generation of precursor metabolites and energy;GO:0006099//tricarboxylic acid cycle;GO:0006101//citrate metabolic process;GO:0006103//2-oxoglutarate metabolic process;GO:0006520//cellular amino acid metabolic process;GO:0006522//alanine metabolic process;GO:0006531//aspartate metabolic process;GO:0006536//glutamate metabolic process;GO:000680…	--
MELO3C003580.2	80	207	3.134	7.279	3.134	7.279	1.21574	1.07601e-10	3.37365e-10	At2g25737	XP_008466240.1 PREDICTED: uncharacterized protein LOC103503714 isoform X1 [Cucumis melo]	-	-	-	-	GO:0005575//cellular_component;GO:0016020//membrane;GO:0016021//integral component of membrane;GO:0031224//intrinsic component of membrane	-	-	--
MELO3C003582.2	20	114	1.406	7.193	1.406	7.193	2.355	9.56594e-15	3.587e-14	RBL11	XP_008466245.1 PREDICTED: rhomboid-like protein 11, chloroplastic isoform X1 [Cucumis melo]	-	-	-	-	GO:0005575//cellular_component;GO:0005622//intracellular anatomical structure;GO:0005737//cytoplasm;GO:0005886//plasma membrane;GO:0005887//integral component of plasma membrane;GO:0009507//chloroplast;GO:0009526//plastid envelope;GO:0009528//plastid inner membrane;GO:0009536//plastid;GO:0009706//chloroplast inner membrane;GO:0009941//chloroplast envelope;GO:0016020//membrane;GO:0016021//integral…	GO:0003674//molecular_function;GO:0003824//catalytic activity;GO:0004175//endopeptidase activity;GO:0004252//serine-type endopeptidase activity;GO:0005488//binding;GO:0005515//protein binding;GO:0008233//peptidase activity;GO:0008236//serine-type peptidase activity;GO:0016787//hydrolase activity;GO:0017171//serine hydrolase activity;GO:0019904//protein domain specific binding;GO:0140096//catalyti…	GO:0006464//cellular protein modification process;GO:0006508//proteolysis;GO:0006807//nitrogen compound metabolic process;GO:0006890//retrograde vesicle-mediated transport, Golgi to endoplasmic reticulum;GO:0008150//biological_process;GO:0008152//metabolic process;GO:0019538//protein metabolic process;GO:0043170//macromolecule metabolic process;GO:0044238//primary metabolic process;GO:0071704//or…	--
MELO3C003590.2	130	294	7.705	15.642	7.705	15.642	1.02156	2.1775e-11	7.06036e-11	EMB2001	XP_008466251.1 PREDICTED: GTP-binding protein At2g22870 [Cucumis melo]	-	-	-	-	GO:0005575//cellular_component;GO:0005622//intracellular anatomical structure;GO:0005737//cytoplasm	GO:0000166//nucleotide binding;GO:0001882//nucleoside binding;GO:0001883//purine nucleoside binding;GO:0003674//molecular_function;GO:0003924//GTPase activity;GO:0005488//binding;GO:0005525//GTP binding;GO:0017076//purine nucleotide binding;GO:0019001//guanyl nucleotide binding;GO:0019843//rRNA binding;GO:0032549//ribonucleoside binding;GO:0032550//purine ribonucleoside binding;GO:0032553//ribonu…	GO:0006400//tRNA modification;GO:0006412//translation;GO:0008150//biological_process;GO:0042254//ribosome biogenesis	--
MELO3C003591.2	515	249	28.247	12.26	28.247	12.26	-1.20414	5.41283e-29	3.06806e-28	--	KAA0038723.1 uncharacterized protein E6C27_scaffold92G002690 [Cucumis melo var. makuwa] [Cucumis melo]	-	-	-	-	-	-	-	--
MELO3C003592.2	2	247	0.109	12.113	0.109	12.113	6.79608	5.83438e-64	5.94226e-63	RD22	XP_008466262.1 PREDICTED: BURP domain protein RD22 [Cucumis melo]	-	-	-	-	GO:0005575//cellular_component;GO:0005622//intracellular anatomical structure;GO:0005737//cytoplasm;GO:0005768//endosome;GO:0005794//Golgi apparatus;GO:0005802//trans-Golgi network;GO:0012505//endomembrane system;GO:0031410//cytoplasmic vesicle;GO:0031982//vesicle;GO:0031984//organelle subcompartment;GO:0043226//organelle;GO:0043227//membrane-bounded organelle;GO:0043229//intracellular organelle;…	-	GO:0006950//response to stress;GO:0006970//response to osmotic stress;GO:0008150//biological_process;GO:0009628//response to abiotic stimulus;GO:0009651//response to salt stress;GO:0050896//response to stimulus	--
MELO3C003594.2	1	20	0.102	1.824	0.102	1.824	4.16046	4.03632e-05	8.85365e-05	--	KGN60340.2 hypothetical protein Csa_000895 [Cucumis sativus]	-	-	-	-	-	-	-	--
MELO3C003601.2	32	115	0.753	2.428	0.753	2.428	1.68905	5.56173e-10	1.67968e-09	ARA1	XP_008466276.1 PREDICTED: L-arabinokinase-like isoform X1 [Cucumis melo]	Metabolism;Metabolism	Global and overview maps;Carbohydrate metabolism	ko01100//Metabolic pathways;ko00520//Amino sugar and nucleotide sugar metabolism	K12446;K12446	-	GO:0004335//galactokinase activity;GO:0004413//homoserine kinase activity;GO:0004496//mevalonate kinase activity;GO:0004765//shikimate kinase activity;GO:0005524//ATP binding	GO:0006012//galactose metabolic process;GO:0009088//threonine biosynthetic process;GO:0009423//chorismate biosynthetic process;GO:0016126//sterol biosynthetic process;GO:0019287//isopentenyl diphosphate biosynthetic process, mevalonate pathway	--
MELO3C003603.2	362	91	24.699	5.574	24.699	5.574	-2.14767	5.90279e-46	4.62086e-45	GGCT2;1	XP_008466278.1 PREDICTED: putative glutathione-specific gamma-glutamylcyclotransferase 2 [Cucumis melo]	Metabolism;Metabolism	Global and overview maps;Metabolism of other amino acids	ko01100//Metabolic pathways;ko00480//Glutathione metabolism	K22596;K22596	GO:0005575//cellular_component;GO:0005622//intracellular anatomical structure;GO:0005737//cytoplasm	GO:0003674//molecular_function;GO:0003824//catalytic activity;GO:0003839//gamma-glutamylcyclotransferase activity;GO:0016829//lyase activity;GO:0016840//carbon-nitrogen lyase activity;GO:0016842//amidine-lyase activity	GO:0006518//peptide metabolic process;GO:0006575//cellular modified amino acid metabolic process;GO:0006749//glutathione metabolic process;GO:0006751//glutathione catabolic process;GO:0006790//sulfur compound metabolic process;GO:0006807//nitrogen compound metabolic process;GO:0008150//biological_process;GO:0008152//metabolic process;GO:0009056//catabolic process;GO:0009987//cellular process;GO:0…	--
MELO3C003628.2	16	88	1.009	4.982	1.009	4.982	2.3038	2.51326e-11	8.11807e-11	PER45	KAA0038756.1 peroxidase 45-like [Cucumis melo var. makuwa] [Cucumis melo]	Metabolism;Metabolism;Metabolism	Global and overview maps;Global and overview maps;Biosynthesis of other secondary metabolites	ko01100//Metabolic pathways;ko01110//Biosynthesis of secondary metabolites;ko00940//Phenylpropanoid biosynthesis	K00430;K00430;K00430	GO:0005575//cellular_component;GO:0005576//extracellular region	GO:0003674//molecular_function;GO:0003824//catalytic activity;GO:0004096//catalase activity;GO:0004601//peroxidase activity;GO:0005488//binding;GO:0016209//antioxidant activity;GO:0016491//oxidoreductase activity;GO:0016684//oxidoreductase activity, acting on peroxide as acceptor;GO:0020037//heme binding;GO:0043167//ion binding;GO:0043169//cation binding;GO:0046872//metal ion binding;GO:0046906//…	GO:0006950//response to stress;GO:0006979//response to oxidative stress;GO:0008150//biological_process;GO:0008152//metabolic process;GO:0009056//catabolic process;GO:0009636//response to toxic substance;GO:0009987//cellular process;GO:0016999//antibiotic metabolic process;GO:0017001//antibiotic catabolic process;GO:0042221//response to chemical;GO:0042743//hydrogen peroxide metabolic process;GO:0…	--
MELO3C003629.2	6	23	0.15	0.517	0.15	0.517	1.7852	0.00817489	0.0141269	PMA4	XP_008466309.1 PREDICTED: plasma membrane ATPase 4 [Cucumis melo]	Metabolism;Metabolism	Global and overview maps;Energy metabolism	ko01100//Metabolic pathways;ko00190//Oxidative phosphorylation	K01535;K01535	GO:0031004//potassium ion-transporting ATPase complex	GO:0005375//copper ion transmembrane transporter activity;GO:0005388//P-type calcium transporter activity;GO:0008556//P-type potassium transmembrane transporter activity;GO:0008967//phosphoglycolate phosphatase activity;GO:0015434//ABC-type cadmium transporter activity;GO:0015444//P-type magnesium transporter activity;GO:0016787//hydrolase activity;GO:0019143//3-deoxy-manno-octulosonate-8-phospha…	GO:0006545//glycine biosynthetic process;GO:0006564//L-serine biosynthetic process;GO:0006813//potassium ion transport;GO:0006816//calcium ion transport;GO:0006825//copper ion transport;GO:0008152//metabolic process;GO:0009103//lipopolysaccharide biosynthetic process;GO:0015691//cadmium ion transport;GO:0015693//magnesium ion transport;GO:0030001//metal ion transport	--
MELO3C003631.2	15	904	0.43	23.263	0.43	23.263	5.75756	2.70931e-213	9.13459e-212	RLP7	KAA0038759.1 receptor-like protein 12 [Cucumis melo var. makuwa] [Cucumis melo]	-	-	-	-	GO:0005575//cellular_component;GO:0005886//plasma membrane;GO:0016020//membrane;GO:0016021//integral component of membrane;GO:0031224//intrinsic component of membrane;GO:0071944//cell periphery	GO:0005515//protein binding	GO:0008150//biological_process;GO:0009888//tissue development;GO:0010073//meristem maintenance;GO:0032501//multicellular organismal process;GO:0032502//developmental process;GO:0048507//meristem development;GO:0048856//anatomical structure development	--
MELO3C003632.2	11	80	0.576	3.757	0.576	3.757	2.70544	6.00656e-12	1.99555e-11	LRK10	XP_008466312.1 PREDICTED: rust resistance kinase Lr10-like [Cucumis melo]	-	-	-	-	-	GO:0004672//protein kinase activity;GO:0005524//ATP binding	GO:0006468//protein phosphorylation	--
MELO3C003638.2	6	182	0.378	10.28	0.378	10.28	4.76531	1.72165e-41	1.24554e-40	RPA2A	XP_008466326.1 PREDICTED: replication protein A 32 kDa subunit A-like [Cucumis melo]	Genetic Information Processing;Genetic Information Processing;Genetic Information Processing;Genetic Information Processing	Replication and repair;Replication and repair;Replication and repair;Replication and repair	ko03420//Nucleotide excision repair;ko03440//Homologous recombination;ko03030//DNA replication;ko03430//Mismatch repair	K10739;K10739;K10739;K10739	GO:0000228//nuclear chromosome;GO:0005575//cellular_component;GO:0005622//intracellular anatomical structure;GO:0005634//nucleus;GO:0005657//replication fork;GO:0005662//DNA replication factor A complex;GO:0005694//chromosome;GO:0009360//DNA polymerase III complex;GO:0030894//replisome;GO:0031974//membrane-enclosed lumen;GO:0031981//nuclear lumen;GO:0032991//protein-containing complex;GO:0032993/…	GO:0003674//molecular_function;GO:0003676//nucleic acid binding;GO:0003677//DNA binding;GO:0003887//DNA-directed DNA polymerase activity;GO:0005488//binding;GO:0097159//organic cyclic compound binding;GO:1901363//heterocyclic compound binding	GO:0000278//mitotic cell cycle;GO:0006139//nucleobase-containing compound metabolic process;GO:0006259//DNA metabolic process;GO:0006260//DNA replication;GO:0006261//DNA-dependent DNA replication;GO:0006269//DNA replication, synthesis of RNA primer;GO:0006281//DNA repair;GO:0006310//DNA recombination;GO:0006725//cellular aromatic compound metabolic process;GO:0006807//nitrogen compound metabolic …	--
MELO3C003644.2	22	78	0.859	2.735	0.859	2.735	1.67081	4.48571e-07	1.14172e-06	CRYD	XP_008466332.1 PREDICTED: cryptochrome DASH, chloroplastic/mitochondrial isoform X1 [Cucumis melo]	-	-	-	-	GO:0005575//cellular_component;GO:0005622//intracellular anatomical structure;GO:0005737//cytoplasm;GO:0005739//mitochondrion;GO:0009507//chloroplast;GO:0009536//plastid;GO:0043226//organelle;GO:0043227//membrane-bounded organelle;GO:0043229//intracellular organelle;GO:0043231//intracellular membrane-bounded organelle	GO:0000166//nucleotide binding;GO:0003674//molecular_function;GO:0003676//nucleic acid binding;GO:0003677//DNA binding;GO:0003684//damaged DNA binding;GO:0003824//catalytic activity;GO:0003904//deoxyribodipyrimidine photo-lyase activity;GO:0003913//DNA photolyase activity;GO:0005488//binding;GO:0005524//ATP binding;GO:0009881//photoreceptor activity;GO:0016829//lyase activity;GO:0016830//carbon-c…	GO:0000719//photoreactive repair;GO:0006139//nucleobase-containing compound metabolic process;GO:0006259//DNA metabolic process;GO:0006281//DNA repair;GO:0006290//pyrimidine dimer repair;GO:0006464//cellular protein modification process;GO:0006725//cellular aromatic compound metabolic process;GO:0006807//nitrogen compound metabolic process;GO:0006950//response to stress;GO:0006974//cellular respo…	--
MELO3C003648.2	323	758	26.973	56.823	26.973	56.823	1.07496	1.31649e-28	7.39771e-28	--	XP_008466340.1 PREDICTED: uncharacterized protein LOC103503777 [Cucumis melo]	-	-	-	-	-	-	-	--
MELO3C003651.2	798	2597	28.336	82.782	28.336	82.782	1.54668	8.57441e-151	1.96799e-149	IBI1	XP_008466345.1 PREDICTED: aspartate--tRNA ligase 2, cytoplasmic [Cucumis melo]	Genetic Information Processing	Translation	ko00970//Aminoacyl-tRNA biosynthesis	K22503	GO:0005575//cellular_component;GO:0005622//intracellular anatomical structure;GO:0005737//cytoplasm;GO:0005783//endoplasmic reticulum;GO:0005829//cytosol;GO:0009328//phenylalanine-tRNA ligase complex;GO:0012505//endomembrane system;GO:0017101//aminoacyl-tRNA synthetase multienzyme complex;GO:0032991//protein-containing complex;GO:0043226//organelle;GO:0043227//membrane-bounded organelle;GO:004322…	GO:0000049//tRNA binding;GO:0000166//nucleotide binding;GO:0003674//molecular_function;GO:0003676//nucleic acid binding;GO:0003677//DNA binding;GO:0003824//catalytic activity;GO:0004812//aminoacyl-tRNA ligase activity;GO:0004815//aspartate-tRNA ligase activity;GO:0004816//asparagine-tRNA ligase activity;GO:0004824//lysine-tRNA ligase activity;GO:0004826//phenylalanine-tRNA ligase activity;GO:0005…	GO:0006082//organic acid metabolic process;GO:0006139//nucleobase-containing compound metabolic process;GO:0006399//tRNA metabolic process;GO:0006412//translation;GO:0006418//tRNA aminoacylation for protein translation;GO:0006421//asparaginyl-tRNA aminoacylation;GO:0006422//aspartyl-tRNA aminoacylation;GO:0006430//lysyl-tRNA aminoacylation;GO:0006432//phenylalanyl-tRNA aminoacylation;GO:0006518//…	--
MELO3C003652.2	0	26	0	0.881	0.001	0.881	9.783	6.05043e-08	1.62701e-07	DDR4	TYK31391.1 DDT domain-containing protein DDR4 isoform X1 [Cucumis melo var. makuwa] [Cucumis melo]	-	-	-	-	-	-	-	--
MELO3C003657.2	13	53	2.925	10.704	2.925	10.704	1.87164	7.29944e-06	1.70172e-05	--	XP_008466349.1 PREDICTED: uncharacterized protein LOC103503784 [Cucumis melo]	-	-	-	-	-	-	-	--
MELO3C003660.2	19581	8420	429.883	165.944	429.883	165.944	-1.37325	0	0	RZFP34	XP_008466355.1 PREDICTED: E3 ubiquitin-protein ligase MIEL1 isoform X2 [Cucumis melo]	Genetic Information Processing	Folding, sorting and degradation	ko04120//Ubiquitin mediated proteolysis	K10144	GO:0000151//ubiquitin ligase complex;GO:0005575//cellular_component;GO:0005622//intracellular anatomical structure;GO:0005634//nucleus;GO:0005654//nucleoplasm;GO:0005737//cytoplasm;GO:0005829//cytosol;GO:0016604//nuclear body;GO:0016607//nuclear speck;GO:0031974//membrane-enclosed lumen;GO:0031981//nuclear lumen;GO:0032991//protein-containing complex;GO:0043226//organelle;GO:0043227//membrane-bou…	GO:0002039//p53 binding;GO:0003674//molecular_function;GO:0003824//catalytic activity;GO:0004842//ubiquitin-protein transferase activity;GO:0005102//signaling receptor binding;GO:0005488//binding;GO:0005515//protein binding;GO:0008270//zinc ion binding;GO:0016740//transferase activity;GO:0019787//ubiquitin-like protein transferase activity;GO:0042802//identical protein binding;GO:0042803//protein…	GO:0006464//cellular protein modification process;GO:0006508//proteolysis;GO:0006511//ubiquitin-dependent protein catabolic process;GO:0006807//nitrogen compound metabolic process;GO:0008150//biological_process;GO:0008152//metabolic process;GO:0009056//catabolic process;GO:0009057//macromolecule catabolic process;GO:0009893//positive regulation of metabolic process;GO:0009894//regulation of catab…	--
MELO3C003661.2	21	71	0.728	2.21	0.728	2.21	1.60204	3.98207e-06	9.47085e-06	--	TYK31403.1 uncharacterized protein E5676_scaffold455G007110 [Cucumis melo var. makuwa] [Cucumis melo]	-	-	-	-	-	GO:0008270//zinc ion binding	-	--
MELO3C003672.2	24	79	0.93	2.748	0.93	2.748	1.56308	1.18408e-06	2.93171e-06	CYCA2-2	XP_008466372.1 PREDICTED: cyclin-A2-2 isoform X1 [Cucumis melo]	-	-	-	-	-	-	-	--
MELO3C003674.2	46	125	1.09	2.659	1.09	2.659	1.28656	1.28186e-07	3.37374e-07	At5g11310	XP_008466375.1 PREDICTED: pentatricopeptide repeat-containing protein At5g11310, mitochondrial [Cucumis melo]	-	-	-	-	GO:0005575//cellular_component;GO:0005622//intracellular anatomical structure;GO:0005634//nucleus;GO:0005737//cytoplasm;GO:0005739//mitochondrion;GO:0005829//cytosol;GO:0043226//organelle;GO:0043227//membrane-bounded organelle;GO:0043229//intracellular organelle;GO:0043231//intracellular membrane-bounded organelle	GO:0003674//molecular_function;GO:0003676//nucleic acid binding;GO:0003723//RNA binding;GO:0003824//catalytic activity;GO:0004518//nuclease activity;GO:0004519//endonuclease activity;GO:0005488//binding;GO:0016787//hydrolase activity;GO:0016788//hydrolase activity, acting on ester bonds;GO:0045182//translation regulator activity;GO:0097159//organic cyclic compound binding;GO:1901363//heterocyclic…	GO:0006139//nucleobase-containing compound metabolic process;GO:0006417//regulation of translation;GO:0006725//cellular aromatic compound metabolic process;GO:0006807//nitrogen compound metabolic process;GO:0006886//intracellular protein transport;GO:0007275//multicellular organism development;GO:0008150//biological_process;GO:0008152//metabolic process;GO:0009451//RNA modification;GO:0009787//re…	--
MELO3C003676.2	34	16	4.38	1.85	4.38	1.85	-1.24341	0.00465245	0.00829415	--	KAA0038795.1 uncharacterized protein E6C27_scaffold92G003500 [Cucumis melo var. makuwa] [Cucumis melo]	-	-	-	-	-	-	-	--
MELO3C003677.2	32	8	3.134	0.703	3.134	0.703	-2.15641	2.57758e-05	5.74739e-05	VHA-c''2	XP_008466380.1 PREDICTED: V-type proton ATPase subunit c''1 [Cucumis melo]	Metabolism;Metabolism;Cellular Processes	Global and overview maps;Energy metabolism;Transport and catabolism	ko01100//Metabolic pathways;ko00190//Oxidative phosphorylation;ko04145//Phagosome	K03661;K03661;K03661	GO:0000220//vacuolar proton-transporting V-type ATPase, V0 domain;GO:0005575//cellular_component;GO:0005622//intracellular anatomical structure;GO:0005737//cytoplasm;GO:0005768//endosome;GO:0005773//vacuole;GO:0005774//vacuolar membrane;GO:0012505//endomembrane system;GO:0016020//membrane;GO:0016021//integral component of membrane;GO:0016469//proton-transporting two-sector ATPase complex;GO:00164…	GO:0003674//molecular_function;GO:0003824//catalytic activity;GO:0005215//transporter activity;GO:0008324//cation transmembrane transporter activity;GO:0008553//P-type proton-exporting transporter activity;GO:0015075//ion transmembrane transporter activity;GO:0015078//proton transmembrane transporter activity;GO:0015318//inorganic molecular entity transmembrane transporter activity;GO:0015399//pr…	GO:0006810//transport;GO:0006811//ion transport;GO:0006812//cation transport;GO:0006873//cellular ion homeostasis;GO:0006885//regulation of pH;GO:0007035//vacuolar acidification;GO:0008150//biological_process;GO:0009987//cellular process;GO:0015988//energy coupled proton transmembrane transport, against electrochemical gradient;GO:0019725//cellular homeostasis;GO:0030003//cellular cation homeosta…	--
MELO3C003684.2	21	52	0.972	2.161	0.972	2.161	1.15267	0.00299353	0.00546781	--	XP_008466389.1 PREDICTED: uncharacterized protein LOC103503810 [Cucumis melo]	-	-	-	-	-	-	-	--
MELO3C003686.2	180	91	12.353	5.606	12.353	5.606	-1.13982	1.76139e-10	5.4673e-10	HY5	XP_008466392.1 PREDICTED: transcription factor HY5 [Cucumis melo]	Organismal Systems	Environmental adaptation	ko04712//Circadian rhythm - plant	K16241	GO:0005575//cellular_component;GO:0005622//intracellular anatomical structure;GO:0005634//nucleus;GO:0032991//protein-containing complex;GO:0032993//protein-DNA complex;GO:0043226//organelle;GO:0043227//membrane-bounded organelle;GO:0043229//intracellular organelle;GO:0043231//intracellular membrane-bounded organelle	GO:0000976//transcription cis-regulatory region binding;GO:0000977//RNA polymerase II transcription regulatory region sequence-specific DNA binding;GO:0001067//transcription regulatory region nucleic acid binding;GO:0003674//molecular_function;GO:0003676//nucleic acid binding;GO:0003677//DNA binding;GO:0003690//double-stranded DNA binding;GO:0003700//DNA-binding transcription factor activity;GO:0…	GO:0001101//response to acid chemical;GO:0006139//nucleobase-containing compound metabolic process;GO:0006351//transcription, DNA-templated;GO:0006355//regulation of transcription, DNA-templated;GO:0006357//regulation of transcription by RNA polymerase II;GO:0006725//cellular aromatic compound metabolic process;GO:0006807//nitrogen compound metabolic process;GO:0007154//cell communication;GO:0007…	bZIP
MELO3C003689.2	367	1648	9.096	36.669	9.096	36.669	2.01126	3.44662e-147	7.75588e-146	CESA1	XP_008466397.1 PREDICTED: cellulose synthase A catalytic subunit 1 [UDP-forming] [Cucumis melo]	-	-	-	-	GO:0000109//nucleotide-excision repair complex;GO:0005575//cellular_component;GO:0005622//intracellular anatomical structure;GO:0005675//transcription factor TFIIH holo complex;GO:0005737//cytoplasm;GO:0005768//endosome;GO:0005794//Golgi apparatus;GO:0005802//trans-Golgi network;GO:0005886//plasma membrane;GO:0012505//endomembrane system;GO:0016020//membrane;GO:0016021//integral component of memb…	GO:0003674//molecular_function;GO:0003824//catalytic activity;GO:0004693//cyclin-dependent protein serine/threonine kinase activity;GO:0005488//binding;GO:0008194//UDP-glycosyltransferase activity;GO:0016740//transferase activity;GO:0016757//glycosyltransferase activity;GO:0016758//hexosyltransferase activity;GO:0016759//cellulose synthase activity;GO:0016760//cellulose synthase (UDP-forming) act…	GO:0000271//polysaccharide biosynthetic process;GO:0000278//mitotic cell cycle;GO:0000281//mitotic cytokinesis;GO:0000910//cytokinesis;GO:0005975//carbohydrate metabolic process;GO:0005976//polysaccharide metabolic process;GO:0006073//cellular glucan metabolic process;GO:0006289//nucleotide-excision repair;GO:0006352//DNA-templated transcription, initiation;GO:0006950//response to stress;GO:00069…	--
MELO3C003690.2	135	307	6.125	12.504	6.125	12.504	1.02961	6.0439e-12	2.0066e-11	BT1	XP_008466398.1 PREDICTED: adenine nucleotide transporter BT1, chloroplastic/mitochondrial-like [Cucumis melo]	-	-	-	-	GO:0005575//cellular_component;GO:0005622//intracellular anatomical structure;GO:0005737//cytoplasm;GO:0005739//mitochondrion;GO:0005740//mitochondrial envelope;GO:0005743//mitochondrial inner membrane;GO:0009507//chloroplast;GO:0009526//plastid envelope;GO:0009528//plastid inner membrane;GO:0009536//plastid;GO:0009706//chloroplast inner membrane;GO:0009941//chloroplast envelope;GO:0016020//membr…	-	GO:0006810//transport;GO:0006839//mitochondrial transport;GO:0008150//biological_process;GO:0051179//localization;GO:0051234//establishment of localization;GO:0055085//transmembrane transport	--
MELO3C003692.2	265	982	10.568	35.154	10.568	35.154	1.73399	2.34182e-74	2.77038e-73	At5g25400	XP_008466402.1 PREDICTED: probable sugar phosphate/phosphate translocator At5g25400 [Cucumis melo]	-	-	-	-	GO:0016020//membrane;GO:0016021//integral component of membrane	-	-	--
MELO3C003696.2	1527	3818	51.49	115.573	51.49	115.573	1.16644	7.11722e-138	1.49492e-136	EBF1	XP_016903542.1 PREDICTED: EIN3-binding F-box protein 1 [Cucumis melo]	Environmental Information Processing;Environmental Information Processing	Signal transduction;Signal transduction	ko04075//Plant hormone signal transduction;ko04016//MAPK signaling pathway - plant	K14515;K14515	-	GO:0005515//protein binding	-	--
MELO3C003701.2	11	80	0.593	3.874	0.593	3.874	2.70772	6.00656e-12	1.99555e-11	IAA29	XP_008466417.1 PREDICTED: auxin-responsive protein IAA28 [Cucumis melo]	Environmental Information Processing	Signal transduction	ko04075//Plant hormone signal transduction	K14484	GO:0005575//cellular_component;GO:0005622//intracellular anatomical structure;GO:0005634//nucleus;GO:0043226//organelle;GO:0043227//membrane-bounded organelle;GO:0043229//intracellular organelle;GO:0043231//intracellular membrane-bounded organelle	GO:0005515//protein binding	GO:0006139//nucleobase-containing compound metabolic process;GO:0006351//transcription, DNA-templated;GO:0006355//regulation of transcription, DNA-templated;GO:0006725//cellular aromatic compound metabolic process;GO:0006807//nitrogen compound metabolic process;GO:0007154//cell communication;GO:0007165//signal transduction;GO:0008150//biological_process;GO:0008152//metabolic process;GO:0009058//b…	--
MELO3C003704.2	14	39	0.687	1.717	0.687	1.717	1.32151	0.00322405	0.00587187	--	XP_008466420.1 PREDICTED: uncharacterized protein LOC103503833 [Cucumis melo]	-	-	-	-	-	GO:0005515//protein binding	-	--
MELO3C003719.2	17	95	0.669	3.358	0.669	3.358	2.32752	3.50916e-12	1.18293e-11	SYCO	XP_008466439.1 PREDICTED: cysteine--tRNA ligase, chloroplastic/mitochondrial isoform X1 [Cucumis melo]	Genetic Information Processing	Translation	ko00970//Aminoacyl-tRNA biosynthesis	K01883	GO:0005575//cellular_component;GO:0005622//intracellular anatomical structure;GO:0005737//cytoplasm;GO:0005739//mitochondrion;GO:0009279//cell outer membrane;GO:0009507//chloroplast;GO:0009532//plastid stroma;GO:0009536//plastid;GO:0009570//chloroplast stroma;GO:0017101//aminoacyl-tRNA synthetase multienzyme complex;GO:0043226//organelle;GO:0043227//membrane-bounded organelle;GO:0043229//intracel…	GO:0000166//nucleotide binding;GO:0003674//molecular_function;GO:0003824//catalytic activity;GO:0004812//aminoacyl-tRNA ligase activity;GO:0004814//arginine-tRNA ligase activity;GO:0004817//cysteine-tRNA ligase activity;GO:0004822//isoleucine-tRNA ligase activity;GO:0004823//leucine-tRNA ligase activity;GO:0004824//lysine-tRNA ligase activity;GO:0004825//methionine-tRNA ligase activity;GO:0004832…	GO:0000741//karyogamy;GO:0006082//organic acid metabolic process;GO:0006139//nucleobase-containing compound metabolic process;GO:0006399//tRNA metabolic process;GO:0006412//translation;GO:0006417//regulation of translation;GO:0006418//tRNA aminoacylation for protein translation;GO:0006420//arginyl-tRNA aminoacylation;GO:0006423//cysteinyl-tRNA aminoacylation;GO:0006428//isoleucyl-tRNA aminoacylat…	--
MELO3C003722.2	126	67	4.306	2.055	4.306	2.055	-1.06721	4.58171e-07	1.16585e-06	STY46	XP_008466446.1 PREDICTED: serine/threonine-protein kinase STY46-like isoform X1 [Cucumis melo]	-	-	-	-	GO:0005575//cellular_component;GO:0005622//intracellular anatomical structure;GO:0005737//cytoplasm	GO:0000166//nucleotide binding;GO:0003674//molecular_function;GO:0003824//catalytic activity;GO:0004672//protein kinase activity;GO:0004674//protein serine/threonine kinase activity;GO:0005488//binding;GO:0005524//ATP binding;GO:0008773//[protein-PII] uridylyltransferase activity;GO:0016301//kinase activity;GO:0016740//transferase activity;GO:0016772//transferase activity, transferring phosphorus…	GO:0006464//cellular protein modification process;GO:0006468//protein phosphorylation;GO:0006793//phosphorus metabolic process;GO:0006796//phosphate-containing compound metabolic process;GO:0006807//nitrogen compound metabolic process;GO:0007154//cell communication;GO:0007165//signal transduction;GO:0008150//biological_process;GO:0008152//metabolic process;GO:0009987//cellular process;GO:0016310/…	--
MELO3C003725.2	117	958	9.943	73.086	9.943	73.086	2.87784	1.52656e-136	3.17236e-135	PETE	XP_008466451.1 PREDICTED: plastocyanin [Cucumis melo]	Metabolism;Metabolism	Global and overview maps;Energy metabolism	ko01100//Metabolic pathways;ko00195//Photosynthesis	K02638;K02638	GO:0005575//cellular_component;GO:0005622//intracellular anatomical structure;GO:0005737//cytoplasm;GO:0009507//chloroplast;GO:0009534//chloroplast thylakoid;GO:0009535//chloroplast thylakoid membrane;GO:0009536//plastid;GO:0009579//thylakoid;GO:0016020//membrane;GO:0031976//plastid thylakoid;GO:0031984//organelle subcompartment;GO:0034357//photosynthetic membrane;GO:0042651//thylakoid membrane;G…	GO:0003674//molecular_function;GO:0003824//catalytic activity;GO:0005488//binding;GO:0005507//copper ion binding;GO:0009055//electron transfer activity;GO:0016491//oxidoreductase activity;GO:0043167//ion binding;GO:0043169//cation binding;GO:0046872//metal ion binding;GO:0046914//transition metal ion binding	GO:0006091//generation of precursor metabolites and energy;GO:0008150//biological_process;GO:0008152//metabolic process;GO:0009987//cellular process;GO:0015979//photosynthesis;GO:0022900//electron transport chain;GO:0044237//cellular metabolic process	--
MELO3C003726.2	405	2474	23.762	130.303	23.762	130.303	2.45514	2.01515e-273	9.18563e-272	SMT2	XP_008466453.1 PREDICTED: 24-methylenesterol C-methyltransferase 2 [Cucumis melo]	Metabolism;Metabolism;Metabolism	Global and overview maps;Global and overview maps;Lipid metabolism	ko01100//Metabolic pathways;ko01110//Biosynthesis of secondary metabolites;ko00100//Steroid biosynthesis	K08242;K08242;K08242	GO:0005575//cellular_component;GO:0005622//intracellular anatomical structure;GO:0005737//cytoplasm;GO:0005783//endoplasmic reticulum;GO:0005794//Golgi apparatus;GO:0012505//endomembrane system;GO:0016020//membrane;GO:0016021//integral component of membrane;GO:0031224//intrinsic component of membrane;GO:0043226//organelle;GO:0043227//membrane-bounded organelle;GO:0043229//intracellular organelle;…	GO:0000179//rRNA (adenine-N6,N6-)-dimethyltransferase activity;GO:0003674//molecular_function;GO:0003824//catalytic activity;GO:0004719//protein-L-isoaspartate (D-aspartate) O-methyltransferase activity;GO:0008168//methyltransferase activity;GO:0008170//N-methyltransferase activity;GO:0008171//O-methyltransferase activity;GO:0008173//RNA methyltransferase activity;GO:0008176//tRNA (guanine-N7-)-m…	GO:0000154//rRNA modification;GO:0003002//regionalization;GO:0006275//regulation of DNA replication;GO:0006400//tRNA modification;GO:0006412//translation;GO:0006464//cellular protein modification process;GO:0006629//lipid metabolic process;GO:0006694//steroid biosynthetic process;GO:0006744//ubiquinone biosynthetic process;GO:0007275//multicellular organism development;GO:0007389//pattern specifi…	--
MELO3C003727.2	23	7	2.044	0.558	2.044	0.558	-1.87306	0.00144222	0.00273174	At1g76070	XP_008466454.1 PREDICTED: uncharacterized protein At1g76070 [Cucumis melo]	-	-	-	-	-	-	-	--
MELO3C003729.2	70	174	3.681	8.214	3.681	8.214	1.15799	1.20324e-08	3.36953e-08	At1g20300	TYK31462.1 calcium-dependent protein kinase 29 [Cucumis melo var. makuwa] [Cucumis melo]	-	-	-	-	GO:0005575//cellular_component;GO:0005622//intracellular anatomical structure;GO:0005737//cytoplasm;GO:0005739//mitochondrion;GO:0043226//organelle;GO:0043227//membrane-bounded organelle;GO:0043229//intracellular organelle;GO:0043231//intracellular membrane-bounded organelle;GO:0045203//integral component of cell outer membrane	GO:0003674//molecular_function;GO:0003676//nucleic acid binding;GO:0003723//RNA binding;GO:0003824//catalytic activity;GO:0004518//nuclease activity;GO:0004519//endonuclease activity;GO:0005215//transporter activity;GO:0005488//binding;GO:0016787//hydrolase activity;GO:0016788//hydrolase activity, acting on ester bonds;GO:0045182//translation regulator activity;GO:0097159//organic cyclic compound…	GO:0006139//nucleobase-containing compound metabolic process;GO:0006417//regulation of translation;GO:0006725//cellular aromatic compound metabolic process;GO:0006807//nitrogen compound metabolic process;GO:0008150//biological_process;GO:0008152//metabolic process;GO:0009451//RNA modification;GO:0009987//cellular process;GO:0015774//polysaccharide transport;GO:0016070//RNA metabolic process;GO:00…	--
MELO3C003731.2	1682	450	117.108	28.126	117.108	28.126	-2.05786	3.02967e-183	8.47571e-182	Os01g0794400	XP_008466458.1 PREDICTED: probable nucleoredoxin 2 [Cucumis melo]	-	-	-	-	GO:0005737//cytoplasm	GO:0003756//protein disulfide isomerase activity;GO:0015035//protein-disulfide reductase activity;GO:0015036//disulfide oxidoreductase activity;GO:0016209//antioxidant activity;GO:0016491//oxidoreductase activity	GO:0006457//protein folding;GO:0035556//intracellular signal transduction	--
MELO3C003734.2	269	609	22.813	46.364	22.813	46.364	1.02315	7.85732e-22	3.68819e-21	F54F2.7	XP_008466465.1 PREDICTED: protein Simiate [Cucumis melo]	-	-	-	-	GO:0005575//cellular_component;GO:0005622//intracellular anatomical structure;GO:0005634//nucleus;GO:0005654//nucleoplasm;GO:0016604//nuclear body;GO:0016607//nuclear speck;GO:0030425//dendrite;GO:0031974//membrane-enclosed lumen;GO:0031981//nuclear lumen;GO:0036477//somatodendritic compartment;GO:0042995//cell projection;GO:0043005//neuron projection;GO:0043226//organelle;GO:0043227//membrane-bo…	GO:0003824//catalytic activity	GO:0019464//glycine decarboxylation via glycine cleavage system	--
MELO3C003735.2	292	62	18.763	3.576	18.763	3.576	-2.39147	1.14886e-42	8.50015e-42	CAD6	XP_008466466.1 PREDICTED: probable cinnamyl alcohol dehydrogenase 6 [Cucumis melo]	Metabolism;Metabolism;Metabolism	Global and overview maps;Global and overview maps;Biosynthesis of other secondary metabolites	ko01100//Metabolic pathways;ko01110//Biosynthesis of secondary metabolites;ko00940//Phenylpropanoid biosynthesis	K00083;K00083;K00083	GO:0005737//cytoplasm	GO:0003674//molecular_function;GO:0003824//catalytic activity;GO:0004024//alcohol dehydrogenase activity, zinc-dependent;GO:0004617//phosphoglycerate dehydrogenase activity;GO:0005488//binding;GO:0008270//zinc ion binding;GO:0008743//L-threonine 3-dehydrogenase activity;GO:0008883//glutamyl-tRNA reductase activity;GO:0016491//oxidoreductase activity;GO:0016614//oxidoreductase activity, acting on …	GO:0006113//fermentation;GO:0006564//L-serine biosynthetic process;GO:0006567//threonine catabolic process;GO:0006631//fatty acid metabolic process;GO:0006725//cellular aromatic compound metabolic process;GO:0006779//porphyrin-containing compound biosynthetic process;GO:0008150//biological_process;GO:0008152//metabolic process;GO:0009058//biosynthetic process;GO:0009404//toxin metabolic process;G…	--
MELO3C003739.2	1688	3839	58.738	119.922	58.738	119.922	1.02973	4.41075e-111	7.42913e-110	FREE1	TYK31475.1 protein FREE1 [Cucumis melo var. makuwa] [Cucumis melo]	-	-	-	-	GO:0000813//ESCRT I complex;GO:0005575//cellular_component;GO:0005622//intracellular anatomical structure;GO:0005634//nucleus;GO:0005737//cytoplasm;GO:0005768//endosome;GO:0005770//late endosome;GO:0010008//endosome membrane;GO:0012505//endomembrane system;GO:0016020//membrane;GO:0031090//organelle membrane;GO:0031410//cytoplasmic vesicle;GO:0031902//late endosome membrane;GO:0031982//vesicle;GO:…	GO:0003674//molecular_function;GO:0003676//nucleic acid binding;GO:0003723//RNA binding;GO:0003729//mRNA binding;GO:0005085//guanyl-nucleotide exchange factor activity;GO:0005488//binding;GO:0005515//protein binding;GO:0032182//ubiquitin-like protein binding;GO:0043130//ubiquitin binding;GO:0043167//ion binding;GO:0043169//cation binding;GO:0046872//metal ion binding;GO:0097159//organic cyclic co…	GO:0006810//transport;GO:0006900//vesicle budding from membrane;GO:0006996//organelle organization;GO:0007032//endosome organization;GO:0008104//protein localization;GO:0008150//biological_process;GO:0009987//cellular process;GO:0010256//endomembrane system organization;GO:0015031//protein transport;GO:0015833//peptide transport;GO:0016043//cellular component organization;GO:0016050//vesicle orga…	--
MELO3C003743.2	455	204	12.717	5.119	12.717	5.119	-1.31282	2.65657e-29	1.51544e-28	CLV1	XP_008466473.1 PREDICTED: receptor protein kinase CLAVATA1 [Cucumis melo]	-	-	-	-	GO:0000325//plant-type vacuole;GO:0005575//cellular_component;GO:0005622//intracellular anatomical structure;GO:0005737//cytoplasm;GO:0005773//vacuole;GO:0005886//plasma membrane;GO:0005911//cell-cell junction;GO:0009506//plasmodesma;GO:0016020//membrane;GO:0016021//integral component of membrane;GO:0030054//cell junction;GO:0031224//intrinsic component of membrane;GO:0043226//organelle;GO:004322…	GO:0000166//nucleotide binding;GO:0003674//molecular_function;GO:0003824//catalytic activity;GO:0004672//protein kinase activity;GO:0004674//protein serine/threonine kinase activity;GO:0005102//signaling receptor binding;GO:0005488//binding;GO:0005515//protein binding;GO:0005524//ATP binding;GO:0016301//kinase activity;GO:0016740//transferase activity;GO:0016772//transferase activity, transferrin…	GO:0000003//reproduction;GO:0003002//regionalization;GO:0003006//developmental process involved in reproduction;GO:0006464//cellular protein modification process;GO:0006468//protein phosphorylation;GO:0006793//phosphorus metabolic process;GO:0006796//phosphate-containing compound metabolic process;GO:0006807//nitrogen compound metabolic process;GO:0007275//multicellular organism development;GO:00…	--
MELO3C003760.2	9	91	0.326	2.957	0.326	2.957	3.18119	9.29869e-16	3.60499e-15	At1g75680	XP_008466493.1 PREDICTED: endoglucanase 10 [Cucumis melo]	-	-	-	-	GO:0005575//cellular_component;GO:0005576//extracellular region	GO:0003674//molecular_function;GO:0003824//catalytic activity;GO:0004553//hydrolase activity, hydrolyzing O-glycosyl compounds;GO:0008810//cellulase activity;GO:0016787//hydrolase activity;GO:0016798//hydrolase activity, acting on glycosyl bonds	GO:0000272//polysaccharide catabolic process;GO:0005975//carbohydrate metabolic process;GO:0005976//polysaccharide metabolic process;GO:0006073//cellular glucan metabolic process;GO:0008150//biological_process;GO:0008152//metabolic process;GO:0009056//catabolic process;GO:0009057//macromolecule catabolic process;GO:0009251//glucan catabolic process;GO:0009987//cellular process;GO:0016043//cellula…	--
MELO3C003761.2	8	25	0.691	1.94	0.691	1.94	1.4893	0.0136065	0.0228587	LOG7	XP_008466494.1 PREDICTED: cytokinin riboside 5'-monophosphate phosphoribohydrolase LOG7-like isoform X1 [Cucumis melo]	-	-	-	-	GO:0005575//cellular_component;GO:0005622//intracellular anatomical structure;GO:0005634//nucleus;GO:0043226//organelle;GO:0043227//membrane-bounded organelle;GO:0043229//intracellular organelle;GO:0043231//intracellular membrane-bounded organelle	GO:0003674//molecular_function;GO:0003824//catalytic activity;GO:0016787//hydrolase activity	GO:0006725//cellular aromatic compound metabolic process;GO:0006807//nitrogen compound metabolic process;GO:0008150//biological_process;GO:0008152//metabolic process;GO:0009058//biosynthetic process;GO:0009308//amine metabolic process;GO:0009690//cytokinin metabolic process;GO:0009691//cytokinin biosynthetic process;GO:0009987//cellular process;GO:0010817//regulation of hormone levels;GO:0034754/…	--
MELO3C003768.2	120	519	2.534	9.837	2.534	9.837	1.9568	3.59548e-48	2.93446e-47	ARF5	TYK31505.1 auxin response factor 5 isoform X2 [Cucumis melo var. makuwa] [Cucumis melo]	Environmental Information Processing	Signal transduction	ko04075//Plant hormone signal transduction	K14486	GO:0005575//cellular_component;GO:0005622//intracellular anatomical structure;GO:0005634//nucleus;GO:0016020//membrane;GO:0043226//organelle;GO:0043227//membrane-bounded organelle;GO:0043229//intracellular organelle;GO:0043231//intracellular membrane-bounded organelle	GO:0001067//transcription regulatory region nucleic acid binding;GO:0003674//molecular_function;GO:0003676//nucleic acid binding;GO:0003677//DNA binding;GO:0003700//DNA-binding transcription factor activity;GO:0005488//binding;GO:0005515//protein binding;GO:0042802//identical protein binding;GO:0097159//organic cyclic compound binding;GO:0140110//transcription regulator activity;GO:1901363//heter…	GO:0000003//reproduction;GO:0000578//embryonic axis specification;GO:0003002//regionalization;GO:0003006//developmental process involved in reproduction;GO:0006139//nucleobase-containing compound metabolic process;GO:0006351//transcription, DNA-templated;GO:0006355//regulation of transcription, DNA-templated;GO:0006725//cellular aromatic compound metabolic process;GO:0006807//nitrogen compound me…	ARF
MELO3C003774.2	101	309	3.844	10.557	3.844	10.557	1.45752	6.10902e-20	2.71196e-19	rcc2	XP_008466508.1 PREDICTED: protein RCC2 homolog [Cucumis melo]	-	-	-	-	GO:0000775//chromosome, centromeric region;GO:0005575//cellular_component;GO:0005576//extracellular region;GO:0005622//intracellular anatomical structure;GO:0005634//nucleus;GO:0005694//chromosome;GO:0005730//nucleolus;GO:0005737//cytoplasm;GO:0005768//endosome;GO:0005769//early endosome;GO:0005819//spindle;GO:0005829//cytosol;GO:0005856//cytoskeleton;GO:0005874//microtubule;GO:0005886//plasma me…	GO:0003674//molecular_function;GO:0003677//DNA binding;GO:0005488//binding;GO:0005515//protein binding;GO:0008017//microtubule binding;GO:0008092//cytoskeletal protein binding;GO:0015631//tubulin binding;GO:0019899//enzyme binding;GO:0019900//kinase binding;GO:0019901//protein kinase binding;GO:0019904//protein domain specific binding;GO:0031267//small GTPase binding;GO:0051020//GTPase binding	GO:0001503//ossification;GO:0001667//ameboidal-type cell migration;GO:0001755//neural crest cell migration;GO:0001952//regulation of cell-matrix adhesion;GO:0001953//negative regulation of cell-matrix adhesion;GO:0006928//movement of cell or subcellular component;GO:0007044//cell-substrate junction assembly;GO:0007049//cell cycle;GO:0007154//cell communication;GO:0007155//cell adhesion;GO:0007160…	--
MELO3C003778.2	24	63	1.966	4.633	1.966	4.633	1.23668	0.000326333	0.000660674	AP3	XP_008466510.1 PREDICTED: floral homeotic protein DEFICIENS isoform X1 [Cucumis melo]	-	-	-	-	GO:0005575//cellular_component;GO:0005622//intracellular anatomical structure;GO:0005634//nucleus;GO:0019028//viral capsid;GO:0042729//DASH complex;GO:0043226//organelle;GO:0043227//membrane-bounded organelle;GO:0043229//intracellular organelle;GO:0043231//intracellular membrane-bounded organelle;GO:0072686//mitotic spindle	GO:0000976//transcription cis-regulatory region binding;GO:0000977//RNA polymerase II transcription regulatory region sequence-specific DNA binding;GO:0001067//transcription regulatory region nucleic acid binding;GO:0003674//molecular_function;GO:0003676//nucleic acid binding;GO:0003677//DNA binding;GO:0003690//double-stranded DNA binding;GO:0003700//DNA-binding transcription factor activity;GO:0…	GO:0000003//reproduction;GO:0003002//regionalization;GO:0003006//developmental process involved in reproduction;GO:0006139//nucleobase-containing compound metabolic process;GO:0006351//transcription, DNA-templated;GO:0006355//regulation of transcription, DNA-templated;GO:0006357//regulation of transcription by RNA polymerase II;GO:0006725//cellular aromatic compound metabolic process;GO:0006807//…	MIKC
MELO3C003803.2	138	70	7.579	3.451	7.579	3.451	-1.13499	4.04236e-08	1.09835e-07	JMT	XP_008466535.1 PREDICTED: jasmonate O-methyltransferase [Cucumis melo]	Metabolism;Metabolism	Global and overview maps;Lipid metabolism	ko01110//Biosynthesis of secondary metabolites;ko00592//alpha-Linolenic acid metabolism	K08241;K08241	GO:0005575//cellular_component;GO:0005622//intracellular anatomical structure;GO:0005634//nucleus;GO:0005737//cytoplasm;GO:0043226//organelle;GO:0043227//membrane-bounded organelle;GO:0043229//intracellular organelle;GO:0043231//intracellular membrane-bounded organelle	GO:0003674//molecular_function;GO:0003824//catalytic activity;GO:0004866//endopeptidase inhibitor activity;GO:0008168//methyltransferase activity;GO:0008757//S-adenosylmethionine-dependent methyltransferase activity;GO:0016740//transferase activity;GO:0016741//transferase activity, transferring one-carbon groups;GO:0030795//methyl jasmonate methylesterase activity	GO:0006082//organic acid metabolic process;GO:0006629//lipid metabolic process;GO:0006631//fatty acid metabolic process;GO:0006633//fatty acid biosynthetic process;GO:0006950//response to stress;GO:0008150//biological_process;GO:0008152//metabolic process;GO:0008610//lipid biosynthetic process;GO:0009058//biosynthetic process;GO:0009611//response to wounding;GO:0009694//jasmonic acid metabolic pr…	--
MELO3C003808.2	5	22	0.117	0.463	0.117	0.463	1.9845	0.00595708	0.010488	PCMP-E88	TYK19689.1 pentatricopeptide repeat-containing protein [Cucumis melo var. makuwa] [Cucumis melo]	-	-	-	-	GO:0005575//cellular_component;GO:0005576//extracellular region;GO:0005618//cell wall;GO:0030312//external encapsulating structure;GO:0071944//cell periphery;GO:0110001//toxin-antitoxin complex	GO:0003674//molecular_function;GO:0003824//catalytic activity;GO:0004180//carboxypeptidase activity;GO:0004185//serine-type carboxypeptidase activity;GO:0004540//ribonuclease activity;GO:0008233//peptidase activity;GO:0008236//serine-type peptidase activity;GO:0008238//exopeptidase activity;GO:0016787//hydrolase activity;GO:0017171//serine hydrolase activity;GO:0045182//translation regulator acti…	GO:0006417//regulation of translation;GO:0006508//proteolysis;GO:0006807//nitrogen compound metabolic process;GO:0008150//biological_process;GO:0008152//metabolic process;GO:0009056//catabolic process;GO:0009057//macromolecule catabolic process;GO:0009987//cellular process;GO:0019538//protein metabolic process;GO:0030163//protein catabolic process;GO:0043170//macromolecule metabolic process;GO:00…	--
MELO3C003812.2	398.9	1125.47	12.035	30.482	12.035	30.482	1.34072	7.70909e-58	7.26512e-57	AGPS1	ADN34184.1 ADP-glucose pyrophosphorylase large subunit [Cucumis melo subsp. melo] [Cucumis melo]	Metabolism;Metabolism;Metabolism;Metabolism	Global and overview maps;Global and overview maps;Carbohydrate metabolism;Carbohydrate metabolism	ko01100//Metabolic pathways;ko01110//Biosynthesis of secondary metabolites;ko00500//Starch and sucrose metabolism;ko00520//Amino sugar and nucleotide sugar metabolism	K00975;K00975;K00975;K00975	GO:0005575//cellular_component;GO:0005622//intracellular anatomical structure;GO:0005737//cytoplasm;GO:0009501//amyloplast;GO:0009507//chloroplast;GO:0009536//plastid;GO:0043226//organelle;GO:0043227//membrane-bounded organelle;GO:0043229//intracellular organelle;GO:0043231//intracellular membrane-bounded organelle	GO:0000166//nucleotide binding;GO:0003674//molecular_function;GO:0003824//catalytic activity;GO:0003977//UDP-N-acetylglucosamine diphosphorylase activity;GO:0005488//binding;GO:0005524//ATP binding;GO:0008878//glucose-1-phosphate adenylyltransferase activity;GO:0008879//glucose-1-phosphate thymidylyltransferase activity;GO:0016740//transferase activity;GO:0016772//transferase activity, transferri…	GO:0000271//polysaccharide biosynthetic process;GO:0005975//carbohydrate metabolic process;GO:0005976//polysaccharide metabolic process;GO:0005977//glycogen metabolic process;GO:0005978//glycogen biosynthetic process;GO:0005982//starch metabolic process;GO:0006073//cellular glucan metabolic process;GO:0006091//generation of precursor metabolites and energy;GO:0006112//energy reserve metabolic pro…	--
MELO3C003813.2	67.1	1107.53	3.968	58.797	3.968	58.797	3.88926	1.35773e-206	4.38126e-205	MAN7	XP_008466539.2 PREDICTED: mannan endo-1,4-beta-mannosidase 7-like [Cucumis melo]	Metabolism;Metabolism	Global and overview maps;Carbohydrate metabolism	ko01100//Metabolic pathways;ko00051//Fructose and mannose metabolism	K19355;K19355	GO:0005575//cellular_component;GO:0005576//extracellular region;GO:0009341//beta-galactosidase complex;GO:0071944//cell periphery	GO:0003674//molecular_function;GO:0003824//catalytic activity;GO:0004553//hydrolase activity, hydrolyzing O-glycosyl compounds;GO:0004565//beta-galactosidase activity;GO:0004567//beta-mannosidase activity;GO:0015923//mannosidase activity;GO:0016787//hydrolase activity;GO:0016798//hydrolase activity, acting on glycosyl bonds;GO:0016985//mannan endo-1,4-beta-mannosidase activity	GO:0000003//reproduction;GO:0000272//polysaccharide catabolic process;GO:0003006//developmental process involved in reproduction;GO:0005975//carbohydrate metabolic process;GO:0005976//polysaccharide metabolic process;GO:0007275//multicellular organism development;GO:0008150//biological_process;GO:0008152//metabolic process;GO:0008218//bioluminescence;GO:0009056//catabolic process;GO:0009057//macr…	--
MELO3C003814.2	352	1300	20.892	69.266	20.892	69.266	1.7292	4.94809e-96	7.24793e-95	ARGF	XP_008466541.1 PREDICTED: ornithine carbamoyltransferase, chloroplastic [Cucumis melo]	Metabolism;Metabolism;Metabolism;Metabolism	Global and overview maps;Global and overview maps;Global and overview maps;Amino acid metabolism	ko01100//Metabolic pathways;ko01110//Biosynthesis of secondary metabolites;ko01230//Biosynthesis of amino acids;ko00220//Arginine biosynthesis	K00611;K00611;K00611;K00611	GO:0005575//cellular_component;GO:0005622//intracellular anatomical structure;GO:0005737//cytoplasm;GO:0009507//chloroplast;GO:0009532//plastid stroma;GO:0009536//plastid;GO:0009570//chloroplast stroma;GO:0043226//organelle;GO:0043227//membrane-bounded organelle;GO:0043229//intracellular organelle;GO:0043231//intracellular membrane-bounded organelle	GO:0003674//molecular_function;GO:0003824//catalytic activity;GO:0004070//aspartate carbamoyltransferase activity;GO:0004585//ornithine carbamoyltransferase activity;GO:0005488//binding;GO:0016597//amino acid binding;GO:0016740//transferase activity;GO:0016741//transferase activity, transferring one-carbon groups;GO:0016743//carboxyl- or carbamoyltransferase activity;GO:0031406//carboxylic acid b…	GO:0000050//urea cycle;GO:0006082//organic acid metabolic process;GO:0006520//cellular amino acid metabolic process;GO:0006525//arginine metabolic process;GO:0006526//arginine biosynthetic process;GO:0006591//ornithine metabolic process;GO:0006807//nitrogen compound metabolic process;GO:0008150//biological_process;GO:0008152//metabolic process;GO:0008652//cellular amino acid biosynthetic process;…	--
MELO3C003815.2	1399	598	23.365	8.966	23.365	8.966	-1.38181	2.46886e-88	3.3667e-87	AUXI1	XP_008466544.1 PREDICTED: auxilin-like protein 1 [Cucumis melo]	-	-	-	-	-	-	-	--
MELO3C003818.2	2682	1061	120.02	42.623	120.02	42.623	-1.49357	1.73876e-189	5.01495e-188	TULP5	XP_008466546.1 PREDICTED: tubby-like F-box protein 5 [Cucumis melo]	-	-	-	-	-	GO:0003674//molecular_function;GO:0003700//DNA-binding transcription factor activity;GO:0005488//binding;GO:0005515//protein binding;GO:0005543//phospholipid binding;GO:0008289//lipid binding;GO:0035091//phosphatidylinositol binding;GO:0043167//ion binding;GO:0043168//anion binding;GO:0140110//transcription regulator activity	GO:0006355//regulation of transcription, DNA-templated;GO:0007275//multicellular organism development;GO:0008150//biological_process;GO:0009555//pollen development;GO:0009889//regulation of biosynthetic process;GO:0010468//regulation of gene expression;GO:0010556//regulation of macromolecule biosynthetic process;GO:0019219//regulation of nucleobase-containing compound metabolic process;GO:0019222…	--
MELO3C003821.2	31	330	1.394	13.323	1.394	13.323	3.25662	5.93667e-56	5.43755e-55	JAL34	XP_008466549.1 PREDICTED: agglutinin-like [Cucumis melo]	-	-	-	-	-	-	-	--
MELO3C003823.2	49	18	3.235	1.067	3.235	1.067	-1.60021	1.45331e-05	3.31383e-05	JAL3	KAA0041590.1 jacalin-related lectin 3-like [Cucumis melo var. makuwa] [Cucumis melo]	-	-	-	-	-	-	-	--
MELO3C003827.2	196	46	24.664	5.196	24.664	5.196	-2.24693	2.40547e-27	1.30919e-26	RL3	XP_008466554.1 PREDICTED: protein RADIALIS-like 4 [Cucumis melo]	-	-	-	-	-	-	-	--
MELO3C003829.2	462	1359	18.166	47.971	18.166	47.971	1.40092	2.72841e-73	3.18913e-72	--	XP_008466558.1 PREDICTED: DNA-3-methyladenine glycosylase 1 [Cucumis melo]	Genetic Information Processing	Replication and repair	ko03410//Base excision repair	K01247	GO:0005575//cellular_component;GO:0032991//protein-containing complex;GO:0032993//protein-DNA complex	GO:0003674//molecular_function;GO:0003676//nucleic acid binding;GO:0003677//DNA binding;GO:0003684//damaged DNA binding;GO:0003824//catalytic activity;GO:0003899//DNA-directed 5'-3' RNA polymerase activity;GO:0003905//alkylbase DNA N-glycosylase activity;GO:0005488//binding;GO:0008725//DNA-3-methyladenine glycosylase activity;GO:0016787//hydrolase activity;GO:0016798//hydrolase activity, acting o…	GO:0006139//nucleobase-containing compound metabolic process;GO:0006259//DNA metabolic process;GO:0006281//DNA repair;GO:0006284//base-excision repair;GO:0006285//base-excision repair, AP site formation;GO:0006304//DNA modification;GO:0006307//DNA dealkylation involved in DNA repair;GO:0006351//transcription, DNA-templated;GO:0006725//cellular aromatic compound metabolic process;GO:0006807//nitro…	--
MELO3C003838.2	19.88	8.42	0.694	0.264	0.694	0.264	-1.3944	0.0242204	0.0393086	At1g01500	XP_008466575.1 PREDICTED: uncharacterized protein At1g01500-like [Cucumis melo]	-	-	-	-	-	-	-	--
MELO3C003852.2	32	346	0.905	8.781	0.905	8.781	3.2784	2.54595e-58	2.41211e-57	--	KAA0041641.1 protein IWS1-like protein [Cucumis melo var. makuwa] [Cucumis melo]	-	-	-	-	-	-	-	--
MELO3C003853.2	499	1190	46.416	99.368	46.416	99.368	1.09816	2.10477e-44	1.60776e-43	OEP24B	XP_008466586.1 PREDICTED: outer envelope pore protein 24, chloroplastic-like [Cucumis melo]	-	-	-	-	-	-	-	--
MELO3C003877.2	450	1273	22.22	56.427	22.22	56.427	1.34453	7.69692e-65	7.92592e-64	RRA2	XP_008466606.1 PREDICTED: arabinosyltransferase RRA2-like [Cucumis melo]	Metabolism	Glycan biosynthesis and metabolism	ko00514//Other types of O-glycan biosynthesis	K20783	GO:0005887//integral component of plasma membrane	-	GO:0006260//DNA replication	--
MELO3C003878.2	21	52	0.907	2.017	0.907	2.017	1.15304	0.00299353	0.00546781	JAC1	XP_008466604.1 PREDICTED: J domain-containing protein required for chloroplast accumulation response 1 [Cucumis melo]	-	-	-	-	-	-	-	--
MELO3C003898.2	389	989	10.643	24.291	10.643	24.291	1.19052	9.4482e-43	6.99847e-42	SELMODRAFT_444075	XP_008466637.1 PREDICTED: inactive protein kinase SELMODRAFT_444075-like [Cucumis melo]	-	-	-	-	-	GO:0000166//nucleotide binding;GO:0003674//molecular_function;GO:0003824//catalytic activity;GO:0004672//protein kinase activity;GO:0005488//binding;GO:0005524//ATP binding;GO:0016301//kinase activity;GO:0016740//transferase activity;GO:0016772//transferase activity, transferring phosphorus-containing groups;GO:0016773//phosphotransferase activity, alcohol group as acceptor;GO:0017076//purine nuc…	GO:0006464//cellular protein modification process;GO:0006468//protein phosphorylation;GO:0006793//phosphorus metabolic process;GO:0006796//phosphate-containing compound metabolic process;GO:0006807//nitrogen compound metabolic process;GO:0008150//biological_process;GO:0008152//metabolic process;GO:0009987//cellular process;GO:0016310//phosphorylation;GO:0019538//protein metabolic process;GO:00362…	--
MELO3C003902.2	20	4	0.871	0.156	0.871	0.156	-2.48113	0.000916869	0.00177343	CYP82C4	XP_008466638.1 PREDICTED: cytochrome P450 CYP82D47-like [Cucumis melo]	-	-	-	-	-	GO:0005506//iron ion binding;GO:0016705//oxidoreductase activity, acting on paired donors, with incorporation or reduction of molecular oxygen;GO:0020037//heme binding	-	--
MELO3C003905.2	783	2023	23.579	54.689	23.579	54.689	1.21375	3.05927e-83	3.95139e-82	At1g29880	XP_008450384.1 PREDICTED: glycine--tRNA ligase, mitochondrial 1 [Cucumis melo]	Genetic Information Processing	Translation	ko00970//Aminoacyl-tRNA biosynthesis	K01880	GO:0005575//cellular_component;GO:0005576//extracellular region;GO:0005615//extracellular space;GO:0005622//intracellular anatomical structure;GO:0005737//cytoplasm;GO:0005739//mitochondrion;GO:0005759//mitochondrial matrix;GO:0005768//endosome;GO:0005794//Golgi apparatus;GO:0005802//trans-Golgi network;GO:0005829//cytosol;GO:0009345//glycine-tRNA ligase complex;GO:0012505//endomembrane system;GO…	GO:0000166//nucleotide binding;GO:0003674//molecular_function;GO:0003824//catalytic activity;GO:0004081//bis(5'-nucleosyl)-tetraphosphatase (asymmetrical) activity;GO:0004551//nucleotide diphosphatase activity;GO:0004812//aminoacyl-tRNA ligase activity;GO:0004820//glycine-tRNA ligase activity;GO:0004821//histidine-tRNA ligase activity;GO:0004827//proline-tRNA ligase activity;GO:0004829//threonine…	GO:0000902//cell morphogenesis;GO:0000904//cell morphogenesis involved in differentiation;GO:0000959//mitochondrial RNA metabolic process;GO:0002164//larval development;GO:0002181//cytoplasmic translation;GO:0002376//immune system process;GO:0002520//immune system development;GO:0006082//organic acid metabolic process;GO:0006139//nucleobase-containing compound metabolic process;GO:0006399//tRNA m…	--
MELO3C003911.2	5433	788	136.99	17.836	136.99	17.836	-2.94121	0	0	BON3	XP_008450469.1 PREDICTED: protein BONZAI 3 [Cucumis melo]	-	-	-	-	GO:0005575//cellular_component;GO:0005886//plasma membrane;GO:0016020//membrane;GO:0071944//cell periphery	GO:0003674//molecular_function;GO:0005488//binding;GO:0005543//phospholipid binding;GO:0005544//calcium-dependent phospholipid binding;GO:0008289//lipid binding;GO:0043167//ion binding;GO:0043168//anion binding	GO:0006950//response to stress;GO:0006952//defense response;GO:0008150//biological_process;GO:0009987//cellular process;GO:0010118//stomatal movement;GO:0010941//regulation of cell death;GO:0048519//negative regulation of biological process;GO:0048523//negative regulation of cellular process;GO:0050789//regulation of biological process;GO:0050794//regulation of cellular process;GO:0050896//respon…	--
MELO3C003918.2	0	7	0	0.216	0.001	0.216	7.75489	0.0156414	0.0260202	PUB34	KAE8651694.1 hypothetical protein Csa_006649 [Cucumis sativus]	-	-	-	-	-	GO:0000166//nucleotide binding;GO:0003674//molecular_function;GO:0003824//catalytic activity;GO:0004413//homoserine kinase activity;GO:0004672//protein kinase activity;GO:0004674//protein serine/threonine kinase activity;GO:0004842//ubiquitin-protein transferase activity;GO:0005488//binding;GO:0005524//ATP binding;GO:0016301//kinase activity;GO:0016740//transferase activity;GO:0016772//transferas…	GO:0006464//cellular protein modification process;GO:0006468//protein phosphorylation;GO:0006793//phosphorus metabolic process;GO:0006796//phosphate-containing compound metabolic process;GO:0006807//nitrogen compound metabolic process;GO:0006950//response to stress;GO:0008150//biological_process;GO:0008152//metabolic process;GO:0009088//threonine biosynthetic process;GO:0009987//cellular process;…	--
MELO3C003932.2	2	392.09	0.087	15.25	0.087	15.25	7.45358	2.92503e-102	4.57592e-101	CYP73A12	XP_008450720.1 PREDICTED: cytochrome P450 CYP73A100-like [Cucumis melo]	Metabolism;Metabolism;Metabolism;Metabolism;Metabolism;Metabolism	Global and overview maps;Global and overview maps;Biosynthesis of other secondary metabolites;Metabolism of cofactors and vitamins;Biosynthesis of other secondary metabolites;Biosynthesis of other secondary metabolites	ko01100//Metabolic pathways;ko01110//Biosynthesis of secondary metabolites;ko00940//Phenylpropanoid biosynthesis;ko00130//Ubiquinone and other terpenoid-quinone biosynthesis;ko00941//Flavonoid biosynthesis;ko00945//Stilbenoid, diarylheptanoid and gingerol biosynthesis	K00487;K00487;K00487;K00487;K00487;K00487	-	GO:0005506//iron ion binding;GO:0016705//oxidoreductase activity, acting on paired donors, with incorporation or reduction of molecular oxygen;GO:0020037//heme binding	-	--
MELO3C003933.2	1	489	0.047	20.521	0.047	20.521	8.77022	5.7582e-129	1.12153e-127	CYP73A12	XP_008450772.1 PREDICTED: cytochrome P450 CYP73A100-like [Cucumis melo]	Metabolism;Metabolism;Metabolism;Metabolism;Metabolism;Metabolism	Global and overview maps;Global and overview maps;Biosynthesis of other secondary metabolites;Metabolism of cofactors and vitamins;Biosynthesis of other secondary metabolites;Biosynthesis of other secondary metabolites	ko01100//Metabolic pathways;ko01110//Biosynthesis of secondary metabolites;ko00940//Phenylpropanoid biosynthesis;ko00130//Ubiquinone and other terpenoid-quinone biosynthesis;ko00941//Flavonoid biosynthesis;ko00945//Stilbenoid, diarylheptanoid and gingerol biosynthesis	K00487;K00487;K00487;K00487;K00487;K00487	-	GO:0005506//iron ion binding;GO:0016705//oxidoreductase activity, acting on paired donors, with incorporation or reduction of molecular oxygen;GO:0020037//heme binding	-	--
MELO3C003934.2	13	4511	0.584	181.916	0.584	181.916	8.28309	0	0	CYP73A12	XP_008450760.1 PREDICTED: cytochrome P450 CYP73A100-like [Cucumis melo]	Metabolism;Metabolism;Metabolism;Metabolism;Metabolism;Metabolism	Global and overview maps;Global and overview maps;Biosynthesis of other secondary metabolites;Metabolism of cofactors and vitamins;Biosynthesis of other secondary metabolites;Biosynthesis of other secondary metabolites	ko01100//Metabolic pathways;ko01110//Biosynthesis of secondary metabolites;ko00940//Phenylpropanoid biosynthesis;ko00130//Ubiquinone and other terpenoid-quinone biosynthesis;ko00941//Flavonoid biosynthesis;ko00945//Stilbenoid, diarylheptanoid and gingerol biosynthesis	K00487;K00487;K00487;K00487;K00487;K00487	-	GO:0005506//iron ion binding;GO:0016705//oxidoreductase activity, acting on paired donors, with incorporation or reduction of molecular oxygen;GO:0020037//heme binding	-	--
MELO3C003935.2	227	548	5.187	11.241	5.187	11.241	1.1158	1.65812e-22	7.9336e-22	HEN2	XP_008450745.1 PREDICTED: DExH-box ATP-dependent RNA helicase DExH10 [Cucumis melo]	Genetic Information Processing	Folding, sorting and degradation	ko03018//RNA degradation	K12598	GO:0005575//cellular_component;GO:0005622//intracellular anatomical structure;GO:0005634//nucleus;GO:0005654//nucleoplasm;GO:0005737//cytoplasm;GO:0005829//cytosol;GO:0016604//nuclear body;GO:0016607//nuclear speck;GO:0031974//membrane-enclosed lumen;GO:0031981//nuclear lumen;GO:0032991//protein-containing complex;GO:0043226//organelle;GO:0043227//membrane-bounded organelle;GO:0043229//intracellu…	GO:0000166//nucleotide binding;GO:0003674//molecular_function;GO:0003676//nucleic acid binding;GO:0003690//double-stranded DNA binding;GO:0003723//RNA binding;GO:0003724//RNA helicase activity;GO:0003824//catalytic activity;GO:0004386//helicase activity;GO:0005488//binding;GO:0005515//protein binding;GO:0005524//ATP binding;GO:0008186//ATP-dependent activity, acting on RNA;GO:0016462//pyrophospha…	GO:0000003//reproduction;GO:0000184//nuclear-transcribed mRNA catabolic process, nonsense-mediated decay;GO:0000288//nuclear-transcribed mRNA catabolic process, deadenylation-dependent decay;GO:0000291//nuclear-transcribed mRNA catabolic process, exonucleolytic;GO:0000956//nuclear-transcribed mRNA catabolic process;GO:0003002//regionalization;GO:0003006//developmental process involved in reproduc…	--
MELO3C003945.2	38	164	1.708	6.617	1.708	6.617	1.95387	1.76168e-16	6.992e-16	TBL5	XP_008450807.1 PREDICTED: protein trichome birefringence-like 5 [Cucumis melo]	-	-	-	-	-	-	-	--
MELO3C003958.2	0	8	0	0.205	0.001	0.205	7.67948	0.00782344	0.0135555	SMXL4	XP_008451027.1 PREDICTED: LOW QUALITY PROTEIN: protein SMAX1-LIKE 4-like [Cucumis melo]	-	-	-	-	GO:0000786//nucleosome;GO:0033104//type VI protein secretion system complex	GO:0003677//DNA binding	GO:0006334//nucleosome assembly;GO:0033103//protein secretion by the type VI secretion system	--
MELO3C003961.2	111	315	3.904	9.946	3.904	9.946	1.34916	3.82828e-18	1.61236e-17	OFUT36	XP_008451086.1 PREDICTED: LOW QUALITY PROTEIN: uncharacterized protein LOC103492463 [Cucumis melo]	Metabolism	Glycan biosynthesis and metabolism	ko00514//Other types of O-glycan biosynthesis	K03691	-	-	-	--
MELO3C003974.2	53	308	6.384	33.305	6.384	33.305	2.38321	7.64596e-38	5.18435e-37	PEP	XP_016901887.1 PREDICTED: RNA-binding KH domain-containing protein PEPPER [Cucumis melo]	-	-	-	-	GO:0005575//cellular_component;GO:0005622//intracellular anatomical structure;GO:0005634//nucleus;GO:0043226//organelle;GO:0043227//membrane-bounded organelle;GO:0043229//intracellular organelle;GO:0043231//intracellular membrane-bounded organelle	GO:0000981//DNA-binding transcription factor activity, RNA polymerase II-specific;GO:0001227//DNA-binding transcription repressor activity, RNA polymerase II-specific;GO:0003674//molecular_function;GO:0003676//nucleic acid binding;GO:0003677//DNA binding;GO:0003690//double-stranded DNA binding;GO:0003697//single-stranded DNA binding;GO:0003700//DNA-binding transcription factor activity;GO:0003723…	GO:0000003//reproduction;GO:0000122//negative regulation of transcription by RNA polymerase II;GO:0003006//developmental process involved in reproduction;GO:0006139//nucleobase-containing compound metabolic process;GO:0006351//transcription, DNA-templated;GO:0006355//regulation of transcription, DNA-templated;GO:0006357//regulation of transcription by RNA polymerase II;GO:0006396//RNA processing;…	--
MELO3C003975.2	216	116	10.77	5.192	10.77	5.192	-1.05266	4.88153e-11	1.5552e-10	CIA2	XP_008451210.1 PREDICTED: protein CHLOROPLAST IMPORT APPARATUS 2 isoform X2 [Cucumis melo]	-	-	-	-	GO:0005575//cellular_component;GO:0005622//intracellular anatomical structure;GO:0005634//nucleus;GO:0005737//cytoplasm;GO:0009507//chloroplast;GO:0009536//plastid;GO:0043226//organelle;GO:0043227//membrane-bounded organelle;GO:0043229//intracellular organelle;GO:0043231//intracellular membrane-bounded organelle	GO:0005515//protein binding	GO:0006355//regulation of transcription, DNA-templated;GO:0006605//protein targeting;GO:0006810//transport;GO:0006886//intracellular protein transport;GO:0008104//protein localization;GO:0008150//biological_process;GO:0009889//regulation of biosynthetic process;GO:0010468//regulation of gene expression;GO:0010556//regulation of macromolecule biosynthetic process;GO:0015031//protein transport;GO:0…	--
MELO3C003996.2	4	16	0.115	0.412	0.115	0.412	1.84101	0.0192663	0.0317238	HMA2	XP_008451398.1 PREDICTED: putative inactive cadmium/zinc-transporting ATPase HMA3 isoform X1 [Cucumis melo]	-	-	-	-	GO:0031004//potassium ion-transporting ATPase complex	GO:0005375//copper ion transmembrane transporter activity;GO:0005388//P-type calcium transporter activity;GO:0005507//copper ion binding;GO:0008556//P-type potassium transmembrane transporter activity;GO:0015434//ABC-type cadmium transporter activity;GO:0015444//P-type magnesium transporter activity;GO:0016787//hydrolase activity;GO:0042625//ATPase-coupled ion transmembrane transporter activity;G…	GO:0006545//glycine biosynthetic process;GO:0006564//L-serine biosynthetic process;GO:0006813//potassium ion transport;GO:0006816//calcium ion transport;GO:0006825//copper ion transport;GO:0008152//metabolic process;GO:0015691//cadmium ion transport;GO:0015693//magnesium ion transport;GO:0030001//metal ion transport	--
MELO3C003997.2	19	43	0.837	1.7	0.837	1.7	1.02224	0.0152899	0.0255442	PCMP-E23	XP_008451433.1 PREDICTED: pentatricopeptide repeat-containing protein At2g34400 [Cucumis melo]	-	-	-	-	GO:0005575//cellular_component;GO:0005622//intracellular anatomical structure;GO:0016020//membrane;GO:0043226//organelle;GO:0043227//membrane-bounded organelle;GO:0043229//intracellular organelle;GO:0043231//intracellular membrane-bounded organelle	GO:0003674//molecular_function;GO:0003676//nucleic acid binding;GO:0003723//RNA binding;GO:0003824//catalytic activity;GO:0004518//nuclease activity;GO:0004519//endonuclease activity;GO:0005488//binding;GO:0008270//zinc ion binding;GO:0016780//phosphotransferase activity, for other substituted phosphate groups;GO:0016787//hydrolase activity;GO:0016788//hydrolase activity, acting on ester bonds;GO…	GO:0006139//nucleobase-containing compound metabolic process;GO:0006725//cellular aromatic compound metabolic process;GO:0006807//nitrogen compound metabolic process;GO:0008150//biological_process;GO:0008152//metabolic process;GO:0008654//phospholipid biosynthetic process;GO:0009451//RNA modification;GO:0009987//cellular process;GO:0016070//RNA metabolic process;GO:0034641//cellular nitrogen comp…	--
MELO3C004004.2	3805	10057	98.091	232.743	98.091	232.743	1.24655	1.36938e-304	7.15995e-303	PMA4	TYK01395.1 plasma membrane ATPase 4 [Cucumis melo var. makuwa] [Cucumis melo]	Metabolism;Metabolism	Global and overview maps;Energy metabolism	ko01100//Metabolic pathways;ko00190//Oxidative phosphorylation	K01535;K01535	GO:0031004//potassium ion-transporting ATPase complex	GO:0005375//copper ion transmembrane transporter activity;GO:0005388//P-type calcium transporter activity;GO:0008556//P-type potassium transmembrane transporter activity;GO:0008967//phosphoglycolate phosphatase activity;GO:0015434//ABC-type cadmium transporter activity;GO:0015444//P-type magnesium transporter activity;GO:0016787//hydrolase activity;GO:0019143//3-deoxy-manno-octulosonate-8-phospha…	GO:0006545//glycine biosynthetic process;GO:0006564//L-serine biosynthetic process;GO:0006813//potassium ion transport;GO:0006816//calcium ion transport;GO:0006825//copper ion transport;GO:0008152//metabolic process;GO:0009103//lipopolysaccharide biosynthetic process;GO:0015691//cadmium ion transport;GO:0015693//magnesium ion transport;GO:0030001//metal ion transport	--
MELO3C004006.2	731	1820	34.37	76.818	34.37	76.818	1.16029	1.43632e-70	1.63108e-69	HPT1	XP_008451585.1 PREDICTED: homogentisate phytyltransferase 1, chloroplastic isoform X1 [Cucumis melo]	Metabolism;Metabolism;Metabolism	Global and overview maps;Global and overview maps;Metabolism of cofactors and vitamins	ko01100//Metabolic pathways;ko01110//Biosynthesis of secondary metabolites;ko00130//Ubiquinone and other terpenoid-quinone biosynthesis	K09833;K09833;K09833	GO:0005575//cellular_component;GO:0005622//intracellular anatomical structure;GO:0005737//cytoplasm;GO:0009507//chloroplast;GO:0009526//plastid envelope;GO:0009534//chloroplast thylakoid;GO:0009535//chloroplast thylakoid membrane;GO:0009536//plastid;GO:0009579//thylakoid;GO:0009941//chloroplast envelope;GO:0016020//membrane;GO:0016021//integral component of membrane;GO:0031090//organelle membrane…	GO:0003674//molecular_function;GO:0003824//catalytic activity;GO:0004129//cytochrome-c oxidase activity;GO:0004659//prenyltransferase activity;GO:0010176//homogentisate phytyltransferase activity;GO:0010354//homogentisate prenyltransferase activity;GO:0016740//transferase activity;GO:0016765//transferase activity, transferring alkyl or aryl (other than methyl) groups;GO:0016767//geranylgeranyl-di…	GO:0006082//organic acid metabolic process;GO:0006629//lipid metabolic process;GO:0006631//fatty acid metabolic process;GO:0006633//fatty acid biosynthetic process;GO:0006636//unsaturated fatty acid biosynthetic process;GO:0006766//vitamin metabolic process;GO:0006775//fat-soluble vitamin metabolic process;GO:0006810//transport;GO:0008150//biological_process;GO:0008152//metabolic process;GO:00086…	--
MELO3C004009.2	71	250	1.605	5.074	1.605	5.074	1.66055	1.5949e-19	7.00862e-19	At2g18940	XP_008451598.1 PREDICTED: pentatricopeptide repeat-containing protein At2g18940, chloroplastic [Cucumis melo]	-	-	-	-	GO:0005575//cellular_component;GO:0005622//intracellular anatomical structure;GO:0005737//cytoplasm;GO:0005739//mitochondrion;GO:0009507//chloroplast;GO:0009536//plastid;GO:0043226//organelle;GO:0043227//membrane-bounded organelle;GO:0043229//intracellular organelle;GO:0043231//intracellular membrane-bounded organelle	GO:0003674//molecular_function;GO:0003676//nucleic acid binding;GO:0003723//RNA binding;GO:0003729//mRNA binding;GO:0003824//catalytic activity;GO:0004455//ketol-acid reductoisomerase activity;GO:0004518//nuclease activity;GO:0004519//endonuclease activity;GO:0005488//binding;GO:0005515//protein binding;GO:0016787//hydrolase activity;GO:0016788//hydrolase activity, acting on ester bonds;GO:005153…	GO:0006139//nucleobase-containing compound metabolic process;GO:0006725//cellular aromatic compound metabolic process;GO:0006807//nitrogen compound metabolic process;GO:0006886//intracellular protein transport;GO:0008150//biological_process;GO:0008152//metabolic process;GO:0009082//branched-chain amino acid biosynthetic process;GO:0009107//lipoate biosynthetic process;GO:0009451//RNA modification…	--
MELO3C004020.2	2533	6136	186.704	406.012	186.704	406.012	1.12077	1.12644e-182	3.13783e-181	RPS8	XP_008451649.1 PREDICTED: 40S ribosomal protein S8-like [Cucumis melo]	Genetic Information Processing	Translation	ko03010//Ribosome	K02995	GO:0000314//organellar small ribosomal subunit;GO:0022627//cytosolic small ribosomal subunit	GO:0003735//structural constituent of ribosome	GO:0006412//translation	--
MELO3C004027.2	10	51	0.828	3.792	0.828	3.792	2.19526	7.83477e-07	1.96221e-06	XRCC3	XP_008451720.1 PREDICTED: DNA repair protein XRCC3 homolog [Cucumis melo]	Genetic Information Processing	Replication and repair	ko03440//Homologous recombination	K10880	GO:0005575//cellular_component;GO:0005622//intracellular anatomical structure;GO:0005634//nucleus;GO:0005657//replication fork;GO:0005694//chromosome;GO:0005737//cytoplasm;GO:0032991//protein-containing complex;GO:0033061//DNA recombinase mediator complex;GO:0033063//Rad51B-Rad51C-Rad51D-XRCC2 complex;GO:0043226//organelle;GO:0043227//membrane-bounded organelle;GO:0043228//non-membrane-bounded or…	GO:0000150//DNA strand exchange activity;GO:0000166//nucleotide binding;GO:0000217//DNA secondary structure binding;GO:0000400//four-way junction DNA binding;GO:0003674//molecular_function;GO:0003676//nucleic acid binding;GO:0003677//DNA binding;GO:0003678//DNA helicase activity;GO:0003690//double-stranded DNA binding;GO:0003697//single-stranded DNA binding;GO:0003824//catalytic activity;GO:00054…	GO:0000003//reproduction;GO:0000280//nuclear division;GO:0000707//meiotic DNA recombinase assembly;GO:0000724//double-strand break repair via homologous recombination;GO:0000725//recombinational repair;GO:0000730//DNA recombinase assembly;GO:0006139//nucleobase-containing compound metabolic process;GO:0006259//DNA metabolic process;GO:0006260//DNA replication;GO:0006281//DNA repair;GO:0006302//do…	--
MELO3C004053.2	0	547	0	18.287	0.001	18.287	14.1585	1.97223e-146	4.41775e-145	MDL1	XP_008451889.1 PREDICTED: (R)-mandelonitrile lyase 1-like [Cucumis melo]	Metabolism;Metabolism;Metabolism	Global and overview maps;Global and overview maps;Metabolism of other amino acids	ko01100//Metabolic pathways;ko01110//Biosynthesis of secondary metabolites;ko00460//Cyanoamino acid metabolism	K08248;K08248;K08248	-	GO:0008734//L-aspartate oxidase activity;GO:0008812//choline dehydrogenase activity;GO:0016491//oxidoreductase activity;GO:0016614//oxidoreductase activity, acting on CH-OH group of donors;GO:0045550//geranylgeranyl reductase activity;GO:0050660//flavin adenine dinucleotide binding	GO:0015995//chlorophyll biosynthetic process;GO:0019285//glycine betaine biosynthetic process from choline;GO:0019363//pyridine nucleotide biosynthetic process;GO:0030494//bacteriochlorophyll biosynthetic process	--
MELO3C004060.2	1	1726	0.046	71.573	0.046	71.573	10.6036	0	0	MDL1	XP_008451922.1 PREDICTED: (R)-mandelonitrile lyase 1-like [Cucumis melo]	Metabolism;Metabolism;Metabolism	Global and overview maps;Global and overview maps;Metabolism of other amino acids	ko01100//Metabolic pathways;ko01110//Biosynthesis of secondary metabolites;ko00460//Cyanoamino acid metabolism	K08248;K08248;K08248	-	GO:0008812//choline dehydrogenase activity;GO:0016491//oxidoreductase activity;GO:0016614//oxidoreductase activity, acting on CH-OH group of donors;GO:0016701//oxidoreductase activity, acting on single donors with incorporation of molecular oxygen;GO:0045550//geranylgeranyl reductase activity;GO:0050660//flavin adenine dinucleotide binding;GO:0071949//FAD binding	GO:0006744//ubiquinone biosynthetic process;GO:0015995//chlorophyll biosynthetic process;GO:0019285//glycine betaine biosynthetic process from choline;GO:0030494//bacteriochlorophyll biosynthetic process	--
MELO3C004078.2	21	78	1.064	3.548	1.064	3.548	1.73751	2.16212e-07	5.60746e-07	DTX16	XP_008452131.1 PREDICTED: protein DETOXIFICATION 16-like isoform X1 [Cucumis melo]	-	-	-	-	GO:0016020//membrane	GO:0015297//antiporter activity;GO:0042910//xenobiotic transmembrane transporter activity	GO:0006855//xenobiotic transmembrane transport;GO:0055085//transmembrane transport	--
MELO3C004083.2	1489	5320	80.694	258.816	80.694	258.816	1.68139	0	0	RPT2A	KAG9451999.1 hypothetical protein H6P81_004903 [Aristolochia fimbriata]	Genetic Information Processing	Folding, sorting and degradation	ko03050//Proteasome	K03062	GO:0000502//proteasome complex;GO:0005575//cellular_component;GO:0005622//intracellular anatomical structure;GO:0005634//nucleus;GO:0005737//cytoplasm;GO:0005829//cytosol;GO:0005838//proteasome regulatory particle;GO:0005886//plasma membrane;GO:0008540//proteasome regulatory particle, base subcomplex;GO:0009379//Holliday junction helicase complex;GO:0016020//membrane;GO:0022624//proteasome access…	GO:0000166//nucleotide binding;GO:0003674//molecular_function;GO:0003678//DNA helicase activity;GO:0003723//RNA binding;GO:0003724//RNA helicase activity;GO:0003824//catalytic activity;GO:0004176//ATP-dependent peptidase activity;GO:0004222//metalloendopeptidase activity;GO:0004252//serine-type endopeptidase activity;GO:0005488//binding;GO:0005515//protein binding;GO:0005524//ATP binding;GO:00081…	GO:0000003//reproduction;GO:0002949//tRNA threonylcarbamoyladenosine modification;GO:0006281//DNA repair;GO:0006310//DNA recombination;GO:0006355//regulation of transcription, DNA-templated;GO:0006357//regulation of transcription by RNA polymerase II;GO:0006508//proteolysis;GO:0006511//ubiquitin-dependent protein catabolic process;GO:0006807//nitrogen compound metabolic process;GO:0006950//respon…	--
MELO3C004089.2	0	50	0	3.795	0.001	3.795	11.8899	7.51669e-15	2.82943e-14	XTH20	XP_008452275.1 PREDICTED: xyloglucan endotransglucosylase/hydrolase protein 24-like [Cucumis melo]	Environmental Information Processing	Signal transduction	ko04075//Plant hormone signal transduction	K14504	GO:0005575//cellular_component;GO:0005576//extracellular region;GO:0005618//cell wall;GO:0005622//intracellular anatomical structure;GO:0005737//cytoplasm;GO:0005794//Golgi apparatus;GO:0012505//endomembrane system;GO:0030312//external encapsulating structure;GO:0043226//organelle;GO:0043227//membrane-bounded organelle;GO:0043229//intracellular organelle;GO:0043231//intracellular membrane-bounded…	GO:0003674//molecular_function;GO:0003824//catalytic activity;GO:0004553//hydrolase activity, hydrolyzing O-glycosyl compounds;GO:0016740//transferase activity;GO:0016757//glycosyltransferase activity;GO:0016758//hexosyltransferase activity;GO:0016762//xyloglucan:xyloglucosyl transferase activity;GO:0016787//hydrolase activity;GO:0016798//hydrolase activity, acting on glycosyl bonds;GO:0046527//g…	GO:0005975//carbohydrate metabolic process;GO:0005976//polysaccharide metabolic process;GO:0006073//cellular glucan metabolic process;GO:0006950//response to stress;GO:0008150//biological_process;GO:0008152//metabolic process;GO:0009266//response to temperature stimulus;GO:0009408//response to heat;GO:0009409//response to cold;GO:0009605//response to external stimulus;GO:0009612//response to mech…	--
MELO3C004098.2	1	12	0.092	0.996	0.092	0.996	3.43644	0.00636217	0.011161	--	KAE8651649.1 hypothetical protein Csa_021260, partial [Cucumis sativus]	-	-	-	-	-	-	-	--
MELO3C004116.2	4629	1895	101.435	37.277	101.435	37.277	-1.4442	1.26489e-275	5.81999e-274	ATG11	XP_008452521.1 PREDICTED: autophagy-related protein 11 isoform X1 [Cucumis melo]	Cellular Processes	Transport and catabolism	ko04136//Autophagy - other	K08330	GO:0000407//phagophore assembly site;GO:0005575//cellular_component;GO:0005622//intracellular anatomical structure;GO:0005737//cytoplasm;GO:0005773//vacuole;GO:0005774//vacuolar membrane;GO:0005776//autophagosome;GO:0005911//cell-cell junction;GO:0009288//bacterial-type flagellum;GO:0009506//plasmodesma;GO:0016020//membrane;GO:0030054//cell junction;GO:0031090//organelle membrane;GO:0031410//cyto…	GO:0003674//molecular_function;GO:0005198//structural molecule activity;GO:0005488//binding;GO:0005515//protein binding;GO:0008384//IkappaB kinase activity;GO:0019899//enzyme binding;GO:0019900//kinase binding;GO:0019901//protein kinase binding;GO:0042802//identical protein binding;GO:0042803//protein homodimerization activity;GO:0046983//protein dimerization activity	GO:0000045//autophagosome assembly;GO:0000272//polysaccharide catabolic process;GO:0000422//autophagy of mitochondrion;GO:0001932//regulation of protein phosphorylation;GO:0001934//positive regulation of protein phosphorylation;GO:0005975//carbohydrate metabolic process;GO:0005976//polysaccharide metabolic process;GO:0005977//glycogen metabolic process;GO:0005980//glycogen catabolic process;GO:00…	--
MELO3C004132.2	1396	3387	72.804	158.568	72.804	158.568	1.12301	2.52485e-117	4.46818e-116	TOL1	XP_008452808.1 PREDICTED: TOM1-like protein 2 [Cucumis melo]	-	-	-	-	GO:0005575//cellular_component;GO:0005622//intracellular anatomical structure;GO:0005737//cytoplasm;GO:0005829//cytosol;GO:0005886//plasma membrane;GO:0016020//membrane;GO:0071944//cell periphery	GO:0003674//molecular_function;GO:0005488//binding;GO:0005515//protein binding;GO:0019899//enzyme binding;GO:0019900//kinase binding;GO:0019901//protein kinase binding;GO:0030276//clathrin binding	GO:0006810//transport;GO:0006886//intracellular protein transport;GO:0007088//regulation of mitotic nuclear division;GO:0007154//cell communication;GO:0007165//signal transduction;GO:0007346//regulation of mitotic cell cycle;GO:0008104//protein localization;GO:0008150//biological_process;GO:0009987//cellular process;GO:0010564//regulation of cell cycle process;GO:0010639//negative regulation of o…	--
MELO3C004134.2	1152	3089	36.622	88.155	36.622	88.155	1.26733	2.12096e-134	4.3069e-133	LAP2	XP_008452840.1 PREDICTED: leucine aminopeptidase 1-like [Cucumis melo]	Metabolism;Metabolism	Global and overview maps;Metabolism of other amino acids	ko01100//Metabolic pathways;ko00480//Glutathione metabolism	K01255;K01255	GO:0005575//cellular_component;GO:0005622//intracellular anatomical structure;GO:0005737//cytoplasm;GO:0009507//chloroplast;GO:0009532//plastid stroma;GO:0009536//plastid;GO:0009570//chloroplast stroma;GO:0043226//organelle;GO:0043227//membrane-bounded organelle;GO:0043229//intracellular organelle;GO:0043231//intracellular membrane-bounded organelle	GO:0000287//magnesium ion binding;GO:0003674//molecular_function;GO:0003824//catalytic activity;GO:0004177//aminopeptidase activity;GO:0005488//binding;GO:0008233//peptidase activity;GO:0008235//metalloexopeptidase activity;GO:0008237//metallopeptidase activity;GO:0008238//exopeptidase activity;GO:0016787//hydrolase activity;GO:0016805//dipeptidase activity;GO:0030145//manganese ion binding;GO:00…	GO:0006508//proteolysis;GO:0006807//nitrogen compound metabolic process;GO:0008150//biological_process;GO:0008152//metabolic process;GO:0019538//protein metabolic process;GO:0043170//macromolecule metabolic process;GO:0044238//primary metabolic process;GO:0071704//organic substance metabolic process;GO:1901564//organonitrogen compound metabolic process	--
MELO3C004137.2	43	144	2.66	7.998	2.66	7.998	1.58821	2.57989e-11	8.32365e-11	PUP5	XP_008452930.1 PREDICTED: probable purine permease 5 isoform X2 [Cucumis melo]	-	-	-	-	GO:0016020//membrane;GO:0016021//integral component of membrane	-	-	--
MELO3C004139.2	3703	2062	91.949	45.964	91.949	45.964	-1.00033	1.81783e-124	3.4017e-123	UBP23	XP_008452958.2 PREDICTED: LOW QUALITY PROTEIN: ubiquitin carboxyl-terminal hydrolase 23 [Cucumis melo]	-	-	-	-	-	GO:0003674//molecular_function;GO:0003824//catalytic activity;GO:0004843//thiol-dependent deubiquitinase;GO:0008233//peptidase activity;GO:0008234//cysteine-type peptidase activity;GO:0016787//hydrolase activity;GO:0019783//ubiquitin-like protein-specific protease activity;GO:0101005//deubiquitinase activity;GO:0140096//catalytic activity, acting on a protein	GO:0006464//cellular protein modification process;GO:0006508//proteolysis;GO:0006511//ubiquitin-dependent protein catabolic process;GO:0006807//nitrogen compound metabolic process;GO:0008150//biological_process;GO:0008152//metabolic process;GO:0009056//catabolic process;GO:0009057//macromolecule catabolic process;GO:0009987//cellular process;GO:0016579//protein deubiquitination;GO:0019538//protei…	--
MELO3C004143.2	132	962	9.973	65.244	9.973	65.244	2.70975	1.4136e-128	2.74781e-127	Os05g0277500	XP_008453001.1 PREDICTED: germin-like protein 5-1 [Cucumis melo]	-	-	-	-	-	-	-	--
MELO3C004144.2	3	33	0.109	1.08	0.109	1.08	3.30863	3.5273e-06	8.43027e-06	NPF4.3	XP_016901445.1 PREDICTED: protein NRT1/ PTR FAMILY 4.5-like [Cucumis melo]	-	-	-	-	GO:0005575//cellular_component;GO:0005886//plasma membrane;GO:0016020//membrane;GO:0016021//integral component of membrane;GO:0031224//intrinsic component of membrane;GO:0071944//cell periphery	GO:0003674//molecular_function;GO:0005215//transporter activity;GO:0005319//lipid transporter activity;GO:0005342//organic acid transmembrane transporter activity;GO:0008028//monocarboxylic acid transmembrane transporter activity;GO:0008509//anion transmembrane transporter activity;GO:0008514//organic anion transmembrane transporter activity;GO:0015075//ion transmembrane transporter activity;GO:0…	GO:0006082//organic acid metabolic process;GO:0006807//nitrogen compound metabolic process;GO:0006810//transport;GO:0006811//ion transport;GO:0006820//anion transport;GO:0006869//lipid transport;GO:0008150//biological_process;GO:0008152//metabolic process;GO:0009605//response to external stimulus;GO:0009607//response to biotic stimulus;GO:0009624//response to nematode;GO:0009987//cellular process…	--
MELO3C004160.2	12	114	1.647	14.047	1.647	14.047	3.09235	2.59366e-19	1.13465e-18	--	KGN61024.1 hypothetical protein Csa_021295 [Cucumis sativus]	-	-	-	-	GO:0000775//chromosome, centromeric region	GO:0003677//DNA binding;GO:0003682//chromatin binding	GO:0010112//regulation of systemic acquired resistance	--
MELO3C004163.2	36	126	4.255	13.369	4.255	13.369	1.65166	1.01872e-10	3.19605e-10	trappc4	XP_008453237.1 PREDICTED: trafficking protein particle complex subunit 4 [Cucumis melo]	-	-	-	-	GO:0000139//Golgi membrane;GO:0000407//phagophore assembly site;GO:0005575//cellular_component;GO:0005622//intracellular anatomical structure;GO:0005737//cytoplasm;GO:0005768//endosome;GO:0005783//endoplasmic reticulum;GO:0005793//endoplasmic reticulum-Golgi intermediate compartment;GO:0005794//Golgi apparatus;GO:0005795//Golgi stack;GO:0005829//cytosol;GO:0005886//plasma membrane;GO:0008021//syn…	GO:0003674//molecular_function;GO:0005085//guanyl-nucleotide exchange factor activity;GO:0005488//binding;GO:0005515//protein binding;GO:0016831//carboxy-lyase activity;GO:0019899//enzyme binding;GO:0031267//small GTPase binding;GO:0051020//GTPase binding;GO:0098772//molecular function regulator	GO:0006810//transport;GO:0006886//intracellular protein transport;GO:0006888//endoplasmic reticulum to Golgi vesicle-mediated transport;GO:0006900//vesicle budding from membrane;GO:0006901//vesicle coating;GO:0006903//vesicle targeting;GO:0006914//autophagy;GO:0006996//organelle organization;GO:0007275//multicellular organism development;GO:0007399//nervous system development;GO:0008104//protein …	--
MELO3C004171.2	71.7	15.42	3.78	0.73	3.78	0.73	-2.37242	3.30021e-11	1.06005e-10	--	XP_008453262.1 PREDICTED: uncharacterized protein LOC103494033 [Cucumis melo]	-	-	-	-	-	-	-	--
MELO3C004176.2	2	12	0.111	0.598	0.111	0.598	2.42959	0.0225028	0.0366917	PME66	KAA0048077.1 putative pectinesterase 66 [Cucumis melo var. makuwa] [Cucumis melo]	-	-	-	-	GO:0005575//cellular_component;GO:0005576//extracellular region;GO:0005618//cell wall;GO:0030312//external encapsulating structure;GO:0071944//cell periphery	GO:0003674//molecular_function;GO:0003824//catalytic activity;GO:0016787//hydrolase activity;GO:0016788//hydrolase activity, acting on ester bonds;GO:0030599//pectinesterase activity;GO:0045330//aspartyl esterase activity;GO:0052689//carboxylic ester hydrolase activity	GO:0000272//polysaccharide catabolic process;GO:0005975//carbohydrate metabolic process;GO:0005976//polysaccharide metabolic process;GO:0008150//biological_process;GO:0008152//metabolic process;GO:0009056//catabolic process;GO:0009057//macromolecule catabolic process;GO:0009987//cellular process;GO:0010393//galacturonan metabolic process;GO:0016043//cellular component organization;GO:0016052//car…	--
MELO3C004180.2	52	194	1.144	3.831	1.144	3.831	1.74363	1.31636e-16	5.24905e-16	SRL2	XP_008453377.1 PREDICTED: uncharacterized protein LOC103494111 [Cucumis melo]	-	-	-	-	-	-	-	--
MELO3C004186.2	6	41	0.76	4.66	0.76	4.66	2.61626	1.878e-06	4.58652e-06	--	-	-	-	-	-	-	-	-	--
MELO3C004189.2	13	188.23	0.558	7.256	0.558	7.256	3.70084	5.11832e-36	3.34409e-35	LON1	XP_016901460.1 PREDICTED: lon protease homolog 1, mitochondrial [Cucumis melo]	-	-	-	-	GO:0005840//ribosome	GO:0003723//RNA binding;GO:0003735//structural constituent of ribosome;GO:0004176//ATP-dependent peptidase activity;GO:0004252//serine-type endopeptidase activity	GO:0006412//translation;GO:0006508//proteolysis	--
MELO3C004190.2	31	109	2.211	6.979	2.211	6.979	1.65832	2.16264e-09	6.30824e-09	UREF	XP_004144755.1 urease accessory protein F [Cucumis sativus]	-	-	-	-	-	GO:0003674//molecular_function;GO:0005488//binding;GO:0016151//nickel cation binding;GO:0043167//ion binding;GO:0043169//cation binding;GO:0046872//metal ion binding;GO:0046914//transition metal ion binding	GO:0006807//nitrogen compound metabolic process;GO:0008150//biological_process;GO:0008152//metabolic process;GO:0009987//cellular process;GO:0019627//urea metabolic process;GO:0034641//cellular nitrogen compound metabolic process;GO:0043085//positive regulation of catalytic activity;GO:0043603//cellular amide metabolic process;GO:0044093//positive regulation of molecular function;GO:0044237//cell…	--
MELO3C004193.2	1	342	0.032	9.821	0.032	9.821	8.26165	2.93508e-90	4.10261e-89	AVP1	KAA0048061.1 pyrophosphate-energized vacuolar membrane proton pump 1-like [Cucumis melo var. makuwa] [Cucumis melo]	-	-	-	-	GO:0005887//integral component of plasma membrane;GO:0016020//membrane;GO:0016021//integral component of membrane	GO:0004427//inorganic diphosphatase activity;GO:0009055//electron transfer activity;GO:0009678//pyrophosphate hydrolysis-driven proton transmembrane transporter activity;GO:0015078//proton transmembrane transporter activity;GO:0016682//oxidoreductase activity, acting on diphenols and related substances as donors, oxygen as acceptor	GO:0015990//electron transport coupled proton transport;GO:1902600//proton transmembrane transport	--
MELO3C004194.2	1337	6291	49.814	210.413	49.814	210.413	2.0786	0	0	CRT2	KAG6702335.1 hypothetical protein I3842_07G029500 [Carya illinoinensis]	Genetic Information Processing;Cellular Processes	Folding, sorting and degradation;Transport and catabolism	ko04141//Protein processing in endoplasmic reticulum;ko04145//Phagosome	K08057;K08057	GO:0005575//cellular_component;GO:0005622//intracellular anatomical structure;GO:0005737//cytoplasm;GO:0005783//endoplasmic reticulum;GO:0005788//endoplasmic reticulum lumen;GO:0012505//endomembrane system;GO:0031974//membrane-enclosed lumen;GO:0043226//organelle;GO:0043227//membrane-bounded organelle;GO:0043229//intracellular organelle;GO:0043231//intracellular membrane-bounded organelle;GO:0043…	GO:0003674//molecular_function;GO:0005488//binding;GO:0005509//calcium ion binding;GO:0005515//protein binding;GO:0030246//carbohydrate binding;GO:0043167//ion binding;GO:0043169//cation binding;GO:0046872//metal ion binding;GO:0051082//unfolded protein binding	GO:0006270//DNA replication initiation;GO:0006457//protein folding;GO:0008150//biological_process;GO:0009987//cellular process	--
MELO3C004196.2	329	757	24.856	51.341	24.856	51.341	1.04652	1.94579e-27	1.06226e-26	SAR1A	XP_008453690.1 PREDICTED: GTP-binding protein SAR1A [Cucumis melo]	Genetic Information Processing	Folding, sorting and degradation	ko04141//Protein processing in endoplasmic reticulum	K07953	GO:0005575//cellular_component;GO:0005622//intracellular anatomical structure;GO:0005737//cytoplasm;GO:0005783//endoplasmic reticulum;GO:0005794//Golgi apparatus;GO:0005886//plasma membrane;GO:0012505//endomembrane system;GO:0016020//membrane;GO:0043226//organelle;GO:0043227//membrane-bounded organelle;GO:0043229//intracellular organelle;GO:0043231//intracellular membrane-bounded organelle;GO:007…	GO:0000166//nucleotide binding;GO:0001882//nucleoside binding;GO:0001883//purine nucleoside binding;GO:0003674//molecular_function;GO:0003924//GTPase activity;GO:0005488//binding;GO:0005524//ATP binding;GO:0005525//GTP binding;GO:0017076//purine nucleotide binding;GO:0019001//guanyl nucleotide binding;GO:0031683//G-protein beta/gamma-subunit complex binding;GO:0032549//ribonucleoside binding;GO:0…	GO:0006576//cellular biogenic amine metabolic process;GO:0006810//transport;GO:0006886//intracellular protein transport;GO:0007186//G protein-coupled receptor signaling pathway;GO:0008104//protein localization;GO:0008150//biological_process;GO:0015031//protein transport;GO:0015833//peptide transport;GO:0016192//vesicle-mediated transport;GO:0033036//macromolecule localization;GO:0034613//cellular…	--
MELO3C004202.2	1944	672	109.569	34.001	109.569	34.001	-1.68819	1.22229e-158	2.92556e-157	CBP60D	XP_008453797.1 PREDICTED: protein SAR DEFICIENT 1-like isoform X1 [Cucumis melo]	-	-	-	-	GO:0005575//cellular_component;GO:0005622//intracellular anatomical structure;GO:0005634//nucleus;GO:0043226//organelle;GO:0043227//membrane-bounded organelle;GO:0043229//intracellular organelle;GO:0043231//intracellular membrane-bounded organelle	GO:0003674//molecular_function;GO:0003676//nucleic acid binding;GO:0003677//DNA binding;GO:0003700//DNA-binding transcription factor activity;GO:0005488//binding;GO:0005515//protein binding;GO:0005516//calmodulin binding;GO:0043565//sequence-specific DNA binding;GO:0097159//organic cyclic compound binding;GO:0140110//transcription regulator activity;GO:1901363//heterocyclic compound binding	GO:0001101//response to acid chemical;GO:0001666//response to hypoxia;GO:0002229//defense response to oomycetes;GO:0002237//response to molecule of bacterial origin;GO:0002239//response to oomycetes;GO:0002376//immune system process;GO:0002682//regulation of immune system process;GO:0002831//regulation of response to biotic stimulus;GO:0006082//organic acid metabolic process;GO:0006139//nucleobas…	--
MELO3C004203.2	1024	536	82.312	38.678	82.312	38.678	-1.08959	1.61504e-46	1.27707e-45	DNAJB6	XP_008453848.1 PREDICTED: dnaJ homolog subfamily B member 8 [Cucumis melo]	-	-	-	-	-	GO:0005515//protein binding	GO:0006457//protein folding;GO:0009408//response to heat	--
MELO3C004207.2	18	41	1.736	3.549	1.736	3.549	1.03165	0.0120502	0.0203754	WAKL20	KAA0048047.1 wall-associated receptor kinase-like 20 [Cucumis melo var. makuwa] [Cucumis melo]	-	-	-	-	-	GO:0030247//polysaccharide binding	-	--
MELO3C004209.2	237	61	12.973	2.997	12.973	2.997	-2.11392	3.09061e-30	1.79979e-29	At3g05640	XP_008453907.1 PREDICTED: probable protein phosphatase 2C 34 [Cucumis melo]	-	-	-	-	GO:0005575//cellular_component;GO:0005886//plasma membrane;GO:0016020//membrane;GO:0071944//cell periphery	GO:0003674//molecular_function;GO:0003824//catalytic activity;GO:0004721//phosphoprotein phosphatase activity;GO:0004722//protein serine/threonine phosphatase activity;GO:0005488//binding;GO:0016787//hydrolase activity;GO:0016788//hydrolase activity, acting on ester bonds;GO:0016791//phosphatase activity;GO:0042578//phosphoric ester hydrolase activity;GO:0043167//ion binding;GO:0043169//cation bi…	GO:0000226//microtubule cytoskeleton organization;GO:0001101//response to acid chemical;GO:0006464//cellular protein modification process;GO:0006470//protein dephosphorylation;GO:0006793//phosphorus metabolic process;GO:0006796//phosphate-containing compound metabolic process;GO:0006807//nitrogen compound metabolic process;GO:0006950//response to stress;GO:0006996//organelle organization;GO:00070…	--
MELO3C004212.2	4	44	0.283	2.795	0.283	2.795	3.30397	2.54158e-08	6.98532e-08	--	XP_008453971.1 PREDICTED: uncharacterized protein LOC103494530 [Cucumis melo]	-	-	-	-	-	GO:0005515//protein binding	-	--
MELO3C004213.2	356	1754	23.523	104.041	23.523	104.041	2.14501	1.05388e-169	2.69747e-168	PP2B15	XP_008453983.1 PREDICTED: F-box protein PP2-B13-like [Cucumis melo]	-	-	-	-	-	GO:0003674//molecular_function;GO:0005488//binding;GO:0005515//protein binding;GO:0030246//carbohydrate binding	-	--
MELO3C004214.2	11	642	0.566	29.677	0.566	29.677	5.7124	2.1932e-153	5.11791e-152	CAB6A	XP_008453995.1 PREDICTED: chlorophyll a-b binding protein 6A, chloroplastic [Cucumis melo]	Metabolism;Metabolism	Global and overview maps;Energy metabolism	ko01100//Metabolic pathways;ko00196//Photosynthesis - antenna proteins	K08907;K08907	GO:0005575//cellular_component;GO:0005622//intracellular anatomical structure;GO:0005737//cytoplasm;GO:0009507//chloroplast;GO:0009521//photosystem;GO:0009522//photosystem I;GO:0009523//photosystem II;GO:0009526//plastid envelope;GO:0009532//plastid stroma;GO:0009534//chloroplast thylakoid;GO:0009535//chloroplast thylakoid membrane;GO:0009536//plastid;GO:0009570//chloroplast stroma;GO:0009579//th…	GO:0003674//molecular_function;GO:0005488//binding;GO:0005515//protein binding;GO:0016168//chlorophyll binding;GO:0019904//protein domain specific binding;GO:0031409//pigment binding;GO:0043167//ion binding;GO:0043168//anion binding;GO:0043169//cation binding;GO:0046872//metal ion binding;GO:0046906//tetrapyrrole binding;GO:0097159//organic cyclic compound binding;GO:1901363//heterocyclic compoun…	GO:0006091//generation of precursor metabolites and energy;GO:0006464//cellular protein modification process;GO:0006807//nitrogen compound metabolic process;GO:0006950//response to stress;GO:0008150//biological_process;GO:0008152//metabolic process;GO:0009266//response to temperature stimulus;GO:0009314//response to radiation;GO:0009409//response to cold;GO:0009416//response to light stimulus;GO:…	--
MELO3C004215.2	2251	5142	187.781	385.072	187.781	385.072	1.03608	6.78242e-140	1.44951e-138	RPL18C	XP_008454015.1 PREDICTED: 60S ribosomal protein L18-3 [Cucumis melo]	Genetic Information Processing	Translation	ko03010//Ribosome	K02883	-	GO:0048529//magnesium-protoporphyrin IX monomethyl ester (oxidative) cyclase activity	GO:0015995//chlorophyll biosynthetic process	--
MELO3C004225.2	2835	626	157.72	31.264	157.72	31.264	-2.33479	0	0	HIPP36	XP_008454249.1 PREDICTED: uncharacterized protein LOC103494708 [Cucumis melo]	-	-	-	-	GO:0030176//integral component of endoplasmic reticulum membrane	GO:0005507//copper ion binding;GO:0045340//mercury ion binding;GO:0046872//metal ion binding	GO:0006825//copper ion transport;GO:0015031//protein transport;GO:0015694//mercury ion transport	--
MELO3C004227.2	87	1151	6.773	80.444	6.773	80.444	3.57012	1.46997e-199	4.54113e-198	At5g27670	XP_008454292.1 PREDICTED: probable histone H2A.5 [Cucumis melo]	-	-	-	-	GO:0000228//nuclear chromosome;GO:0000785//chromatin;GO:0000786//nucleosome;GO:0000792//heterochromatin;GO:0005575//cellular_component;GO:0005622//intracellular anatomical structure;GO:0005634//nucleus;GO:0005694//chromosome;GO:0005730//nucleolus;GO:0031974//membrane-enclosed lumen;GO:0031981//nuclear lumen;GO:0032991//protein-containing complex;GO:0032993//protein-DNA complex;GO:0043226//organel…	GO:0003674//molecular_function;GO:0003676//nucleic acid binding;GO:0003677//DNA binding;GO:0003682//chromatin binding;GO:0005488//binding;GO:0005515//protein binding;GO:0046982//protein heterodimerization activity;GO:0046983//protein dimerization activity;GO:0097159//organic cyclic compound binding;GO:1901363//heterocyclic compound binding	GO:0006325//chromatin organization;GO:0006355//regulation of transcription, DNA-templated;GO:0006996//organelle organization;GO:0008150//biological_process;GO:0009889//regulation of biosynthetic process;GO:0009890//negative regulation of biosynthetic process;GO:0009892//negative regulation of metabolic process;GO:0009987//cellular process;GO:0010468//regulation of gene expression;GO:0010556//regu…	--
MELO3C004228.2	72	215	4.115	11.031	4.115	11.031	1.4226	5.40712e-14	1.96755e-13	DEGP14	XP_008454302.1 PREDICTED: putative protease Do-like 14 [Cucumis melo]	-	-	-	-	GO:0005575//cellular_component;GO:0005622//intracellular anatomical structure;GO:0005737//cytoplasm;GO:0005739//mitochondrion;GO:0005740//mitochondrial envelope;GO:0005758//mitochondrial intermembrane space;GO:0005829//cytosol;GO:0016006//Nebenkern;GO:0016020//membrane;GO:0016021//integral component of membrane;GO:0030288//outer membrane-bounded periplasmic space;GO:0031090//organelle membrane;GO…	GO:0003674//molecular_function;GO:0003824//catalytic activity;GO:0004175//endopeptidase activity;GO:0004222//metalloendopeptidase activity;GO:0004252//serine-type endopeptidase activity;GO:0005488//binding;GO:0005515//protein binding;GO:0008233//peptidase activity;GO:0008236//serine-type peptidase activity;GO:0008239//dipeptidyl-peptidase activity;GO:0016787//hydrolase activity;GO:0017171//serine…	GO:0000003//reproduction;GO:0003006//developmental process involved in reproduction;GO:0006508//proteolysis;GO:0006807//nitrogen compound metabolic process;GO:0006915//apoptotic process;GO:0006950//response to stress;GO:0006996//organelle organization;GO:0007005//mitochondrion organization;GO:0007276//gamete generation;GO:0007283//spermatogenesis;GO:0008150//biological_process;GO:0008152//metabol…	--
MELO3C004231.2	320	988	10.213	28.306	10.213	28.306	1.4707	6.65082e-59	6.36909e-58	ACBP4	XP_008454338.1 PREDICTED: acyl-CoA-binding domain-containing protein 4 [Cucumis melo]	-	-	-	-	-	GO:0000062//fatty-acyl-CoA binding;GO:0005515//protein binding;GO:0005524//ATP binding	GO:0007059//chromosome segregation;GO:0030261//chromosome condensation	--
MELO3C004234.2	4	24	0.091	0.489	0.091	0.489	2.4259	0.00091941	0.00177747	ALY2	XP_008460621.1 PREDICTED: protein ALWAYS EARLY 2-like [Cucumis melo]	-	-	-	-	-	-	-	--
MELO3C004253.2	462	1469	11.266	32.159	11.266	32.159	1.51325	1.9389e-88	2.64956e-87	LOX1.5	XP_008454526.2 PREDICTED: probable linoleate 9S-lipoxygenase 5 [Cucumis melo]	Metabolism	Lipid metabolism	ko00591//Linoleic acid metabolism	K15718	-	GO:0003674//molecular_function;GO:0005515//protein binding;GO:0016702//oxidoreductase activity, acting on single donors with incorporation of molecular oxygen, incorporation of two atoms of oxygen;GO:0046872//metal ion binding	GO:0030436//asexual sporulation	--
MELO3C004269.2	2	21	0.062	0.586	0.062	0.586	3.24056	0.000122056	0.000256728	NPK1	XP_008454655.1 PREDICTED: mitogen-activated protein kinase kinase kinase NPK1 isoform X2 [Cucumis melo]	Environmental Information Processing	Signal transduction	ko04016//MAPK signaling pathway - plant	K20606	GO:0005575//cellular_component;GO:0005622//intracellular anatomical structure;GO:0005737//cytoplasm	GO:0000166//nucleotide binding;GO:0003674//molecular_function;GO:0003824//catalytic activity;GO:0004672//protein kinase activity;GO:0004674//protein serine/threonine kinase activity;GO:0004709//MAP kinase kinase kinase activity;GO:0005488//binding;GO:0005524//ATP binding;GO:0016301//kinase activity;GO:0016740//transferase activity;GO:0016772//transferase activity, transferring phosphorus-containi…	GO:0000165//MAPK cascade;GO:0001932//regulation of protein phosphorylation;GO:0001934//positive regulation of protein phosphorylation;GO:0006464//cellular protein modification process;GO:0006468//protein phosphorylation;GO:0006793//phosphorus metabolic process;GO:0006796//phosphate-containing compound metabolic process;GO:0006807//nitrogen compound metabolic process;GO:0006950//response to stress…	--
MELO3C004272.2	45.73	15.38	1.654	0.499	1.654	0.499	-1.72885	1.79336e-05	4.05705e-05	CYCP3-1	XP_008454704.1 PREDICTED: cyclin-P3-1 [Cucumis melo]	-	-	-	-	-	GO:0003674//molecular_function;GO:0005488//binding;GO:0005515//protein binding;GO:0019899//enzyme binding;GO:0019900//kinase binding;GO:0019901//protein kinase binding	GO:0000079//regulation of cyclin-dependent protein serine/threonine kinase activity;GO:0001932//regulation of protein phosphorylation;GO:0007049//cell cycle;GO:0008150//biological_process;GO:0009987//cellular process;GO:0019220//regulation of phosphate metabolic process;GO:0019222//regulation of metabolic process;GO:0031323//regulation of cellular metabolic process;GO:0031399//regulation of prote…	--
MELO3C004278.2	323	1522.19	15.481	65.493	15.481	65.493	2.08084	3.2115e-143	7.04045e-142	At5g27450	XP_008454825.1 PREDICTED: mevalonate kinase-like [Cucumis melo]	Metabolism;Metabolism;Cellular Processes;Metabolism	Global and overview maps;Global and overview maps;Transport and catabolism;Metabolism of terpenoids and polyketides	ko01100//Metabolic pathways;ko01110//Biosynthesis of secondary metabolites;ko04146//Peroxisome;ko00900//Terpenoid backbone biosynthesis	K00869;K00869;K00869;K00869	-	GO:0004335//galactokinase activity;GO:0004413//homoserine kinase activity;GO:0004496//mevalonate kinase activity;GO:0004631//phosphomevalonate kinase activity;GO:0004765//shikimate kinase activity;GO:0005524//ATP binding	GO:0006012//galactose metabolic process;GO:0009088//threonine biosynthetic process;GO:0009423//chorismate biosynthetic process;GO:0016126//sterol biosynthetic process;GO:0019287//isopentenyl diphosphate biosynthetic process, mevalonate pathway	--
MELO3C004279.2	887	474	58.092	27.868	58.092	27.868	-1.05973	3.50868e-39	2.43651e-38	--	XP_008454833.1 PREDICTED: uncharacterized protein LOC103495144 [Cucumis melo]	-	-	-	-	GO:0005680//anaphase-promoting complex	GO:0008270//zinc ion binding;GO:0046872//metal ion binding;GO:0061630//ubiquitin protein ligase activity;GO:0097602//cullin family protein binding	GO:0031145//anaphase-promoting complex-dependent catabolic process	--
MELO3C004280.2	1	10	0.119	1.064	0.119	1.064	3.16046	0.0117402	0.0198823	--	XP_008454859.1 PREDICTED: uncharacterized protein LOC103495165 [Cucumis melo]	-	-	-	-	-	-	-	--
MELO3C004284.2	69	195	3.564	9.043	3.564	9.043	1.3433	9.06574e-12	2.98955e-11	IDM2	XP_008454867.1 PREDICTED: increased DNA methylation 2 [Cucumis melo]	-	-	-	-	-	-	-	--
MELO3C004285.2	501	1450	33.319	86.569	33.319	86.569	1.37751	7.63836e-76	9.23165e-75	At5g27430	XP_008454895.1 PREDICTED: signal peptidase complex subunit 3B [Cucumis melo]	Genetic Information Processing	Folding, sorting and degradation	ko03060//Protein export	K12948	GO:0005787//signal peptidase complex;GO:0016021//integral component of membrane	-	GO:0006465//signal peptide processing	--
MELO3C004287.2	2	92	0.093	3.826	0.093	3.826	5.36246	1.21276e-22	5.8226e-22	BHLH94	XP_008454918.1 PREDICTED: transcription factor bHLH94-like [Cucumis melo]	-	-	-	-	-	GO:0046983//protein dimerization activity	-	bHLH
MELO3C004296.2	6	574	0.476	40.897	0.476	40.897	6.42489	4.48942e-143	9.83098e-142	--	XP_008455014.1 PREDICTED: endogenous alpha-amylase/subtilisin inhibitor-like [Cucumis melo]	-	-	-	-	-	GO:0004866//endopeptidase inhibitor activity	-	--
MELO3C004308.2	179	92	12.378	5.711	12.378	5.711	-1.11596	3.94831e-10	1.20282e-09	--	XP_008455075.1 PREDICTED: uncharacterized protein LOC103495336 isoform X1 [Cucumis melo]	-	-	-	-	GO:0000313//organellar ribosome;GO:0000315//organellar large ribosomal subunit;GO:0005575//cellular_component;GO:0005622//intracellular anatomical structure;GO:0005737//cytoplasm;GO:0005739//mitochondrion;GO:0005740//mitochondrial envelope;GO:0005743//mitochondrial inner membrane;GO:0005759//mitochondrial matrix;GO:0005761//mitochondrial ribosome;GO:0005762//mitochondrial large ribosomal subunit;…	GO:0003674//molecular_function;GO:0003735//structural constituent of ribosome;GO:0005198//structural molecule activity;GO:0005509//calcium ion binding	GO:0006412//translation;GO:0006414//translational elongation;GO:0006415//translational termination;GO:0006518//peptide metabolic process;GO:0006807//nitrogen compound metabolic process;GO:0008150//biological_process;GO:0008152//metabolic process;GO:0009058//biosynthetic process;GO:0009059//macromolecule biosynthetic process;GO:0009987//cellular process;GO:0010467//gene expression;GO:0015979//phot…	--
MELO3C004311.2	757	407	17.827	8.604	17.827	8.604	-1.05098	1.49644e-33	9.32535e-33	N	XP_008455236.2 PREDICTED: TMV resistance protein N-like isoform X2 [Cucumis melo]	-	-	-	-	GO:0000275//mitochondrial proton-transporting ATP synthase complex, catalytic sector F(1);GO:0045261//proton-transporting ATP synthase complex, catalytic core F(1);GO:0045262//plasma membrane proton-transporting ATP synthase complex, catalytic core F(1)	GO:0005515//protein binding;GO:0005524//ATP binding;GO:0016887//ATP hydrolysis activity;GO:0043531//ADP binding;GO:0046933//proton-transporting ATP synthase activity, rotational mechanism	GO:0007165//signal transduction;GO:0015986//ATP synthesis coupled proton transport	--
MELO3C004314.2	91	20	6.122	1.208	6.122	1.208	-2.34138	9.22601e-14	3.32439e-13	--	XP_008455263.1 PREDICTED: protein FANTASTIC FOUR 1 [Cucumis melo]	-	-	-	-	-	-	-	--
MELO3C004315.2	22	9	0.723	0.265	0.723	0.265	-1.448	0.0107331	0.0182763	RBK2	XP_008455275.1 PREDICTED: receptor-like cytosolic serine/threonine-protein kinase RBK2 [Cucumis melo]	-	-	-	-	GO:0005575//cellular_component;GO:0005622//intracellular anatomical structure;GO:0005634//nucleus;GO:0005737//cytoplasm;GO:0005886//plasma membrane;GO:0016020//membrane;GO:0043226//organelle;GO:0043227//membrane-bounded organelle;GO:0043229//intracellular organelle;GO:0043231//intracellular membrane-bounded organelle;GO:0071944//cell periphery	GO:0000166//nucleotide binding;GO:0003674//molecular_function;GO:0003824//catalytic activity;GO:0004672//protein kinase activity;GO:0004674//protein serine/threonine kinase activity;GO:0004675//transmembrane receptor protein serine/threonine kinase activity;GO:0004888//transmembrane signaling receptor activity;GO:0005488//binding;GO:0005515//protein binding;GO:0005524//ATP binding;GO:0016301//kin…	GO:0006464//cellular protein modification process;GO:0006468//protein phosphorylation;GO:0006793//phosphorus metabolic process;GO:0006796//phosphate-containing compound metabolic process;GO:0006807//nitrogen compound metabolic process;GO:0007154//cell communication;GO:0007165//signal transduction;GO:0007166//cell surface receptor signaling pathway;GO:0007167//enzyme linked receptor protein signal…	--
MELO3C004317.2	14.24	81.76	0.754	3.887	0.754	3.887	2.36602	6.36007e-11	2.01509e-10	At1g15890	XP_016901124.1 PREDICTED: probable disease resistance protein At4g27220, partial [Cucumis melo]	-	-	-	-	-	GO:0005515//protein binding;GO:0043531//ADP binding	-	--
MELO3C004336.2	402	1127	8.479	21.339	8.479	21.339	1.33153	2.64011e-57	2.46902e-56	PDR2	XP_008455493.1 PREDICTED: probable manganese-transporting ATPase PDR2 [Cucumis melo]	-	-	-	-	GO:0005575//cellular_component;GO:0005622//intracellular anatomical structure;GO:0005634//nucleus;GO:0005737//cytoplasm;GO:0005739//mitochondrion;GO:0005783//endoplasmic reticulum;GO:0005789//endoplasmic reticulum membrane;GO:0005794//Golgi apparatus;GO:0005801//cis-Golgi network;GO:0005886//plasma membrane;GO:0005887//integral component of plasma membrane;GO:0012505//endomembrane system;GO:00160…	GO:0000166//nucleotide binding;GO:0003674//molecular_function;GO:0003677//DNA binding;GO:0003707//steroid hormone receptor activity;GO:0003824//catalytic activity;GO:0005215//transporter activity;GO:0005375//copper ion transmembrane transporter activity;GO:0005384//manganese ion transmembrane transporter activity;GO:0005388//P-type calcium transporter activity;GO:0005488//binding;GO:0005496//ster…	GO:0000003//reproduction;GO:0000041//transition metal ion transport;GO:0001709//cell fate determination;GO:0006355//regulation of transcription, DNA-templated;GO:0006545//glycine biosynthetic process;GO:0006564//L-serine biosynthetic process;GO:0006810//transport;GO:0006811//ion transport;GO:0006812//cation transport;GO:0006813//potassium ion transport;GO:0006816//calcium ion transport;GO:0006825…	--
MELO3C004339.2	21	55	0.62	1.457	0.62	1.457	1.23266	0.0011026	0.00210911	SCD2	XP_008455538.1 PREDICTED: coiled-coil domain-containing protein SCD2 isoform X1 [Cucumis melo]	-	-	-	-	-	GO:0005524//ATP binding	GO:0007059//chromosome segregation;GO:0030261//chromosome condensation	--
MELO3C004351.2	859	458	71.659	34.299	71.659	34.299	-1.06298	3.19836e-38	2.1838e-37	--	ADN33904.1 hypothetical protein [Cucumis melo subsp. melo] [Cucumis melo]	-	-	-	-	-	-	-	--
MELO3C004352.2	1055	464	27.44	10.834	27.44	10.834	-1.34071	1.03324e-65	1.07702e-64	At1g54570	XP_008455677.1 PREDICTED: acyltransferase-like protein At1g54570, chloroplastic [Cucumis melo]	-	-	-	-	GO:0005575//cellular_component;GO:0005622//intracellular anatomical structure;GO:0005737//cytoplasm;GO:0009507//chloroplast;GO:0009532//plastid stroma;GO:0009536//plastid;GO:0009570//chloroplast stroma;GO:0010287//plastoglobule;GO:0043226//organelle;GO:0043227//membrane-bounded organelle;GO:0043229//intracellular organelle;GO:0043231//intracellular membrane-bounded organelle	GO:0003674//molecular_function;GO:0003824//catalytic activity;GO:0004144//diacylglycerol O-acyltransferase activity;GO:0008374//O-acyltransferase activity;GO:0016411//acylglycerol O-acyltransferase activity;GO:0016740//transferase activity;GO:0016746//acyltransferase activity;GO:0016747//acyltransferase activity, transferring groups other than amino-acyl groups;GO:0016787//hydrolase activity;GO:0…	GO:0006066//alcohol metabolic process;GO:0006629//lipid metabolic process;GO:0006638//neutral lipid metabolic process;GO:0006639//acylglycerol metabolic process;GO:0006641//triglyceride metabolic process;GO:0006720//isoprenoid metabolic process;GO:0006721//terpenoid metabolic process;GO:0008150//biological_process;GO:0008152//metabolic process;GO:0008610//lipid biosynthetic process;GO:0009058//bi…	--
MELO3C004355.2	152	606	8.579	30.704	8.579	30.704	1.83955	1.06285e-51	9.14791e-51	RCS3	XP_008455731.1 PREDICTED: cysteine synthase isoform X2 [Cucumis melo]	Metabolism;Metabolism;Metabolism;Metabolism;Metabolism;Metabolism	Global and overview maps;Global and overview maps;Global and overview maps;Global and overview maps;Amino acid metabolism;Energy metabolism	ko01100//Metabolic pathways;ko01110//Biosynthesis of secondary metabolites;ko01200//Carbon metabolism;ko01230//Biosynthesis of amino acids;ko00270//Cysteine and methionine metabolism;ko00920//Sulfur metabolism	K01738;K01738;K01738;K01738;K01738;K01738	GO:0005575//cellular_component;GO:0005622//intracellular anatomical structure;GO:0005737//cytoplasm	GO:0003674//molecular_function;GO:0003824//catalytic activity;GO:0004122//cystathionine beta-synthase activity;GO:0004124//cysteine synthase activity;GO:0004794//L-threonine ammonia-lyase activity;GO:0004795//threonine synthase activity;GO:0004834//tryptophan synthase activity;GO:0005488//binding;GO:0008721//D-serine ammonia-lyase activity;GO:0008838//diaminopropionate ammonia-lyase activity;GO:0…	GO:0000096//sulfur amino acid metabolic process;GO:0000097//sulfur amino acid biosynthetic process;GO:0000162//tryptophan biosynthetic process;GO:0006082//organic acid metabolic process;GO:0006520//cellular amino acid metabolic process;GO:0006534//cysteine metabolic process;GO:0006535//cysteine biosynthetic process from serine;GO:0006549//isoleucine metabolic process;GO:0006563//L-serine metaboli…	--
MELO3C004359.2	0	8	0	0.506	0.001	0.506	8.98299	0.00782344	0.0135555	At3g04930	ADN33911.1 hypothetical protein [Cucumis melo subsp. melo] [Cucumis melo]	-	-	-	-	-	-	GO:0006355//regulation of transcription, DNA-templated	GeBP
MELO3C004360.2	1443	3278	204.954	417.959	204.954	417.959	1.02806	8.28692e-98	1.24272e-96	RPS24A	XP_008455742.1 PREDICTED: 40S ribosomal protein S24-1 [Cucumis melo]	Genetic Information Processing	Translation	ko03010//Ribosome	K02974	GO:0005840//ribosome	GO:0003735//structural constituent of ribosome	GO:0006412//translation	--
MELO3C004362.2	4	166	0.206	7.693	0.206	7.693	5.22283	3.86872e-39	2.68462e-38	--	XP_008455765.1 PREDICTED: uncharacterized protein LOC103495865 [Cucumis melo]	-	-	-	-	-	-	-	--
MELO3C004367.2	4	36	0.106	0.859	0.106	0.859	3.01859	2.48018e-06	6.0032e-06	NEK2	XP_008455816.1 PREDICTED: serine/threonine-protein kinase Nek2-like isoform X1 [Cucumis melo]	-	-	-	-	-	GO:0000166//nucleotide binding;GO:0003674//molecular_function;GO:0003824//catalytic activity;GO:0004672//protein kinase activity;GO:0004674//protein serine/threonine kinase activity;GO:0005488//binding;GO:0005524//ATP binding;GO:0016301//kinase activity;GO:0016740//transferase activity;GO:0016772//transferase activity, transferring phosphorus-containing groups;GO:0016773//phosphotransferase activ…	GO:0006464//cellular protein modification process;GO:0006468//protein phosphorylation;GO:0006793//phosphorus metabolic process;GO:0006796//phosphate-containing compound metabolic process;GO:0006807//nitrogen compound metabolic process;GO:0008150//biological_process;GO:0008152//metabolic process;GO:0009987//cellular process;GO:0016310//phosphorylation;GO:0019538//protein metabolic process;GO:00362…	--
MELO3C004370.2	254	909	15.264	49.039	15.264	49.039	1.6838	1.23037e-66	1.30335e-65	RPI3	XP_008455835.1 PREDICTED: probable ribose-5-phosphate isomerase 3, chloroplastic [Cucumis melo]	Metabolism;Metabolism;Metabolism;Metabolism;Metabolism;Metabolism	Global and overview maps;Global and overview maps;Global and overview maps;Global and overview maps;Energy metabolism;Carbohydrate metabolism	ko01100//Metabolic pathways;ko01110//Biosynthesis of secondary metabolites;ko01200//Carbon metabolism;ko01230//Biosynthesis of amino acids;ko00710//Carbon fixation in photosynthetic organisms;ko00030//Pentose phosphate pathway	K01807;K01807;K01807;K01807;K01807;K01807	GO:0005575//cellular_component;GO:0005622//intracellular anatomical structure;GO:0005737//cytoplasm;GO:0009507//chloroplast;GO:0009526//plastid envelope;GO:0009532//plastid stroma;GO:0009534//chloroplast thylakoid;GO:0009535//chloroplast thylakoid membrane;GO:0009536//plastid;GO:0009570//chloroplast stroma;GO:0009579//thylakoid;GO:0009941//chloroplast envelope;GO:0016020//membrane;GO:0031967//org…	GO:0003674//molecular_function;GO:0003824//catalytic activity;GO:0004751//ribose-5-phosphate isomerase activity;GO:0016853//isomerase activity;GO:0016860//intramolecular oxidoreductase activity;GO:0016861//intramolecular oxidoreductase activity, interconverting aldoses and ketoses	GO:0005975//carbohydrate metabolic process;GO:0006081//cellular aldehyde metabolic process;GO:0006098//pentose-phosphate shunt;GO:0006139//nucleobase-containing compound metabolic process;GO:0006725//cellular aromatic compound metabolic process;GO:0006739//NADP metabolic process;GO:0006753//nucleoside phosphate metabolic process;GO:0006793//phosphorus metabolic process;GO:0006796//phosphate-conta…	--
MELO3C004376.2	278	813	24.179	63.477	24.179	63.477	1.39248	1.45863e-45	1.1364e-44	--	XP_008455911.1 PREDICTED: uncharacterized protein LOC103495980 [Cucumis melo]	-	-	-	-	-	GO:0003677//DNA binding	-	--
MELO3C004379.2	7	42	0.292	1.574	0.292	1.574	2.4304	3.38924e-06	8.11815e-06	PCMP-E81	XP_008455965.1 PREDICTED: pentatricopeptide repeat-containing protein At3g04750, mitochondrial [Cucumis melo]	-	-	-	-	GO:0005575//cellular_component;GO:0005622//intracellular anatomical structure;GO:0005737//cytoplasm;GO:0005739//mitochondrion;GO:0009507//chloroplast;GO:0009536//plastid;GO:0043226//organelle;GO:0043227//membrane-bounded organelle;GO:0043229//intracellular organelle;GO:0043231//intracellular membrane-bounded organelle	GO:0003674//molecular_function;GO:0003676//nucleic acid binding;GO:0003723//RNA binding;GO:0003824//catalytic activity;GO:0004518//nuclease activity;GO:0004519//endonuclease activity;GO:0005488//binding;GO:0005515//protein binding;GO:0016787//hydrolase activity;GO:0016788//hydrolase activity, acting on ester bonds;GO:0097159//organic cyclic compound binding;GO:1901363//heterocyclic compound bindi…	GO:0006139//nucleobase-containing compound metabolic process;GO:0006396//RNA processing;GO:0006725//cellular aromatic compound metabolic process;GO:0006807//nitrogen compound metabolic process;GO:0008150//biological_process;GO:0008152//metabolic process;GO:0009451//RNA modification;GO:0009987//cellular process;GO:0010467//gene expression;GO:0016070//RNA metabolic process;GO:0031425//chloroplast R…	--
MELO3C004381.2	183	532	9.852	25.711	9.852	25.711	1.3839	1.43037e-30	8.42751e-30	AUX22D	XP_008455974.1 PREDICTED: auxin-induced protein 22D-like [Cucumis melo]	Environmental Information Processing	Signal transduction	ko04075//Plant hormone signal transduction	K14484	GO:0005575//cellular_component;GO:0005622//intracellular anatomical structure;GO:0005634//nucleus;GO:0043226//organelle;GO:0043227//membrane-bounded organelle;GO:0043229//intracellular organelle;GO:0043231//intracellular membrane-bounded organelle	GO:0001067//transcription regulatory region nucleic acid binding;GO:0003674//molecular_function;GO:0003676//nucleic acid binding;GO:0003677//DNA binding;GO:0003700//DNA-binding transcription factor activity;GO:0005488//binding;GO:0097159//organic cyclic compound binding;GO:0140110//transcription regulator activity;GO:1901363//heterocyclic compound binding	GO:0006139//nucleobase-containing compound metabolic process;GO:0006351//transcription, DNA-templated;GO:0006355//regulation of transcription, DNA-templated;GO:0006725//cellular aromatic compound metabolic process;GO:0006807//nitrogen compound metabolic process;GO:0007154//cell communication;GO:0007165//signal transduction;GO:0008150//biological_process;GO:0008152//metabolic process;GO:0009058//b…	--
MELO3C004383.2	194	1022	6.643	31.416	6.643	31.416	2.24159	5.58842e-109	9.18333e-108	ALDH2B4	XP_008456004.1 PREDICTED: aldehyde dehydrogenase family 2 member B7, mitochondrial-like [Cucumis melo]	Metabolism;Metabolism;Metabolism;Metabolism;Metabolism;Metabolism;Metabolism;Metabolism;Metabolism;Metabolism;Metabolism;Metabolism;Metabolism;Metabolism;Metabolism	Global and overview maps;Global and overview maps;Carbohydrate metabolism;Carbohydrate metabolism;Lipid metabolism;Carbohydrate metabolism;Amino acid metabolism;Amino acid metabolism;Lipid metabolism;Amino acid metabolism;Metabolism of other amino acids;Amino acid metabolism;Metabolism of cofactors and vitamins;Amino acid metabolism;Metabolism of terpenoids and polyketides	ko01100//Metabolic pathways;ko01110//Biosynthesis of secondary metabolites;ko00010//Glycolysis / Gluconeogenesis;ko00620//Pyruvate metabolism;ko00561//Glycerolipid metabolism;ko00053//Ascorbate and aldarate metabolism;ko00380//Tryptophan metabolism;ko00330//Arginine and proline metabolism;ko00071//Fatty acid degradation;ko00280//Valine, leucine and isoleucine degradation;ko00410//beta-Alanine met…	K00128;K00128;K00128;K00128;K00128;K00128;K00128;K00128;K00128;K00128;K00128;K00128;K00128;K00128;K00128	GO:0005575//cellular_component;GO:0005622//intracellular anatomical structure;GO:0005737//cytoplasm;GO:0005739//mitochondrion;GO:0005759//mitochondrial matrix;GO:0031974//membrane-enclosed lumen;GO:0043226//organelle;GO:0043227//membrane-bounded organelle;GO:0043229//intracellular organelle;GO:0043231//intracellular membrane-bounded organelle;GO:0043233//organelle lumen;GO:0070013//intracellular …	GO:0003674//molecular_function;GO:0003824//catalytic activity;GO:0003842//1-pyrroline-5-carboxylate dehydrogenase activity;GO:0004029//aldehyde dehydrogenase (NAD+) activity;GO:0004491//methylmalonate-semialdehyde dehydrogenase (acylating) activity;GO:0004777//succinate-semialdehyde dehydrogenase (NAD+) activity;GO:0008802//betaine-aldehyde dehydrogenase activity;GO:0009013//succinate-semialdehyd…	GO:0006527//arginine catabolic process;GO:0006562//proline catabolic process;GO:0006574//valine catabolic process;GO:0006578//amino-acid betaine biosynthetic process;GO:0008150//biological_process;GO:0008152//metabolic process;GO:0009450//gamma-aminobutyric acid catabolic process;GO:0010124//phenylacetate catabolic process	--
MELO3C004385.2	2499	120144	250.112	10794.6	250.112	10794.6	5.43159	0	0	WIN1	XP_008456018.1 PREDICTED: pathogenesis-related protein PR-4-like [Cucumis melo]	-	-	-	-	-	GO:0003824//catalytic activity;GO:0005509//calcium ion binding	GO:0042742//defense response to bacterium;GO:0050832//defense response to fungus	--
MELO3C004390.2	142	363	14.46	33.184	14.46	33.184	1.19842	2.39378e-17	9.81144e-17	AIP3	XP_008456105.1 PREDICTED: probable prefoldin subunit 4 [Cucumis melo]	-	-	-	-	GO:0005575//cellular_component;GO:0005622//intracellular anatomical structure;GO:0005634//nucleus;GO:0005737//cytoplasm;GO:0005739//mitochondrion;GO:0005829//cytosol;GO:0016272//prefoldin complex;GO:0032991//protein-containing complex;GO:0033179//proton-transporting V-type ATPase, V0 domain;GO:0043226//organelle;GO:0043227//membrane-bounded organelle;GO:0043229//intracellular organelle;GO:0043231…	GO:0003674//molecular_function;GO:0004866//endopeptidase inhibitor activity;GO:0005488//binding;GO:0005515//protein binding;GO:0008092//cytoskeletal protein binding;GO:0015078//proton transmembrane transporter activity;GO:0015631//tubulin binding;GO:0051082//unfolded protein binding;GO:0051087//chaperone binding	GO:0006355//regulation of transcription, DNA-templated;GO:0006357//regulation of transcription by RNA polymerase II;GO:0006415//translational termination;GO:0006457//protein folding;GO:0006508//proteolysis;GO:0006511//ubiquitin-dependent protein catabolic process;GO:0006515//protein quality control for misfolded or incompletely synthesized proteins;GO:0006807//nitrogen compound metabolic process;…	--
MELO3C004392.2	214	502	9.981	21.019	9.981	21.019	1.07444	1.05632e-19	4.67231e-19	sti1	XP_008456139.1 PREDICTED: ankyrin-1 [Cucumis melo]	-	-	-	-	GO:0045203//integral component of cell outer membrane	GO:0005215//transporter activity;GO:0005515//protein binding	GO:0006139//nucleobase-containing compound metabolic process;GO:0006163//purine nucleotide metabolic process;GO:0006725//cellular aromatic compound metabolic process;GO:0006753//nucleoside phosphate metabolic process;GO:0006793//phosphorus metabolic process;GO:0006796//phosphate-containing compound metabolic process;GO:0006807//nitrogen compound metabolic process;GO:0008150//biological_process;GO…	--
[truncated: 4,933 more rows]
