# Supplementary material for: Whole-Genome DNA Methylation Analysis of Inoculation with Trichothecium roseum in Harvested Muskmelons
Source: J Fungi (Basel). 2025 Mar 22;11(4):243. doi: 10.3390/jof11040243 (PMC12027829; doi:10.3390/jof11040243)
Supplement: Supplementary file 1 [file jof-11-00243-s001.zip › Table S3 GO term analysis of DEGs.xls]

## Sheet: CK-vs-PC.GO.RNAseq
GO ID (level1)	GO Term (level1)	GO ID	GO Term (level2)	number_of_ (up)	number_of_(down)
GO:0008150	Biological Process	GO:0098754	detoxification	46	26
GO:0008150	Biological Process	GO:0050896	response to stimulus	877	373
GO:0008150	Biological Process	GO:0009987	cellular process	2308	862
GO:0008150	Biological Process	GO:0051704	multi-organism process	209	53
GO:0008150	Biological Process	GO:0008152	metabolic process	2073	742
GO:0008150	Biological Process	GO:0040011	locomotion	47	22
GO:0008150	Biological Process	GO:0015976	carbon utilization	2	2
GO:0008150	Biological Process	GO:0019740	nitrogen utilization	4	7
GO:0008150	Biological Process	GO:0051703	biological process involved in intraspecies interaction between organisms	10	5
GO:0008150	Biological Process	GO:0044419	biological process involved in interspecies interaction between organisms	144	50
GO:0008150	Biological Process	GO:0048511	rhythmic process	20	11
GO:0008150	Biological Process	GO:0051179	localization	647	236
GO:0008150	Biological Process	GO:0000003	reproduction	266	82
GO:0008150	Biological Process	GO:0002376	immune system process	122	42
GO:0008150	Biological Process	GO:0022414	reproductive process	222	68
GO:0008150	Biological Process	GO:0032502	developmental process	431	152
GO:0008150	Biological Process	GO:0043473	pigmentation	4	1
GO:0008150	Biological Process	GO:0032501	multicellular organismal process	388	126
GO:0008150	Biological Process	GO:0022610	biological adhesion	13	10
GO:0008150	Biological Process	GO:0040007	growth	73	24
GO:0008150	Biological Process	GO:0007610	behavior	8	5
GO:0008150	Biological Process	GO:0023052	signaling	246	138
GO:0008150	Biological Process	GO:0016032	viral process	36	13
GO:0008150	Biological Process	GO:0065007	biological regulation	820	383
GO:0008150	Biological Process	GO:0050789	regulation of biological process	734	356
GO:0008150	Biological Process	GO:0048518	positive regulation of biological process	185	67
GO:0008150	Biological Process	GO:0048519	negative regulation of biological process	188	69
GO:0003674	Molecular Function	GO:0003824	catalytic activity	1838	594
GO:0003674	Molecular Function	GO:0016209	antioxidant activity	66	17
GO:0003674	Molecular Function	GO:0005215	transporter activity	320	122
GO:0003674	Molecular Function	GO:0090729	toxin activity	2	2
GO:0003674	Molecular Function	GO:0038024	cargo receptor activity	2	0
GO:0003674	Molecular Function	GO:0045182	translation regulator activity	53	8
GO:0003674	Molecular Function	GO:0140657	ATP-dependent activity	193	60
GO:0003674	Molecular Function	GO:0044183	protein folding chaperone	5	0
GO:0003674	Molecular Function	GO:0140104	molecular carrier activity	12	3
GO:0003674	Molecular Function	GO:0005198	structural molecule activity	142	33
GO:0003674	Molecular Function	GO:0003774	cytoskeletal motor activity	12	5
GO:0003674	Molecular Function	GO:0060090	molecular adaptor activity	13	4
GO:0003674	Molecular Function	GO:0045735	nutrient reservoir activity	0	3
GO:0003674	Molecular Function	GO:0140110	transcription regulator activity	144	116
GO:0003674	Molecular Function	GO:0060089	molecular transducer activity	33	18
GO:0003674	Molecular Function	GO:0140299	small molecule sensor activity	4	3
GO:0003674	Molecular Function	GO:0005488	binding	1817	746
GO:0003674	Molecular Function	GO:0098772	molecular function regulator	90	38
GO:0005575	Cellular Component	GO:0110165	cellular anatomical entity	2004	746
GO:0005575	Cellular Component	GO:0044423	virion component	15	11
GO:0005575	Cellular Component	GO:0032991	protein-containing complex	673	188
				17561	6642
