# Supplementary material for: Whole-Genome DNA Methylation Analysis of Inoculation with Trichothecium roseum in Harvested Muskmelons
Source: J Fungi (Basel). 2025 Mar 22;11(4):243. doi: 10.3390/jof11040243 (PMC12027829; doi:10.3390/jof11040243)
Supplement: Supplementary file 1 [file jof-11-00243-s001.zip › Table S4 The subset of DMR-associated genes with differentially expressed genes (DEGs).xls]

## Sheet: CK-vs-PC.CG.genes.filter
chr	start	end	strand	pvalue	qvalue	meth.diff	GeneID	CK_fpkm	PC_fpkm	log2(fc)	PValue	FDR	position	Symbol	Description	KEGG_A_class	KEGG_B_class	Pathway	K_ID	GO Component	GO Function	GO Process	TF_family
chr10	139001	140000	*	1.4e-05	0.000248	11.46	MELO3C012488.2	0.726	3.91	2.42913	0.0225028	0.0366917	Upstream2kb	--	-	-	-	-	-	-	-	-	--
chr10	139001	140000	*	1.4e-05	0.000248	11.46	MELO3C012488.2	0.726	3.91	2.42913	0.0225028	0.0366917	Upstream2kb	--	-	-	-	-	-	-	-	-	--
chr10	139001	140000	*	1.4e-05	0.000248	11.46	MELO3C012488.2	0.726	3.91	2.42913	0.0225028	0.0366917	Upstream2kb	--	-	-	-	-	-	-	-	-	--
chr10	139001	140000	*	1.4e-05	0.000248	11.46	MELO3C012488.2	0.726	3.91	2.42913	0.0225028	0.0366917	Upstream2kb	--	-	-	-	-	-	-	-	-	--
chr10	384001	385000	*	1.26e-08	4.86e-07	-25.64	MELO3C012452.2	8.899	1.636	-2.44347	2.82884e-38	1.93487e-37	Upstream2kb	At3g54510	XP_016900161.1 PREDICTED: CSC1-like protein At3g54510 isoform X1 [Cucumis melo]	-	-	-	-	GO:0005575//cellular_component;GO:0016020//membrane;GO:0016021//integral component of membrane;GO:0031224//intrinsic component of membrane	-	GO:0006810//transport;GO:0006811//ion transport;GO:0008150//biological_process;GO:0051179//localization;GO:0051234//establishment of localization	--
chr10	384001	385000	*	1.26e-08	4.86e-07	-25.64	MELO3C034027.2	7.111	1.348	-2.39923	1.02531e-11	3.37256e-11	Upstream2kb	--	KGN52298.1 hypothetical protein Csa_008997 [Cucumis sativus]	-	-	-	-	-	-	-	--
chr10	384001	385000	*	1.26e-08	4.86e-07	-25.64	MELO3C012452.2	8.899	1.636	-2.44347	2.82884e-38	1.93487e-37	Upstream2kb	At3g54510	XP_016900161.1 PREDICTED: CSC1-like protein At3g54510 isoform X1 [Cucumis melo]	-	-	-	-	GO:0005575//cellular_component;GO:0016020//membrane;GO:0016021//integral component of membrane;GO:0031224//intrinsic component of membrane	-	GO:0006810//transport;GO:0006811//ion transport;GO:0008150//biological_process;GO:0051179//localization;GO:0051234//establishment of localization	--
chr10	384001	385000	*	1.26e-08	4.86e-07	-25.64	MELO3C034027.2	7.111	1.348	-2.39923	1.02531e-11	3.37256e-11	Upstream2kb	--	KGN52298.1 hypothetical protein Csa_008997 [Cucumis sativus]	-	-	-	-	-	-	-	--
chr10	384001	385000	*	1.26e-08	4.86e-07	-25.64	MELO3C012452.2	8.899	1.636	-2.44347	2.82884e-38	1.93487e-37	Upstream2kb	At3g54510	XP_016900161.1 PREDICTED: CSC1-like protein At3g54510 isoform X1 [Cucumis melo]	-	-	-	-	GO:0005575//cellular_component;GO:0016020//membrane;GO:0016021//integral component of membrane;GO:0031224//intrinsic component of membrane	-	GO:0006810//transport;GO:0006811//ion transport;GO:0008150//biological_process;GO:0051179//localization;GO:0051234//establishment of localization	--
chr10	384001	385000	*	1.26e-08	4.86e-07	-25.64	MELO3C034027.2	7.111	1.348	-2.39923	1.02531e-11	3.37256e-11	Upstream2kb	--	KGN52298.1 hypothetical protein Csa_008997 [Cucumis sativus]	-	-	-	-	-	-	-	--
chr10	384001	385000	*	1.26e-08	4.86e-07	-25.64	MELO3C012452.2	8.899	1.636	-2.44347	2.82884e-38	1.93487e-37	Upstream2kb	At3g54510	XP_016900161.1 PREDICTED: CSC1-like protein At3g54510 isoform X1 [Cucumis melo]	-	-	-	-	GO:0005575//cellular_component;GO:0016020//membrane;GO:0016021//integral component of membrane;GO:0031224//intrinsic component of membrane	-	GO:0006810//transport;GO:0006811//ion transport;GO:0008150//biological_process;GO:0051179//localization;GO:0051234//establishment of localization	--
chr10	384001	385000	*	1.26e-08	4.86e-07	-25.64	MELO3C034027.2	7.111	1.348	-2.39923	1.02531e-11	3.37256e-11	Upstream2kb	--	KGN52298.1 hypothetical protein Csa_008997 [Cucumis sativus]	-	-	-	-	-	-	-	--
chr10	386001	387000	*	0.00382	0.0271	-11.6	MELO3C034027.2	7.111	1.348	-2.39923	1.02531e-11	3.37256e-11	Upstream2kb	--	KGN52298.1 hypothetical protein Csa_008997 [Cucumis sativus]	-	-	-	-	-	-	-	--
chr10	386001	387000	*	0.00382	0.0271	-11.6	MELO3C034027.2	7.111	1.348	-2.39923	1.02531e-11	3.37256e-11	Upstream2kb	--	KGN52298.1 hypothetical protein Csa_008997 [Cucumis sativus]	-	-	-	-	-	-	-	--
chr10	386001	387000	*	0.00382	0.0271	-11.6	MELO3C034027.2	7.111	1.348	-2.39923	1.02531e-11	3.37256e-11	Upstream2kb	--	KGN52298.1 hypothetical protein Csa_008997 [Cucumis sativus]	-	-	-	-	-	-	-	--
chr10	453001	454000	*	9.98e-23	3.43e-20	-19.06	MELO3C012440.2	0.354	2.297	2.69793	2.87404e-10	8.81596e-10	Upstream2kb	SCPL27	XP_008446902.1 PREDICTED: serine carboxypeptidase-like 27 [Cucumis melo]	-	-	-	-	GO:0005575//cellular_component;GO:0005576//extracellular region;GO:0005622//intracellular anatomical structure;GO:0005737//cytoplasm;GO:0005773//vacuole;GO:0043226//organelle;GO:0043227//membrane-bounded organelle;GO:0043229//intracellular organelle;GO:0043231//intracellular membrane-bounded organelle	GO:0003674//molecular_function;GO:0003824//catalytic activity;GO:0004180//carboxypeptidase activity;GO:0004185//serine-type carboxypeptidase activity;GO:0008233//peptidase activity;GO:0008236//serine-type peptidase activity;GO:0008238//exopeptidase activity;GO:0016787//hydrolase activity;GO:0017171//serine hydrolase activity;GO:0070008//serine-type exopeptidase activity;GO:0140096//catalytic acti…	GO:0006508//proteolysis;GO:0006807//nitrogen compound metabolic process;GO:0008150//biological_process;GO:0008152//metabolic process;GO:0009056//catabolic process;GO:0009057//macromolecule catabolic process;GO:0009987//cellular process;GO:0019538//protein metabolic process;GO:0030163//protein catabolic process;GO:0043170//macromolecule metabolic process;GO:0044237//cellular metabolic process;GO:0…	--
chr10	570001	571000	*	4.68e-09	1.98e-07	-12.66	MELO3C012426.2	18.974	49.329	1.37841	7.11893e-64	7.24301e-63	Upstream2kb	GATA8	XP_008446884.1 PREDICTED: GATA transcription factor 8 [Cucumis melo]	-	-	-	-	GO:0005575//cellular_component;GO:0005622//intracellular anatomical structure;GO:0005634//nucleus;GO:0005667//transcription regulator complex;GO:0032991//protein-containing complex;GO:0043226//organelle;GO:0043227//membrane-bounded organelle;GO:0043229//intracellular organelle;GO:0043231//intracellular membrane-bounded organelle	GO:0000976//transcription cis-regulatory region binding;GO:0000977//RNA polymerase II transcription regulatory region sequence-specific DNA binding;GO:0000981//DNA-binding transcription factor activity, RNA polymerase II-specific;GO:0001067//transcription regulatory region nucleic acid binding;GO:0001228//DNA-binding transcription activator activity, RNA polymerase II-specific;GO:0003674//molecul…	GO:0006139//nucleobase-containing compound metabolic process;GO:0006351//transcription, DNA-templated;GO:0006355//regulation of transcription, DNA-templated;GO:0006357//regulation of transcription by RNA polymerase II;GO:0006366//transcription by RNA polymerase II;GO:0006725//cellular aromatic compound metabolic process;GO:0006807//nitrogen compound metabolic process;GO:0007623//circadian rhythm;…	GATA
chr10	609001	610000	*	2.91e-21	8.44e-19	-35.41	MELO3C012419.2	0.63	0.001	-9.29921	0.0312734	0.0497885	Upstream2kb	At2g39020	XP_008446873.1 PREDICTED: probable acetyltransferase NATA1-like [Cucumis melo]	-	-	-	-	-	GO:0008080//N-acetyltransferase activity	-	--
chr10	609001	610000	*	2.91e-21	8.44e-19	-35.41	MELO3C012419.2	0.63	0.001	-9.29921	0.0312734	0.0497885	Upstream2kb	At2g39020	XP_008446873.1 PREDICTED: probable acetyltransferase NATA1-like [Cucumis melo]	-	-	-	-	-	GO:0008080//N-acetyltransferase activity	-	--
chr10	729001	730000	*	2.72e-05	0.000442	20.07	MELO3C012395.2	0.001	2.534	11.3072	3.48713e-20	1.55687e-19	Upstream2kb	--	XP_008446818.1 PREDICTED: uncharacterized protein LOC103489434 [Cucumis melo]	-	-	-	-	GO:0005575//cellular_component;GO:0005622//intracellular anatomical structure;GO:0005737//cytoplasm;GO:0005773//vacuole;GO:0005774//vacuolar membrane;GO:0016020//membrane;GO:0016021//integral component of membrane;GO:0031090//organelle membrane;GO:0031224//intrinsic component of membrane;GO:0043226//organelle;GO:0043227//membrane-bounded organelle;GO:0043229//intracellular organelle;GO:0043231//i…	GO:0022857//transmembrane transporter activity;GO:0047473//D-alanine [D-alanyl carrier protein] ligase activity	GO:0006810//transport;GO:0008150//biological_process;GO:0019350//teichoic acid biosynthetic process;GO:0051179//localization;GO:0051234//establishment of localization;GO:0055085//transmembrane transport	--
chr10	729001	730000	*	2.72e-05	0.000442	20.07	MELO3C012395.2	0.001	2.534	11.3072	3.48713e-20	1.55687e-19	Upstream2kb	--	XP_008446818.1 PREDICTED: uncharacterized protein LOC103489434 [Cucumis melo]	-	-	-	-	GO:0005575//cellular_component;GO:0005622//intracellular anatomical structure;GO:0005737//cytoplasm;GO:0005773//vacuole;GO:0005774//vacuolar membrane;GO:0016020//membrane;GO:0016021//integral component of membrane;GO:0031090//organelle membrane;GO:0031224//intrinsic component of membrane;GO:0043226//organelle;GO:0043227//membrane-bounded organelle;GO:0043229//intracellular organelle;GO:0043231//i…	GO:0022857//transmembrane transporter activity;GO:0047473//D-alanine [D-alanyl carrier protein] ligase activity	GO:0006810//transport;GO:0008150//biological_process;GO:0019350//teichoic acid biosynthetic process;GO:0051179//localization;GO:0051234//establishment of localization;GO:0055085//transmembrane transport	--
chr10	744001	745000	*	0.02	0.0947	-10.41	MELO3C034031.2	0.514	12.076	4.55423	5.61429e-123	1.03087e-121	Upstream2kb	PU1	TYK09242.1 pullulanase 1 [Cucumis melo var. makuwa] [Cucumis melo]	-	-	-	-	GO:0005575//cellular_component;GO:0005622//intracellular anatomical structure;GO:0005737//cytoplasm;GO:0009507//chloroplast;GO:0009532//plastid stroma;GO:0009536//plastid;GO:0009570//chloroplast stroma;GO:0043226//organelle;GO:0043227//membrane-bounded organelle;GO:0043229//intracellular organelle;GO:0043231//intracellular membrane-bounded organelle	GO:0003674//molecular_function;GO:0003824//catalytic activity;GO:0003844//1,4-alpha-glucan branching enzyme activity;GO:0004133//glycogen debranching enzyme activity;GO:0004553//hydrolase activity, hydrolyzing O-glycosyl compounds;GO:0008788//alpha,alpha-phosphotrehalase activity;GO:0010303//limit dextrinase activity;GO:0016787//hydrolase activity;GO:0016798//hydrolase activity, acting on glycosy…	GO:0000271//polysaccharide biosynthetic process;GO:0000272//polysaccharide catabolic process;GO:0005975//carbohydrate metabolic process;GO:0005976//polysaccharide metabolic process;GO:0005978//glycogen biosynthetic process;GO:0005980//glycogen catabolic process;GO:0005982//starch metabolic process;GO:0005983//starch catabolic process;GO:0005991//trehalose metabolic process;GO:0005992//trehalose b…	--
chr10	916001	917000	*	2.4e-08	8.68e-07	-10.84	MELO3C012373.2	6.042	15.06	1.31762	2.59895e-17	1.06434e-16	Upstream2kb	GAT1	XP_008446789.1 PREDICTED: GABA transporter 1-like isoform X1 [Cucumis melo]	-	-	-	-	-	-	-	--
chr10	916001	917000	*	2.4e-08	8.68e-07	-10.84	MELO3C012373.2	6.042	15.06	1.31762	2.59895e-17	1.06434e-16	Upstream2kb	GAT1	XP_008446789.1 PREDICTED: GABA transporter 1-like isoform X1 [Cucumis melo]	-	-	-	-	-	-	-	--
chr10	923001	924000	*	3.9e-26	1.97e-23	-25.22	MELO3C012372.2	0.868	33.379	5.2651	2.15712e-166	5.45697e-165	Upstream2kb	GAT1	XP_008446788.1 PREDICTED: GABA transporter 1-like [Cucumis melo]	-	-	-	-	-	-	-	--
chr10	932001	933000	*	0.000741	0.00722	-10.64	MELO3C012371.2	16.313	1.437	-3.50489	1.64775e-67	1.77432e-66	Upstream2kb	GAT1	XP_008446787.1 PREDICTED: GABA transporter 1-like [Cucumis melo]	-	-	-	-	-	-	-	--
chr10	1108001	1109000	*	0.00166	0.014	24.96	MELO3C034038.2	4.033	1.086	-1.89283	0.00250938	0.00463065	Upstream2kb	--	-	-	-	-	-	-	-	-	--
chr10	1108001	1109000	*	0.00166	0.014	24.96	MELO3C034038.2	4.033	1.086	-1.89283	0.00250938	0.00463065	Upstream2kb	--	-	-	-	-	-	-	-	-	--
chr10	1195001	1196000	*	1.12e-14	1.31e-12	-12.86	MELO3C012331.2	4182.02	1914.89	-1.12694	0	0	Upstream2kb	DNAJ1	XP_008446732.1 PREDICTED: dnaJ protein homolog [Cucumis melo]	Genetic Information Processing	Folding, sorting and degradation	ko04141//Protein processing in endoplasmic reticulum	K09503	GO:0005575//cellular_component;GO:0005886//plasma membrane;GO:0016020//membrane;GO:0071944//cell periphery	GO:0000166//nucleotide binding;GO:0003674//molecular_function;GO:0005488//binding;GO:0005515//protein binding;GO:0005524//ATP binding;GO:0016151//nickel cation binding;GO:0017076//purine nucleotide binding;GO:0030554//adenyl nucleotide binding;GO:0031072//heat shock protein binding;GO:0032553//ribonucleotide binding;GO:0032555//purine ribonucleotide binding;GO:0032559//adenyl ribonucleotide bindi…	GO:0006457//protein folding;GO:0006950//response to stress;GO:0008150//biological_process;GO:0009266//response to temperature stimulus;GO:0009408//response to heat;GO:0009628//response to abiotic stimulus;GO:0009987//cellular process;GO:0050896//response to stimulus;GO:0051604//protein maturation	--
chr10	1195001	1196000	*	1.12e-14	1.31e-12	-12.86	MELO3C012331.2	4182.02	1914.89	-1.12694	0	0	Upstream2kb	DNAJ1	XP_008446732.1 PREDICTED: dnaJ protein homolog [Cucumis melo]	Genetic Information Processing	Folding, sorting and degradation	ko04141//Protein processing in endoplasmic reticulum	K09503	GO:0005575//cellular_component;GO:0005886//plasma membrane;GO:0016020//membrane;GO:0071944//cell periphery	GO:0000166//nucleotide binding;GO:0003674//molecular_function;GO:0005488//binding;GO:0005515//protein binding;GO:0005524//ATP binding;GO:0016151//nickel cation binding;GO:0017076//purine nucleotide binding;GO:0030554//adenyl nucleotide binding;GO:0031072//heat shock protein binding;GO:0032553//ribonucleotide binding;GO:0032555//purine ribonucleotide binding;GO:0032559//adenyl ribonucleotide bindi…	GO:0006457//protein folding;GO:0006950//response to stress;GO:0008150//biological_process;GO:0009266//response to temperature stimulus;GO:0009408//response to heat;GO:0009628//response to abiotic stimulus;GO:0009987//cellular process;GO:0050896//response to stimulus;GO:0051604//protein maturation	--
chr10	1388001	1389000	*	0.0195	0.0927	-13.28	MELO3C012297.2	3.06	9.718	1.66713	1.94153e-15	7.45906e-15	Upstream2kb	maf1	XP_038893434.1 repressor of RNA polymerase III transcription MAF1 homolog [Benincasa hispida]	-	-	-	-	GO:0005575//cellular_component;GO:0005622//intracellular anatomical structure;GO:0005634//nucleus;GO:0005654//nucleoplasm;GO:0005730//nucleolus;GO:0005737//cytoplasm;GO:0005829//cytosol;GO:0005886//plasma membrane;GO:0016020//membrane;GO:0030424//axon;GO:0030425//dendrite;GO:0031974//membrane-enclosed lumen;GO:0031981//nuclear lumen;GO:0036477//somatodendritic compartment;GO:0042995//cell project…	GO:0000182//rDNA binding;GO:0000994//RNA polymerase III core binding;GO:0001016//RNA polymerase III transcription regulatory region sequence-specific DNA binding;GO:0001067//transcription regulatory region nucleic acid binding;GO:0003674//molecular_function;GO:0003676//nucleic acid binding;GO:0003677//DNA binding;GO:0003690//double-stranded DNA binding;GO:0005102//signaling receptor binding;GO:00…	GO:0000122//negative regulation of transcription by RNA polymerase II;GO:0006139//nucleobase-containing compound metabolic process;GO:0006325//chromatin organization;GO:0006351//transcription, DNA-templated;GO:0006355//regulation of transcription, DNA-templated;GO:0006357//regulation of transcription by RNA polymerase II;GO:0006359//regulation of transcription by RNA polymerase III;GO:0006725//ce…	--
chr10	1388001	1389000	*	0.0195	0.0927	-13.28	MELO3C012297.2	3.06	9.718	1.66713	1.94153e-15	7.45906e-15	Upstream2kb	maf1	XP_038893434.1 repressor of RNA polymerase III transcription MAF1 homolog [Benincasa hispida]	-	-	-	-	GO:0005575//cellular_component;GO:0005622//intracellular anatomical structure;GO:0005634//nucleus;GO:0005654//nucleoplasm;GO:0005730//nucleolus;GO:0005737//cytoplasm;GO:0005829//cytosol;GO:0005886//plasma membrane;GO:0016020//membrane;GO:0030424//axon;GO:0030425//dendrite;GO:0031974//membrane-enclosed lumen;GO:0031981//nuclear lumen;GO:0036477//somatodendritic compartment;GO:0042995//cell project…	GO:0000182//rDNA binding;GO:0000994//RNA polymerase III core binding;GO:0001016//RNA polymerase III transcription regulatory region sequence-specific DNA binding;GO:0001067//transcription regulatory region nucleic acid binding;GO:0003674//molecular_function;GO:0003676//nucleic acid binding;GO:0003677//DNA binding;GO:0003690//double-stranded DNA binding;GO:0005102//signaling receptor binding;GO:00…	GO:0000122//negative regulation of transcription by RNA polymerase II;GO:0006139//nucleobase-containing compound metabolic process;GO:0006325//chromatin organization;GO:0006351//transcription, DNA-templated;GO:0006355//regulation of transcription, DNA-templated;GO:0006357//regulation of transcription by RNA polymerase II;GO:0006359//regulation of transcription by RNA polymerase III;GO:0006725//ce…	--
chr10	1634001	1635000	*	7.7e-06	0.000147	23.32	MELO3C012260.2	17.189	43.782	1.34885	2.02012e-32	1.23603e-31	Upstream2kb	ALT3	KAA0034568.1 acyl-acyl carrier protein thioesterase ATL3 [Cucumis melo var. makuwa] [Cucumis melo]	-	-	-	-	GO:0005737//cytoplasm	GO:0005515//protein binding;GO:0016790//thiolester hydrolase activity	GO:0006633//fatty acid biosynthetic process	--
chr10	1634001	1635000	*	7.7e-06	0.000147	23.32	MELO3C012260.2	17.189	43.782	1.34885	2.02012e-32	1.23603e-31	Upstream2kb	ALT3	KAA0034568.1 acyl-acyl carrier protein thioesterase ATL3 [Cucumis melo var. makuwa] [Cucumis melo]	-	-	-	-	GO:0005737//cytoplasm	GO:0005515//protein binding;GO:0016790//thiolester hydrolase activity	GO:0006633//fatty acid biosynthetic process	--
chr10	1739001	1740000	*	5.73e-07	1.48e-05	-10.4	MELO3C012244.2	0.481	1.052	1.12903	0.00207182	0.00385228	Upstream2kb	--	XP_008446596.1 PREDICTED: uncharacterized protein LOC103489281 isoform X1 [Cucumis melo]	-	-	-	-	GO:0005634//nucleus	-	-	--
chr10	1739001	1740000	*	5.73e-07	1.48e-05	-10.4	MELO3C012244.2	0.481	1.052	1.12903	0.00207182	0.00385228	Upstream2kb	--	XP_008446596.1 PREDICTED: uncharacterized protein LOC103489281 isoform X1 [Cucumis melo]	-	-	-	-	GO:0005634//nucleus	-	-	--
chr10	1787001	1788000	*	5.87e-13	5.2e-11	-26.42	MELO3C012235.2	7.051	25.059	1.82943	2.11907e-56	1.9528e-55	Upstream2kb	LTA2	XP_008446580.1 PREDICTED: dihydrolipoyllysine-residue acetyltransferase component 4 of pyruvate dehydrogenase complex, chloroplastic [Cucumis melo]	Metabolism;Metabolism;Metabolism;Metabolism;Metabolism;Metabolism	Global and overview maps;Global and overview maps;Global and overview maps;Carbohydrate metabolism;Carbohydrate metabolism;Carbohydrate metabolism	ko01100//Metabolic pathways;ko01110//Biosynthesis of secondary metabolites;ko01200//Carbon metabolism;ko00010//Glycolysis / Gluconeogenesis;ko00620//Pyruvate metabolism;ko00020//Citrate cycle (TCA cycle)	K00627;K00627;K00627;K00627;K00627;K00627	GO:0005575//cellular_component;GO:0005622//intracellular anatomical structure;GO:0005737//cytoplasm;GO:0005829//cytosol;GO:0005840//ribosome;GO:0009507//chloroplast;GO:0009526//plastid envelope;GO:0009532//plastid stroma;GO:0009534//chloroplast thylakoid;GO:0009536//plastid;GO:0009570//chloroplast stroma;GO:0009579//thylakoid;GO:0009941//chloroplast envelope;GO:0016020//membrane;GO:0022626//cytos…	GO:0003674//molecular_function;GO:0003824//catalytic activity;GO:0004149//dihydrolipoyllysine-residue succinyltransferase activity;GO:0004736//pyruvate carboxylase activity;GO:0004738//pyruvate dehydrogenase activity;GO:0004742//dihydrolipoyllysine-residue acetyltransferase activity;GO:0004847//urea carboxylase activity;GO:0008948//oxaloacetate decarboxylase activity;GO:0015081//sodium ion transm…	GO:0005975//carbohydrate metabolic process;GO:0006082//organic acid metabolic process;GO:0006084//acetyl-CoA metabolic process;GO:0006085//acetyl-CoA biosynthetic process;GO:0006086//acetyl-CoA biosynthetic process from pyruvate;GO:0006090//pyruvate metabolic process;GO:0006091//generation of precursor metabolites and energy;GO:0006094//gluconeogenesis;GO:0006096//glycolytic process;GO:0006099//t…	--
chr10	1804001	1805000	*	1.99e-11	1.35e-09	-16.09	MELO3C012232.2	2.15	5.01	1.22047	3.58706e-07	9.18126e-07	Upstream2kb	--	XP_008446583.1 PREDICTED: midasin [Cucumis melo]	-	-	-	-	-	-	GO:0015031//protein transport	--
chr10	1804001	1805000	*	1.99e-11	1.35e-09	-16.09	MELO3C012232.2	2.15	5.01	1.22047	3.58706e-07	9.18126e-07	Upstream2kb	--	XP_008446583.1 PREDICTED: midasin [Cucumis melo]	-	-	-	-	-	-	GO:0015031//protein transport	--
chr10	1809001	1810000	*	8.5e-09	3.41e-07	-20.12	MELO3C012231.2	0.245	4.331	4.14385	1.89168e-23	9.28277e-23	Upstream2kb	HOP2	XP_008446588.1 PREDICTED: homologous-pairing protein 2 homolog isoform X2 [Cucumis melo]	-	-	-	-	GO:0000228//nuclear chromosome;GO:0000276//mitochondrial proton-transporting ATP synthase complex, coupling factor F(o);GO:0000785//chromatin;GO:0000793//condensed chromosome;GO:0000794//condensed nuclear chromosome;GO:0005575//cellular_component;GO:0005622//intracellular anatomical structure;GO:0005634//nucleus;GO:0005654//nucleoplasm;GO:0005694//chromosome;GO:0031974//membrane-enclosed lumen;GO…	GO:0003674//molecular_function;GO:0003676//nucleic acid binding;GO:0003677//DNA binding;GO:0003690//double-stranded DNA binding;GO:0003712//transcription coregulator activity;GO:0003713//transcription coactivator activity;GO:0005102//signaling receptor binding;GO:0005488//binding;GO:0005515//protein binding;GO:0008134//transcription factor binding;GO:0008855//exodeoxyribonuclease VII activity;GO:…	GO:0000003//reproduction;GO:0000280//nuclear division;GO:0006139//nucleobase-containing compound metabolic process;GO:0006259//DNA metabolic process;GO:0006310//DNA recombination;GO:0006355//regulation of transcription, DNA-templated;GO:0006357//regulation of transcription by RNA polymerase II;GO:0006725//cellular aromatic compound metabolic process;GO:0006807//nitrogen compound metabolic process…	--
chr10	1809001	1810000	*	8.5e-09	3.41e-07	-20.12	MELO3C012231.2	0.245	4.331	4.14385	1.89168e-23	9.28277e-23	Upstream2kb	HOP2	XP_008446588.1 PREDICTED: homologous-pairing protein 2 homolog isoform X2 [Cucumis melo]	-	-	-	-	GO:0000228//nuclear chromosome;GO:0000276//mitochondrial proton-transporting ATP synthase complex, coupling factor F(o);GO:0000785//chromatin;GO:0000793//condensed chromosome;GO:0000794//condensed nuclear chromosome;GO:0005575//cellular_component;GO:0005622//intracellular anatomical structure;GO:0005634//nucleus;GO:0005654//nucleoplasm;GO:0005694//chromosome;GO:0031974//membrane-enclosed lumen;GO…	GO:0003674//molecular_function;GO:0003676//nucleic acid binding;GO:0003677//DNA binding;GO:0003690//double-stranded DNA binding;GO:0003712//transcription coregulator activity;GO:0003713//transcription coactivator activity;GO:0005102//signaling receptor binding;GO:0005488//binding;GO:0005515//protein binding;GO:0008134//transcription factor binding;GO:0008855//exodeoxyribonuclease VII activity;GO:…	GO:0000003//reproduction;GO:0000280//nuclear division;GO:0006139//nucleobase-containing compound metabolic process;GO:0006259//DNA metabolic process;GO:0006310//DNA recombination;GO:0006355//regulation of transcription, DNA-templated;GO:0006357//regulation of transcription by RNA polymerase II;GO:0006725//cellular aromatic compound metabolic process;GO:0006807//nitrogen compound metabolic process…	--
chr10	1899001	1900000	*	7.44e-07	1.87e-05	15.94	MELO3C012218.2	6.766	24.203	1.83881	4.47415e-44	3.39379e-43	Upstream2kb	HHO3	KAA0034530.1 transcription factor LUX [Cucumis melo var. makuwa] [Cucumis melo]	-	-	-	-	-	-	-	G2-like
chr10	2018001	2019000	*	9.83e-13	8.38e-11	-20.67	MELO3C012202.2	1.024	11.415	3.47864	1.15476e-27	6.34132e-27	Upstream2kb	NUDIX1	XP_008446534.1 PREDICTED: nudix hydrolase 1-like [Cucumis melo]	-	-	-	-	GO:0005575//cellular_component;GO:0005622//intracellular anatomical structure;GO:0005737//cytoplasm;GO:0005829//cytosol	GO:0000210//NAD+ diphosphatase activity;GO:0003674//molecular_function;GO:0003824//catalytic activity;GO:0004551//nucleotide diphosphatase activity;GO:0005488//binding;GO:0008413//8-oxo-7,8-dihydroguanosine triphosphate pyrophosphatase activity;GO:0016462//pyrophosphatase activity;GO:0016787//hydrolase activity;GO:0016817//hydrolase activity, acting on acid anhydrides;GO:0016818//hydrolase activi…	GO:0006139//nucleobase-containing compound metabolic process;GO:0006163//purine nucleotide metabolic process;GO:0006195//purine nucleotide catabolic process;GO:0006203//dGTP catabolic process;GO:0006281//DNA repair;GO:0006725//cellular aromatic compound metabolic process;GO:0006753//nucleoside phosphate metabolic process;GO:0006793//phosphorus metabolic process;GO:0006796//phosphate-containing co…	--
chr10	2020001	2021000	*	5.11e-06	0.000102	-18.26	MELO3C012202.2	1.024	11.415	3.47864	1.15476e-27	6.34132e-27	Upstream2kb	NUDIX1	XP_008446534.1 PREDICTED: nudix hydrolase 1-like [Cucumis melo]	-	-	-	-	GO:0005575//cellular_component;GO:0005622//intracellular anatomical structure;GO:0005737//cytoplasm;GO:0005829//cytosol	GO:0000210//NAD+ diphosphatase activity;GO:0003674//molecular_function;GO:0003824//catalytic activity;GO:0004551//nucleotide diphosphatase activity;GO:0005488//binding;GO:0008413//8-oxo-7,8-dihydroguanosine triphosphate pyrophosphatase activity;GO:0016462//pyrophosphatase activity;GO:0016787//hydrolase activity;GO:0016817//hydrolase activity, acting on acid anhydrides;GO:0016818//hydrolase activi…	GO:0006139//nucleobase-containing compound metabolic process;GO:0006163//purine nucleotide metabolic process;GO:0006195//purine nucleotide catabolic process;GO:0006203//dGTP catabolic process;GO:0006281//DNA repair;GO:0006725//cellular aromatic compound metabolic process;GO:0006753//nucleoside phosphate metabolic process;GO:0006793//phosphorus metabolic process;GO:0006796//phosphate-containing co…	--
chr10	2020001	2021000	*	5.11e-06	0.000102	-18.26	MELO3C012202.2	1.024	11.415	3.47864	1.15476e-27	6.34132e-27	Upstream2kb	NUDIX1	XP_008446534.1 PREDICTED: nudix hydrolase 1-like [Cucumis melo]	-	-	-	-	GO:0005575//cellular_component;GO:0005622//intracellular anatomical structure;GO:0005737//cytoplasm;GO:0005829//cytosol	GO:0000210//NAD+ diphosphatase activity;GO:0003674//molecular_function;GO:0003824//catalytic activity;GO:0004551//nucleotide diphosphatase activity;GO:0005488//binding;GO:0008413//8-oxo-7,8-dihydroguanosine triphosphate pyrophosphatase activity;GO:0016462//pyrophosphatase activity;GO:0016787//hydrolase activity;GO:0016817//hydrolase activity, acting on acid anhydrides;GO:0016818//hydrolase activi…	GO:0006139//nucleobase-containing compound metabolic process;GO:0006163//purine nucleotide metabolic process;GO:0006195//purine nucleotide catabolic process;GO:0006203//dGTP catabolic process;GO:0006281//DNA repair;GO:0006725//cellular aromatic compound metabolic process;GO:0006753//nucleoside phosphate metabolic process;GO:0006793//phosphorus metabolic process;GO:0006796//phosphate-containing co…	--
chr10	2096001	2097000	*	3.14e-08	1.11e-06	-20.54	MELO3C012192.2	2.347	6.073	1.37159	6.66702e-19	2.87737e-18	Upstream2kb	Ipo9	XP_008446518.1 PREDICTED: importin-9 isoform X1 [Cucumis melo]	Genetic Information Processing	Translation	ko03013//Nucleocytoplasmic transport	K20224	GO:0000145//exocyst;GO:0005575//cellular_component;GO:0005622//intracellular anatomical structure;GO:0005634//nucleus;GO:0005635//nuclear envelope;GO:0005643//nuclear pore;GO:0005737//cytoplasm;GO:0005829//cytosol;GO:0012505//endomembrane system;GO:0016020//membrane;GO:0016021//integral component of membrane;GO:0031224//intrinsic component of membrane;GO:0031967//organelle envelope;GO:0031975//en…	GO:0000166//nucleotide binding;GO:0001882//nucleoside binding;GO:0001883//purine nucleoside binding;GO:0003674//molecular_function;GO:0005215//transporter activity;GO:0005488//binding;GO:0005515//protein binding;GO:0005525//GTP binding;GO:0017076//purine nucleotide binding;GO:0019001//guanyl nucleotide binding;GO:0019899//enzyme binding;GO:0031267//small GTPase binding;GO:0032549//ribonucleoside …	GO:0006403//RNA localization;GO:0006606//protein import into nucleus;GO:0006810//transport;GO:0006886//intracellular protein transport;GO:0006904//vesicle docking involved in exocytosis;GO:0006913//nucleocytoplasmic transport;GO:0008104//protein localization;GO:0008150//biological_process;GO:0015031//protein transport;GO:0015833//peptide transport;GO:0015931//nucleobase-containing compound transp…	--
chr10	2096001	2097000	*	3.14e-08	1.11e-06	-20.54	MELO3C012192.2	2.347	6.073	1.37159	6.66702e-19	2.87737e-18	Upstream2kb	Ipo9	XP_008446518.1 PREDICTED: importin-9 isoform X1 [Cucumis melo]	Genetic Information Processing	Translation	ko03013//Nucleocytoplasmic transport	K20224	GO:0000145//exocyst;GO:0005575//cellular_component;GO:0005622//intracellular anatomical structure;GO:0005634//nucleus;GO:0005635//nuclear envelope;GO:0005643//nuclear pore;GO:0005737//cytoplasm;GO:0005829//cytosol;GO:0012505//endomembrane system;GO:0016020//membrane;GO:0016021//integral component of membrane;GO:0031224//intrinsic component of membrane;GO:0031967//organelle envelope;GO:0031975//en…	GO:0000166//nucleotide binding;GO:0001882//nucleoside binding;GO:0001883//purine nucleoside binding;GO:0003674//molecular_function;GO:0005215//transporter activity;GO:0005488//binding;GO:0005515//protein binding;GO:0005525//GTP binding;GO:0017076//purine nucleotide binding;GO:0019001//guanyl nucleotide binding;GO:0019899//enzyme binding;GO:0031267//small GTPase binding;GO:0032549//ribonucleoside …	GO:0006403//RNA localization;GO:0006606//protein import into nucleus;GO:0006810//transport;GO:0006886//intracellular protein transport;GO:0006904//vesicle docking involved in exocytosis;GO:0006913//nucleocytoplasmic transport;GO:0008104//protein localization;GO:0008150//biological_process;GO:0015031//protein transport;GO:0015833//peptide transport;GO:0015931//nucleobase-containing compound transp…	--
chr10	2096001	2097000	*	3.14e-08	1.11e-06	-20.54	MELO3C012192.2	2.347	6.073	1.37159	6.66702e-19	2.87737e-18	Upstream2kb	Ipo9	XP_008446518.1 PREDICTED: importin-9 isoform X1 [Cucumis melo]	Genetic Information Processing	Translation	ko03013//Nucleocytoplasmic transport	K20224	GO:0000145//exocyst;GO:0005575//cellular_component;GO:0005622//intracellular anatomical structure;GO:0005634//nucleus;GO:0005635//nuclear envelope;GO:0005643//nuclear pore;GO:0005737//cytoplasm;GO:0005829//cytosol;GO:0012505//endomembrane system;GO:0016020//membrane;GO:0016021//integral component of membrane;GO:0031224//intrinsic component of membrane;GO:0031967//organelle envelope;GO:0031975//en…	GO:0000166//nucleotide binding;GO:0001882//nucleoside binding;GO:0001883//purine nucleoside binding;GO:0003674//molecular_function;GO:0005215//transporter activity;GO:0005488//binding;GO:0005515//protein binding;GO:0005525//GTP binding;GO:0017076//purine nucleotide binding;GO:0019001//guanyl nucleotide binding;GO:0019899//enzyme binding;GO:0031267//small GTPase binding;GO:0032549//ribonucleoside …	GO:0006403//RNA localization;GO:0006606//protein import into nucleus;GO:0006810//transport;GO:0006886//intracellular protein transport;GO:0006904//vesicle docking involved in exocytosis;GO:0006913//nucleocytoplasmic transport;GO:0008104//protein localization;GO:0008150//biological_process;GO:0015031//protein transport;GO:0015833//peptide transport;GO:0015931//nucleobase-containing compound transp…	--
chr10	2107001	2108000	*	6.09e-22	1.92e-19	10.76	MELO3C012188.2	39.244	11.421	-1.78078	4.75659e-73	5.53992e-72	Upstream2kb	--	XP_008446515.1 PREDICTED: uncharacterized protein LOC103489222 [Cucumis melo]	-	-	-	-	-	-	-	--
chr10	2229001	2230000	*	1.01e-29	7.4e-27	-43.17	MELO3C012171.2	432.158	205.442	-1.07283	0	0	Upstream2kb	PI4KG7	XP_008446479.1 PREDICTED: phosphatidylinositol 4-kinase gamma 5 [Cucumis melo]	-	-	-	-	-	GO:0005515//protein binding	-	--
chr10	2263001	2264000	*	0.000124	0.00162	18.44	MELO3C012166.2	1.041	0.163	-2.67503	0.000181736	0.000376467	Upstream2kb	CYP734A1	XP_008446467.1 PREDICTED: cytochrome P450 CYP749A22-like [Cucumis melo]	-	-	-	-	-	GO:0005506//iron ion binding;GO:0016705//oxidoreductase activity, acting on paired donors, with incorporation or reduction of molecular oxygen;GO:0020037//heme binding	-	--
chr10	2263001	2264000	*	0.000124	0.00162	18.44	MELO3C012166.2	1.041	0.163	-2.67503	0.000181736	0.000376467	Upstream2kb	CYP734A1	XP_008446467.1 PREDICTED: cytochrome P450 CYP749A22-like [Cucumis melo]	-	-	-	-	-	GO:0005506//iron ion binding;GO:0016705//oxidoreductase activity, acting on paired donors, with incorporation or reduction of molecular oxygen;GO:0020037//heme binding	-	--
chr10	2425001	2426000	*	1.16e-11	8.26e-10	-15.9	MELO3C012135.2	0.824	2.096	1.34692	0.000932538	0.00180106	Upstream2kb	CGT	XP_008446415.1 PREDICTED: UDP-glycosyltransferase 708D1-like [Cucumis melo]	-	-	-	-	-	GO:0003674//molecular_function;GO:0003824//catalytic activity;GO:0008194//UDP-glycosyltransferase activity;GO:0016740//transferase activity;GO:0016757//glycosyltransferase activity;GO:0016758//hexosyltransferase activity;GO:0050511//undecaprenyldiphospho-muramoylpentapeptide beta-N-acetylglucosaminyltransferase activity	GO:0008150//biological_process;GO:0008152//metabolic process;GO:0009058//biosynthetic process;GO:0009252//peptidoglycan biosynthetic process;GO:0009718//anthocyanin-containing compound biosynthetic process;GO:0009812//flavonoid metabolic process;GO:0009813//flavonoid biosynthetic process;GO:0042440//pigment metabolic process;GO:0046148//pigment biosynthetic process;GO:0046283//anthocyanin-contain…	--
chr10	2425001	2426000	*	1.16e-11	8.26e-10	-15.9	MELO3C012135.2	0.824	2.096	1.34692	0.000932538	0.00180106	Upstream2kb	CGT	XP_008446415.1 PREDICTED: UDP-glycosyltransferase 708D1-like [Cucumis melo]	-	-	-	-	-	GO:0003674//molecular_function;GO:0003824//catalytic activity;GO:0008194//UDP-glycosyltransferase activity;GO:0016740//transferase activity;GO:0016757//glycosyltransferase activity;GO:0016758//hexosyltransferase activity;GO:0050511//undecaprenyldiphospho-muramoylpentapeptide beta-N-acetylglucosaminyltransferase activity	GO:0008150//biological_process;GO:0008152//metabolic process;GO:0009058//biosynthetic process;GO:0009252//peptidoglycan biosynthetic process;GO:0009718//anthocyanin-containing compound biosynthetic process;GO:0009812//flavonoid metabolic process;GO:0009813//flavonoid biosynthetic process;GO:0042440//pigment metabolic process;GO:0046148//pigment biosynthetic process;GO:0046283//anthocyanin-contain…	--
chr10	2425001	2426000	*	1.16e-11	8.26e-10	-15.9	MELO3C012135.2	0.824	2.096	1.34692	0.000932538	0.00180106	Upstream2kb	CGT	XP_008446415.1 PREDICTED: UDP-glycosyltransferase 708D1-like [Cucumis melo]	-	-	-	-	-	GO:0003674//molecular_function;GO:0003824//catalytic activity;GO:0008194//UDP-glycosyltransferase activity;GO:0016740//transferase activity;GO:0016757//glycosyltransferase activity;GO:0016758//hexosyltransferase activity;GO:0050511//undecaprenyldiphospho-muramoylpentapeptide beta-N-acetylglucosaminyltransferase activity	GO:0008150//biological_process;GO:0008152//metabolic process;GO:0009058//biosynthetic process;GO:0009252//peptidoglycan biosynthetic process;GO:0009718//anthocyanin-containing compound biosynthetic process;GO:0009812//flavonoid metabolic process;GO:0009813//flavonoid biosynthetic process;GO:0042440//pigment metabolic process;GO:0046148//pigment biosynthetic process;GO:0046283//anthocyanin-contain…	--
chr10	2478001	2479000	*	1.78e-06	4.03e-05	16.71	MELO3C012128.2	2.067	5.567	1.42936	8.22896e-09	2.3264e-08	Upstream2kb	--	XP_008446402.1 PREDICTED: uncharacterized protein LOC103489158 [Cucumis melo]	-	-	-	-	-	-	-	--
chr10	2478001	2479000	*	1.78e-06	4.03e-05	16.71	MELO3C012128.2	2.067	5.567	1.42936	8.22896e-09	2.3264e-08	Upstream2kb	--	XP_008446402.1 PREDICTED: uncharacterized protein LOC103489158 [Cucumis melo]	-	-	-	-	-	-	-	--
chr10	2647001	2648000	*	1.82e-12	1.48e-10	-17.68	MELO3C012099.2	3.636	162	5.4775	0	0	Upstream2kb	RNS1	XP_008446355.1 PREDICTED: ribonuclease 1-like [Cucumis melo]	-	-	-	-	GO:0005575//cellular_component;GO:0005576//extracellular region;GO:0005615//extracellular space;GO:0005618//cell wall;GO:0005886//plasma membrane;GO:0016020//membrane;GO:0030312//external encapsulating structure;GO:0071944//cell periphery	GO:0003674//molecular_function;GO:0003676//nucleic acid binding;GO:0003723//RNA binding;GO:0003824//catalytic activity;GO:0004518//nuclease activity;GO:0004519//endonuclease activity;GO:0004521//endoribonuclease activity;GO:0004540//ribonuclease activity;GO:0005488//binding;GO:0016787//hydrolase activity;GO:0016788//hydrolase activity, acting on ester bonds;GO:0016892//endoribonuclease activity, …	GO:0006139//nucleobase-containing compound metabolic process;GO:0006725//cellular aromatic compound metabolic process;GO:0006807//nitrogen compound metabolic process;GO:0006950//response to stress;GO:0007154//cell communication;GO:0008150//biological_process;GO:0008152//metabolic process;GO:0009058//biosynthetic process;GO:0009267//cellular response to starvation;GO:0009605//response to external …	--
chr10	2647001	2648000	*	1.82e-12	1.48e-10	-17.68	MELO3C012099.2	3.636	162	5.4775	0	0	Upstream2kb	RNS1	XP_008446355.1 PREDICTED: ribonuclease 1-like [Cucumis melo]	-	-	-	-	GO:0005575//cellular_component;GO:0005576//extracellular region;GO:0005615//extracellular space;GO:0005618//cell wall;GO:0005886//plasma membrane;GO:0016020//membrane;GO:0030312//external encapsulating structure;GO:0071944//cell periphery	GO:0003674//molecular_function;GO:0003676//nucleic acid binding;GO:0003723//RNA binding;GO:0003824//catalytic activity;GO:0004518//nuclease activity;GO:0004519//endonuclease activity;GO:0004521//endoribonuclease activity;GO:0004540//ribonuclease activity;GO:0005488//binding;GO:0016787//hydrolase activity;GO:0016788//hydrolase activity, acting on ester bonds;GO:0016892//endoribonuclease activity, …	GO:0006139//nucleobase-containing compound metabolic process;GO:0006725//cellular aromatic compound metabolic process;GO:0006807//nitrogen compound metabolic process;GO:0006950//response to stress;GO:0007154//cell communication;GO:0008150//biological_process;GO:0008152//metabolic process;GO:0009058//biosynthetic process;GO:0009267//cellular response to starvation;GO:0009605//response to external …	--
chr10	2648001	2649000	*	3.2e-10	1.72e-08	-12.89	MELO3C012099.2	3.636	162	5.4775	0	0	Upstream2kb	RNS1	XP_008446355.1 PREDICTED: ribonuclease 1-like [Cucumis melo]	-	-	-	-	GO:0005575//cellular_component;GO:0005576//extracellular region;GO:0005615//extracellular space;GO:0005618//cell wall;GO:0005886//plasma membrane;GO:0016020//membrane;GO:0030312//external encapsulating structure;GO:0071944//cell periphery	GO:0003674//molecular_function;GO:0003676//nucleic acid binding;GO:0003723//RNA binding;GO:0003824//catalytic activity;GO:0004518//nuclease activity;GO:0004519//endonuclease activity;GO:0004521//endoribonuclease activity;GO:0004540//ribonuclease activity;GO:0005488//binding;GO:0016787//hydrolase activity;GO:0016788//hydrolase activity, acting on ester bonds;GO:0016892//endoribonuclease activity, …	GO:0006139//nucleobase-containing compound metabolic process;GO:0006725//cellular aromatic compound metabolic process;GO:0006807//nitrogen compound metabolic process;GO:0006950//response to stress;GO:0007154//cell communication;GO:0008150//biological_process;GO:0008152//metabolic process;GO:0009058//biosynthetic process;GO:0009267//cellular response to starvation;GO:0009605//response to external …	--
chr10	2648001	2649000	*	3.2e-10	1.72e-08	-12.89	MELO3C012099.2	3.636	162	5.4775	0	0	Upstream2kb	RNS1	XP_008446355.1 PREDICTED: ribonuclease 1-like [Cucumis melo]	-	-	-	-	GO:0005575//cellular_component;GO:0005576//extracellular region;GO:0005615//extracellular space;GO:0005618//cell wall;GO:0005886//plasma membrane;GO:0016020//membrane;GO:0030312//external encapsulating structure;GO:0071944//cell periphery	GO:0003674//molecular_function;GO:0003676//nucleic acid binding;GO:0003723//RNA binding;GO:0003824//catalytic activity;GO:0004518//nuclease activity;GO:0004519//endonuclease activity;GO:0004521//endoribonuclease activity;GO:0004540//ribonuclease activity;GO:0005488//binding;GO:0016787//hydrolase activity;GO:0016788//hydrolase activity, acting on ester bonds;GO:0016892//endoribonuclease activity, …	GO:0006139//nucleobase-containing compound metabolic process;GO:0006725//cellular aromatic compound metabolic process;GO:0006807//nitrogen compound metabolic process;GO:0006950//response to stress;GO:0007154//cell communication;GO:0008150//biological_process;GO:0008152//metabolic process;GO:0009058//biosynthetic process;GO:0009267//cellular response to starvation;GO:0009605//response to external …	--
chr10	2660001	2661000	*	0.0102	0.0575	-14.67	MELO3C012094.2	1.464	7.17	2.29206	1.08297e-14	4.05079e-14	Upstream2kb	ZHD11	XP_008446349.1 PREDICTED: zinc-finger homeodomain protein 9 [Cucumis melo]	-	-	-	-	-	GO:0003677//DNA binding	-	ZF-HD
chr10	2660001	2661000	*	0.0102	0.0575	-14.67	MELO3C012094.2	1.464	7.17	2.29206	1.08297e-14	4.05079e-14	Upstream2kb	ZHD11	XP_008446349.1 PREDICTED: zinc-finger homeodomain protein 9 [Cucumis melo]	-	-	-	-	-	GO:0003677//DNA binding	-	ZF-HD
chr10	2976001	2977000	*	2.83e-08	1e-06	-11.39	MELO3C034110.2	5.975	2.944	-1.02116	7.58829e-07	1.90267e-06	Upstream2kb	PCMP-H51	XP_008446291.1 PREDICTED: pentatricopeptide repeat-containing protein At1g59720, chloroplastic/mitochondrial [Cucumis melo]	-	-	-	-	GO:0005575//cellular_component;GO:0005622//intracellular anatomical structure;GO:0005737//cytoplasm;GO:0005739//mitochondrion;GO:0009507//chloroplast;GO:0009536//plastid;GO:0043226//organelle;GO:0043227//membrane-bounded organelle;GO:0043229//intracellular organelle;GO:0043231//intracellular membrane-bounded organelle	GO:0003674//molecular_function;GO:0003676//nucleic acid binding;GO:0003723//RNA binding;GO:0003824//catalytic activity;GO:0004518//nuclease activity;GO:0004519//endonuclease activity;GO:0005488//binding;GO:0005515//protein binding;GO:0008270//zinc ion binding;GO:0016787//hydrolase activity;GO:0016788//hydrolase activity, acting on ester bonds;GO:0043167//ion binding;GO:0043169//cation binding;GO:…	GO:0006139//nucleobase-containing compound metabolic process;GO:0006396//RNA processing;GO:0006397//mRNA processing;GO:0006725//cellular aromatic compound metabolic process;GO:0006807//nitrogen compound metabolic process;GO:0008150//biological_process;GO:0008152//metabolic process;GO:0009451//RNA modification;GO:0009987//cellular process;GO:0010467//gene expression;GO:0016070//RNA metabolic proce…	--
chr10	2976001	2977000	*	2.83e-08	1e-06	-11.39	MELO3C034110.2	5.975	2.944	-1.02116	7.58829e-07	1.90267e-06	Upstream2kb	PCMP-H51	XP_008446291.1 PREDICTED: pentatricopeptide repeat-containing protein At1g59720, chloroplastic/mitochondrial [Cucumis melo]	-	-	-	-	GO:0005575//cellular_component;GO:0005622//intracellular anatomical structure;GO:0005737//cytoplasm;GO:0005739//mitochondrion;GO:0009507//chloroplast;GO:0009536//plastid;GO:0043226//organelle;GO:0043227//membrane-bounded organelle;GO:0043229//intracellular organelle;GO:0043231//intracellular membrane-bounded organelle	GO:0003674//molecular_function;GO:0003676//nucleic acid binding;GO:0003723//RNA binding;GO:0003824//catalytic activity;GO:0004518//nuclease activity;GO:0004519//endonuclease activity;GO:0005488//binding;GO:0005515//protein binding;GO:0008270//zinc ion binding;GO:0016787//hydrolase activity;GO:0016788//hydrolase activity, acting on ester bonds;GO:0043167//ion binding;GO:0043169//cation binding;GO:…	GO:0006139//nucleobase-containing compound metabolic process;GO:0006396//RNA processing;GO:0006397//mRNA processing;GO:0006725//cellular aromatic compound metabolic process;GO:0006807//nitrogen compound metabolic process;GO:0008150//biological_process;GO:0008152//metabolic process;GO:0009451//RNA modification;GO:0009987//cellular process;GO:0010467//gene expression;GO:0016070//RNA metabolic proce…	--
chr10	2977001	2978000	*	1.49e-12	1.23e-10	-14.47	MELO3C034110.2	5.975	2.944	-1.02116	7.58829e-07	1.90267e-06	Upstream2kb	PCMP-H51	XP_008446291.1 PREDICTED: pentatricopeptide repeat-containing protein At1g59720, chloroplastic/mitochondrial [Cucumis melo]	-	-	-	-	GO:0005575//cellular_component;GO:0005622//intracellular anatomical structure;GO:0005737//cytoplasm;GO:0005739//mitochondrion;GO:0009507//chloroplast;GO:0009536//plastid;GO:0043226//organelle;GO:0043227//membrane-bounded organelle;GO:0043229//intracellular organelle;GO:0043231//intracellular membrane-bounded organelle	GO:0003674//molecular_function;GO:0003676//nucleic acid binding;GO:0003723//RNA binding;GO:0003824//catalytic activity;GO:0004518//nuclease activity;GO:0004519//endonuclease activity;GO:0005488//binding;GO:0005515//protein binding;GO:0008270//zinc ion binding;GO:0016787//hydrolase activity;GO:0016788//hydrolase activity, acting on ester bonds;GO:0043167//ion binding;GO:0043169//cation binding;GO:…	GO:0006139//nucleobase-containing compound metabolic process;GO:0006396//RNA processing;GO:0006397//mRNA processing;GO:0006725//cellular aromatic compound metabolic process;GO:0006807//nitrogen compound metabolic process;GO:0008150//biological_process;GO:0008152//metabolic process;GO:0009451//RNA modification;GO:0009987//cellular process;GO:0010467//gene expression;GO:0016070//RNA metabolic proce…	--
chr10	2977001	2978000	*	1.49e-12	1.23e-10	-14.47	MELO3C034110.2	5.975	2.944	-1.02116	7.58829e-07	1.90267e-06	Upstream2kb	PCMP-H51	XP_008446291.1 PREDICTED: pentatricopeptide repeat-containing protein At1g59720, chloroplastic/mitochondrial [Cucumis melo]	-	-	-	-	GO:0005575//cellular_component;GO:0005622//intracellular anatomical structure;GO:0005737//cytoplasm;GO:0005739//mitochondrion;GO:0009507//chloroplast;GO:0009536//plastid;GO:0043226//organelle;GO:0043227//membrane-bounded organelle;GO:0043229//intracellular organelle;GO:0043231//intracellular membrane-bounded organelle	GO:0003674//molecular_function;GO:0003676//nucleic acid binding;GO:0003723//RNA binding;GO:0003824//catalytic activity;GO:0004518//nuclease activity;GO:0004519//endonuclease activity;GO:0005488//binding;GO:0005515//protein binding;GO:0008270//zinc ion binding;GO:0016787//hydrolase activity;GO:0016788//hydrolase activity, acting on ester bonds;GO:0043167//ion binding;GO:0043169//cation binding;GO:…	GO:0006139//nucleobase-containing compound metabolic process;GO:0006396//RNA processing;GO:0006397//mRNA processing;GO:0006725//cellular aromatic compound metabolic process;GO:0006807//nitrogen compound metabolic process;GO:0008150//biological_process;GO:0008152//metabolic process;GO:0009451//RNA modification;GO:0009987//cellular process;GO:0010467//gene expression;GO:0016070//RNA metabolic proce…	--
chr10	3206001	3207000	*	0.00292	0.0218	-15.55	MELO3C012024.2	2.353	5.721	1.28177	0.000162334	0.000337384	Upstream2kb	--	XP_008446251.1 PREDICTED: uncharacterized protein YuxK [Cucumis melo]	-	-	-	-	-	-	-	--
chr10	3391001	3392000	*	2.81e-12	2.21e-10	11.36	MELO3C011999.2	9.96	20.491	1.04077	2.51282e-25	1.29858e-24	Upstream2kb	CDC40	XP_008446211.1 PREDICTED: pre-mRNA-processing factor 17 isoform X1 [Cucumis melo]	Genetic Information Processing	Transcription	ko03040//Spliceosome	K12816	GO:0000974//Prp19 complex;GO:0005575//cellular_component;GO:0005622//intracellular anatomical structure;GO:0005634//nucleus;GO:0005654//nucleoplasm;GO:0005681//spliceosomal complex;GO:0005684//U2-type spliceosomal complex;GO:0031974//membrane-enclosed lumen;GO:0031981//nuclear lumen;GO:0032991//protein-containing complex;GO:0034399//nuclear periphery;GO:0043226//organelle;GO:0043227//membrane-bou…	GO:0003674//molecular_function;GO:0003676//nucleic acid binding;GO:0003723//RNA binding;GO:0005488//binding;GO:0005515//protein binding;GO:0097159//organic cyclic compound binding;GO:1901363//heterocyclic compound binding	GO:0000245//spliceosomal complex assembly;GO:0000348//mRNA branch site recognition;GO:0000350//generation of catalytic spliceosome for second transesterification step;GO:0000375//RNA splicing, via transesterification reactions;GO:0000377//RNA splicing, via transesterification reactions with bulged adenosine as nucleophile;GO:0000389//mRNA 3'-splice site recognition;GO:0000393//spliceosomal confor…	--
chr10	3391001	3392000	*	2.81e-12	2.21e-10	11.36	MELO3C011999.2	9.96	20.491	1.04077	2.51282e-25	1.29858e-24	Upstream2kb	CDC40	XP_008446211.1 PREDICTED: pre-mRNA-processing factor 17 isoform X1 [Cucumis melo]	Genetic Information Processing	Transcription	ko03040//Spliceosome	K12816	GO:0000974//Prp19 complex;GO:0005575//cellular_component;GO:0005622//intracellular anatomical structure;GO:0005634//nucleus;GO:0005654//nucleoplasm;GO:0005681//spliceosomal complex;GO:0005684//U2-type spliceosomal complex;GO:0031974//membrane-enclosed lumen;GO:0031981//nuclear lumen;GO:0032991//protein-containing complex;GO:0034399//nuclear periphery;GO:0043226//organelle;GO:0043227//membrane-bou…	GO:0003674//molecular_function;GO:0003676//nucleic acid binding;GO:0003723//RNA binding;GO:0005488//binding;GO:0005515//protein binding;GO:0097159//organic cyclic compound binding;GO:1901363//heterocyclic compound binding	GO:0000245//spliceosomal complex assembly;GO:0000348//mRNA branch site recognition;GO:0000350//generation of catalytic spliceosome for second transesterification step;GO:0000375//RNA splicing, via transesterification reactions;GO:0000377//RNA splicing, via transesterification reactions with bulged adenosine as nucleophile;GO:0000389//mRNA 3'-splice site recognition;GO:0000393//spliceosomal confor…	--
chr10	3391001	3392000	*	2.81e-12	2.21e-10	11.36	MELO3C011999.2	9.96	20.491	1.04077	2.51282e-25	1.29858e-24	Upstream2kb	CDC40	XP_008446211.1 PREDICTED: pre-mRNA-processing factor 17 isoform X1 [Cucumis melo]	Genetic Information Processing	Transcription	ko03040//Spliceosome	K12816	GO:0000974//Prp19 complex;GO:0005575//cellular_component;GO:0005622//intracellular anatomical structure;GO:0005634//nucleus;GO:0005654//nucleoplasm;GO:0005681//spliceosomal complex;GO:0005684//U2-type spliceosomal complex;GO:0031974//membrane-enclosed lumen;GO:0031981//nuclear lumen;GO:0032991//protein-containing complex;GO:0034399//nuclear periphery;GO:0043226//organelle;GO:0043227//membrane-bou…	GO:0003674//molecular_function;GO:0003676//nucleic acid binding;GO:0003723//RNA binding;GO:0005488//binding;GO:0005515//protein binding;GO:0097159//organic cyclic compound binding;GO:1901363//heterocyclic compound binding	GO:0000245//spliceosomal complex assembly;GO:0000348//mRNA branch site recognition;GO:0000350//generation of catalytic spliceosome for second transesterification step;GO:0000375//RNA splicing, via transesterification reactions;GO:0000377//RNA splicing, via transesterification reactions with bulged adenosine as nucleophile;GO:0000389//mRNA 3'-splice site recognition;GO:0000393//spliceosomal confor…	--
chr10	3413001	3414000	*	4.54e-08	1.54e-06	-14.07	MELO3C011994.2	0.221	0.714	1.69188	0.0169593	0.0280859	Upstream2kb	AMS	XP_008446203.1 PREDICTED: transcription factor ABORTED MICROSPORES [Cucumis melo]	-	-	-	-	GO:0005575//cellular_component;GO:0005622//intracellular anatomical structure;GO:0005634//nucleus;GO:0016020//membrane;GO:0043226//organelle;GO:0043227//membrane-bounded organelle;GO:0043229//intracellular organelle;GO:0043231//intracellular membrane-bounded organelle	GO:0003674//molecular_function;GO:0003676//nucleic acid binding;GO:0003677//DNA binding;GO:0003700//DNA-binding transcription factor activity;GO:0005488//binding;GO:0005515//protein binding;GO:0046983//protein dimerization activity;GO:0097159//organic cyclic compound binding;GO:0140110//transcription regulator activity;GO:1901363//heterocyclic compound binding	GO:0006139//nucleobase-containing compound metabolic process;GO:0006351//transcription, DNA-templated;GO:0006355//regulation of transcription, DNA-templated;GO:0006725//cellular aromatic compound metabolic process;GO:0006807//nitrogen compound metabolic process;GO:0008150//biological_process;GO:0008152//metabolic process;GO:0008360//regulation of cell shape;GO:0009058//biosynthetic process;GO:000…	bHLH
chr10	3413001	3414000	*	4.54e-08	1.54e-06	-14.07	MELO3C011994.2	0.221	0.714	1.69188	0.0169593	0.0280859	Upstream2kb	AMS	XP_008446203.1 PREDICTED: transcription factor ABORTED MICROSPORES [Cucumis melo]	-	-	-	-	GO:0005575//cellular_component;GO:0005622//intracellular anatomical structure;GO:0005634//nucleus;GO:0016020//membrane;GO:0043226//organelle;GO:0043227//membrane-bounded organelle;GO:0043229//intracellular organelle;GO:0043231//intracellular membrane-bounded organelle	GO:0003674//molecular_function;GO:0003676//nucleic acid binding;GO:0003677//DNA binding;GO:0003700//DNA-binding transcription factor activity;GO:0005488//binding;GO:0005515//protein binding;GO:0046983//protein dimerization activity;GO:0097159//organic cyclic compound binding;GO:0140110//transcription regulator activity;GO:1901363//heterocyclic compound binding	GO:0006139//nucleobase-containing compound metabolic process;GO:0006351//transcription, DNA-templated;GO:0006355//regulation of transcription, DNA-templated;GO:0006725//cellular aromatic compound metabolic process;GO:0006807//nitrogen compound metabolic process;GO:0008150//biological_process;GO:0008152//metabolic process;GO:0008360//regulation of cell shape;GO:0009058//biosynthetic process;GO:000…	bHLH
chr10	3421001	3422000	*	8.34e-11	5.06e-09	-18.26	MELO3C011992.2	14.488	35.989	1.3127	2.33292e-41	1.68154e-40	Upstream2kb	PANK1	XP_008446201.1 PREDICTED: pantothenate kinase 1 [Cucumis melo]	Metabolism;Metabolism	Global and overview maps;Metabolism of cofactors and vitamins	ko01100//Metabolic pathways;ko00770//Pantothenate and CoA biosynthesis	K09680;K09680	GO:0005575//cellular_component;GO:0005622//intracellular anatomical structure;GO:0005737//cytoplasm;GO:0005829//cytosol;GO:0005856//cytoskeleton;GO:0005885//Arp2/3 protein complex	GO:0000166//nucleotide binding;GO:0003674//molecular_function;GO:0003824//catalytic activity;GO:0004594//pantothenate kinase activity;GO:0005488//binding;GO:0005524//ATP binding;GO:0016301//kinase activity;GO:0016740//transferase activity;GO:0016772//transferase activity, transferring phosphorus-containing groups;GO:0016773//phosphotransferase activity, alcohol group as acceptor;GO:0017076//purin…	GO:0006085//acetyl-CoA biosynthetic process;GO:0006139//nucleobase-containing compound metabolic process;GO:0006163//purine nucleotide metabolic process;GO:0006164//purine nucleotide biosynthetic process;GO:0006725//cellular aromatic compound metabolic process;GO:0006753//nucleoside phosphate metabolic process;GO:0006793//phosphorus metabolic process;GO:0006796//phosphate-containing compound meta…	--
chr10	3421001	3422000	*	8.34e-11	5.06e-09	-18.26	MELO3C011992.2	14.488	35.989	1.3127	2.33292e-41	1.68154e-40	Upstream2kb	PANK1	XP_008446201.1 PREDICTED: pantothenate kinase 1 [Cucumis melo]	Metabolism;Metabolism	Global and overview maps;Metabolism of cofactors and vitamins	ko01100//Metabolic pathways;ko00770//Pantothenate and CoA biosynthesis	K09680;K09680	GO:0005575//cellular_component;GO:0005622//intracellular anatomical structure;GO:0005737//cytoplasm;GO:0005829//cytosol;GO:0005856//cytoskeleton;GO:0005885//Arp2/3 protein complex	GO:0000166//nucleotide binding;GO:0003674//molecular_function;GO:0003824//catalytic activity;GO:0004594//pantothenate kinase activity;GO:0005488//binding;GO:0005524//ATP binding;GO:0016301//kinase activity;GO:0016740//transferase activity;GO:0016772//transferase activity, transferring phosphorus-containing groups;GO:0016773//phosphotransferase activity, alcohol group as acceptor;GO:0017076//purin…	GO:0006085//acetyl-CoA biosynthetic process;GO:0006139//nucleobase-containing compound metabolic process;GO:0006163//purine nucleotide metabolic process;GO:0006164//purine nucleotide biosynthetic process;GO:0006725//cellular aromatic compound metabolic process;GO:0006753//nucleoside phosphate metabolic process;GO:0006793//phosphorus metabolic process;GO:0006796//phosphate-containing compound meta…	--
chr10	3422001	3423000	*	0.000302	0.00343	-12.7	MELO3C011992.2	14.488	35.989	1.3127	2.33292e-41	1.68154e-40	Upstream2kb	PANK1	XP_008446201.1 PREDICTED: pantothenate kinase 1 [Cucumis melo]	Metabolism;Metabolism	Global and overview maps;Metabolism of cofactors and vitamins	ko01100//Metabolic pathways;ko00770//Pantothenate and CoA biosynthesis	K09680;K09680	GO:0005575//cellular_component;GO:0005622//intracellular anatomical structure;GO:0005737//cytoplasm;GO:0005829//cytosol;GO:0005856//cytoskeleton;GO:0005885//Arp2/3 protein complex	GO:0000166//nucleotide binding;GO:0003674//molecular_function;GO:0003824//catalytic activity;GO:0004594//pantothenate kinase activity;GO:0005488//binding;GO:0005524//ATP binding;GO:0016301//kinase activity;GO:0016740//transferase activity;GO:0016772//transferase activity, transferring phosphorus-containing groups;GO:0016773//phosphotransferase activity, alcohol group as acceptor;GO:0017076//purin…	GO:0006085//acetyl-CoA biosynthetic process;GO:0006139//nucleobase-containing compound metabolic process;GO:0006163//purine nucleotide metabolic process;GO:0006164//purine nucleotide biosynthetic process;GO:0006725//cellular aromatic compound metabolic process;GO:0006753//nucleoside phosphate metabolic process;GO:0006793//phosphorus metabolic process;GO:0006796//phosphate-containing compound meta…	--
chr10	3422001	3423000	*	0.000302	0.00343	-12.7	MELO3C011992.2	14.488	35.989	1.3127	2.33292e-41	1.68154e-40	Upstream2kb	PANK1	XP_008446201.1 PREDICTED: pantothenate kinase 1 [Cucumis melo]	Metabolism;Metabolism	Global and overview maps;Metabolism of cofactors and vitamins	ko01100//Metabolic pathways;ko00770//Pantothenate and CoA biosynthesis	K09680;K09680	GO:0005575//cellular_component;GO:0005622//intracellular anatomical structure;GO:0005737//cytoplasm;GO:0005829//cytosol;GO:0005856//cytoskeleton;GO:0005885//Arp2/3 protein complex	GO:0000166//nucleotide binding;GO:0003674//molecular_function;GO:0003824//catalytic activity;GO:0004594//pantothenate kinase activity;GO:0005488//binding;GO:0005524//ATP binding;GO:0016301//kinase activity;GO:0016740//transferase activity;GO:0016772//transferase activity, transferring phosphorus-containing groups;GO:0016773//phosphotransferase activity, alcohol group as acceptor;GO:0017076//purin…	GO:0006085//acetyl-CoA biosynthetic process;GO:0006139//nucleobase-containing compound metabolic process;GO:0006163//purine nucleotide metabolic process;GO:0006164//purine nucleotide biosynthetic process;GO:0006725//cellular aromatic compound metabolic process;GO:0006753//nucleoside phosphate metabolic process;GO:0006793//phosphorus metabolic process;GO:0006796//phosphate-containing compound meta…	--
chr10	3506001	3507000	*	4.21e-13	3.84e-11	-18.57	MELO3C011978.2	23.837	79.328	1.73463	1.89544e-182	5.26495e-181	Upstream2kb	CRK3	KAA0034298.1 cysteine-rich receptor-like protein kinase 3 [Cucumis melo var. makuwa] [Cucumis melo]	-	-	-	-	GO:0005575//cellular_component;GO:0005886//plasma membrane;GO:0016020//membrane;GO:0016021//integral component of membrane;GO:0031224//intrinsic component of membrane;GO:0071944//cell periphery	GO:0000166//nucleotide binding;GO:0003674//molecular_function;GO:0003824//catalytic activity;GO:0004672//protein kinase activity;GO:0004674//protein serine/threonine kinase activity;GO:0005488//binding;GO:0005524//ATP binding;GO:0016301//kinase activity;GO:0016740//transferase activity;GO:0016772//transferase activity, transferring phosphorus-containing groups;GO:0016773//phosphotransferase activ…	GO:0006464//cellular protein modification process;GO:0006468//protein phosphorylation;GO:0006793//phosphorus metabolic process;GO:0006796//phosphate-containing compound metabolic process;GO:0006807//nitrogen compound metabolic process;GO:0008150//biological_process;GO:0008152//metabolic process;GO:0009987//cellular process;GO:0016310//phosphorylation;GO:0019538//protein metabolic process;GO:00362…	--
chr10	3517001	3518000	*	2.6e-14	2.86e-12	-19.31	MELO3C011976.2	0.877	4.033	2.2012	1.81696e-14	6.72164e-14	Upstream2kb	NRT2.5	XP_008446183.1 PREDICTED: high affinity nitrate transporter 2.5 [Cucumis melo]	Metabolism	Energy metabolism	ko00910//Nitrogen metabolism	K02575	GO:0000325//plant-type vacuole;GO:0005575//cellular_component;GO:0005622//intracellular anatomical structure;GO:0005737//cytoplasm;GO:0005773//vacuole;GO:0005774//vacuolar membrane;GO:0005886//plasma membrane;GO:0005887//integral component of plasma membrane;GO:0009705//plant-type vacuole membrane;GO:0016020//membrane;GO:0016021//integral component of membrane;GO:0031090//organelle membrane;GO:00…	GO:0003674//molecular_function;GO:0005215//transporter activity;GO:0008509//anion transmembrane transporter activity;GO:0015075//ion transmembrane transporter activity;GO:0015103//inorganic anion transmembrane transporter activity;GO:0015112//nitrate transmembrane transporter activity;GO:0015318//inorganic molecular entity transmembrane transporter activity;GO:0015514//nitrite efflux transmembran…	GO:0001101//response to acid chemical;GO:0006082//organic acid metabolic process;GO:0006807//nitrogen compound metabolic process;GO:0006810//transport;GO:0006811//ion transport;GO:0006820//anion transport;GO:0008150//biological_process;GO:0008152//metabolic process;GO:0009987//cellular process;GO:0010035//response to inorganic substance;GO:0010167//response to nitrate;GO:0015698//inorganic anion …	--
chr10	3794001	3795000	*	3.56e-07	9.74e-06	-21.03	MELO3C011939.2	2.667	7.047	1.40179	3.5949e-10	1.09755e-09	Upstream2kb	At3g26430	XP_008446147.1 PREDICTED: GDSL esterase/lipase At3g26430 [Cucumis melo]	-	-	-	-	GO:0005575//cellular_component;GO:0005576//extracellular region;GO:0005618//cell wall;GO:0009505//plant-type cell wall;GO:0030312//external encapsulating structure;GO:0048046//apoplast;GO:0071944//cell periphery	GO:0003674//molecular_function;GO:0003824//catalytic activity;GO:0004553//hydrolase activity, hydrolyzing O-glycosyl compounds;GO:0004560//alpha-L-fucosidase activity;GO:0015928//fucosidase activity;GO:0016787//hydrolase activity;GO:0016788//hydrolase activity, acting on ester bonds;GO:0016798//hydrolase activity, acting on glycosyl bonds	GO:0008150//biological_process;GO:0008152//metabolic process	--
chr10	3794001	3795000	*	3.56e-07	9.74e-06	-21.03	MELO3C011939.2	2.667	7.047	1.40179	3.5949e-10	1.09755e-09	Upstream2kb	At3g26430	XP_008446147.1 PREDICTED: GDSL esterase/lipase At3g26430 [Cucumis melo]	-	-	-	-	GO:0005575//cellular_component;GO:0005576//extracellular region;GO:0005618//cell wall;GO:0009505//plant-type cell wall;GO:0030312//external encapsulating structure;GO:0048046//apoplast;GO:0071944//cell periphery	GO:0003674//molecular_function;GO:0003824//catalytic activity;GO:0004553//hydrolase activity, hydrolyzing O-glycosyl compounds;GO:0004560//alpha-L-fucosidase activity;GO:0015928//fucosidase activity;GO:0016787//hydrolase activity;GO:0016788//hydrolase activity, acting on ester bonds;GO:0016798//hydrolase activity, acting on glycosyl bonds	GO:0008150//biological_process;GO:0008152//metabolic process	--
chr10	3908001	3909000	*	0.00062	0.00623	-13.14	MELO3C011919.2	0.001	0.216	7.75489	0.00097925	0.00188477	Upstream2kb	ABCB15	XP_008446126.1 PREDICTED: putative multidrug resistance protein [Cucumis melo]	Environmental Information Processing	Membrane transport	ko02010//ABC transporters	K05658	GO:0005575//cellular_component;GO:0005737//cytoplasm;GO:0005886//plasma membrane;GO:0005887//integral component of plasma membrane;GO:0009288//bacterial-type flagellum;GO:0009380//excinuclease repair complex;GO:0009898//cytoplasmic side of plasma membrane;GO:0016020//membrane;GO:0016021//integral component of membrane;GO:0030288//outer membrane-bounded periplasmic space;GO:0031224//intrinsic comp…	GO:0000166//nucleotide binding;GO:0003674//molecular_function;GO:0003824//catalytic activity;GO:0003924//GTPase activity;GO:0004020//adenylylsulfate kinase activity;GO:0004140//dephospho-CoA kinase activity;GO:0004849//uridine kinase activity;GO:0005215//transporter activity;GO:0005260//intracellularly ATP-gated chloride channel activity;GO:0005319//lipid transporter activity;GO:0005488//binding;…	GO:0000910//cytokinesis;GO:0001539//cilium or flagellum-dependent cell motility;GO:0006289//nucleotide-excision repair;GO:0006790//sulfur compound metabolic process;GO:0006810//transport;GO:0006817//phosphate ion transport;GO:0006824//cobalt ion transport;GO:0006855//xenobiotic transmembrane transport;GO:0006869//lipid transport;GO:0007186//G protein-coupled receptor signaling pathway;GO:0007601/…	--
chr10	3924001	3925000	*	9.63e-21	2.64e-18	-32.19	MELO3C011916.2	0.966	3.112	1.68775	1.0151e-05	2.33808e-05	Upstream2kb	At3g26115	KAA0034241.1 D-cysteine desulfhydrase 2 [Cucumis melo var. makuwa] [Cucumis melo]	Metabolism;Metabolism;Metabolism	Global and overview maps;Amino acid metabolism;Metabolism of other amino acids	ko01100//Metabolic pathways;ko00270//Cysteine and methionine metabolism;ko00470//D-Amino acid metabolism	K05396;K05396;K05396	GO:0005575//cellular_component;GO:0005622//intracellular anatomical structure;GO:0005737//cytoplasm;GO:0005739//mitochondrion;GO:0043226//organelle;GO:0043227//membrane-bounded organelle;GO:0043229//intracellular organelle;GO:0043231//intracellular membrane-bounded organelle	GO:0003674//molecular_function;GO:0003824//catalytic activity;GO:0008660//1-aminocyclopropane-1-carboxylate deaminase activity;GO:0016787//hydrolase activity;GO:0016810//hydrolase activity, acting on carbon-nitrogen (but not peptide) bonds;GO:0016829//lyase activity;GO:0016846//carbon-sulfur lyase activity;GO:0019148//D-cysteine desulfhydrase activity;GO:0019239//deaminase activity;GO:0080146//L-…	GO:0000096//sulfur amino acid metabolic process;GO:0000098//sulfur amino acid catabolic process;GO:0006082//organic acid metabolic process;GO:0006520//cellular amino acid metabolic process;GO:0006534//cysteine metabolic process;GO:0006790//sulfur compound metabolic process;GO:0006807//nitrogen compound metabolic process;GO:0008150//biological_process;GO:0008152//metabolic process;GO:0009056//cata…	--
chr10	3924001	3925000	*	9.63e-21	2.64e-18	-32.19	MELO3C011916.2	0.966	3.112	1.68775	1.0151e-05	2.33808e-05	Upstream2kb	At3g26115	KAA0034241.1 D-cysteine desulfhydrase 2 [Cucumis melo var. makuwa] [Cucumis melo]	Metabolism;Metabolism;Metabolism	Global and overview maps;Amino acid metabolism;Metabolism of other amino acids	ko01100//Metabolic pathways;ko00270//Cysteine and methionine metabolism;ko00470//D-Amino acid metabolism	K05396;K05396;K05396	GO:0005575//cellular_component;GO:0005622//intracellular anatomical structure;GO:0005737//cytoplasm;GO:0005739//mitochondrion;GO:0043226//organelle;GO:0043227//membrane-bounded organelle;GO:0043229//intracellular organelle;GO:0043231//intracellular membrane-bounded organelle	GO:0003674//molecular_function;GO:0003824//catalytic activity;GO:0008660//1-aminocyclopropane-1-carboxylate deaminase activity;GO:0016787//hydrolase activity;GO:0016810//hydrolase activity, acting on carbon-nitrogen (but not peptide) bonds;GO:0016829//lyase activity;GO:0016846//carbon-sulfur lyase activity;GO:0019148//D-cysteine desulfhydrase activity;GO:0019239//deaminase activity;GO:0080146//L-…	GO:0000096//sulfur amino acid metabolic process;GO:0000098//sulfur amino acid catabolic process;GO:0006082//organic acid metabolic process;GO:0006520//cellular amino acid metabolic process;GO:0006534//cysteine metabolic process;GO:0006790//sulfur compound metabolic process;GO:0006807//nitrogen compound metabolic process;GO:0008150//biological_process;GO:0008152//metabolic process;GO:0009056//cata…	--
chr10	3952001	3953000	*	0.0447	0.168	14.34	MELO3C011911.2	9.483	30.369	1.67918	1.87208e-30	1.09869e-29	Upstream2kb	PSBY	XP_008446112.1 PREDICTED: photosystem II core complex proteins psbY, chloroplastic-like [Cucumis melo]	Metabolism;Metabolism	Global and overview maps;Energy metabolism	ko01100//Metabolic pathways;ko00195//Photosynthesis	K02723;K02723	GO:0009523//photosystem II;GO:0016021//integral component of membrane	GO:0030145//manganese ion binding	GO:0015979//photosynthesis	--
chr10	4009001	4010000	*	2.67e-09	1.19e-07	30.36	MELO3C011903.2	26.999	58.911	1.12563	5.7702e-28	3.19559e-27	Upstream2kb	NOI4	KAA0034227.1 RPM1-interacting protein 4-like [Cucumis melo var. makuwa] [Cucumis melo]	-	-	-	-	-	-	-	--
chr10	4009001	4010000	*	2.67e-09	1.19e-07	30.36	MELO3C011903.2	26.999	58.911	1.12563	5.7702e-28	3.19559e-27	Upstream2kb	NOI4	KAA0034227.1 RPM1-interacting protein 4-like [Cucumis melo var. makuwa] [Cucumis melo]	-	-	-	-	-	-	-	--
chr10	4010001	4011000	*	0.000185	0.00228	-15.03	MELO3C011903.2	26.999	58.911	1.12563	5.7702e-28	3.19559e-27	Upstream2kb	NOI4	KAA0034227.1 RPM1-interacting protein 4-like [Cucumis melo var. makuwa] [Cucumis melo]	-	-	-	-	-	-	-	--
chr10	4010001	4011000	*	0.000185	0.00228	-15.03	MELO3C011903.2	26.999	58.911	1.12563	5.7702e-28	3.19559e-27	Upstream2kb	NOI4	KAA0034227.1 RPM1-interacting protein 4-like [Cucumis melo var. makuwa] [Cucumis melo]	-	-	-	-	-	-	-	--
chr10	4139001	4140000	*	5.06e-13	4.54e-11	-31.77	MELO3C011883.2	9.232	1.148	-3.00752	9.67902e-25	4.90981e-24	Upstream2kb	OTU4	XP_016900199.1 PREDICTED: OTU domain-containing protein At3g57810-like [Cucumis melo]	-	-	-	-	-	-	-	--
chr10	4139001	4140000	*	5.06e-13	4.54e-11	-31.77	MELO3C011883.2	9.232	1.148	-3.00752	9.67902e-25	4.90981e-24	Upstream2kb	OTU4	XP_016900199.1 PREDICTED: OTU domain-containing protein At3g57810-like [Cucumis melo]	-	-	-	-	-	-	-	--
chr10	4365001	4366000	*	0.0396	0.154	10.55	MELO3C011852.2	41.827	114.818	1.45684	1.13579e-149	2.5826e-148	Upstream2kb	CYSK	XP_008446019.1 PREDICTED: cysteine synthase [Cucumis melo]	Metabolism;Metabolism;Metabolism;Metabolism;Metabolism;Metabolism	Global and overview maps;Global and overview maps;Global and overview maps;Global and overview maps;Amino acid metabolism;Energy metabolism	ko01100//Metabolic pathways;ko01110//Biosynthesis of secondary metabolites;ko01200//Carbon metabolism;ko01230//Biosynthesis of amino acids;ko00270//Cysteine and methionine metabolism;ko00920//Sulfur metabolism	K01738;K01738;K01738;K01738;K01738;K01738	GO:0005575//cellular_component;GO:0005622//intracellular anatomical structure;GO:0005737//cytoplasm;GO:0009507//chloroplast;GO:0009509//chromoplast;GO:0009532//plastid stroma;GO:0009536//plastid;GO:0009570//chloroplast stroma;GO:0043226//organelle;GO:0043227//membrane-bounded organelle;GO:0043229//intracellular organelle;GO:0043231//intracellular membrane-bounded organelle	GO:0000156//phosphorelay response regulator activity;GO:0003674//molecular_function;GO:0003677//DNA binding;GO:0003824//catalytic activity;GO:0004122//cystathionine beta-synthase activity;GO:0004124//cysteine synthase activity;GO:0004794//L-threonine ammonia-lyase activity;GO:0004795//threonine synthase activity;GO:0004834//tryptophan synthase activity;GO:0005524//ATP binding;GO:0008721//D-serine…	GO:0000096//sulfur amino acid metabolic process;GO:0000097//sulfur amino acid biosynthetic process;GO:0000160//phosphorelay signal transduction system;GO:0000162//tryptophan biosynthetic process;GO:0006082//organic acid metabolic process;GO:0006520//cellular amino acid metabolic process;GO:0006534//cysteine metabolic process;GO:0006535//cysteine biosynthetic process from serine;GO:0006549//isoleu…	--
chr10	4656001	4657000	*	6.86e-31	5.72e-28	-51.36	MELO3C011810.2	0.246	1.642	2.73872	1.63973e-08	4.55208e-08	Upstream2kb	--	XP_008445957.1 PREDICTED: uncharacterized protein LOC103488830 isoform X2 [Cucumis melo]	-	-	-	-	-	-	-	--
chr10	4774001	4775000	*	3.63e-05	0.000569	-13.08	MELO3C011795.2	40.925	92.194	1.17169	1.89378e-90	2.65279e-89	Upstream2kb	ELC	XP_008445940.1 PREDICTED: protein ELC-like [Cucumis melo]	Cellular Processes	Transport and catabolism	ko04144//Endocytosis	K12183	GO:0000813//ESCRT I complex;GO:0005575//cellular_component;GO:0005622//intracellular anatomical structure;GO:0005737//cytoplasm;GO:0005768//endosome;GO:0005769//early endosome;GO:0005770//late endosome;GO:0010008//endosome membrane;GO:0012505//endomembrane system;GO:0016020//membrane;GO:0031090//organelle membrane;GO:0031410//cytoplasmic vesicle;GO:0031982//vesicle;GO:0032991//protein-containing …	GO:0003674//molecular_function;GO:0005488//binding;GO:0005515//protein binding;GO:0031267//small GTPase binding;GO:0032182//ubiquitin-like protein binding;GO:0043130//ubiquitin binding	GO:0000902//cell morphogenesis;GO:0000904//cell morphogenesis involved in differentiation;GO:0006464//cellular protein modification process;GO:0006807//nitrogen compound metabolic process;GO:0006810//transport;GO:0006996//organelle organization;GO:0007032//endosome organization;GO:0007034//vacuolar transport;GO:0007041//lysosomal transport;GO:0007163//establishment or maintenance of cell polarity…	--
chr10	4774001	4775000	*	3.63e-05	0.000569	-13.08	MELO3C011795.2	40.925	92.194	1.17169	1.89378e-90	2.65279e-89	Upstream2kb	ELC	XP_008445940.1 PREDICTED: protein ELC-like [Cucumis melo]	Cellular Processes	Transport and catabolism	ko04144//Endocytosis	K12183	GO:0000813//ESCRT I complex;GO:0005575//cellular_component;GO:0005622//intracellular anatomical structure;GO:0005737//cytoplasm;GO:0005768//endosome;GO:0005769//early endosome;GO:0005770//late endosome;GO:0010008//endosome membrane;GO:0012505//endomembrane system;GO:0016020//membrane;GO:0031090//organelle membrane;GO:0031410//cytoplasmic vesicle;GO:0031982//vesicle;GO:0032991//protein-containing …	GO:0003674//molecular_function;GO:0005488//binding;GO:0005515//protein binding;GO:0031267//small GTPase binding;GO:0032182//ubiquitin-like protein binding;GO:0043130//ubiquitin binding	GO:0000902//cell morphogenesis;GO:0000904//cell morphogenesis involved in differentiation;GO:0006464//cellular protein modification process;GO:0006807//nitrogen compound metabolic process;GO:0006810//transport;GO:0006996//organelle organization;GO:0007032//endosome organization;GO:0007034//vacuolar transport;GO:0007041//lysosomal transport;GO:0007163//establishment or maintenance of cell polarity…	--
chr10	4851001	4852000	*	0.00146	0.0126	-11.54	MELO3C011789.2	3.947	8.599	1.12341	4.88855e-26	2.58157e-25	Upstream2kb	NUP214	XP_008445928.2 PREDICTED: LOW QUALITY PROTEIN: nuclear pore complex protein NUP214 [Cucumis melo]	Genetic Information Processing	Translation	ko03013//Nucleocytoplasmic transport	K14317	-	-	-	--
chr10	4851001	4852000	*	0.00146	0.0126	-11.54	MELO3C011789.2	3.947	8.599	1.12341	4.88855e-26	2.58157e-25	Upstream2kb	NUP214	XP_008445928.2 PREDICTED: LOW QUALITY PROTEIN: nuclear pore complex protein NUP214 [Cucumis melo]	Genetic Information Processing	Translation	ko03013//Nucleocytoplasmic transport	K14317	-	-	-	--
chr10	4853001	4854000	*	7.84e-42	1.83e-38	-58.24	MELO3C011786.2	0.464	1.962	2.08013	9.96852e-08	2.64533e-07	Upstream2kb	PCMP-H40	XP_008445930.1 PREDICTED: pentatricopeptide repeat-containing protein At1g11290, chloroplastic [Cucumis melo]	-	-	-	-	GO:0005575//cellular_component;GO:0005622//intracellular anatomical structure;GO:0005737//cytoplasm;GO:0009507//chloroplast;GO:0009536//plastid;GO:0043226//organelle;GO:0043227//membrane-bounded organelle;GO:0043229//intracellular organelle;GO:0043231//intracellular membrane-bounded organelle	GO:0003674//molecular_function;GO:0003676//nucleic acid binding;GO:0003723//RNA binding;GO:0003824//catalytic activity;GO:0004518//nuclease activity;GO:0004519//endonuclease activity;GO:0005488//binding;GO:0005515//protein binding;GO:0008270//zinc ion binding;GO:0016787//hydrolase activity;GO:0016788//hydrolase activity, acting on ester bonds;GO:0043167//ion binding;GO:0043169//cation binding;GO:…	GO:0006139//nucleobase-containing compound metabolic process;GO:0006396//RNA processing;GO:0006397//mRNA processing;GO:0006725//cellular aromatic compound metabolic process;GO:0006807//nitrogen compound metabolic process;GO:0008150//biological_process;GO:0008152//metabolic process;GO:0009451//RNA modification;GO:0009987//cellular process;GO:0010467//gene expression;GO:0016070//RNA metabolic proce…	--
chr10	4853001	4854000	*	7.84e-42	1.83e-38	-58.24	MELO3C011786.2	0.464	1.962	2.08013	9.96852e-08	2.64533e-07	Upstream2kb	PCMP-H40	XP_008445930.1 PREDICTED: pentatricopeptide repeat-containing protein At1g11290, chloroplastic [Cucumis melo]	-	-	-	-	GO:0005575//cellular_component;GO:0005622//intracellular anatomical structure;GO:0005737//cytoplasm;GO:0009507//chloroplast;GO:0009536//plastid;GO:0043226//organelle;GO:0043227//membrane-bounded organelle;GO:0043229//intracellular organelle;GO:0043231//intracellular membrane-bounded organelle	GO:0003674//molecular_function;GO:0003676//nucleic acid binding;GO:0003723//RNA binding;GO:0003824//catalytic activity;GO:0004518//nuclease activity;GO:0004519//endonuclease activity;GO:0005488//binding;GO:0005515//protein binding;GO:0008270//zinc ion binding;GO:0016787//hydrolase activity;GO:0016788//hydrolase activity, acting on ester bonds;GO:0043167//ion binding;GO:0043169//cation binding;GO:…	GO:0006139//nucleobase-containing compound metabolic process;GO:0006396//RNA processing;GO:0006397//mRNA processing;GO:0006725//cellular aromatic compound metabolic process;GO:0006807//nitrogen compound metabolic process;GO:0008150//biological_process;GO:0008152//metabolic process;GO:0009451//RNA modification;GO:0009987//cellular process;GO:0010467//gene expression;GO:0016070//RNA metabolic proce…	--
chr10	4880001	4881000	*	0.00794	0.0475	10.09	MELO3C011783.2	9.054	21.158	1.22458	1.13425e-29	6.53131e-29	Upstream2kb	SELMODRAFT_444075	XP_016900254.1 PREDICTED: serine/threonine-protein kinase CDG1 isoform X1 [Cucumis melo]	-	-	-	-	GO:0005575//cellular_component;GO:0005886//plasma membrane;GO:0016020//membrane;GO:0016021//integral component of membrane;GO:0031224//intrinsic component of membrane;GO:0071944//cell periphery	GO:0000166//nucleotide binding;GO:0003674//molecular_function;GO:0003824//catalytic activity;GO:0004672//protein kinase activity;GO:0004674//protein serine/threonine kinase activity;GO:0004675//transmembrane receptor protein serine/threonine kinase activity;GO:0004888//transmembrane signaling receptor activity;GO:0005198//structural molecule activity;GO:0005199//structural constituent of cell wal…	GO:0006464//cellular protein modification process;GO:0006468//protein phosphorylation;GO:0006793//phosphorus metabolic process;GO:0006796//phosphate-containing compound metabolic process;GO:0006807//nitrogen compound metabolic process;GO:0007154//cell communication;GO:0007165//signal transduction;GO:0007166//cell surface receptor signaling pathway;GO:0007167//enzyme linked receptor protein signal…	--
chr10	5021001	5022000	*	1.09e-05	0.0002	-17.11	MELO3C011767.2	65.936	19.764	-1.73819	2.44893e-106	3.93498e-105	Upstream2kb	--	XP_008445907.1 PREDICTED: uncharacterized protein LOC103488789 [Cucumis melo]	-	-	-	-	-	-	-	--
chr10	5021001	5022000	*	1.09e-05	0.0002	-17.11	MELO3C011767.2	65.936	19.764	-1.73819	2.44893e-106	3.93498e-105	Upstream2kb	--	XP_008445907.1 PREDICTED: uncharacterized protein LOC103488789 [Cucumis melo]	-	-	-	-	-	-	-	--
chr10	5093001	5094000	*	4.56e-07	1.21e-05	11.65	MELO3C011760.2	0.393	1.333	1.76208	0.00095196	0.0018364	Upstream2kb	sdf4	XP_008445899.1 PREDICTED: calumenin-B [Cucumis melo]	-	-	-	-	GO:0005575//cellular_component;GO:0005576//extracellular region;GO:0005622//intracellular anatomical structure;GO:0005737//cytoplasm;GO:0005783//endoplasmic reticulum;GO:0005788//endoplasmic reticulum lumen;GO:0005789//endoplasmic reticulum membrane;GO:0005794//Golgi apparatus;GO:0012505//endomembrane system;GO:0016020//membrane;GO:0016528//sarcoplasm;GO:0016529//sarcoplasmic reticulum;GO:0031410…	GO:0003674//molecular_function;GO:0005488//binding;GO:0005509//calcium ion binding;GO:0043167//ion binding;GO:0043169//cation binding;GO:0046872//metal ion binding	GO:0006464//cellular protein modification process;GO:0006807//nitrogen compound metabolic process;GO:0008150//biological_process;GO:0008152//metabolic process;GO:0009987//cellular process;GO:0019538//protein metabolic process;GO:0036211//protein modification process;GO:0043170//macromolecule metabolic process;GO:0043412//macromolecule modification;GO:0043687//post-translational protein modificati…	--
chr10	5093001	5094000	*	4.56e-07	1.21e-05	11.65	MELO3C011760.2	0.393	1.333	1.76208	0.00095196	0.0018364	Upstream2kb	sdf4	XP_008445899.1 PREDICTED: calumenin-B [Cucumis melo]	-	-	-	-	GO:0005575//cellular_component;GO:0005576//extracellular region;GO:0005622//intracellular anatomical structure;GO:0005737//cytoplasm;GO:0005783//endoplasmic reticulum;GO:0005788//endoplasmic reticulum lumen;GO:0005789//endoplasmic reticulum membrane;GO:0005794//Golgi apparatus;GO:0012505//endomembrane system;GO:0016020//membrane;GO:0016528//sarcoplasm;GO:0016529//sarcoplasmic reticulum;GO:0031410…	GO:0003674//molecular_function;GO:0005488//binding;GO:0005509//calcium ion binding;GO:0043167//ion binding;GO:0043169//cation binding;GO:0046872//metal ion binding	GO:0006464//cellular protein modification process;GO:0006807//nitrogen compound metabolic process;GO:0008150//biological_process;GO:0008152//metabolic process;GO:0009987//cellular process;GO:0019538//protein metabolic process;GO:0036211//protein modification process;GO:0043170//macromolecule metabolic process;GO:0043412//macromolecule modification;GO:0043687//post-translational protein modificati…	--
chr10	5436001	5437000	*	3.49e-05	0.00055	14.54	MELO3C011726.2	128.903	39.382	-1.71068	1.40811e-162	3.48551e-161	Upstream2kb	NFYB8	XP_008445846.1 PREDICTED: nuclear transcription factor Y subunit B-1-like isoform X2 [Cucumis melo]	-	-	-	-	GO:0005575//cellular_component;GO:0005622//intracellular anatomical structure;GO:0005634//nucleus;GO:0043226//organelle;GO:0043227//membrane-bounded organelle;GO:0043229//intracellular organelle;GO:0043231//intracellular membrane-bounded organelle	GO:0003674//molecular_function;GO:0003676//nucleic acid binding;GO:0003677//DNA binding;GO:0005488//binding;GO:0005515//protein binding;GO:0043565//sequence-specific DNA binding;GO:0046982//protein heterodimerization activity;GO:0046983//protein dimerization activity;GO:0097159//organic cyclic compound binding;GO:1901363//heterocyclic compound binding	GO:0006139//nucleobase-containing compound metabolic process;GO:0006351//transcription, DNA-templated;GO:0006355//regulation of transcription, DNA-templated;GO:0006725//cellular aromatic compound metabolic process;GO:0006807//nitrogen compound metabolic process;GO:0008150//biological_process;GO:0008152//metabolic process;GO:0009058//biosynthetic process;GO:0009059//macromolecule biosynthetic proc…	NF-YB
chr10	5436001	5437000	*	3.49e-05	0.00055	14.54	MELO3C011726.2	128.903	39.382	-1.71068	1.40811e-162	3.48551e-161	Upstream2kb	NFYB8	XP_008445846.1 PREDICTED: nuclear transcription factor Y subunit B-1-like isoform X2 [Cucumis melo]	-	-	-	-	GO:0005575//cellular_component;GO:0005622//intracellular anatomical structure;GO:0005634//nucleus;GO:0043226//organelle;GO:0043227//membrane-bounded organelle;GO:0043229//intracellular organelle;GO:0043231//intracellular membrane-bounded organelle	GO:0003674//molecular_function;GO:0003676//nucleic acid binding;GO:0003677//DNA binding;GO:0005488//binding;GO:0005515//protein binding;GO:0043565//sequence-specific DNA binding;GO:0046982//protein heterodimerization activity;GO:0046983//protein dimerization activity;GO:0097159//organic cyclic compound binding;GO:1901363//heterocyclic compound binding	GO:0006139//nucleobase-containing compound metabolic process;GO:0006351//transcription, DNA-templated;GO:0006355//regulation of transcription, DNA-templated;GO:0006725//cellular aromatic compound metabolic process;GO:0006807//nitrogen compound metabolic process;GO:0008150//biological_process;GO:0008152//metabolic process;GO:0009058//biosynthetic process;GO:0009059//macromolecule biosynthetic proc…	NF-YB
chr10	5446001	5447000	*	9.16e-13	7.85e-11	-14.4	MELO3C011725.2	1.269	3.473	1.45249	4.22655e-05	9.25328e-05	Upstream2kb	--	XP_008445841.1 PREDICTED: uncharacterized protein LOC103488743 [Cucumis melo]	-	-	-	-	-	GO:0003824//catalytic activity;GO:0004084//branched-chain-amino-acid transaminase activity;GO:0008696//4-amino-4-deoxychorismate lyase activity;GO:0047810//D-alanine:2-oxoglutarate aminotransferase activity	GO:0008153//para-aminobenzoic acid biosynthetic process;GO:0009082//branched-chain amino acid biosynthetic process;GO:0009396//folic acid-containing compound biosynthetic process;GO:0019480//L-alanine oxidation to pyruvate via D-alanine	--
chr10	5446001	5447000	*	9.16e-13	7.85e-11	-14.4	MELO3C011725.2	1.269	3.473	1.45249	4.22655e-05	9.25328e-05	Upstream2kb	--	XP_008445841.1 PREDICTED: uncharacterized protein LOC103488743 [Cucumis melo]	-	-	-	-	-	GO:0003824//catalytic activity;GO:0004084//branched-chain-amino-acid transaminase activity;GO:0008696//4-amino-4-deoxychorismate lyase activity;GO:0047810//D-alanine:2-oxoglutarate aminotransferase activity	GO:0008153//para-aminobenzoic acid biosynthetic process;GO:0009082//branched-chain amino acid biosynthetic process;GO:0009396//folic acid-containing compound biosynthetic process;GO:0019480//L-alanine oxidation to pyruvate via D-alanine	--
chr10	5446001	5447000	*	9.16e-13	7.85e-11	-14.4	MELO3C011725.2	1.269	3.473	1.45249	4.22655e-05	9.25328e-05	Upstream2kb	--	XP_008445841.1 PREDICTED: uncharacterized protein LOC103488743 [Cucumis melo]	-	-	-	-	-	GO:0003824//catalytic activity;GO:0004084//branched-chain-amino-acid transaminase activity;GO:0008696//4-amino-4-deoxychorismate lyase activity;GO:0047810//D-alanine:2-oxoglutarate aminotransferase activity	GO:0008153//para-aminobenzoic acid biosynthetic process;GO:0009082//branched-chain amino acid biosynthetic process;GO:0009396//folic acid-containing compound biosynthetic process;GO:0019480//L-alanine oxidation to pyruvate via D-alanine	--
chr10	6288001	6289000	*	4.29e-08	1.46e-06	-18.95	MELO3C023818.2	0.558	7.97	3.83624	2.49182e-37	1.67104e-36	Upstream2kb	EXO70H1	XP_008461614.2 PREDICTED: LOW QUALITY PROTEIN: exocyst complex component EXO70B1 [Cucumis melo]	-	-	-	-	GO:0000145//exocyst;GO:0005575//cellular_component;GO:0005622//intracellular anatomical structure;GO:0005737//cytoplasm;GO:0005938//cell cortex;GO:0032991//protein-containing complex;GO:0045202//synapse;GO:0071944//cell periphery;GO:0098793//presynapse;GO:0099023//vesicle tethering complex;GO:0099568//cytoplasmic region	GO:0003674//molecular_function;GO:0005488//binding;GO:0005515//protein binding;GO:0005543//phospholipid binding;GO:0005546//phosphatidylinositol-4,5-bisphosphate binding;GO:0008013//beta-catenin binding;GO:0008289//lipid binding;GO:0035091//phosphatidylinositol binding;GO:0043167//ion binding;GO:0043168//anion binding;GO:1901981//phosphatidylinositol phosphate binding;GO:1902936//phosphatidylinos…	GO:0001505//regulation of neurotransmitter levels;GO:0006810//transport;GO:0006836//neurotransmitter transport;GO:0006887//exocytosis;GO:0006903//vesicle targeting;GO:0006904//vesicle docking involved in exocytosis;GO:0007154//cell communication;GO:0007267//cell-cell signaling;GO:0007268//chemical synaptic transmission;GO:0007269//neurotransmitter secretion;GO:0008104//protein localization;GO:000…	--
chr10	7100001	7101000	*	0.0103	0.058	11.13	MELO3C023874.2	17.357	67.821	1.96621	3.38026e-69	3.7451e-68	Upstream2kb	--	XP_008461687.1 PREDICTED: uncharacterized protein LOC103500229 [Cucumis melo]	-	-	-	-	-	-	-	--
chr10	7403001	7404000	*	3.05e-09	1.34e-07	-14.52	MELO3C023892.2	1.809	11.974	2.72664	3.29481e-34	2.08511e-33	Upstream2kb	At5g03795	XP_008461738.1 PREDICTED: probable glycosyltransferase At3g07620 [Cucumis melo]	-	-	-	-	GO:0000139//Golgi membrane;GO:0005575//cellular_component;GO:0005622//intracellular anatomical structure;GO:0005737//cytoplasm;GO:0005794//Golgi apparatus;GO:0012505//endomembrane system;GO:0016020//membrane;GO:0016021//integral component of membrane;GO:0031090//organelle membrane;GO:0031224//intrinsic component of membrane;GO:0031984//organelle subcompartment;GO:0043226//organelle;GO:0043227//me…	GO:0003674//molecular_function;GO:0003824//catalytic activity;GO:0005524//ATP binding;GO:0016740//transferase activity;GO:0016757//glycosyltransferase activity	GO:0006464//cellular protein modification process;GO:0006486//protein glycosylation;GO:0006807//nitrogen compound metabolic process;GO:0008150//biological_process;GO:0008152//metabolic process;GO:0009058//biosynthetic process;GO:0009059//macromolecule biosynthetic process;GO:0009100//glycoprotein metabolic process;GO:0009101//glycoprotein biosynthetic process;GO:0009987//cellular process;GO:00160…	--
chr10	7512001	7513000	*	2.61e-06	5.66e-05	-11.11	MELO3C023896.2	12.396	3.211	-1.94878	1.00057e-39	7.00545e-39	Upstream2kb	DAR2	TYK03396.1 protein DA1-related 2 [Cucumis melo var. makuwa] [Cucumis melo]	-	-	-	-	-	GO:0003674//molecular_function;GO:0005488//binding;GO:0005515//protein binding;GO:0032182//ubiquitin-like protein binding;GO:0043130//ubiquitin binding;GO:0043167//ion binding;GO:0043169//cation binding;GO:0046872//metal ion binding	GO:0007275//multicellular organism development;GO:0008150//biological_process;GO:0009888//tissue development;GO:0010087//phloem or xylem histogenesis;GO:0010088//phloem development;GO:0022622//root system development;GO:0032501//multicellular organismal process;GO:0032502//developmental process;GO:0048364//root development;GO:0048731//system development;GO:0048856//anatomical structure developmen…	--
chr10	8610001	8611000	*	1.19e-24	5.18e-22	-23.38	MELO3C026575.2	6.026	25.948	2.10635	3.03054e-60	2.94691e-59	Upstream2kb	UGT709C2	XP_008464907.1 PREDICTED: 7-deoxyloganetic acid glucosyltransferase-like isoform X2 [Cucumis melo]	-	-	-	-	-	GO:0008194//UDP-glycosyltransferase activity;GO:0016758//hexosyltransferase activity	-	--
chr10	9110001	9111000	*	5.12e-07	1.34e-05	-22.83	MELO3C025143.2	0.073	1.512	4.37242	5.78262e-06	1.35717e-05	Upstream2kb	WLIM2B	XP_008463203.1 PREDICTED: LIM domain-containing protein WLIM2b-like [Cucumis melo]	-	-	-	-	-	-	-	--
chr10	9112001	9113000	*	0.0013	0.0114	-14.33	MELO3C025143.2	0.073	1.512	4.37242	5.78262e-06	1.35717e-05	Upstream2kb	WLIM2B	XP_008463203.1 PREDICTED: LIM domain-containing protein WLIM2b-like [Cucumis melo]	-	-	-	-	-	-	-	--
chr10	9112001	9113000	*	0.0013	0.0114	-14.33	MELO3C025143.2	0.073	1.512	4.37242	5.78262e-06	1.35717e-05	Upstream2kb	WLIM2B	XP_008463203.1 PREDICTED: LIM domain-containing protein WLIM2b-like [Cucumis melo]	-	-	-	-	-	-	-	--
chr10	14012001	14013000	*	0.0105	0.0586	-10.83	MELO3C034382.2	0.377	1.489	1.98171	0.00595708	0.010488	Upstream2kb	STR7	XP_016902023.1 PREDICTED: LOW QUALITY PROTEIN: rhodanese-like domain-containing protein 7 [Cucumis melo]	-	-	-	-	-	-	-	--
chr10	16641001	16642000	*	1.18e-05	0.000214	12.9	MELO3C022601.2	0.151	5.343	5.14503	5.95025e-19	2.57541e-18	Upstream2kb	RPL23A	XP_008460233.1 PREDICTED: 60S ribosomal protein L23a isoform X1 [Cucumis melo]	Genetic Information Processing	Translation	ko03010//Ribosome	K02893	GO:0005840//ribosome;GO:0022625//cytosolic large ribosomal subunit	GO:0003735//structural constituent of ribosome	GO:0006412//translation	--
chr10	17884001	17885000	*	0.00314	0.0232	-10.85	MELO3C018385.2	0.773	1.747	1.17634	0.000377248	0.000758959	Upstream2kb	ENGASE1	XP_008454832.2 PREDICTED: cytosolic endo-beta-N-acetylglucosaminidase 1-like [Cucumis melo]	Metabolism	Glycan biosynthesis and metabolism	ko00511//Other glycan degradation	K01227	GO:0005737//cytoplasm	GO:0033925//mannosyl-glycoprotein endo-beta-N-acetylglucosaminidase activity	-	--
chr10	18096001	18097000	*	0.0148	0.076	12.08	MELO3C018377.2	15.616	32.968	1.07804	8.14547e-32	4.92075e-31	Upstream2kb	Cherp	XP_004148173.1 calcium homeostasis endoplasmic reticulum protein [Cucumis sativus]	-	-	-	-	-	GO:0003723//RNA binding	GO:0006396//RNA processing	--
chr10	18268001	18269000	*	7.34e-07	1.85e-05	15.52	MELO3C018372.2	3.835	15.122	1.97935	1.79844e-22	8.58604e-22	Upstream2kb	At5g39865	XP_008454815.1 PREDICTED: uncharacterized protein At5g39865-like [Cucumis melo]	-	-	-	-	GO:0005575//cellular_component;GO:0005886//plasma membrane;GO:0016020//membrane;GO:0071944//cell periphery	GO:0003674//molecular_function;GO:0003824//catalytic activity;GO:0009055//electron transfer activity;GO:0015035//protein-disulfide reductase activity;GO:0015036//disulfide oxidoreductase activity;GO:0016491//oxidoreductase activity;GO:0016667//oxidoreductase activity, acting on a sulfur group of donors	GO:0006091//generation of precursor metabolites and energy;GO:0008150//biological_process;GO:0008152//metabolic process;GO:0009987//cellular process;GO:0019725//cellular homeostasis;GO:0022900//electron transport chain;GO:0042592//homeostatic process;GO:0044237//cellular metabolic process;GO:0045454//cell redox homeostasis;GO:0050789//regulation of biological process;GO:0050794//regulation of cel…	--
chr10	20071001	20072000	*	0.00014	0.00179	-15.02	MELO3C018316.2	0.536	0.085	-2.6567	0.00149764	0.00283017	Upstream2kb	SBTI1.1	XP_008454762.1 PREDICTED: subtilisin-like protease SBT1.1 [Cucumis melo]	-	-	-	-	-	GO:0008236//serine-type peptidase activity	GO:0006508//proteolysis;GO:0009306//protein secretion	--
chr10	23426001	23427000	*	6.34e-05	0.000917	-15.18	MELO3C022882.2	0.001	0.207	7.69349	0.0312734	0.0497885	Upstream2kb	PME45	XP_008460558.1 PREDICTED: putative pectinesterase/pectinesterase inhibitor 45 [Cucumis melo]	-	-	-	-	GO:0005575//cellular_component;GO:0005618//cell wall;GO:0016020//membrane;GO:0016021//integral component of membrane;GO:0030312//external encapsulating structure;GO:0031224//intrinsic component of membrane;GO:0071944//cell periphery	GO:0003674//molecular_function;GO:0003824//catalytic activity;GO:0004564//beta-fructofuranosidase activity;GO:0004575//sucrose alpha-glucosidase activity;GO:0004857//enzyme inhibitor activity;GO:0008289//lipid binding;GO:0016787//hydrolase activity;GO:0016788//hydrolase activity, acting on ester bonds;GO:0030234//enzyme regulator activity;GO:0030599//pectinesterase activity;GO:0045330//aspartyl e…	GO:0000272//polysaccharide catabolic process;GO:0000910//cytokinesis;GO:0005975//carbohydrate metabolic process;GO:0005976//polysaccharide metabolic process;GO:0008150//biological_process;GO:0008152//metabolic process;GO:0009056//catabolic process;GO:0009057//macromolecule catabolic process;GO:0009987//cellular process;GO:0010393//galacturonan metabolic process;GO:0016043//cellular component orga…	--
chr10	24129001	24130000	*	5.86e-05	0.000857	-16.97	MELO3C022914.2	29.649	62.212	1.06921	6.49848e-42	4.73994e-41	Upstream2kb	rplO	XP_008460571.1 PREDICTED: 50S ribosomal protein L15 [Cucumis melo]	Genetic Information Processing	Translation	ko03010//Ribosome	K02876	GO:0000313//organellar ribosome;GO:0000315//organellar large ribosomal subunit;GO:0005575//cellular_component;GO:0005622//intracellular anatomical structure;GO:0005737//cytoplasm;GO:0005739//mitochondrion;GO:0005740//mitochondrial envelope;GO:0005743//mitochondrial inner membrane;GO:0005759//mitochondrial matrix;GO:0005761//mitochondrial ribosome;GO:0005762//mitochondrial large ribosomal subunit;…	GO:0003674//molecular_function;GO:0003735//structural constituent of ribosome;GO:0005198//structural molecule activity	GO:0000002//mitochondrial genome maintenance;GO:0006412//translation;GO:0006414//translational elongation;GO:0006415//translational termination;GO:0006518//peptide metabolic process;GO:0006807//nitrogen compound metabolic process;GO:0006996//organelle organization;GO:0007005//mitochondrion organization;GO:0008150//biological_process;GO:0008152//metabolic process;GO:0009058//biosynthetic process;G…	--
chr10	24129001	24130000	*	5.86e-05	0.000857	-16.97	MELO3C022914.2	29.649	62.212	1.06921	6.49848e-42	4.73994e-41	Upstream2kb	rplO	XP_008460571.1 PREDICTED: 50S ribosomal protein L15 [Cucumis melo]	Genetic Information Processing	Translation	ko03010//Ribosome	K02876	GO:0000313//organellar ribosome;GO:0000315//organellar large ribosomal subunit;GO:0005575//cellular_component;GO:0005622//intracellular anatomical structure;GO:0005737//cytoplasm;GO:0005739//mitochondrion;GO:0005740//mitochondrial envelope;GO:0005743//mitochondrial inner membrane;GO:0005759//mitochondrial matrix;GO:0005761//mitochondrial ribosome;GO:0005762//mitochondrial large ribosomal subunit;…	GO:0003674//molecular_function;GO:0003735//structural constituent of ribosome;GO:0005198//structural molecule activity	GO:0000002//mitochondrial genome maintenance;GO:0006412//translation;GO:0006414//translational elongation;GO:0006415//translational termination;GO:0006518//peptide metabolic process;GO:0006807//nitrogen compound metabolic process;GO:0006996//organelle organization;GO:0007005//mitochondrion organization;GO:0008150//biological_process;GO:0008152//metabolic process;GO:0009058//biosynthetic process;G…	--
chr10	24591001	24592000	*	9.23e-08	2.91e-06	-11.41	MELO3C022930.2	2.558	7.294	1.51169	1.86067e-18	7.91329e-18	Upstream2kb	MAD1	XP_008460594.1 PREDICTED: mitotic spindle checkpoint protein MAD1 [Cucumis melo]	-	-	-	-	GO:0000775//chromosome, centromeric region;GO:0000776//kinetochore;GO:0005575//cellular_component;GO:0005622//intracellular anatomical structure;GO:0005634//nucleus;GO:0005635//nuclear envelope;GO:0005694//chromosome;GO:0005819//spindle;GO:0005856//cytoskeleton;GO:0012505//endomembrane system;GO:0015630//microtubule cytoskeleton;GO:0016020//membrane;GO:0031967//organelle envelope;GO:0031975//enve…	GO:0005524//ATP binding;GO:0016758//hexosyltransferase activity	GO:0000070//mitotic sister chromatid segregation;GO:0000075//cell cycle checkpoint signaling;GO:0000278//mitotic cell cycle;GO:0000280//nuclear division;GO:0000819//sister chromatid segregation;GO:0006486//protein glycosylation;GO:0006996//organelle organization;GO:0007049//cell cycle;GO:0007059//chromosome segregation;GO:0007080//mitotic metaphase plate congression;GO:0007088//regulation of mito…	--
chr10	24591001	24592000	*	9.23e-08	2.91e-06	-11.41	MELO3C022930.2	2.558	7.294	1.51169	1.86067e-18	7.91329e-18	Upstream2kb	MAD1	XP_008460594.1 PREDICTED: mitotic spindle checkpoint protein MAD1 [Cucumis melo]	-	-	-	-	GO:0000775//chromosome, centromeric region;GO:0000776//kinetochore;GO:0005575//cellular_component;GO:0005622//intracellular anatomical structure;GO:0005634//nucleus;GO:0005635//nuclear envelope;GO:0005694//chromosome;GO:0005819//spindle;GO:0005856//cytoskeleton;GO:0012505//endomembrane system;GO:0015630//microtubule cytoskeleton;GO:0016020//membrane;GO:0031967//organelle envelope;GO:0031975//enve…	GO:0005524//ATP binding;GO:0016758//hexosyltransferase activity	GO:0000070//mitotic sister chromatid segregation;GO:0000075//cell cycle checkpoint signaling;GO:0000278//mitotic cell cycle;GO:0000280//nuclear division;GO:0000819//sister chromatid segregation;GO:0006486//protein glycosylation;GO:0006996//organelle organization;GO:0007049//cell cycle;GO:0007059//chromosome segregation;GO:0007080//mitotic metaphase plate congression;GO:0007088//regulation of mito…	--
chr10	26223001	26224000	*	2e-06	4.45e-05	12.33	MELO3C034544.2	4.796	0.001	-12.2276	3.80158e-09	1.09452e-08	Upstream2kb	At1g56140	XP_016903317.1 PREDICTED: probable LRR receptor-like serine/threonine-protein kinase At1g56140 isoform X2 [Cucumis melo]	-	-	-	-	-	GO:0005515//protein binding	-	--
chr10	26223001	26224000	*	2e-06	4.45e-05	12.33	MELO3C034544.2	4.796	0.001	-12.2276	3.80158e-09	1.09452e-08	Upstream2kb	At1g56140	XP_016903317.1 PREDICTED: probable LRR receptor-like serine/threonine-protein kinase At1g56140 isoform X2 [Cucumis melo]	-	-	-	-	-	GO:0005515//protein binding	-	--
chr11	174001	175000	*	4.26e-05	0.000652	-11.85	MELO3C023204.2	15.313	101.484	2.72842	4.90454e-178	1.33206e-176	Upstream2kb	MYB330	XP_008460839.1 PREDICTED: myb-related protein 330-like [Cucumis melo]	-	-	-	-	GO:0005575//cellular_component;GO:0005622//intracellular anatomical structure;GO:0005634//nucleus;GO:0043226//organelle;GO:0043227//membrane-bounded organelle;GO:0043229//intracellular organelle;GO:0043231//intracellular membrane-bounded organelle	GO:0000981//DNA-binding transcription factor activity, RNA polymerase II-specific;GO:0001067//transcription regulatory region nucleic acid binding;GO:0003674//molecular_function;GO:0003676//nucleic acid binding;GO:0003677//DNA binding;GO:0003700//DNA-binding transcription factor activity;GO:0005488//binding;GO:0005524//ATP binding;GO:0016818//hydrolase activity, acting on acid anhydrides, in phos…	GO:0001101//response to acid chemical;GO:0006139//nucleobase-containing compound metabolic process;GO:0006338//chromatin remodeling;GO:0006351//transcription, DNA-templated;GO:0006355//regulation of transcription, DNA-templated;GO:0006357//regulation of transcription by RNA polymerase II;GO:0006725//cellular aromatic compound metabolic process;GO:0006807//nitrogen compound metabolic process;GO:00…	MYB
chr11	405001	406000	*	0.00801	0.0478	-10.44	MELO3C023231.2	0.266	9.135	5.10191	9.17496e-36	5.96861e-35	Upstream2kb	PUB26	XP_008460887.1 PREDICTED: U-box domain-containing protein 26-like [Cucumis melo]	-	-	-	-	-	GO:0003674//molecular_function;GO:0003824//catalytic activity;GO:0004842//ubiquitin-protein transferase activity;GO:0008270//zinc ion binding;GO:0016740//transferase activity;GO:0019787//ubiquitin-like protein transferase activity;GO:0061630//ubiquitin protein ligase activity;GO:0061659//ubiquitin-like protein ligase activity;GO:0140096//catalytic activity, acting on a protein	GO:0002376//immune system process;GO:0006464//cellular protein modification process;GO:0006807//nitrogen compound metabolic process;GO:0006950//response to stress;GO:0006952//defense response;GO:0006955//immune response;GO:0008150//biological_process;GO:0008152//metabolic process;GO:0009605//response to external stimulus;GO:0009607//response to biotic stimulus;GO:0009987//cellular process;GO:0010…	--
chr11	405001	406000	*	0.00801	0.0478	-10.44	MELO3C023231.2	0.266	9.135	5.10191	9.17496e-36	5.96861e-35	Upstream2kb	PUB26	XP_008460887.1 PREDICTED: U-box domain-containing protein 26-like [Cucumis melo]	-	-	-	-	-	GO:0003674//molecular_function;GO:0003824//catalytic activity;GO:0004842//ubiquitin-protein transferase activity;GO:0008270//zinc ion binding;GO:0016740//transferase activity;GO:0019787//ubiquitin-like protein transferase activity;GO:0061630//ubiquitin protein ligase activity;GO:0061659//ubiquitin-like protein ligase activity;GO:0140096//catalytic activity, acting on a protein	GO:0002376//immune system process;GO:0006464//cellular protein modification process;GO:0006807//nitrogen compound metabolic process;GO:0006950//response to stress;GO:0006952//defense response;GO:0006955//immune response;GO:0008150//biological_process;GO:0008152//metabolic process;GO:0009605//response to external stimulus;GO:0009607//response to biotic stimulus;GO:0009987//cellular process;GO:0010…	--
chr11	421001	422000	*	6.4e-13	5.63e-11	-14.88	MELO3C023234.2	0.869	4.875	2.48797	1.03914e-16	4.16233e-16	Upstream2kb	GSVIVT00026920001	XP_008460889.1 PREDICTED: probable polygalacturonase [Cucumis melo]	-	-	-	-	GO:0005575//cellular_component;GO:0016020//membrane;GO:0016021//integral component of membrane;GO:0031224//intrinsic component of membrane	GO:0003674//molecular_function;GO:0003824//catalytic activity;GO:0004553//hydrolase activity, hydrolyzing O-glycosyl compounds;GO:0004650//polygalacturonase activity;GO:0016787//hydrolase activity;GO:0016798//hydrolase activity, acting on glycosyl bonds	GO:0005975//carbohydrate metabolic process;GO:0008150//biological_process;GO:0008152//metabolic process;GO:0044238//primary metabolic process;GO:0071704//organic substance metabolic process	--
chr11	485001	486000	*	3.38e-13	3.13e-11	-13.05	MELO3C023241.2	0.042	0.253	2.59068	0.000860688	0.00167104	Upstream2kb	CALS5	XP_016902607.1 PREDICTED: callose synthase 5-like [Cucumis melo]	-	-	-	-	GO:0000148//1,3-beta-D-glucan synthase complex;GO:0016020//membrane	GO:0003843//1,3-beta-D-glucan synthase activity	GO:0006075//(1->3)-beta-D-glucan biosynthetic process	--
chr11	553001	554000	*	0.000327	0.00367	-12.81	MELO3C023254.2	2.737	6.594	1.26856	2.38004e-11	7.70558e-11	Upstream2kb	PME51	XP_008460902.1 PREDICTED: LOW QUALITY PROTEIN: probable pectinesterase/pectinesterase inhibitor 51 [Cucumis melo]	-	-	-	-	-	GO:0004857//enzyme inhibitor activity;GO:0030599//pectinesterase activity	GO:0042545//cell wall modification	--
chr11	553001	554000	*	0.000327	0.00367	-12.81	MELO3C023254.2	2.737	6.594	1.26856	2.38004e-11	7.70558e-11	Upstream2kb	PME51	XP_008460902.1 PREDICTED: LOW QUALITY PROTEIN: probable pectinesterase/pectinesterase inhibitor 51 [Cucumis melo]	-	-	-	-	-	GO:0004857//enzyme inhibitor activity;GO:0030599//pectinesterase activity	GO:0042545//cell wall modification	--
chr11	750001	751000	*	4.82e-05	0.000725	-13.24	MELO3C023275.2	6.657	24.089	1.85543	5.75716e-77	7.03194e-76	Upstream2kb	TPS10	XP_008460926.1 PREDICTED: terpene synthase 10-like isoform X1 [Cucumis melo]	-	-	-	-	-	GO:0000287//magnesium ion binding;GO:0010333//terpene synthase activity;GO:0016829//lyase activity	-	--
chr11	1163001	1164000	*	2.69e-17	4.69e-15	23.83	MELO3C023304.2	22.359	1074.37	5.5865	0	0	Upstream2kb	PCBER	XP_008460945.1 PREDICTED: isoflavone reductase-like protein [Cucumis melo]	-	-	-	-	-	GO:0003824//catalytic activity;GO:0003854//3-beta-hydroxy-delta5-steroid dehydrogenase activity;GO:0003942//N-acetyl-gamma-glutamyl-phosphate reductase activity;GO:0003978//UDP-glucose 4-epimerase activity;GO:0008460//dTDP-glucose 4,6-dehydratase activity;GO:0016491//oxidoreductase activity;GO:0016616//oxidoreductase activity, acting on the CH-OH group of donors, NAD or NADP as acceptor;GO:001662…	GO:0005975//carbohydrate metabolic process;GO:0006012//galactose metabolic process;GO:0006592//ornithine biosynthetic process;GO:0006694//steroid biosynthetic process;GO:0009243//O antigen biosynthetic process;GO:0019305//dTDP-rhamnose biosynthetic process	--
chr11	1163001	1164000	*	2.69e-17	4.69e-15	23.83	MELO3C023304.2	22.359	1074.37	5.5865	0	0	Upstream2kb	PCBER	XP_008460945.1 PREDICTED: isoflavone reductase-like protein [Cucumis melo]	-	-	-	-	-	GO:0003824//catalytic activity;GO:0003854//3-beta-hydroxy-delta5-steroid dehydrogenase activity;GO:0003942//N-acetyl-gamma-glutamyl-phosphate reductase activity;GO:0003978//UDP-glucose 4-epimerase activity;GO:0008460//dTDP-glucose 4,6-dehydratase activity;GO:0016491//oxidoreductase activity;GO:0016616//oxidoreductase activity, acting on the CH-OH group of donors, NAD or NADP as acceptor;GO:001662…	GO:0005975//carbohydrate metabolic process;GO:0006012//galactose metabolic process;GO:0006592//ornithine biosynthetic process;GO:0006694//steroid biosynthetic process;GO:0009243//O antigen biosynthetic process;GO:0019305//dTDP-rhamnose biosynthetic process	--
chr11	1381001	1382000	*	1.53e-08	5.82e-07	10.86	MELO3C023319.2	258.743	67.212	-1.94473	0	0	Upstream2kb	ATJ10	XP_008460969.1 PREDICTED: chaperone protein dnaJ 10-like [Cucumis melo]	-	-	-	-	-	GO:0003677//DNA binding;GO:0005515//protein binding	GO:0006457//protein folding;GO:0009408//response to heat	--
chr11	1784001	1785000	*	9.7e-14	9.82e-12	10.2	MELO3C023342.2	0.307	2.565	3.06265	3.6453e-20	1.62674e-19	Upstream2kb	KIN7D	XP_008461002.1 PREDICTED: kinesin-related protein 11-like [Cucumis melo]	-	-	-	-	-	GO:0005524//ATP binding;GO:0008017//microtubule binding	GO:0007018//microtubule-based movement;GO:0007059//chromosome segregation;GO:0030261//chromosome condensation	--
chr11	1854001	1855000	*	7.22e-05	0.00102	-15.59	MELO3C023350.2	467.394	221.89	-1.07479	5.24036e-262	2.27723e-260	Upstream2kb	GATA5	XP_008461014.1 PREDICTED: GATA transcription factor 5 [Cucumis melo]	-	-	-	-	GO:0005575//cellular_component;GO:0005622//intracellular anatomical structure;GO:0005634//nucleus;GO:0005667//transcription regulator complex;GO:0005730//nucleolus;GO:0031974//membrane-enclosed lumen;GO:0031981//nuclear lumen;GO:0032991//protein-containing complex;GO:0043226//organelle;GO:0043227//membrane-bounded organelle;GO:0043228//non-membrane-bounded organelle;GO:0043229//intracellular orga…	GO:0000976//transcription cis-regulatory region binding;GO:0000977//RNA polymerase II transcription regulatory region sequence-specific DNA binding;GO:0000981//DNA-binding transcription factor activity, RNA polymerase II-specific;GO:0001067//transcription regulatory region nucleic acid binding;GO:0001228//DNA-binding transcription activator activity, RNA polymerase II-specific;GO:0003674//molecul…	GO:0006139//nucleobase-containing compound metabolic process;GO:0006351//transcription, DNA-templated;GO:0006355//regulation of transcription, DNA-templated;GO:0006357//regulation of transcription by RNA polymerase II;GO:0006366//transcription by RNA polymerase II;GO:0006725//cellular aromatic compound metabolic process;GO:0006807//nitrogen compound metabolic process;GO:0007623//circadian rhythm;…	GATA
chr11	2201001	2202000	*	4.84e-19	1.06e-16	-29.05	MELO3C020986.2	4.811	1.645	-1.54825	0.000208018	0.000428639	Upstream2kb	MED32	TYK13665.1 mediator of RNA polymerase II transcription subunit 32 [Cucumis melo var. makuwa] [Cucumis melo]	-	-	-	-	GO:0016592//mediator complex	GO:0003677//DNA binding	GO:0006355//regulation of transcription, DNA-templated	--
chr11	2201001	2202000	*	4.84e-19	1.06e-16	-29.05	MELO3C020986.2	4.811	1.645	-1.54825	0.000208018	0.000428639	Upstream2kb	MED32	TYK13665.1 mediator of RNA polymerase II transcription subunit 32 [Cucumis melo var. makuwa] [Cucumis melo]	-	-	-	-	GO:0016592//mediator complex	GO:0003677//DNA binding	GO:0006355//regulation of transcription, DNA-templated	--
chr11	2249001	2250000	*	0.00933	0.0537	-10.34	MELO3C020982.2	10.716	3.923	-1.44974	1.24345e-08	3.47763e-08	Upstream2kb	--	XP_004148852.1 uncharacterized protein LOC101213460 [Cucumis sativus]	-	-	-	-	-	-	-	--
chr11	2250001	2251000	*	0.00925	0.0533	-18.04	MELO3C020982.2	10.716	3.923	-1.44974	1.24345e-08	3.47763e-08	Upstream2kb	--	XP_004148852.1 uncharacterized protein LOC101213460 [Cucumis sativus]	-	-	-	-	-	-	-	--
chr11	2361001	2362000	*	8.61e-30	6.37e-27	-35	MELO3C020972.2	44.922	97.473	1.11758	3.14e-92	4.45916e-91	Upstream2kb	RPN5A	XP_008457919.1 PREDICTED: 26S proteasome non-ATPase regulatory subunit 12 homolog A [Cucumis melo]	Genetic Information Processing	Folding, sorting and degradation	ko03050//Proteasome	K03035	GO:0000502//proteasome complex;GO:0005575//cellular_component;GO:0005576//extracellular region;GO:0005622//intracellular anatomical structure;GO:0005634//nucleus;GO:0005654//nucleoplasm;GO:0005737//cytoplasm;GO:0005829//cytosol;GO:0005838//proteasome regulatory particle;GO:0008021//synaptic vesicle;GO:0008180//COP9 signalosome;GO:0008541//proteasome regulatory particle, lid subcomplex;GO:0012505/…	GO:0003674//molecular_function;GO:0005488//binding;GO:0005515//protein binding	GO:0000338//protein deneddylation;GO:0001775//cell activation;GO:0002252//immune effector process;GO:0002263//cell activation involved in immune response;GO:0002274//myeloid leukocyte activation;GO:0002275//myeloid cell activation involved in immune response;GO:0002283//neutrophil activation involved in immune response;GO:0002366//leukocyte activation involved in immune response;GO:0002376//immun…	--
chr11	2372001	2373000	*	0.00011	0.00147	11.71	MELO3C020971.2	0.069	11.897	7.42979	9.47877e-50	7.94162e-49	Upstream2kb	ERF110	XP_008457918.1 PREDICTED: ethylene-responsive transcription factor ERF110-like [Cucumis melo]	-	-	-	-	GO:0005575//cellular_component;GO:0005622//intracellular anatomical structure;GO:0005634//nucleus;GO:0043226//organelle;GO:0043227//membrane-bounded organelle;GO:0043229//intracellular organelle;GO:0043231//intracellular membrane-bounded organelle	GO:0003674//molecular_function;GO:0003676//nucleic acid binding;GO:0003677//DNA binding;GO:0003700//DNA-binding transcription factor activity;GO:0005488//binding;GO:0097159//organic cyclic compound binding;GO:0140110//transcription regulator activity;GO:1901363//heterocyclic compound binding	GO:0000160//phosphorelay signal transduction system;GO:0001101//response to acid chemical;GO:0006139//nucleobase-containing compound metabolic process;GO:0006351//transcription, DNA-templated;GO:0006355//regulation of transcription, DNA-templated;GO:0006725//cellular aromatic compound metabolic process;GO:0006807//nitrogen compound metabolic process;GO:0006950//response to stress;GO:0006952//defe…	ERF
chr11	2455001	2456000	*	9.34e-06	0.000174	-18.11	MELO3C020966.2	1.624	7.714	2.24793	2.58786e-15	9.9013e-15	Upstream2kb	SAMC1	XP_008457910.1 PREDICTED: S-adenosylmethionine carrier 1, chloroplastic/mitochondrial isoform X1 [Cucumis melo]	-	-	-	-	GO:0005575//cellular_component;GO:0005622//intracellular anatomical structure;GO:0005737//cytoplasm;GO:0005739//mitochondrion;GO:0005740//mitochondrial envelope;GO:0005743//mitochondrial inner membrane;GO:0009507//chloroplast;GO:0009526//plastid envelope;GO:0009536//plastid;GO:0009941//chloroplast envelope;GO:0016020//membrane;GO:0016021//integral component of membrane;GO:0019866//organelle inner…	GO:0000095//S-adenosyl-L-methionine transmembrane transporter activity;GO:0003674//molecular_function;GO:0005215//transporter activity;GO:0022857//transmembrane transporter activity;GO:1901682//sulfur compound transmembrane transporter activity	GO:0006810//transport;GO:0006839//mitochondrial transport;GO:0006855//xenobiotic transmembrane transport;GO:0006996//organelle organization;GO:0008150//biological_process;GO:0009657//plastid organization;GO:0009658//chloroplast organization;GO:0009987//cellular process;GO:0015805//S-adenosyl-L-methionine transport;GO:0016043//cellular component organization;GO:0042221//response to chemical;GO:005…	--
chr11	2455001	2456000	*	9.34e-06	0.000174	-18.11	MELO3C020966.2	1.624	7.714	2.24793	2.58786e-15	9.9013e-15	Upstream2kb	SAMC1	XP_008457910.1 PREDICTED: S-adenosylmethionine carrier 1, chloroplastic/mitochondrial isoform X1 [Cucumis melo]	-	-	-	-	GO:0005575//cellular_component;GO:0005622//intracellular anatomical structure;GO:0005737//cytoplasm;GO:0005739//mitochondrion;GO:0005740//mitochondrial envelope;GO:0005743//mitochondrial inner membrane;GO:0009507//chloroplast;GO:0009526//plastid envelope;GO:0009536//plastid;GO:0009941//chloroplast envelope;GO:0016020//membrane;GO:0016021//integral component of membrane;GO:0019866//organelle inner…	GO:0000095//S-adenosyl-L-methionine transmembrane transporter activity;GO:0003674//molecular_function;GO:0005215//transporter activity;GO:0022857//transmembrane transporter activity;GO:1901682//sulfur compound transmembrane transporter activity	GO:0006810//transport;GO:0006839//mitochondrial transport;GO:0006855//xenobiotic transmembrane transport;GO:0006996//organelle organization;GO:0008150//biological_process;GO:0009657//plastid organization;GO:0009658//chloroplast organization;GO:0009987//cellular process;GO:0015805//S-adenosyl-L-methionine transport;GO:0016043//cellular component organization;GO:0042221//response to chemical;GO:005…	--
chr11	2466001	2467000	*	3.69e-10	1.96e-08	-16.79	MELO3C034581.2	0.001	0.413	8.69	0.00195752	0.00364496	Upstream2kb	--	XP_016902149.1 PREDICTED: violaxanthin de-epoxidase, chloroplastic-like [Cucumis melo]	-	-	-	-	GO:0010007//magnesium chelatase complex	GO:0005488//binding;GO:0016851//magnesium chelatase activity;GO:0046422//violaxanthin de-epoxidase activity	GO:0015995//chlorophyll biosynthetic process	--
chr11	2466001	2467000	*	3.69e-10	1.96e-08	-16.79	MELO3C034581.2	0.001	0.413	8.69	0.00195752	0.00364496	Upstream2kb	--	XP_016902149.1 PREDICTED: violaxanthin de-epoxidase, chloroplastic-like [Cucumis melo]	-	-	-	-	GO:0010007//magnesium chelatase complex	GO:0005488//binding;GO:0016851//magnesium chelatase activity;GO:0046422//violaxanthin de-epoxidase activity	GO:0015995//chlorophyll biosynthetic process	--
chr11	2594001	2595000	*	1.81e-05	0.000311	-20.98	MELO3C020951.2	3.429	8.095	1.23924	2.46363e-11	7.96696e-11	Upstream2kb	--	KAA0045888.1 protein spinster-like [Cucumis melo var. makuwa] [Cucumis melo]	-	-	-	-	GO:0005887//integral component of plasma membrane	GO:0022857//transmembrane transporter activity;GO:0042910//xenobiotic transmembrane transporter activity	GO:0006855//xenobiotic transmembrane transport;GO:0042908//xenobiotic transport;GO:0055085//transmembrane transport	--
chr11	3081001	3082000	*	9.23e-13	7.91e-11	20.85	MELO3C020900.2	3.157	1.355	-1.22026	0.000932538	0.00180106	Upstream2kb	CML24	XP_008457835.1 PREDICTED: probable calcium-binding protein CML32 [Cucumis melo]	Organismal Systems	Environmental adaptation	ko04626//Plant-pathogen interaction	K13448	-	GO:0003674//molecular_function;GO:0003677//DNA binding;GO:0004553//hydrolase activity, hydrolyzing O-glycosyl compounds;GO:0005488//binding;GO:0005509//calcium ion binding;GO:0005515//protein binding;GO:0009036//type II site-specific deoxyribonuclease activity;GO:0043167//ion binding;GO:0043169//cation binding;GO:0046872//metal ion binding	GO:0000272//polysaccharide catabolic process;GO:0009307//DNA restriction-modification system	--
chr11	3359001	3360000	*	1.47e-14	1.69e-12	-10.74	MELO3C020875.2	150.53	61.324	-1.29553	3.60193e-199	1.10748e-197	Upstream2kb	--	XP_008457790.1 PREDICTED: CLK4-associating serine/arginine rich protein isoform X1 [Cucumis melo]	-	-	-	-	GO:0000775//chromosome, centromeric region;GO:0005575//cellular_component;GO:0005622//intracellular anatomical structure;GO:0005634//nucleus;GO:0005654//nucleoplasm;GO:0031974//membrane-enclosed lumen;GO:0031981//nuclear lumen;GO:0043226//organelle;GO:0043227//membrane-bounded organelle;GO:0043229//intracellular organelle;GO:0043231//intracellular membrane-bounded organelle;GO:0043233//organelle …	GO:0003677//DNA binding;GO:0003682//chromatin binding	GO:0006139//nucleobase-containing compound metabolic process;GO:0006396//RNA processing;GO:0006397//mRNA processing;GO:0006725//cellular aromatic compound metabolic process;GO:0006807//nitrogen compound metabolic process;GO:0008150//biological_process;GO:0008152//metabolic process;GO:0008380//RNA splicing;GO:0009987//cellular process;GO:0010467//gene expression;GO:0016070//RNA metabolic process;G…	--
chr11	3359001	3360000	*	1.47e-14	1.69e-12	-10.74	MELO3C020875.2	150.53	61.324	-1.29553	3.60193e-199	1.10748e-197	Upstream2kb	--	XP_008457790.1 PREDICTED: CLK4-associating serine/arginine rich protein isoform X1 [Cucumis melo]	-	-	-	-	GO:0000775//chromosome, centromeric region;GO:0005575//cellular_component;GO:0005622//intracellular anatomical structure;GO:0005634//nucleus;GO:0005654//nucleoplasm;GO:0031974//membrane-enclosed lumen;GO:0031981//nuclear lumen;GO:0043226//organelle;GO:0043227//membrane-bounded organelle;GO:0043229//intracellular organelle;GO:0043231//intracellular membrane-bounded organelle;GO:0043233//organelle …	GO:0003677//DNA binding;GO:0003682//chromatin binding	GO:0006139//nucleobase-containing compound metabolic process;GO:0006396//RNA processing;GO:0006397//mRNA processing;GO:0006725//cellular aromatic compound metabolic process;GO:0006807//nitrogen compound metabolic process;GO:0008150//biological_process;GO:0008152//metabolic process;GO:0008380//RNA splicing;GO:0009987//cellular process;GO:0010467//gene expression;GO:0016070//RNA metabolic process;G…	--
chr11	3425001	3426000	*	0.00895	0.052	17.84	MELO3C020867.2	0.157	0.459	1.54773	0.00909852	0.0156236	Upstream2kb	FRL5	KAA0045783.1 FRIGIDA-like protein 5 isoform X1 [Cucumis melo var. makuwa] [Cucumis melo]	-	-	-	-	-	GO:0005524//ATP binding	GO:0006606//protein import into nucleus;GO:0007059//chromosome segregation;GO:0030261//chromosome condensation	--
chr11	3425001	3426000	*	0.00895	0.052	17.84	MELO3C020867.2	0.157	0.459	1.54773	0.00909852	0.0156236	Upstream2kb	FRL5	KAA0045783.1 FRIGIDA-like protein 5 isoform X1 [Cucumis melo var. makuwa] [Cucumis melo]	-	-	-	-	-	GO:0005524//ATP binding	GO:0006606//protein import into nucleus;GO:0007059//chromosome segregation;GO:0030261//chromosome condensation	--
chr11	3498001	3499000	*	1.29e-09	6.15e-08	-10.53	MELO3C020860.2	0.86	6.086	2.82309	1.09702e-58	1.04543e-57	Upstream2kb	Os01g0868300	XP_008457764.1 PREDICTED: DNA polymerase alpha catalytic subunit [Cucumis melo]	Genetic Information Processing	Replication and repair	ko03030//DNA replication	K02320	GO:0000228//nuclear chromosome;GO:0000428//DNA-directed RNA polymerase complex;GO:0005575//cellular_component;GO:0005622//intracellular anatomical structure;GO:0005634//nucleus;GO:0005657//replication fork;GO:0005658//alpha DNA polymerase:primase complex;GO:0005694//chromosome;GO:0030880//RNA polymerase complex;GO:0030894//replisome;GO:0031974//membrane-enclosed lumen;GO:0031981//nuclear lumen;GO…	GO:0000166//nucleotide binding;GO:0001882//nucleoside binding;GO:0003674//molecular_function;GO:0003676//nucleic acid binding;GO:0003677//DNA binding;GO:0003824//catalytic activity;GO:0003887//DNA-directed DNA polymerase activity;GO:0003896//DNA primase activity;GO:0003899//DNA-directed 5'-3' RNA polymerase activity;GO:0005488//binding;GO:0008270//zinc ion binding;GO:0016740//transferase activity…	GO:0000731//DNA synthesis involved in DNA repair;GO:0006139//nucleobase-containing compound metabolic process;GO:0006259//DNA metabolic process;GO:0006260//DNA replication;GO:0006261//DNA-dependent DNA replication;GO:0006269//DNA replication, synthesis of RNA primer;GO:0006270//DNA replication initiation;GO:0006271//DNA strand elongation involved in DNA replication;GO:0006272//leading strand elon…	--
chr11	3498001	3499000	*	1.29e-09	6.15e-08	-10.53	MELO3C020860.2	0.86	6.086	2.82309	1.09702e-58	1.04543e-57	Upstream2kb	Os01g0868300	XP_008457764.1 PREDICTED: DNA polymerase alpha catalytic subunit [Cucumis melo]	Genetic Information Processing	Replication and repair	ko03030//DNA replication	K02320	GO:0000228//nuclear chromosome;GO:0000428//DNA-directed RNA polymerase complex;GO:0005575//cellular_component;GO:0005622//intracellular anatomical structure;GO:0005634//nucleus;GO:0005657//replication fork;GO:0005658//alpha DNA polymerase:primase complex;GO:0005694//chromosome;GO:0030880//RNA polymerase complex;GO:0030894//replisome;GO:0031974//membrane-enclosed lumen;GO:0031981//nuclear lumen;GO…	GO:0000166//nucleotide binding;GO:0001882//nucleoside binding;GO:0003674//molecular_function;GO:0003676//nucleic acid binding;GO:0003677//DNA binding;GO:0003824//catalytic activity;GO:0003887//DNA-directed DNA polymerase activity;GO:0003896//DNA primase activity;GO:0003899//DNA-directed 5'-3' RNA polymerase activity;GO:0005488//binding;GO:0008270//zinc ion binding;GO:0016740//transferase activity…	GO:0000731//DNA synthesis involved in DNA repair;GO:0006139//nucleobase-containing compound metabolic process;GO:0006259//DNA metabolic process;GO:0006260//DNA replication;GO:0006261//DNA-dependent DNA replication;GO:0006269//DNA replication, synthesis of RNA primer;GO:0006270//DNA replication initiation;GO:0006271//DNA strand elongation involved in DNA replication;GO:0006272//leading strand elon…	--
chr11	3554001	3555000	*	4.55e-06	9.24e-05	-21.22	MELO3C020854.2	1.098	4.234	1.94714	1.72209e-21	8.01608e-21	Upstream2kb	CLF	XP_008457756.1 PREDICTED: histone-lysine N-methyltransferase CLF isoform X1 [Cucumis melo]	Metabolism;Metabolism	Global and overview maps;Amino acid metabolism	ko01100//Metabolic pathways;ko00310//Lysine degradation	K11430;K11430	GO:0005575//cellular_component;GO:0005622//intracellular anatomical structure;GO:0005634//nucleus;GO:0005654//nucleoplasm;GO:0005677//chromatin silencing complex;GO:0017053//transcription repressor complex;GO:0031519//PcG protein complex;GO:0031974//membrane-enclosed lumen;GO:0031981//nuclear lumen;GO:0032991//protein-containing complex;GO:0043226//organelle;GO:0043227//membrane-bounded organelle…	GO:0003674//molecular_function;GO:0003676//nucleic acid binding;GO:0003700//DNA-binding transcription factor activity;GO:0003723//RNA binding;GO:0003727//single-stranded RNA binding;GO:0003824//catalytic activity;GO:0005488//binding;GO:0005515//protein binding;GO:0008168//methyltransferase activity;GO:0008170//N-methyltransferase activity;GO:0008276//protein methyltransferase activity;GO:0008757/…	GO:0000003//reproduction;GO:0003006//developmental process involved in reproduction;GO:0006139//nucleobase-containing compound metabolic process;GO:0006325//chromatin organization;GO:0006349//regulation of gene expression by genetic imprinting;GO:0006351//transcription, DNA-templated;GO:0006355//regulation of transcription, DNA-templated;GO:0006464//cellular protein modification process;GO:000647…	--
chr11	3554001	3555000	*	4.55e-06	9.24e-05	-21.22	MELO3C020854.2	1.098	4.234	1.94714	1.72209e-21	8.01608e-21	Upstream2kb	CLF	XP_008457756.1 PREDICTED: histone-lysine N-methyltransferase CLF isoform X1 [Cucumis melo]	Metabolism;Metabolism	Global and overview maps;Amino acid metabolism	ko01100//Metabolic pathways;ko00310//Lysine degradation	K11430;K11430	GO:0005575//cellular_component;GO:0005622//intracellular anatomical structure;GO:0005634//nucleus;GO:0005654//nucleoplasm;GO:0005677//chromatin silencing complex;GO:0017053//transcription repressor complex;GO:0031519//PcG protein complex;GO:0031974//membrane-enclosed lumen;GO:0031981//nuclear lumen;GO:0032991//protein-containing complex;GO:0043226//organelle;GO:0043227//membrane-bounded organelle…	GO:0003674//molecular_function;GO:0003676//nucleic acid binding;GO:0003700//DNA-binding transcription factor activity;GO:0003723//RNA binding;GO:0003727//single-stranded RNA binding;GO:0003824//catalytic activity;GO:0005488//binding;GO:0005515//protein binding;GO:0008168//methyltransferase activity;GO:0008170//N-methyltransferase activity;GO:0008276//protein methyltransferase activity;GO:0008757/…	GO:0000003//reproduction;GO:0003006//developmental process involved in reproduction;GO:0006139//nucleobase-containing compound metabolic process;GO:0006325//chromatin organization;GO:0006349//regulation of gene expression by genetic imprinting;GO:0006351//transcription, DNA-templated;GO:0006355//regulation of transcription, DNA-templated;GO:0006464//cellular protein modification process;GO:000647…	--
chr11	3565001	3566000	*	2.43e-36	3.2e-33	19.18	MELO3C020851.2	0.123	0.991	3.01023	0.000732495	0.00143068	Upstream2kb	PAB	XP_008457752.1 PREDICTED: uncharacterized protein LOC103497369 [Cucumis melo]	-	-	-	-	-	-	-	--
chr11	3565001	3566000	*	2.43e-36	3.2e-33	19.18	MELO3C020851.2	0.123	0.991	3.01023	0.000732495	0.00143068	Upstream2kb	PAB	XP_008457752.1 PREDICTED: uncharacterized protein LOC103497369 [Cucumis melo]	-	-	-	-	-	-	-	--
chr11	3629001	3630000	*	1.36e-14	1.57e-12	-24.07	MELO3C020844.2	3.306	7.418	1.16594	2.05233e-07	5.32839e-07	Upstream2kb	EMB2001	XP_008457738.1 PREDICTED: GTP-binding protein At2g22870 [Cucumis melo]	-	-	-	-	GO:0005575//cellular_component;GO:0005622//intracellular anatomical structure;GO:0005737//cytoplasm	GO:0000166//nucleotide binding;GO:0001882//nucleoside binding;GO:0001883//purine nucleoside binding;GO:0003674//molecular_function;GO:0003746//translation elongation factor activity;GO:0003924//GTPase activity;GO:0005488//binding;GO:0005524//ATP binding;GO:0005525//GTP binding;GO:0017076//purine nucleotide binding;GO:0019001//guanyl nucleotide binding;GO:0019843//rRNA binding;GO:0032549//ribonucl…	GO:0001514//selenocysteine incorporation;GO:0006400//tRNA modification;GO:0006412//translation;GO:0006414//translational elongation;GO:0008150//biological_process;GO:0042254//ribosome biogenesis	--
chr11	3629001	3630000	*	1.36e-14	1.57e-12	-24.07	MELO3C020844.2	3.306	7.418	1.16594	2.05233e-07	5.32839e-07	Upstream2kb	EMB2001	XP_008457738.1 PREDICTED: GTP-binding protein At2g22870 [Cucumis melo]	-	-	-	-	GO:0005575//cellular_component;GO:0005622//intracellular anatomical structure;GO:0005737//cytoplasm	GO:0000166//nucleotide binding;GO:0001882//nucleoside binding;GO:0001883//purine nucleoside binding;GO:0003674//molecular_function;GO:0003746//translation elongation factor activity;GO:0003924//GTPase activity;GO:0005488//binding;GO:0005524//ATP binding;GO:0005525//GTP binding;GO:0017076//purine nucleotide binding;GO:0019001//guanyl nucleotide binding;GO:0019843//rRNA binding;GO:0032549//ribonucl…	GO:0001514//selenocysteine incorporation;GO:0006400//tRNA modification;GO:0006412//translation;GO:0006414//translational elongation;GO:0008150//biological_process;GO:0042254//ribosome biogenesis	--
chr11	3636001	3637000	*	0.0074	0.045	13.13	MELO3C020842.2	154.654	47.874	-1.69173	1.53523e-88	2.10382e-87	Upstream2kb	--	XP_008457737.2 PREDICTED: cysteine-rich and transmembrane domain-containing protein A-like [Cucumis melo]	-	-	-	-	GO:0005575//cellular_component;GO:0005886//plasma membrane;GO:0016020//membrane;GO:0016021//integral component of membrane;GO:0031224//intrinsic component of membrane;GO:0071944//cell periphery	-	GO:0000003//reproduction;GO:0003006//developmental process involved in reproduction;GO:0007049//cell cycle;GO:0007275//multicellular organism development;GO:0008150//biological_process;GO:0009553//embryo sac development;GO:0009554//megasporogenesis;GO:0009987//cellular process;GO:0019953//sexual reproduction;GO:0022402//cell cycle process;GO:0022414//reproductive process;GO:0032501//multicellular…	--
chr11	3636001	3637000	*	0.0074	0.045	13.13	MELO3C020842.2	154.654	47.874	-1.69173	1.53523e-88	2.10382e-87	Upstream2kb	--	XP_008457737.2 PREDICTED: cysteine-rich and transmembrane domain-containing protein A-like [Cucumis melo]	-	-	-	-	GO:0005575//cellular_component;GO:0005886//plasma membrane;GO:0016020//membrane;GO:0016021//integral component of membrane;GO:0031224//intrinsic component of membrane;GO:0071944//cell periphery	-	GO:0000003//reproduction;GO:0003006//developmental process involved in reproduction;GO:0007049//cell cycle;GO:0007275//multicellular organism development;GO:0008150//biological_process;GO:0009553//embryo sac development;GO:0009554//megasporogenesis;GO:0009987//cellular process;GO:0019953//sexual reproduction;GO:0022402//cell cycle process;GO:0022414//reproductive process;GO:0032501//multicellular…	--
chr11	3638001	3639000	*	1.21e-20	3.26e-18	-39.62	MELO3C020842.2	154.654	47.874	-1.69173	1.53523e-88	2.10382e-87	Upstream2kb	--	XP_008457737.2 PREDICTED: cysteine-rich and transmembrane domain-containing protein A-like [Cucumis melo]	-	-	-	-	GO:0005575//cellular_component;GO:0005886//plasma membrane;GO:0016020//membrane;GO:0016021//integral component of membrane;GO:0031224//intrinsic component of membrane;GO:0071944//cell periphery	-	GO:0000003//reproduction;GO:0003006//developmental process involved in reproduction;GO:0007049//cell cycle;GO:0007275//multicellular organism development;GO:0008150//biological_process;GO:0009553//embryo sac development;GO:0009554//megasporogenesis;GO:0009987//cellular process;GO:0019953//sexual reproduction;GO:0022402//cell cycle process;GO:0022414//reproductive process;GO:0032501//multicellular…	--
chr11	3638001	3639000	*	1.21e-20	3.26e-18	-39.62	MELO3C020842.2	154.654	47.874	-1.69173	1.53523e-88	2.10382e-87	Upstream2kb	--	XP_008457737.2 PREDICTED: cysteine-rich and transmembrane domain-containing protein A-like [Cucumis melo]	-	-	-	-	GO:0005575//cellular_component;GO:0005886//plasma membrane;GO:0016020//membrane;GO:0016021//integral component of membrane;GO:0031224//intrinsic component of membrane;GO:0071944//cell periphery	-	GO:0000003//reproduction;GO:0003006//developmental process involved in reproduction;GO:0007049//cell cycle;GO:0007275//multicellular organism development;GO:0008150//biological_process;GO:0009553//embryo sac development;GO:0009554//megasporogenesis;GO:0009987//cellular process;GO:0019953//sexual reproduction;GO:0022402//cell cycle process;GO:0022414//reproductive process;GO:0032501//multicellular…	--
chr11	3859001	3860000	*	3.84e-19	8.56e-17	-32.45	MELO3C020815.2	2.702	8.111	1.58585	2.51166e-15	9.62105e-15	Upstream2kb	Mcm10	XP_008457686.1 PREDICTED: protein MCM10 homolog isoform X1 [Cucumis melo]	-	-	-	-	GO:0000228//nuclear chromosome;GO:0000781//chromosome, telomeric region;GO:0000785//chromatin;GO:0005575//cellular_component;GO:0005622//intracellular anatomical structure;GO:0005634//nucleus;GO:0005657//replication fork;GO:0005694//chromosome;GO:0031298//replication fork protection complex;GO:0031974//membrane-enclosed lumen;GO:0031981//nuclear lumen;GO:0032991//protein-containing complex;GO:003…	GO:0003674//molecular_function;GO:0003676//nucleic acid binding;GO:0003677//DNA binding;GO:0003688//DNA replication origin binding;GO:0003690//double-stranded DNA binding;GO:0003697//single-stranded DNA binding;GO:0003824//catalytic activity;GO:0003896//DNA primase activity;GO:0003899//DNA-directed 5'-3' RNA polymerase activity;GO:0005488//binding;GO:0005515//protein binding;GO:0016740//transfera…	GO:0000724//double-strand break repair via homologous recombination;GO:0000725//recombinational repair;GO:0000727//double-strand break repair via break-induced replication;GO:0001932//regulation of protein phosphorylation;GO:0001934//positive regulation of protein phosphorylation;GO:0006139//nucleobase-containing compound metabolic process;GO:0006259//DNA metabolic process;GO:0006260//DNA replica…	--
chr11	3859001	3860000	*	3.84e-19	8.56e-17	-32.45	MELO3C020815.2	2.702	8.111	1.58585	2.51166e-15	9.62105e-15	Upstream2kb	Mcm10	XP_008457686.1 PREDICTED: protein MCM10 homolog isoform X1 [Cucumis melo]	-	-	-	-	GO:0000228//nuclear chromosome;GO:0000781//chromosome, telomeric region;GO:0000785//chromatin;GO:0005575//cellular_component;GO:0005622//intracellular anatomical structure;GO:0005634//nucleus;GO:0005657//replication fork;GO:0005694//chromosome;GO:0031298//replication fork protection complex;GO:0031974//membrane-enclosed lumen;GO:0031981//nuclear lumen;GO:0032991//protein-containing complex;GO:003…	GO:0003674//molecular_function;GO:0003676//nucleic acid binding;GO:0003677//DNA binding;GO:0003688//DNA replication origin binding;GO:0003690//double-stranded DNA binding;GO:0003697//single-stranded DNA binding;GO:0003824//catalytic activity;GO:0003896//DNA primase activity;GO:0003899//DNA-directed 5'-3' RNA polymerase activity;GO:0005488//binding;GO:0005515//protein binding;GO:0016740//transfera…	GO:0000724//double-strand break repair via homologous recombination;GO:0000725//recombinational repair;GO:0000727//double-strand break repair via break-induced replication;GO:0001932//regulation of protein phosphorylation;GO:0001934//positive regulation of protein phosphorylation;GO:0006139//nucleobase-containing compound metabolic process;GO:0006259//DNA metabolic process;GO:0006260//DNA replica…	--
chr11	3860001	3861000	*	3.72e-08	1.29e-06	-11.2	MELO3C020815.2	2.702	8.111	1.58585	2.51166e-15	9.62105e-15	Upstream2kb	Mcm10	XP_008457686.1 PREDICTED: protein MCM10 homolog isoform X1 [Cucumis melo]	-	-	-	-	GO:0000228//nuclear chromosome;GO:0000781//chromosome, telomeric region;GO:0000785//chromatin;GO:0005575//cellular_component;GO:0005622//intracellular anatomical structure;GO:0005634//nucleus;GO:0005657//replication fork;GO:0005694//chromosome;GO:0031298//replication fork protection complex;GO:0031974//membrane-enclosed lumen;GO:0031981//nuclear lumen;GO:0032991//protein-containing complex;GO:003…	GO:0003674//molecular_function;GO:0003676//nucleic acid binding;GO:0003677//DNA binding;GO:0003688//DNA replication origin binding;GO:0003690//double-stranded DNA binding;GO:0003697//single-stranded DNA binding;GO:0003824//catalytic activity;GO:0003896//DNA primase activity;GO:0003899//DNA-directed 5'-3' RNA polymerase activity;GO:0005488//binding;GO:0005515//protein binding;GO:0016740//transfera…	GO:0000724//double-strand break repair via homologous recombination;GO:0000725//recombinational repair;GO:0000727//double-strand break repair via break-induced replication;GO:0001932//regulation of protein phosphorylation;GO:0001934//positive regulation of protein phosphorylation;GO:0006139//nucleobase-containing compound metabolic process;GO:0006259//DNA metabolic process;GO:0006260//DNA replica…	--
chr11	3860001	3861000	*	3.72e-08	1.29e-06	-11.2	MELO3C020815.2	2.702	8.111	1.58585	2.51166e-15	9.62105e-15	Upstream2kb	Mcm10	XP_008457686.1 PREDICTED: protein MCM10 homolog isoform X1 [Cucumis melo]	-	-	-	-	GO:0000228//nuclear chromosome;GO:0000781//chromosome, telomeric region;GO:0000785//chromatin;GO:0005575//cellular_component;GO:0005622//intracellular anatomical structure;GO:0005634//nucleus;GO:0005657//replication fork;GO:0005694//chromosome;GO:0031298//replication fork protection complex;GO:0031974//membrane-enclosed lumen;GO:0031981//nuclear lumen;GO:0032991//protein-containing complex;GO:003…	GO:0003674//molecular_function;GO:0003676//nucleic acid binding;GO:0003677//DNA binding;GO:0003688//DNA replication origin binding;GO:0003690//double-stranded DNA binding;GO:0003697//single-stranded DNA binding;GO:0003824//catalytic activity;GO:0003896//DNA primase activity;GO:0003899//DNA-directed 5'-3' RNA polymerase activity;GO:0005488//binding;GO:0005515//protein binding;GO:0016740//transfera…	GO:0000724//double-strand break repair via homologous recombination;GO:0000725//recombinational repair;GO:0000727//double-strand break repair via break-induced replication;GO:0001932//regulation of protein phosphorylation;GO:0001934//positive regulation of protein phosphorylation;GO:0006139//nucleobase-containing compound metabolic process;GO:0006259//DNA metabolic process;GO:0006260//DNA replica…	--
chr11	3994001	3995000	*	0.005	0.0333	-10.76	MELO3C020805.2	1.073	4.356	2.02135	5.17718e-12	1.72823e-11	Upstream2kb	NFD4	XP_008457674.1 PREDICTED: protein NUCLEAR FUSION DEFECTIVE 4 [Cucumis melo]	-	-	-	-	GO:0005887//integral component of plasma membrane	GO:0022857//transmembrane transporter activity	GO:0055085//transmembrane transport	--
chr11	4086001	4087000	*	9.51e-06	0.000177	-17.35	MELO3C020794.2	0.607	1.226	1.01419	0.0242716	0.0393786	Upstream2kb	At4g34880	XP_008457659.1 PREDICTED: putative amidase C869.01 isoform X1 [Cucumis melo]	Metabolism;Metabolism;Metabolism;Metabolism	Global and overview maps;Amino acid metabolism;Amino acid metabolism;Amino acid metabolism	ko01100//Metabolic pathways;ko00380//Tryptophan metabolism;ko00330//Arginine and proline metabolism;ko00360//Phenylalanine metabolism	K01426;K01426;K01426;K01426	GO:0030956//glutamyl-tRNA(Gln) amidotransferase complex	GO:0003674//molecular_function;GO:0003824//catalytic activity;GO:0004039//allophanate hydrolase activity;GO:0004040//amidase activity;GO:0016787//hydrolase activity;GO:0016810//hydrolase activity, acting on carbon-nitrogen (but not peptide) bonds;GO:0016811//hydrolase activity, acting on carbon-nitrogen (but not peptide) bonds, in linear amides;GO:0050567//glutaminyl-tRNA synthase (glutamine-hydr…	GO:0006424//glutamyl-tRNA aminoacylation;GO:0019627//urea metabolic process	--
chr11	4086001	4087000	*	9.51e-06	0.000177	-17.35	MELO3C020794.2	0.607	1.226	1.01419	0.0242716	0.0393786	Upstream2kb	At4g34880	XP_008457659.1 PREDICTED: putative amidase C869.01 isoform X1 [Cucumis melo]	Metabolism;Metabolism;Metabolism;Metabolism	Global and overview maps;Amino acid metabolism;Amino acid metabolism;Amino acid metabolism	ko01100//Metabolic pathways;ko00380//Tryptophan metabolism;ko00330//Arginine and proline metabolism;ko00360//Phenylalanine metabolism	K01426;K01426;K01426;K01426	GO:0030956//glutamyl-tRNA(Gln) amidotransferase complex	GO:0003674//molecular_function;GO:0003824//catalytic activity;GO:0004039//allophanate hydrolase activity;GO:0004040//amidase activity;GO:0016787//hydrolase activity;GO:0016810//hydrolase activity, acting on carbon-nitrogen (but not peptide) bonds;GO:0016811//hydrolase activity, acting on carbon-nitrogen (but not peptide) bonds, in linear amides;GO:0050567//glutaminyl-tRNA synthase (glutamine-hydr…	GO:0006424//glutamyl-tRNA aminoacylation;GO:0019627//urea metabolic process	--
chr11	4086001	4087000	*	9.51e-06	0.000177	-17.35	MELO3C020794.2	0.607	1.226	1.01419	0.0242716	0.0393786	Upstream2kb	At4g34880	XP_008457659.1 PREDICTED: putative amidase C869.01 isoform X1 [Cucumis melo]	Metabolism;Metabolism;Metabolism;Metabolism	Global and overview maps;Amino acid metabolism;Amino acid metabolism;Amino acid metabolism	ko01100//Metabolic pathways;ko00380//Tryptophan metabolism;ko00330//Arginine and proline metabolism;ko00360//Phenylalanine metabolism	K01426;K01426;K01426;K01426	GO:0030956//glutamyl-tRNA(Gln) amidotransferase complex	GO:0003674//molecular_function;GO:0003824//catalytic activity;GO:0004039//allophanate hydrolase activity;GO:0004040//amidase activity;GO:0016787//hydrolase activity;GO:0016810//hydrolase activity, acting on carbon-nitrogen (but not peptide) bonds;GO:0016811//hydrolase activity, acting on carbon-nitrogen (but not peptide) bonds, in linear amides;GO:0050567//glutaminyl-tRNA synthase (glutamine-hydr…	GO:0006424//glutamyl-tRNA aminoacylation;GO:0019627//urea metabolic process	--
chr11	4086001	4087000	*	9.51e-06	0.000177	-17.35	MELO3C020794.2	0.607	1.226	1.01419	0.0242716	0.0393786	Upstream2kb	At4g34880	XP_008457659.1 PREDICTED: putative amidase C869.01 isoform X1 [Cucumis melo]	Metabolism;Metabolism;Metabolism;Metabolism	Global and overview maps;Amino acid metabolism;Amino acid metabolism;Amino acid metabolism	ko01100//Metabolic pathways;ko00380//Tryptophan metabolism;ko00330//Arginine and proline metabolism;ko00360//Phenylalanine metabolism	K01426;K01426;K01426;K01426	GO:0030956//glutamyl-tRNA(Gln) amidotransferase complex	GO:0003674//molecular_function;GO:0003824//catalytic activity;GO:0004039//allophanate hydrolase activity;GO:0004040//amidase activity;GO:0016787//hydrolase activity;GO:0016810//hydrolase activity, acting on carbon-nitrogen (but not peptide) bonds;GO:0016811//hydrolase activity, acting on carbon-nitrogen (but not peptide) bonds, in linear amides;GO:0050567//glutaminyl-tRNA synthase (glutamine-hydr…	GO:0006424//glutamyl-tRNA aminoacylation;GO:0019627//urea metabolic process	--
chr11	4086001	4087000	*	9.51e-06	0.000177	-17.35	MELO3C020794.2	0.607	1.226	1.01419	0.0242716	0.0393786	Upstream2kb	At4g34880	XP_008457659.1 PREDICTED: putative amidase C869.01 isoform X1 [Cucumis melo]	Metabolism;Metabolism;Metabolism;Metabolism	Global and overview maps;Amino acid metabolism;Amino acid metabolism;Amino acid metabolism	ko01100//Metabolic pathways;ko00380//Tryptophan metabolism;ko00330//Arginine and proline metabolism;ko00360//Phenylalanine metabolism	K01426;K01426;K01426;K01426	GO:0030956//glutamyl-tRNA(Gln) amidotransferase complex	GO:0003674//molecular_function;GO:0003824//catalytic activity;GO:0004039//allophanate hydrolase activity;GO:0004040//amidase activity;GO:0016787//hydrolase activity;GO:0016810//hydrolase activity, acting on carbon-nitrogen (but not peptide) bonds;GO:0016811//hydrolase activity, acting on carbon-nitrogen (but not peptide) bonds, in linear amides;GO:0050567//glutaminyl-tRNA synthase (glutamine-hydr…	GO:0006424//glutamyl-tRNA aminoacylation;GO:0019627//urea metabolic process	--
chr11	4091001	4092000	*	1.94e-05	0.00033	27.56	MELO3C020793.2	5.501	12.916	1.23139	1.76613e-15	6.79321e-15	Upstream2kb	At4g34880	XP_008457661.1 PREDICTED: putative amidase C869.01 [Cucumis melo]	Metabolism;Metabolism;Metabolism;Metabolism	Global and overview maps;Amino acid metabolism;Amino acid metabolism;Amino acid metabolism	ko01100//Metabolic pathways;ko00380//Tryptophan metabolism;ko00330//Arginine and proline metabolism;ko00360//Phenylalanine metabolism	K01426;K01426;K01426;K01426	GO:0030956//glutamyl-tRNA(Gln) amidotransferase complex	GO:0004039//allophanate hydrolase activity;GO:0008171//O-methyltransferase activity;GO:0016811//hydrolase activity, acting on carbon-nitrogen (but not peptide) bonds, in linear amides;GO:0050567//glutaminyl-tRNA synthase (glutamine-hydrolyzing) activity	GO:0006424//glutamyl-tRNA aminoacylation;GO:0019627//urea metabolic process	--
chr11	4091001	4092000	*	1.94e-05	0.00033	27.56	MELO3C020793.2	5.501	12.916	1.23139	1.76613e-15	6.79321e-15	Upstream2kb	At4g34880	XP_008457661.1 PREDICTED: putative amidase C869.01 [Cucumis melo]	Metabolism;Metabolism;Metabolism;Metabolism	Global and overview maps;Amino acid metabolism;Amino acid metabolism;Amino acid metabolism	ko01100//Metabolic pathways;ko00380//Tryptophan metabolism;ko00330//Arginine and proline metabolism;ko00360//Phenylalanine metabolism	K01426;K01426;K01426;K01426	GO:0030956//glutamyl-tRNA(Gln) amidotransferase complex	GO:0004039//allophanate hydrolase activity;GO:0008171//O-methyltransferase activity;GO:0016811//hydrolase activity, acting on carbon-nitrogen (but not peptide) bonds, in linear amides;GO:0050567//glutaminyl-tRNA synthase (glutamine-hydrolyzing) activity	GO:0006424//glutamyl-tRNA aminoacylation;GO:0019627//urea metabolic process	--
chr11	4091001	4092000	*	1.94e-05	0.00033	27.56	MELO3C020793.2	5.501	12.916	1.23139	1.76613e-15	6.79321e-15	Upstream2kb	At4g34880	XP_008457661.1 PREDICTED: putative amidase C869.01 [Cucumis melo]	Metabolism;Metabolism;Metabolism;Metabolism	Global and overview maps;Amino acid metabolism;Amino acid metabolism;Amino acid metabolism	ko01100//Metabolic pathways;ko00380//Tryptophan metabolism;ko00330//Arginine and proline metabolism;ko00360//Phenylalanine metabolism	K01426;K01426;K01426;K01426	GO:0030956//glutamyl-tRNA(Gln) amidotransferase complex	GO:0004039//allophanate hydrolase activity;GO:0008171//O-methyltransferase activity;GO:0016811//hydrolase activity, acting on carbon-nitrogen (but not peptide) bonds, in linear amides;GO:0050567//glutaminyl-tRNA synthase (glutamine-hydrolyzing) activity	GO:0006424//glutamyl-tRNA aminoacylation;GO:0019627//urea metabolic process	--
chr11	4340001	4341000	*	4.16e-05	0.000639	-14.97	MELO3C020756.2	2.406	0.568	-2.08267	0.00409952	0.00736414	Upstream2kb	SAUR24	XP_008457626.1 PREDICTED: auxin-responsive protein SAUR24-like [Cucumis melo]	Environmental Information Processing	Signal transduction	ko04075//Plant hormone signal transduction	K14488	-	-	GO:0009733//response to auxin	--
chr11	4341001	4342000	*	3.49e-05	0.00055	10.21	MELO3C020756.2	2.406	0.568	-2.08267	0.00409952	0.00736414	Upstream2kb	SAUR24	XP_008457626.1 PREDICTED: auxin-responsive protein SAUR24-like [Cucumis melo]	Environmental Information Processing	Signal transduction	ko04075//Plant hormone signal transduction	K14488	-	-	GO:0009733//response to auxin	--
chr11	4722001	4723000	*	0.000163	0.00205	-25.07	MELO3C021947.2	1.12	2.407	1.10374	0.000282449	0.000574865	Upstream2kb	EMB1025	XP_008459256.1 PREDICTED: pentatricopeptide repeat-containing protein At4g20090 [Cucumis melo]	-	-	-	-	GO:0005575//cellular_component;GO:0005622//intracellular anatomical structure;GO:0005737//cytoplasm;GO:0005739//mitochondrion;GO:0043226//organelle;GO:0043227//membrane-bounded organelle;GO:0043229//intracellular organelle;GO:0043231//intracellular membrane-bounded organelle	GO:0003674//molecular_function;GO:0003676//nucleic acid binding;GO:0003723//RNA binding;GO:0003824//catalytic activity;GO:0004518//nuclease activity;GO:0004519//endonuclease activity;GO:0005488//binding;GO:0016787//hydrolase activity;GO:0016788//hydrolase activity, acting on ester bonds;GO:0047689//aspartate racemase activity;GO:0097159//organic cyclic compound binding;GO:1901363//heterocyclic co…	GO:0000003//reproduction;GO:0003006//developmental process involved in reproduction;GO:0006139//nucleobase-containing compound metabolic process;GO:0006412//translation;GO:0006518//peptide metabolic process;GO:0006520//cellular amino acid metabolic process;GO:0006725//cellular aromatic compound metabolic process;GO:0006807//nitrogen compound metabolic process;GO:0007275//multicellular organism de…	--
chr11	4722001	4723000	*	0.000163	0.00205	-25.07	MELO3C021947.2	1.12	2.407	1.10374	0.000282449	0.000574865	Upstream2kb	EMB1025	XP_008459256.1 PREDICTED: pentatricopeptide repeat-containing protein At4g20090 [Cucumis melo]	-	-	-	-	GO:0005575//cellular_component;GO:0005622//intracellular anatomical structure;GO:0005737//cytoplasm;GO:0005739//mitochondrion;GO:0043226//organelle;GO:0043227//membrane-bounded organelle;GO:0043229//intracellular organelle;GO:0043231//intracellular membrane-bounded organelle	GO:0003674//molecular_function;GO:0003676//nucleic acid binding;GO:0003723//RNA binding;GO:0003824//catalytic activity;GO:0004518//nuclease activity;GO:0004519//endonuclease activity;GO:0005488//binding;GO:0016787//hydrolase activity;GO:0016788//hydrolase activity, acting on ester bonds;GO:0047689//aspartate racemase activity;GO:0097159//organic cyclic compound binding;GO:1901363//heterocyclic co…	GO:0000003//reproduction;GO:0003006//developmental process involved in reproduction;GO:0006139//nucleobase-containing compound metabolic process;GO:0006412//translation;GO:0006518//peptide metabolic process;GO:0006520//cellular amino acid metabolic process;GO:0006725//cellular aromatic compound metabolic process;GO:0006807//nitrogen compound metabolic process;GO:0007275//multicellular organism de…	--
chr11	4744001	4745000	*	4.62e-43	1.17e-39	-29.52	MELO3C021946.2	31.75	201.631	2.66689	0	0	Upstream2kb	OST48	XP_008459255.1 PREDICTED: dolichyl-diphosphooligosaccharide--protein glycosyltransferase 48 kDa subunit [Cucumis melo]	Metabolism;Genetic Information Processing;Metabolism;Metabolism	Global and overview maps;Folding, sorting and degradation;Glycan biosynthesis and metabolism;Glycan biosynthesis and metabolism	ko01100//Metabolic pathways;ko04141//Protein processing in endoplasmic reticulum;ko00510//N-Glycan biosynthesis;ko00513//Various types of N-glycan biosynthesis	K12670;K12670;K12670;K12670	GO:0005575//cellular_component;GO:0005618//cell wall;GO:0005622//intracellular anatomical structure;GO:0005634//nucleus;GO:0005730//nucleolus;GO:0005737//cytoplasm;GO:0005773//vacuole;GO:0005774//vacuolar membrane;GO:0005783//endoplasmic reticulum;GO:0005789//endoplasmic reticulum membrane;GO:0005794//Golgi apparatus;GO:0005911//cell-cell junction;GO:0008250//oligosaccharyltransferase complex;GO:…	GO:0003674//molecular_function;GO:0003824//catalytic activity;GO:0016740//transferase activity;GO:0016757//glycosyltransferase activity;GO:0016787//hydrolase activity	GO:0000902//cell morphogenesis;GO:0006464//cellular protein modification process;GO:0006486//protein glycosylation;GO:0006487//protein N-linked glycosylation;GO:0006807//nitrogen compound metabolic process;GO:0008150//biological_process;GO:0008152//metabolic process;GO:0009058//biosynthetic process;GO:0009059//macromolecule biosynthetic process;GO:0009100//glycoprotein metabolic process;GO:000910…	--
chr11	5114001	5115000	*	0.000319	0.00359	-16.64	MELO3C021922.2	0.411	2.46	2.58145	3.19553e-06	7.6645e-06	Upstream2kb	SABP2	XP_008459227.1 PREDICTED: salicylic acid-binding protein 2-like [Cucumis melo]	-	-	-	-	-	GO:0003674//molecular_function;GO:0003824//catalytic activity;GO:0008374//O-acyltransferase activity;GO:0016787//hydrolase activity;GO:0016788//hydrolase activity, acting on ester bonds;GO:0070205//2-succinyl-6-hydroxy-2,4-cyclohexadiene-1-carboxylate synthase activity	GO:0006629//lipid metabolic process;GO:0009102//biotin biosynthetic process;GO:0009234//menaquinone biosynthetic process;GO:0015979//photosynthesis	--
chr11	5115001	5116000	*	7.5e-11	4.59e-09	-31.96	MELO3C021922.2	0.411	2.46	2.58145	3.19553e-06	7.6645e-06	Upstream2kb	SABP2	XP_008459227.1 PREDICTED: salicylic acid-binding protein 2-like [Cucumis melo]	-	-	-	-	-	GO:0003674//molecular_function;GO:0003824//catalytic activity;GO:0008374//O-acyltransferase activity;GO:0016787//hydrolase activity;GO:0016788//hydrolase activity, acting on ester bonds;GO:0070205//2-succinyl-6-hydroxy-2,4-cyclohexadiene-1-carboxylate synthase activity	GO:0006629//lipid metabolic process;GO:0009102//biotin biosynthetic process;GO:0009234//menaquinone biosynthetic process;GO:0015979//photosynthesis	--
chr11	5194001	5195000	*	1.95e-05	0.000331	-13.63	MELO3C021919.2	9.094	70.942	2.96365	1.3673e-249	5.60536e-248	Upstream2kb	At2g19940	XP_008459222.1 PREDICTED: probable N-acetyl-gamma-glutamyl-phosphate reductase, chloroplastic [Cucumis melo]	Metabolism;Metabolism;Metabolism;Metabolism;Metabolism	Global and overview maps;Global and overview maps;Global and overview maps;Global and overview maps;Amino acid metabolism	ko01100//Metabolic pathways;ko01110//Biosynthesis of secondary metabolites;ko01230//Biosynthesis of amino acids;ko01210//2-Oxocarboxylic acid metabolism;ko00220//Arginine biosynthesis	K00145;K00145;K00145;K00145;K00145	GO:0005575//cellular_component;GO:0005622//intracellular anatomical structure;GO:0005634//nucleus;GO:0005730//nucleolus;GO:0005737//cytoplasm;GO:0009507//chloroplast;GO:0009532//plastid stroma;GO:0009536//plastid;GO:0009570//chloroplast stroma;GO:0016020//membrane;GO:0031974//membrane-enclosed lumen;GO:0031981//nuclear lumen;GO:0043226//organelle;GO:0043227//membrane-bounded organelle;GO:0043228/…	GO:0000166//nucleotide binding;GO:0003674//molecular_function;GO:0003824//catalytic activity;GO:0003942//N-acetyl-gamma-glutamyl-phosphate reductase activity;GO:0004073//aspartate-semialdehyde dehydrogenase activity;GO:0005488//binding;GO:0005507//copper ion binding;GO:0005515//protein binding;GO:0008839//4-hydroxy-tetrahydrodipicolinate reductase;GO:0016491//oxidoreductase activity;GO:0016620//o…	GO:0006082//organic acid metabolic process;GO:0006520//cellular amino acid metabolic process;GO:0006525//arginine metabolic process;GO:0006526//arginine biosynthetic process;GO:0006592//ornithine biosynthetic process;GO:0006807//nitrogen compound metabolic process;GO:0008150//biological_process;GO:0008152//metabolic process;GO:0008652//cellular amino acid biosynthetic process;GO:0009058//biosynth…	--
chr11	5206001	5207000	*	4.48e-15	5.56e-13	-17.08	MELO3C021918.2	0.001	2.242	11.1306	1.19181e-13	4.27866e-13	Upstream2kb	SRK2E	XP_008459221.1 PREDICTED: serine/threonine-protein kinase SRK2E-like [Cucumis melo]	Environmental Information Processing;Environmental Information Processing	Signal transduction;Signal transduction	ko04075//Plant hormone signal transduction;ko04016//MAPK signaling pathway - plant	K14498;K14498	GO:0005575//cellular_component;GO:0005622//intracellular anatomical structure;GO:0005634//nucleus;GO:0005737//cytoplasm;GO:0005829//cytosol;GO:0043226//organelle;GO:0043227//membrane-bounded organelle;GO:0043229//intracellular organelle;GO:0043231//intracellular membrane-bounded organelle	GO:0000166//nucleotide binding;GO:0003674//molecular_function;GO:0003824//catalytic activity;GO:0004672//protein kinase activity;GO:0004674//protein serine/threonine kinase activity;GO:0005488//binding;GO:0005515//protein binding;GO:0005524//ATP binding;GO:0009931//calcium-dependent protein serine/threonine kinase activity;GO:0010857//calcium-dependent protein kinase activity;GO:0016301//kinase a…	GO:0001101//response to acid chemical;GO:0005975//carbohydrate metabolic process;GO:0005984//disaccharide metabolic process;GO:0005985//sucrose metabolic process;GO:0006082//organic acid metabolic process;GO:0006464//cellular protein modification process;GO:0006468//protein phosphorylation;GO:0006629//lipid metabolic process;GO:0006631//fatty acid metabolic process;GO:0006633//fatty acid biosynth…	--
chr11	5612001	5613000	*	4.39e-09	1.87e-07	-16.53	MELO3C021901.2	2.226	28.914	3.69924	1.33823e-85	1.78507e-84	Upstream2kb	CXE12	XP_008459207.1 PREDICTED: probable carboxylesterase 12 [Cucumis melo]	-	-	-	-	-	GO:0016787//hydrolase activity	-	--
chr11	6552001	6553000	*	7.58e-14	7.82e-12	-19.77	MELO3C021855.2	100.305	45.668	-1.13514	6.29992e-71	7.20017e-70	Upstream2kb	--	XP_008459164.1 PREDICTED: uncharacterized protein LOC103498364 [Cucumis melo]	-	-	-	-	-	-	-	--
chr11	6853001	6854000	*	1.55e-07	4.64e-06	-12.61	MELO3C021840.2	9.78	28.71	1.55365	1.21587e-60	1.18823e-59	Upstream2kb	GRP23	XP_008459155.1 PREDICTED: pentatricopeptide repeat-containing protein At1g10270 [Cucumis melo]	-	-	-	-	GO:0005575//cellular_component;GO:0005622//intracellular anatomical structure;GO:0005634//nucleus;GO:0005737//cytoplasm;GO:0005739//mitochondrion;GO:0043226//organelle;GO:0043227//membrane-bounded organelle;GO:0043229//intracellular organelle;GO:0043231//intracellular membrane-bounded organelle	GO:0003674//molecular_function;GO:0003676//nucleic acid binding;GO:0003723//RNA binding;GO:0003824//catalytic activity;GO:0004518//nuclease activity;GO:0004519//endonuclease activity;GO:0005488//binding;GO:0005515//protein binding;GO:0016787//hydrolase activity;GO:0016788//hydrolase activity, acting on ester bonds;GO:0042802//identical protein binding;GO:0097159//organic cyclic compound binding;G…	GO:0000003//reproduction;GO:0003006//developmental process involved in reproduction;GO:0006139//nucleobase-containing compound metabolic process;GO:0006351//transcription, DNA-templated;GO:0006355//regulation of transcription, DNA-templated;GO:0006725//cellular aromatic compound metabolic process;GO:0006807//nitrogen compound metabolic process;GO:0006886//intracellular protein transport;GO:000727…	--
chr11	7060001	7061000	*	1.17e-08	4.53e-07	21.03	MELO3C021823.2	0.05	9.343	7.54581	1.51229e-161	3.6966e-160	Upstream2kb	PDR1	XP_008459146.1 PREDICTED: pleiotropic drug resistance protein 1-like [Cucumis melo]	-	-	-	-	GO:0005575//cellular_component;GO:0005737//cytoplasm;GO:0005887//integral component of plasma membrane;GO:0009379//Holliday junction helicase complex;GO:0009380//excinuclease repair complex;GO:0009898//cytoplasmic side of plasma membrane;GO:0016020//membrane;GO:0016021//integral component of membrane;GO:0043190//ATP-binding cassette (ABC) transporter complex;GO:0055051//ATP-binding cassette (ABC)…	GO:0000166//nucleotide binding;GO:0003674//molecular_function;GO:0003723//RNA binding;GO:0003724//RNA helicase activity;GO:0003924//GTPase activity;GO:0005260//intracellularly ATP-gated chloride channel activity;GO:0005319//lipid transporter activity;GO:0005524//ATP binding;GO:0005525//GTP binding;GO:0009378//four-way junction helicase activity;GO:0009381//excinuclease ABC activity;GO:0015220//ch…	GO:0000910//cytokinesis;GO:0002949//tRNA threonylcarbamoyladenosine modification;GO:0006281//DNA repair;GO:0006289//nucleotide-excision repair;GO:0006310//DNA recombination;GO:0006400//tRNA modification;GO:0006464//cellular protein modification process;GO:0006576//cellular biogenic amine metabolic process;GO:0006810//transport;GO:0006817//phosphate ion transport;GO:0006824//cobalt ion transport;G…	--
chr11	7205001	7206000	*	6.62e-05	0.000951	-10.13	MELO3C024718.2	4.617	1.858	-1.31321	0.00545034	0.00963405	Upstream2kb	--	TYK01636.1 uncharacterized protein E5676_scaffold38G00040 [Cucumis melo var. makuwa] [Cucumis melo]	-	-	-	-	-	-	-	--
chr11	7616001	7617000	*	5.94e-15	7.24e-13	-21.72	MELO3C024743.2	2.139	0.71	-1.59105	2.62205e-07	6.76263e-07	Upstream2kb	RGA3	XP_016902928.1 PREDICTED: disease resistance protein RGA2-like [Cucumis melo]	-	-	-	-	-	GO:0003964//RNA-directed DNA polymerase activity;GO:0005515//protein binding;GO:0043531//ADP binding	-	--
chr11	7777001	7778000	*	4.86e-17	8.14e-15	-10.36	MELO3C024750.2	231.419	113.25	-1.031	2.16046e-123	3.98564e-122	Upstream2kb	BPA1	XP_008462804.1 PREDICTED: binding partner of ACD11 1-like [Cucumis melo]	-	-	-	-	-	GO:0003676//nucleic acid binding	GO:0008380//RNA splicing	--
chr11	8081001	8082000	*	0.0205	0.0965	11.3	MELO3C034649.2	5.775	1.633	-1.8223	3.13028e-08	8.55643e-08	Upstream2kb	--	TYJ97599.1 Enzymatic polyprotein [Cucumis melo var. makuwa] [Cucumis melo]	-	-	-	-	-	-	-	--
chr11	9586001	9587000	*	7.36e-14	7.61e-12	-10.47	MELO3C019227.2	0.129	7.921	5.94024	5.5168e-35	3.54056e-34	Upstream2kb	UCC1	XP_008455830.1 PREDICTED: blue copper protein-like [Cucumis melo]	-	-	-	-	GO:0005575//cellular_component;GO:0005886//plasma membrane;GO:0016020//membrane;GO:0031224//intrinsic component of membrane;GO:0031225//anchored component of membrane;GO:0031226//intrinsic component of plasma membrane;GO:0046658//anchored component of plasma membrane;GO:0071944//cell periphery	GO:0003674//molecular_function;GO:0003824//catalytic activity;GO:0005488//binding;GO:0009055//electron transfer activity;GO:0016491//oxidoreductase activity;GO:0043167//ion binding;GO:0043169//cation binding;GO:0046872//metal ion binding	GO:0006091//generation of precursor metabolites and energy;GO:0008150//biological_process;GO:0008152//metabolic process;GO:0009987//cellular process;GO:0022900//electron transport chain;GO:0044237//cellular metabolic process	--
chr11	9586001	9587000	*	7.36e-14	7.61e-12	-10.47	MELO3C019227.2	0.129	7.921	5.94024	5.5168e-35	3.54056e-34	Upstream2kb	UCC1	XP_008455830.1 PREDICTED: blue copper protein-like [Cucumis melo]	-	-	-	-	GO:0005575//cellular_component;GO:0005886//plasma membrane;GO:0016020//membrane;GO:0031224//intrinsic component of membrane;GO:0031225//anchored component of membrane;GO:0031226//intrinsic component of plasma membrane;GO:0046658//anchored component of plasma membrane;GO:0071944//cell periphery	GO:0003674//molecular_function;GO:0003824//catalytic activity;GO:0005488//binding;GO:0009055//electron transfer activity;GO:0016491//oxidoreductase activity;GO:0043167//ion binding;GO:0043169//cation binding;GO:0046872//metal ion binding	GO:0006091//generation of precursor metabolites and energy;GO:0008150//biological_process;GO:0008152//metabolic process;GO:0009987//cellular process;GO:0022900//electron transport chain;GO:0044237//cellular metabolic process	--
chr11	10798001	10799000	*	7.25e-05	0.00103	10.52	MELO3C019281.2	1.705	4.011	1.23419	2.10607e-08	5.81616e-08	Upstream2kb	RAD16	XP_008455894.1 PREDICTED: DNA repair protein RAD16 [Cucumis melo]	-	-	-	-	GO:0000109//nucleotide-excision repair complex;GO:0000113//nucleotide-excision repair factor 4 complex;GO:0000151//ubiquitin ligase complex;GO:0005575//cellular_component;GO:0005622//intracellular anatomical structure;GO:0005634//nucleus;GO:0031461//cullin-RING ubiquitin ligase complex;GO:0031463//Cul3-RING ubiquitin ligase complex;GO:0032991//protein-containing complex;GO:0043226//organelle;GO:0…	GO:0000166//nucleotide binding;GO:0003674//molecular_function;GO:0003676//nucleic acid binding;GO:0003677//DNA binding;GO:0003678//DNA helicase activity;GO:0003824//catalytic activity;GO:0004386//helicase activity;GO:0004842//ubiquitin-protein transferase activity;GO:0005488//binding;GO:0005524//ATP binding;GO:0008094//ATP-dependent activity, acting on DNA;GO:0008270//zinc ion binding;GO:0016462/…	GO:0000715//nucleotide-excision repair, DNA damage recognition;GO:0000720//pyrimidine dimer repair by nucleotide-excision repair;GO:0006139//nucleobase-containing compound metabolic process;GO:0006259//DNA metabolic process;GO:0006281//DNA repair;GO:0006289//nucleotide-excision repair;GO:0006290//pyrimidine dimer repair;GO:0006464//cellular protein modification process;GO:0006725//cellular aromat…	--
chr11	11378001	11379000	*	9.8e-05	0.00133	-16.59	MELO3C019310.2	41.677	17.327	-1.26623	1.4265e-70	1.62087e-69	Upstream2kb	NPF6.4	XP_008455932.1 PREDICTED: protein NRT1/ PTR FAMILY 6.4 [Cucumis melo]	-	-	-	-	GO:0005575//cellular_component;GO:0005887//integral component of plasma membrane;GO:0016020//membrane;GO:0016021//integral component of membrane;GO:0031224//intrinsic component of membrane	GO:0003674//molecular_function;GO:0005215//transporter activity;GO:0008028//monocarboxylic acid transmembrane transporter activity;GO:0015291//secondary active transmembrane transporter activity;GO:0015293//symporter activity;GO:0015333//peptide:proton symporter activity;GO:0022804//active transmembrane transporter activity;GO:0022857//transmembrane transporter activity	GO:0006082//organic acid metabolic process;GO:0006807//nitrogen compound metabolic process;GO:0006810//transport;GO:0008150//biological_process;GO:0008152//metabolic process;GO:0009987//cellular process;GO:0015718//monocarboxylic acid transport;GO:0015833//peptide transport;GO:0042126//nitrate metabolic process;GO:0042128//nitrate assimilation;GO:0043436//oxoacid metabolic process;GO:0044237//cel…	--
chr11	11468001	11469000	*	4.11e-17	6.99e-15	-17.79	MELO3C019315.2	1.384	3.417	1.30389	0.000657485	0.00129049	Upstream2kb	RAC2	XP_008455937.1 PREDICTED: rac-like GTP-binding protein RAC2 [Cucumis melo]	Cellular Processes	Transport and catabolism	ko04145//Phagosome	K04392	GO:0005575//cellular_component;GO:0005622//intracellular anatomical structure;GO:0005737//cytoplasm;GO:0005886//plasma membrane;GO:0016020//membrane;GO:0071944//cell periphery	GO:0000166//nucleotide binding;GO:0001882//nucleoside binding;GO:0001883//purine nucleoside binding;GO:0003674//molecular_function;GO:0003824//catalytic activity;GO:0003924//GTPase activity;GO:0005488//binding;GO:0005525//GTP binding;GO:0016462//pyrophosphatase activity;GO:0016787//hydrolase activity;GO:0016817//hydrolase activity, acting on acid anhydrides;GO:0016818//hydrolase activity, acting …	GO:0007154//cell communication;GO:0007165//signal transduction;GO:0007264//small GTPase mediated signal transduction;GO:0008150//biological_process;GO:0009987//cellular process;GO:0023052//signaling;GO:0035556//intracellular signal transduction;GO:0050789//regulation of biological process;GO:0050794//regulation of cellular process;GO:0050896//response to stimulus;GO:0051716//cellular response to …	--
chr11	11489001	11490000	*	3.48e-06	7.28e-05	-34.56	MELO3C019318.2	0.001	1.594	10.6384	1.53628e-05	3.49691e-05	Upstream2kb	RABA1F	XP_008455938.1 PREDICTED: ras-related protein RABA1f [Cucumis melo]	Cellular Processes	Transport and catabolism	ko04144//Endocytosis	K07904	GO:0005737//cytoplasm	GO:0003677//DNA binding;GO:0003924//GTPase activity;GO:0004385//guanylate kinase activity;GO:0005524//ATP binding;GO:0005525//GTP binding;GO:0016887//ATP hydrolysis activity;GO:0017111//nucleoside-triphosphatase activity;GO:0043022//ribosome binding;GO:0051539//4 iron, 4 sulfur cluster binding	GO:0006400//tRNA modification;GO:0006412//translation;GO:0008150//biological_process;GO:0015949//nucleobase-containing small molecule interconversion;GO:0032508//DNA duplex unwinding;GO:0042254//ribosome biogenesis	--
chr11	12248001	12249000	*	1.1e-15	1.51e-13	-27.5	MELO3C034712.2	67.6	161.622	1.25753	1.09117e-70	1.2413e-69	Upstream2kb	NFD6	XP_016901881.1 PREDICTED: protein NUCLEAR FUSION DEFECTIVE 6, chloroplastic/mitochondrial-like isoform X3 [Cucumis melo]	-	-	-	-	-	-	-	--
chr11	14222001	14223000	*	0.0467	0.173	10.13	MELO3C025943.2	199.338	84.905	-1.2313	4.20684e-186	1.19224e-184	Upstream2kb	NOI4	XP_008464153.1 PREDICTED: RPM1-interacting protein 4 isoform X1 [Cucumis melo]	-	-	-	-	-	-	-	--
chr11	14222001	14223000	*	0.0467	0.173	10.13	MELO3C025943.2	199.338	84.905	-1.2313	4.20684e-186	1.19224e-184	Upstream2kb	NOI4	XP_008464153.1 PREDICTED: RPM1-interacting protein 4 isoform X1 [Cucumis melo]	-	-	-	-	-	-	-	--
chr11	15902001	15903000	*	0.00819	0.0486	-10.91	MELO3C013493.2	0.218	0.751	1.78448	0.00817489	0.0141269	Upstream2kb	PCMP-E77	XP_008448187.1 PREDICTED: pentatricopeptide repeat-containing protein At2g17210 [Cucumis melo]	-	-	-	-	GO:0005575//cellular_component;GO:0005622//intracellular anatomical structure;GO:0016020//membrane;GO:0043226//organelle;GO:0043227//membrane-bounded organelle;GO:0043229//intracellular organelle;GO:0043231//intracellular membrane-bounded organelle	GO:0003674//molecular_function;GO:0003676//nucleic acid binding;GO:0003723//RNA binding;GO:0003824//catalytic activity;GO:0004518//nuclease activity;GO:0004519//endonuclease activity;GO:0005488//binding;GO:0015297//antiporter activity;GO:0016787//hydrolase activity;GO:0016788//hydrolase activity, acting on ester bonds;GO:0042910//xenobiotic transmembrane transporter activity;GO:0097159//organic c…	GO:0006139//nucleobase-containing compound metabolic process;GO:0006725//cellular aromatic compound metabolic process;GO:0006807//nitrogen compound metabolic process;GO:0008150//biological_process;GO:0008152//metabolic process;GO:0009451//RNA modification;GO:0009987//cellular process;GO:0016070//RNA metabolic process;GO:0034641//cellular nitrogen compound metabolic process;GO:0043170//macromolecu…	--
chr11	18349001	18350000	*	4e-10	2.12e-08	-20.57	MELO3C034788.2	31.369	14.215	-1.14193	4.29256e-32	2.6101e-31	Upstream2kb	RING1A	KAA0062143.1 putative E3 ubiquitin-protein ligase RING1a isoform X3 [Cucumis melo var. makuwa] [Cucumis melo]	-	-	-	-	-	GO:0008270//zinc ion binding;GO:0046872//metal ion binding;GO:0061630//ubiquitin protein ligase activity	-	--
chr11	18349001	18350000	*	4e-10	2.12e-08	-20.57	MELO3C034788.2	31.369	14.215	-1.14193	4.29256e-32	2.6101e-31	Upstream2kb	RING1A	KAA0062143.1 putative E3 ubiquitin-protein ligase RING1a isoform X3 [Cucumis melo var. makuwa] [Cucumis melo]	-	-	-	-	-	GO:0008270//zinc ion binding;GO:0046872//metal ion binding;GO:0061630//ubiquitin protein ligase activity	-	--
chr11	18743001	18744000	*	1.26e-05	0.000226	14.02	MELO3C013600.2	0.752	3.479	2.20987	9.12791e-09	2.57274e-08	Upstream2kb	OMT2	XP_008448276.2 PREDICTED: (R,S)-reticuline 7-O-methyltransferase-like [Cucumis melo]	Metabolism;Metabolism;Metabolism	Global and overview maps;Global and overview maps;Amino acid metabolism	ko01100//Metabolic pathways;ko01110//Biosynthesis of secondary metabolites;ko00380//Tryptophan metabolism	K22588;K22588;K22588	-	GO:0008168//methyltransferase activity;GO:0008171//O-methyltransferase activity;GO:0046983//protein dimerization activity	GO:0006480//N-terminal protein amino acid methylation;GO:0016051//carbohydrate biosynthetic process	--
chr11	18930001	18931000	*	1.6e-15	2.13e-13	-23.25	MELO3C013605.2	0.792	3.042	1.94145	3.13028e-08	8.55643e-08	Upstream2kb	At2g20760	XP_008448281.1 PREDICTED: clathrin light chain 1 [Cucumis melo]	-	-	-	-	GO:0005575//cellular_component;GO:0005622//intracellular anatomical structure;GO:0005737//cytoplasm;GO:0005794//Golgi apparatus;GO:0005798//Golgi-associated vesicle;GO:0005829//cytosol;GO:0005886//plasma membrane;GO:0005905//clathrin-coated pit;GO:0012505//endomembrane system;GO:0012506//vesicle membrane;GO:0012510//trans-Golgi network transport vesicle membrane;GO:0016020//membrane;GO:0030117//m…	GO:0003674//molecular_function;GO:0005198//structural molecule activity;GO:0005488//binding;GO:0005515//protein binding;GO:0030276//clathrin binding;GO:0032050//clathrin heavy chain binding	GO:0006810//transport;GO:0006886//intracellular protein transport;GO:0006897//endocytosis;GO:0006898//receptor-mediated endocytosis;GO:0008104//protein localization;GO:0008150//biological_process;GO:0015031//protein transport;GO:0015833//peptide transport;GO:0016192//vesicle-mediated transport;GO:0033036//macromolecule localization;GO:0034613//cellular protein localization;GO:0042886//amide trans…	--
chr11	20433001	20434000	*	2.18e-14	2.44e-12	-17.7	MELO3C013679.2	447.151	217.158	-1.04202	1.16085e-134	2.36462e-133	Upstream2kb	ZAT11	XP_008448374.1 PREDICTED: zinc finger protein ZAT11 [Cucumis melo]	-	-	-	-	-	-	-	C2H2
chr11	20452001	20453000	*	7.18e-08	2.32e-06	-13.95	MELO3C013682.2	5.882	249.665	5.40754	0	0	Upstream2kb	MtrDRAFT_AC149210g1v1	XP_008448380.1 PREDICTED: histone H2A [Cucumis melo]	-	-	-	-	-	GO:0003677//DNA binding	-	--
chr11	20452001	20453000	*	7.18e-08	2.32e-06	-13.95	MELO3C013682.2	5.882	249.665	5.40754	0	0	Upstream2kb	MtrDRAFT_AC149210g1v1	XP_008448380.1 PREDICTED: histone H2A [Cucumis melo]	-	-	-	-	-	GO:0003677//DNA binding	-	--
chr11	20476001	20477000	*	2.24e-07	6.43e-06	-25.16	MELO3C013687.2	9.423	49.347	2.3887	1.6751e-26	8.94254e-26	Upstream2kb	At1g07660	KAG4994989.1 hypothetical protein JHK86_031816 [Glycine max]	-	-	-	-	GO:0071821//FANCM-MHF complex	GO:0003677//DNA binding	GO:0006352//DNA-templated transcription, initiation	--
chr11	20476001	20477000	*	2.24e-07	6.43e-06	-25.16	MELO3C013687.2	9.423	49.347	2.3887	1.6751e-26	8.94254e-26	Upstream2kb	At1g07660	KAG4994989.1 hypothetical protein JHK86_031816 [Glycine max]	-	-	-	-	GO:0071821//FANCM-MHF complex	GO:0003677//DNA binding	GO:0006352//DNA-templated transcription, initiation	--
chr11	20552001	20553000	*	0.00477	0.0322	-10.1	MELO3C034811.2	2.113	0.948	-1.15633	0.000322622	0.000653633	Upstream2kb	--	-	-	-	-	-	-	-	-	--
chr11	20552001	20553000	*	0.00477	0.0322	-10.1	MELO3C034811.2	2.113	0.948	-1.15633	0.000322622	0.000653633	Upstream2kb	--	-	-	-	-	-	-	-	-	--
chr11	20768001	20769000	*	1.26e-11	8.89e-10	21.64	MELO3C025924.2	1.061	0.22	-2.26985	0.0127622	0.021516	Upstream2kb	--	XP_008464139.1 PREDICTED: uncharacterized protein At3g17950-like [Cucumis melo]	-	-	-	-	GO:0005575//cellular_component	GO:0005524//ATP binding	GO:0008150//biological_process	--
chr11	20769001	20770000	*	0.00338	0.0246	-10.33	MELO3C025924.2	1.061	0.22	-2.26985	0.0127622	0.021516	Upstream2kb	--	XP_008464139.1 PREDICTED: uncharacterized protein At3g17950-like [Cucumis melo]	-	-	-	-	GO:0005575//cellular_component	GO:0005524//ATP binding	GO:0008150//biological_process	--
chr11	20769001	20770000	*	0.00338	0.0246	-10.33	MELO3C025924.2	1.061	0.22	-2.26985	0.0127622	0.021516	Upstream2kb	--	XP_008464139.1 PREDICTED: uncharacterized protein At3g17950-like [Cucumis melo]	-	-	-	-	GO:0005575//cellular_component	GO:0005524//ATP binding	GO:0008150//biological_process	--
chr11	20834001	20835000	*	0.000446	0.00474	-11.47	MELO3C025914.2	57.124	27.577	-1.05063	8.28959e-63	8.33862e-62	Upstream2kb	PBL9	KAA0061911.1 protein kinase APK1A [Cucumis melo var. makuwa] [Cucumis melo]	-	-	-	-	-	GO:0004672//protein kinase activity;GO:0005524//ATP binding	GO:0006468//protein phosphorylation	--
chr11	20834001	20835000	*	0.000446	0.00474	-11.47	MELO3C025914.2	57.124	27.577	-1.05063	8.28959e-63	8.33862e-62	Upstream2kb	PBL9	KAA0061911.1 protein kinase APK1A [Cucumis melo var. makuwa] [Cucumis melo]	-	-	-	-	-	GO:0004672//protein kinase activity;GO:0005524//ATP binding	GO:0006468//protein phosphorylation	--
chr11	20834001	20835000	*	0.000446	0.00474	-11.47	MELO3C025914.2	57.124	27.577	-1.05063	8.28959e-63	8.33862e-62	Upstream2kb	PBL9	KAA0061911.1 protein kinase APK1A [Cucumis melo var. makuwa] [Cucumis melo]	-	-	-	-	-	GO:0004672//protein kinase activity;GO:0005524//ATP binding	GO:0006468//protein phosphorylation	--
chr11	20924001	20925000	*	0.0111	0.0612	10.89	MELO3C025907.2	1.483	87.105	5.87617	0	0	Upstream2kb	EXPA4	XP_008464122.1 PREDICTED: expansin-A4 [Cucumis melo]	-	-	-	-	GO:0005575//cellular_component;GO:0005576//extracellular region;GO:0005618//cell wall;GO:0005622//intracellular anatomical structure;GO:0005737//cytoplasm;GO:0005829//cytosol;GO:0005911//cell-cell junction;GO:0009505//plant-type cell wall;GO:0009506//plasmodesma;GO:0016020//membrane;GO:0030054//cell junction;GO:0030312//external encapsulating structure;GO:0055044//symplast;GO:0071944//cell periph…	GO:0020037//heme binding	GO:0006949//syncytium formation;GO:0008150//biological_process;GO:0009653//anatomical structure morphogenesis;GO:0009664//plant-type cell wall organization;GO:0009987//cellular process;GO:0016043//cellular component organization;GO:0032502//developmental process;GO:0045229//external encapsulating structure organization;GO:0048646//anatomical structure formation involved in morphogenesis;GO:004885…	--
chr11	21225001	21226000	*	1.49e-14	1.72e-12	-29.82	MELO3C035097.2	0.221	0.832	1.91254	0.00939996	0.0161101	Upstream2kb	PCMP-H42	XP_008464088.1 PREDICTED: pentatricopeptide repeat-containing protein At1g11290, chloroplastic [Cucumis melo]	-	-	-	-	-	-	-	--
chr11	21295001	21296000	*	1.47e-06	3.41e-05	20.43	MELO3C025882.2	0.304	2.016	2.72935	2.16356e-09	6.30999e-09	Upstream2kb	BSK5	XP_008464075.1 PREDICTED: probable serine/threonine-protein kinase At5g41260 [Cucumis melo]	-	-	-	-	GO:0005575//cellular_component;GO:0005886//plasma membrane;GO:0005911//cell-cell junction;GO:0009506//plasmodesma;GO:0016020//membrane;GO:0030054//cell junction;GO:0055044//symplast;GO:0071944//cell periphery	GO:0000166//nucleotide binding;GO:0003674//molecular_function;GO:0003824//catalytic activity;GO:0004672//protein kinase activity;GO:0004674//protein serine/threonine kinase activity;GO:0004675//transmembrane receptor protein serine/threonine kinase activity;GO:0004888//transmembrane signaling receptor activity;GO:0005488//binding;GO:0005524//ATP binding;GO:0016301//kinase activity;GO:0016740//tra…	GO:0001101//response to acid chemical;GO:0006464//cellular protein modification process;GO:0006468//protein phosphorylation;GO:0006793//phosphorus metabolic process;GO:0006796//phosphate-containing compound metabolic process;GO:0006807//nitrogen compound metabolic process;GO:0006950//response to stress;GO:0006970//response to osmotic stress;GO:0007154//cell communication;GO:0007165//signal transd…	--
chr11	21464001	21465000	*	1.38e-05	0.000245	-14.34	MELO3C025862.2	0.815	3.416	2.06744	1.21976e-09	3.60525e-09	Upstream2kb	CDC6B	KAA0061843.1 cell division control protein 6-like protein B [Cucumis melo var. makuwa] [Cucumis melo]	-	-	-	-	GO:0000922//spindle pole;GO:0005575//cellular_component;GO:0005622//intracellular anatomical structure;GO:0005634//nucleus;GO:0005654//nucleoplasm;GO:0005737//cytoplasm;GO:0005819//spindle;GO:0005829//cytosol;GO:0005856//cytoskeleton;GO:0015630//microtubule cytoskeleton;GO:0031974//membrane-enclosed lumen;GO:0031981//nuclear lumen;GO:0043226//organelle;GO:0043227//membrane-bounded organelle;GO:00…	GO:0000166//nucleotide binding;GO:0003674//molecular_function;GO:0003678//DNA helicase activity;GO:0003682//chromatin binding;GO:0003924//GTPase activity;GO:0005047//signal recognition particle binding;GO:0005488//binding;GO:0005515//protein binding;GO:0005524//ATP binding;GO:0016887//ATP hydrolysis activity;GO:0017076//purine nucleotide binding;GO:0019899//enzyme binding;GO:0019900//kinase bindi…	GO:0000075//cell cycle checkpoint signaling;GO:0000076//DNA replication checkpoint signaling;GO:0000079//regulation of cyclin-dependent protein serine/threonine kinase activity;GO:0000082//G1/S transition of mitotic cell cycle;GO:0000083//regulation of transcription involved in G1/S transition of mitotic cell cycle;GO:0000278//mitotic cell cycle;GO:0000723//telomere maintenance;GO:0001932//regula…	--
chr11	21526001	21527000	*	1.16e-09	5.58e-08	-10.83	MELO3C025853.2	19.94	5.676	-1.81272	2.93988e-53	2.58263e-52	Upstream2kb	DDB2	KAA0061833.1 protein DAMAGED DNA-BINDING 2 [Cucumis melo var. makuwa] [Cucumis melo]	Genetic Information Processing;Genetic Information Processing	Folding, sorting and degradation;Replication and repair	ko04120//Ubiquitin mediated proteolysis;ko03420//Nucleotide excision repair	K10140;K10140	GO:0000151//ubiquitin ligase complex;GO:0005575//cellular_component;GO:0005622//intracellular anatomical structure;GO:0005634//nucleus;GO:0005654//nucleoplasm;GO:0030054//cell junction;GO:0031461//cullin-RING ubiquitin ligase complex;GO:0031465//Cul4B-RING E3 ubiquitin ligase complex;GO:0031974//membrane-enclosed lumen;GO:0031981//nuclear lumen;GO:0032991//protein-containing complex;GO:0043226//o…	GO:0003674//molecular_function;GO:0003676//nucleic acid binding;GO:0003677//DNA binding;GO:0003684//damaged DNA binding;GO:0003824//catalytic activity;GO:0004842//ubiquitin-protein transferase activity;GO:0005488//binding;GO:0005515//protein binding;GO:0016740//transferase activity;GO:0019787//ubiquitin-like protein transferase activity;GO:0043167//ion binding;GO:0043169//cation binding;GO:004487…	GO:0000209//protein polyubiquitination;GO:0000715//nucleotide-excision repair, DNA damage recognition;GO:0006139//nucleobase-containing compound metabolic process;GO:0006259//DNA metabolic process;GO:0006281//DNA repair;GO:0006289//nucleotide-excision repair;GO:0006290//pyrimidine dimer repair;GO:0006293//nucleotide-excision repair, preincision complex stabilization;GO:0006294//nucleotide-excisio…	--
chr11	22125001	22126000	*	0.0187	0.09	-10.04	MELO3C026835.2	73.978	31.889	-1.21404	9.19178e-97	1.36171e-95	Upstream2kb	At2g30100	XP_008465268.1 PREDICTED: pentatricopeptide repeat-containing protein At2g30100, chloroplastic [Cucumis melo]	-	-	-	-	-	GO:0005515//protein binding	GO:0042981//regulation of apoptotic process	--
chr11	22584001	22585000	*	0.00157	0.0133	12.79	MELO3C026879.2	0.932	2.458	1.39908	0.000506901	0.00100767	Upstream2kb	RF2b	XP_008465307.1 PREDICTED: transcription factor RF2b-like [Cucumis melo]	-	-	-	-	GO:0005575//cellular_component;GO:0005622//intracellular anatomical structure;GO:0005634//nucleus;GO:0005737//cytoplasm;GO:0005815//microtubule organizing center;GO:0043226//organelle;GO:0043227//membrane-bounded organelle;GO:0043229//intracellular organelle;GO:0043231//intracellular membrane-bounded organelle	GO:0003674//molecular_function;GO:0003676//nucleic acid binding;GO:0003677//DNA binding;GO:0003700//DNA-binding transcription factor activity;GO:0005488//binding;GO:0005524//ATP binding;GO:0097159//organic cyclic compound binding;GO:0140110//transcription regulator activity;GO:1901363//heterocyclic compound binding	GO:0006139//nucleobase-containing compound metabolic process;GO:0006260//DNA replication;GO:0006351//transcription, DNA-templated;GO:0006355//regulation of transcription, DNA-templated;GO:0006725//cellular aromatic compound metabolic process;GO:0006807//nitrogen compound metabolic process;GO:0007059//chromosome segregation;GO:0007094//mitotic spindle assembly checkpoint signaling;GO:0008150//biol…	bZIP
chr11	22890001	22891000	*	3.88e-10	2.06e-08	32.37	MELO3C019759.2	0.798	3.421	2.09996	4.72284e-10	1.43186e-09	Upstream2kb	--	XP_008456428.1 PREDICTED: uncharacterized protein LOC103496371 [Cucumis melo]	-	-	-	-	-	GO:0008168//methyltransferase activity;GO:0008171//O-methyltransferase activity	GO:0009102//biotin biosynthetic process	--
chr11	23183001	23184000	*	6.49e-08	2.13e-06	-25.9	MELO3C019739.2	4.032	24.973	2.6308	7.77966e-65	8.00691e-64	Upstream2kb	AUG2	XP_008456411.1 PREDICTED: AUGMIN subunit 2 [Cucumis melo]	-	-	-	-	GO:0005575//cellular_component;GO:0005622//intracellular anatomical structure;GO:0005856//cytoskeleton;GO:0005874//microtubule;GO:0015630//microtubule cytoskeleton;GO:0043226//organelle;GO:0043228//non-membrane-bounded organelle;GO:0043229//intracellular organelle;GO:0043232//intracellular non-membrane-bounded organelle;GO:0099080//supramolecular complex;GO:0099081//supramolecular polymer;GO:0099…	-	GO:0000226//microtubule cytoskeleton organization;GO:0000278//mitotic cell cycle;GO:0000281//mitotic cytokinesis;GO:0000910//cytokinesis;GO:0000911//cytokinesis by cell plate formation;GO:0006457//protein folding;GO:0006996//organelle organization;GO:0007010//cytoskeleton organization;GO:0007017//microtubule-based process;GO:0007020//microtubule nucleation;GO:0007049//cell cycle;GO:0007051//spind…	--
chr11	24107001	24108000	*	0.012	0.0647	11.63	MELO3C019697.2	2.977	23.862	3.00278	1.51526e-54	1.35984e-53	Upstream2kb	LOS1	KAA0054565.1 elongation factor 2-like [Cucumis melo var. makuwa] [Cucumis melo]	-	-	-	-	GO:0005737//cytoplasm	GO:0003743//translation initiation factor activity;GO:0003746//translation elongation factor activity;GO:0003747//translation release factor activity;GO:0003924//GTPase activity;GO:0004781//sulfate adenylyltransferase (ATP) activity;GO:0005525//GTP binding;GO:0043022//ribosome binding	GO:0000103//sulfate assimilation;GO:0001514//selenocysteine incorporation;GO:0006412//translation;GO:0006413//translational initiation;GO:0006414//translational elongation;GO:0006415//translational termination;GO:0006950//response to stress;GO:0042254//ribosome biogenesis	--
chr11	24570001	24571000	*	7.85e-06	0.00015	13.96	MELO3C019674.2	3.553	10.3	1.53553	4.72228e-26	2.49512e-25	Upstream2kb	COG5	KAA0054615.1 conserved oligomeric Golgi complex subunit 5 [Cucumis melo var. makuwa] [Cucumis melo]	-	-	-	-	GO:0000139//Golgi membrane;GO:0005575//cellular_component;GO:0005622//intracellular anatomical structure;GO:0005634//nucleus;GO:0005654//nucleoplasm;GO:0005737//cytoplasm;GO:0005783//endoplasmic reticulum;GO:0005794//Golgi apparatus;GO:0005802//trans-Golgi network;GO:0005829//cytosol;GO:0012505//endomembrane system;GO:0016020//membrane;GO:0017119//Golgi transport complex;GO:0031090//organelle mem…	GO:0003674//molecular_function	GO:0000003//reproduction;GO:0000212//meiotic spindle organization;GO:0000226//microtubule cytoskeleton organization;GO:0000280//nuclear division;GO:0000910//cytokinesis;GO:0000916//actomyosin contractile ring contraction;GO:0001675//acrosome assembly;GO:0003006//developmental process involved in reproduction;GO:0006810//transport;GO:0006888//endoplasmic reticulum to Golgi vesicle-mediated transpo…	--
chr11	24632001	24633000	*	1.08e-05	0.000198	-10.93	MELO3C019668.2	125.238	647.484	2.37017	0	0	Upstream2kb	LOS1	KAA0054565.1 elongation factor 2-like [Cucumis melo var. makuwa] [Cucumis melo]	-	-	-	-	GO:0005575//cellular_component;GO:0005622//intracellular anatomical structure;GO:0005737//cytoplasm	GO:0000166//nucleotide binding;GO:0001882//nucleoside binding;GO:0001883//purine nucleoside binding;GO:0003674//molecular_function;GO:0003676//nucleic acid binding;GO:0003723//RNA binding;GO:0003743//translation initiation factor activity;GO:0003746//translation elongation factor activity;GO:0003747//translation release factor activity;GO:0003824//catalytic activity;GO:0003924//GTPase activity;GO…	GO:0000103//sulfate assimilation;GO:0001514//selenocysteine incorporation;GO:0006412//translation;GO:0006413//translational initiation;GO:0006414//translational elongation;GO:0006415//translational termination;GO:0006518//peptide metabolic process;GO:0006807//nitrogen compound metabolic process;GO:0006950//response to stress;GO:0008150//biological_process;GO:0008152//metabolic process;GO:0009058/…	--
chr11	24740001	24741000	*	1.05e-09	5.11e-08	-19.04	MELO3C019663.2	0.507	1.719	1.76151	0.00095196	0.0018364	Upstream2kb	JUB1	XP_008456332.1 PREDICTED: transcription factor JUNGBRUNNEN 1-like [Cucumis melo]	-	-	-	-	-	GO:0003677//DNA binding	GO:0006355//regulation of transcription, DNA-templated	NAC
chr11	24740001	24741000	*	1.05e-09	5.11e-08	-19.04	MELO3C019663.2	0.507	1.719	1.76151	0.00095196	0.0018364	Upstream2kb	JUB1	XP_008456332.1 PREDICTED: transcription factor JUNGBRUNNEN 1-like [Cucumis melo]	-	-	-	-	-	GO:0003677//DNA binding	GO:0006355//regulation of transcription, DNA-templated	NAC
chr11	25489001	25490000	*	0.000911	0.00856	-15.48	MELO3C019621.2	170.84	32.652	-2.3874	0	0	Upstream2kb	IPN2	XP_008456284.1 PREDICTED: myb family transcription factor APL-like [Cucumis melo]	-	-	-	-	-	-	-	G2-like
chr11	27797001	27798000	*	4.69e-12	3.57e-10	-17.9	MELO3C025726.2	1.428	0.662	-1.10909	0.0133924	0.0225165	Upstream2kb	RAP2-7	XP_008463879.1 PREDICTED: ethylene-responsive transcription factor RAP2-7 isoform X1 [Cucumis melo]	-	-	-	-	GO:0005575//cellular_component;GO:0005622//intracellular anatomical structure;GO:0005634//nucleus;GO:0005737//cytoplasm;GO:0043226//organelle;GO:0043227//membrane-bounded organelle;GO:0043229//intracellular organelle;GO:0043231//intracellular membrane-bounded organelle	GO:0003674//molecular_function;GO:0003676//nucleic acid binding;GO:0003677//DNA binding;GO:0003700//DNA-binding transcription factor activity;GO:0005488//binding;GO:0008661//1-deoxy-D-xylulose-5-phosphate synthase activity;GO:0097159//organic cyclic compound binding;GO:0140110//transcription regulator activity;GO:1901363//heterocyclic compound binding	GO:0000160//phosphorelay signal transduction system;GO:0006139//nucleobase-containing compound metabolic process;GO:0006351//transcription, DNA-templated;GO:0006355//regulation of transcription, DNA-templated;GO:0006725//cellular aromatic compound metabolic process;GO:0006807//nitrogen compound metabolic process;GO:0007154//cell communication;GO:0007165//signal transduction;GO:0007275//multicellu…	AP2
chr11	27797001	27798000	*	4.69e-12	3.57e-10	-17.9	MELO3C025726.2	1.428	0.662	-1.10909	0.0133924	0.0225165	Upstream2kb	RAP2-7	XP_008463879.1 PREDICTED: ethylene-responsive transcription factor RAP2-7 isoform X1 [Cucumis melo]	-	-	-	-	GO:0005575//cellular_component;GO:0005622//intracellular anatomical structure;GO:0005634//nucleus;GO:0005737//cytoplasm;GO:0043226//organelle;GO:0043227//membrane-bounded organelle;GO:0043229//intracellular organelle;GO:0043231//intracellular membrane-bounded organelle	GO:0003674//molecular_function;GO:0003676//nucleic acid binding;GO:0003677//DNA binding;GO:0003700//DNA-binding transcription factor activity;GO:0005488//binding;GO:0008661//1-deoxy-D-xylulose-5-phosphate synthase activity;GO:0097159//organic cyclic compound binding;GO:0140110//transcription regulator activity;GO:1901363//heterocyclic compound binding	GO:0000160//phosphorelay signal transduction system;GO:0006139//nucleobase-containing compound metabolic process;GO:0006351//transcription, DNA-templated;GO:0006355//regulation of transcription, DNA-templated;GO:0006725//cellular aromatic compound metabolic process;GO:0006807//nitrogen compound metabolic process;GO:0007154//cell communication;GO:0007165//signal transduction;GO:0007275//multicellu…	AP2
chr11	27960001	27961000	*	5.99e-12	4.49e-10	-16.01	MELO3C025737.2	0.604	7.35	3.60512	3.7835e-23	1.84229e-22	Upstream2kb	DOF5.3	XP_008463897.1 PREDICTED: LOW QUALITY PROTEIN: dof zinc finger protein DOF5.3-like [Cucumis melo]	-	-	-	-	GO:0005575//cellular_component;GO:0005622//intracellular anatomical structure;GO:0005634//nucleus;GO:0005730//nucleolus;GO:0031974//membrane-enclosed lumen;GO:0031981//nuclear lumen;GO:0043226//organelle;GO:0043227//membrane-bounded organelle;GO:0043228//non-membrane-bounded organelle;GO:0043229//intracellular organelle;GO:0043231//intracellular membrane-bounded organelle;GO:0043232//intracellula…	GO:0003674//molecular_function;GO:0003676//nucleic acid binding;GO:0003677//DNA binding;GO:0003700//DNA-binding transcription factor activity;GO:0005488//binding;GO:0043167//ion binding;GO:0043169//cation binding;GO:0046872//metal ion binding;GO:0097159//organic cyclic compound binding;GO:0140110//transcription regulator activity;GO:1901363//heterocyclic compound binding	GO:0006139//nucleobase-containing compound metabolic process;GO:0006351//transcription, DNA-templated;GO:0006355//regulation of transcription, DNA-templated;GO:0006725//cellular aromatic compound metabolic process;GO:0006807//nitrogen compound metabolic process;GO:0008150//biological_process;GO:0008152//metabolic process;GO:0009058//biosynthetic process;GO:0009059//macromolecule biosynthetic proc…	Dof
chr11	28019001	28020000	*	2.04e-10	1.15e-08	-25.69	MELO3C025744.2	2.877	7.66	1.41278	1.6384e-11	5.33627e-11	Upstream2kb	--	XP_008463910.1 PREDICTED: E3 ubiquitin-protein ligase dbl4-like [Cucumis melo]	-	-	-	-	-	GO:0003676//nucleic acid binding;GO:0004523//RNA-DNA hybrid ribonuclease activity;GO:0046872//metal ion binding	-	--
chr11	28019001	28020000	*	2.04e-10	1.15e-08	-25.69	MELO3C025744.2	2.877	7.66	1.41278	1.6384e-11	5.33627e-11	Upstream2kb	--	XP_008463910.1 PREDICTED: E3 ubiquitin-protein ligase dbl4-like [Cucumis melo]	-	-	-	-	-	GO:0003676//nucleic acid binding;GO:0004523//RNA-DNA hybrid ribonuclease activity;GO:0046872//metal ion binding	-	--
chr11	28041001	28042000	*	1.43e-11	9.99e-10	-15.4	MELO3C025750.2	3.199	1.323	-1.27381	1.28262e-06	3.16929e-06	Upstream2kb	At2g28490	XP_008463915.1 PREDICTED: LOW QUALITY PROTEIN: vicilin-like seed storage protein At2g28490 [Cucumis melo]	-	-	-	-	GO:0005575//cellular_component;GO:0005576//extracellular region;GO:0005911//cell-cell junction;GO:0009506//plasmodesma;GO:0030054//cell junction;GO:0055044//symplast	GO:0003674//molecular_function;GO:0045735//nutrient reservoir activity	GO:0001906//cell killing;GO:0006950//response to stress;GO:0006952//defense response;GO:0008150//biological_process;GO:0009605//response to external stimulus;GO:0009607//response to biotic stimulus;GO:0009617//response to bacterium;GO:0009620//response to fungus;GO:0031640//killing of cells of other organism;GO:0035821//modulation of process of other organism;GO:0042742//defense response to bacte…	--
chr11	28041001	28042000	*	1.43e-11	9.99e-10	-15.4	MELO3C025750.2	3.199	1.323	-1.27381	1.28262e-06	3.16929e-06	Upstream2kb	At2g28490	XP_008463915.1 PREDICTED: LOW QUALITY PROTEIN: vicilin-like seed storage protein At2g28490 [Cucumis melo]	-	-	-	-	GO:0005575//cellular_component;GO:0005576//extracellular region;GO:0005911//cell-cell junction;GO:0009506//plasmodesma;GO:0030054//cell junction;GO:0055044//symplast	GO:0003674//molecular_function;GO:0045735//nutrient reservoir activity	GO:0001906//cell killing;GO:0006950//response to stress;GO:0006952//defense response;GO:0008150//biological_process;GO:0009605//response to external stimulus;GO:0009607//response to biotic stimulus;GO:0009617//response to bacterium;GO:0009620//response to fungus;GO:0031640//killing of cells of other organism;GO:0035821//modulation of process of other organism;GO:0042742//defense response to bacte…	--
chr11	28097001	28098000	*	5.05e-05	0.000755	-12.29	MELO3C035167.2	15.044	4.502	-1.74055	4.82359e-05	0.000105086	Upstream2kb	--	-	-	-	-	-	-	-	-	--
chr11	28097001	28098000	*	5.05e-05	0.000755	-12.29	MELO3C035167.2	15.044	4.502	-1.74055	4.82359e-05	0.000105086	Upstream2kb	--	-	-	-	-	-	-	-	-	--
chr11	28097001	28098000	*	5.05e-05	0.000755	-12.29	MELO3C035167.2	15.044	4.502	-1.74055	4.82359e-05	0.000105086	Upstream2kb	--	-	-	-	-	-	-	-	-	--
chr11	28176001	28177000	*	3.75e-08	1.29e-06	-11.64	MELO3C025766.2	7.698	26.832	1.8014	1.70585e-41	1.23456e-40	Upstream2kb	PDX2	XP_008463934.1 PREDICTED: probable pyridoxal 5'-phosphate synthase subunit PDX2 [Cucumis melo]	Metabolism;Metabolism	Global and overview maps;Metabolism of cofactors and vitamins	ko01100//Metabolic pathways;ko00750//Vitamin B6 metabolism	K08681;K08681	GO:0005575//cellular_component;GO:0005622//intracellular anatomical structure;GO:0005737//cytoplasm;GO:0005829//cytosol;GO:0032991//protein-containing complex;GO:1902494//catalytic complex;GO:1903600//glutaminase complex	GO:0000107//imidazoleglycerol-phosphate synthase activity;GO:0003674//molecular_function;GO:0003824//catalytic activity;GO:0003922//GMP synthase (glutamine-hydrolyzing) activity;GO:0004359//glutaminase activity;GO:0004642//phosphoribosylformylglycinamidine synthase activity;GO:0005488//binding;GO:0005515//protein binding;GO:0008234//cysteine-type peptidase activity;GO:0008236//serine-type peptida…	GO:0000105//histidine biosynthetic process;GO:0006081//cellular aldehyde metabolic process;GO:0006082//organic acid metabolic process;GO:0006177//GMP biosynthetic process;GO:0006508//proteolysis;GO:0006520//cellular amino acid metabolic process;GO:0006541//glutamine metabolic process;GO:0006725//cellular aromatic compound metabolic process;GO:0006766//vitamin metabolic process;GO:0006767//water-s…	--
chr11	28176001	28177000	*	3.75e-08	1.29e-06	-11.64	MELO3C025766.2	7.698	26.832	1.8014	1.70585e-41	1.23456e-40	Upstream2kb	PDX2	XP_008463934.1 PREDICTED: probable pyridoxal 5'-phosphate synthase subunit PDX2 [Cucumis melo]	Metabolism;Metabolism	Global and overview maps;Metabolism of cofactors and vitamins	ko01100//Metabolic pathways;ko00750//Vitamin B6 metabolism	K08681;K08681	GO:0005575//cellular_component;GO:0005622//intracellular anatomical structure;GO:0005737//cytoplasm;GO:0005829//cytosol;GO:0032991//protein-containing complex;GO:1902494//catalytic complex;GO:1903600//glutaminase complex	GO:0000107//imidazoleglycerol-phosphate synthase activity;GO:0003674//molecular_function;GO:0003824//catalytic activity;GO:0003922//GMP synthase (glutamine-hydrolyzing) activity;GO:0004359//glutaminase activity;GO:0004642//phosphoribosylformylglycinamidine synthase activity;GO:0005488//binding;GO:0005515//protein binding;GO:0008234//cysteine-type peptidase activity;GO:0008236//serine-type peptida…	GO:0000105//histidine biosynthetic process;GO:0006081//cellular aldehyde metabolic process;GO:0006082//organic acid metabolic process;GO:0006177//GMP biosynthetic process;GO:0006508//proteolysis;GO:0006520//cellular amino acid metabolic process;GO:0006541//glutamine metabolic process;GO:0006725//cellular aromatic compound metabolic process;GO:0006766//vitamin metabolic process;GO:0006767//water-s…	--
chr11	28365001	28366000	*	3.96e-05	0.000613	10.71	MELO3C025784.2	3.78	27.528	2.86444	2.60132e-153	6.06304e-152	Upstream2kb	WAV3	XP_008463968.1 PREDICTED: uncharacterized protein LOC103501961 [Cucumis melo]	-	-	-	-	GO:0005575//cellular_component;GO:0005576//extracellular region;GO:0005680//anaphase-promoting complex	GO:0003674//molecular_function;GO:0004857//enzyme inhibitor activity;GO:0004866//endopeptidase inhibitor activity;GO:0004867//serine-type endopeptidase inhibitor activity;GO:0005488//binding;GO:0005509//calcium ion binding;GO:0008270//zinc ion binding;GO:0030234//enzyme regulator activity;GO:0030414//peptidase inhibitor activity;GO:0043167//ion binding;GO:0043169//cation binding;GO:0046872//metal…	GO:0006022//aminoglycan metabolic process;GO:0006082//organic acid metabolic process;GO:0006807//nitrogen compound metabolic process;GO:0008150//biological_process;GO:0008152//metabolic process;GO:0009892//negative regulation of metabolic process;GO:0009987//cellular process;GO:0010466//negative regulation of peptidase activity;GO:0010605//negative regulation of macromolecule metabolic process;GO…	--
chr11	28591001	28592000	*	3.99e-12	3.07e-10	47.67	MELO3C026920.2	3.606	1.379	-1.38678	0.0114032	0.0193601	Upstream2kb	TCP7	XP_008465370.1 PREDICTED: transcription factor TCP7 [Cucumis melo]	Organismal Systems	Environmental adaptation	ko04712//Circadian rhythm - plant	K16221	-	-	-	TCP
chr11	28591001	28592000	*	3.99e-12	3.07e-10	47.67	MELO3C026920.2	3.606	1.379	-1.38678	0.0114032	0.0193601	Upstream2kb	TCP7	XP_008465370.1 PREDICTED: transcription factor TCP7 [Cucumis melo]	Organismal Systems	Environmental adaptation	ko04712//Circadian rhythm - plant	K16221	-	-	-	TCP
chr11	28833001	28834000	*	6.13e-09	2.52e-07	-10.5	MELO3C026945.2	19.023	8.413	-1.17705	3.11665e-19	1.36071e-18	Upstream2kb	XTH32	XP_008465400.1 PREDICTED: xyloglucan endotransglucosylase/hydrolase protein 31-like [Cucumis melo]	-	-	-	-	GO:0005618//cell wall;GO:0048046//apoplast	GO:0004553//hydrolase activity, hydrolyzing O-glycosyl compounds;GO:0016762//xyloglucan:xyloglucosyl transferase activity	GO:0005975//carbohydrate metabolic process;GO:0006073//cellular glucan metabolic process	--
chr11	29104001	29105000	*	1.95e-17	3.45e-15	-21.28	MELO3C021476.2	22.071	10.524	-1.06847	1.9547e-16	7.74552e-16	Upstream2kb	--	KAA0033353.1 putative S-locus lectin protein kinase family protein [Cucumis melo var. makuwa] [Cucumis melo]	-	-	-	-	-	-	-	--
chr11	29328001	29329000	*	1.1e-09	5.31e-08	-21.34	MELO3C021450.2	0.554	1.401	1.3385	0.0115913	0.0196674	Upstream2kb	--	XP_008458621.1 PREDICTED: uncharacterized protein LOC103497968 [Cucumis melo]	-	-	-	-	-	GO:0003700//DNA-binding transcription factor activity	-	--
chr11	29375001	29376000	*	2.88e-07	8.03e-06	-13.43	MELO3C021445.2	0.116	14.327	6.94847	2.27779e-207	7.39903e-206	Upstream2kb	PDR2	KAA0033383.1 pleiotropic drug resistance protein 2-like [Cucumis melo var. makuwa] [Cucumis melo]	-	-	-	-	GO:0005575//cellular_component;GO:0005737//cytoplasm;GO:0005887//integral component of plasma membrane;GO:0009380//excinuclease repair complex;GO:0009898//cytoplasmic side of plasma membrane;GO:0016020//membrane;GO:0016021//integral component of membrane;GO:0031224//intrinsic component of membrane;GO:0043190//ATP-binding cassette (ABC) transporter complex;GO:0055051//ATP-binding cassette (ABC) tr…	GO:0000166//nucleotide binding;GO:0003674//molecular_function;GO:0003824//catalytic activity;GO:0003924//GTPase activity;GO:0004222//metalloendopeptidase activity;GO:0004385//guanylate kinase activity;GO:0005260//intracellularly ATP-gated chloride channel activity;GO:0005319//lipid transporter activity;GO:0005488//binding;GO:0005524//ATP binding;GO:0005525//GTP binding;GO:0009381//excinuclease AB…	GO:0000910//cytokinesis;GO:0002949//tRNA threonylcarbamoyladenosine modification;GO:0006289//nucleotide-excision repair;GO:0006400//tRNA modification;GO:0006508//proteolysis;GO:0006576//cellular biogenic amine metabolic process;GO:0006810//transport;GO:0006817//phosphate ion transport;GO:0006824//cobalt ion transport;GO:0006869//lipid transport;GO:0007601//visual perception;GO:0008150//biological…	--
chr11	29376001	29377000	*	2.1e-07	6.07e-06	-19.56	MELO3C021445.2	0.116	14.327	6.94847	2.27779e-207	7.39903e-206	Upstream2kb	PDR2	KAA0033383.1 pleiotropic drug resistance protein 2-like [Cucumis melo var. makuwa] [Cucumis melo]	-	-	-	-	GO:0005575//cellular_component;GO:0005737//cytoplasm;GO:0005887//integral component of plasma membrane;GO:0009380//excinuclease repair complex;GO:0009898//cytoplasmic side of plasma membrane;GO:0016020//membrane;GO:0016021//integral component of membrane;GO:0031224//intrinsic component of membrane;GO:0043190//ATP-binding cassette (ABC) transporter complex;GO:0055051//ATP-binding cassette (ABC) tr…	GO:0000166//nucleotide binding;GO:0003674//molecular_function;GO:0003824//catalytic activity;GO:0003924//GTPase activity;GO:0004222//metalloendopeptidase activity;GO:0004385//guanylate kinase activity;GO:0005260//intracellularly ATP-gated chloride channel activity;GO:0005319//lipid transporter activity;GO:0005488//binding;GO:0005524//ATP binding;GO:0005525//GTP binding;GO:0009381//excinuclease AB…	GO:0000910//cytokinesis;GO:0002949//tRNA threonylcarbamoyladenosine modification;GO:0006289//nucleotide-excision repair;GO:0006400//tRNA modification;GO:0006508//proteolysis;GO:0006576//cellular biogenic amine metabolic process;GO:0006810//transport;GO:0006817//phosphate ion transport;GO:0006824//cobalt ion transport;GO:0006869//lipid transport;GO:0007601//visual perception;GO:0008150//biological…	--
chr11	29422001	29423000	*	9.56e-06	0.000178	-12.18	MELO3C021436.2	40.786	97.376	1.25549	8.03007e-52	6.92058e-51	Upstream2kb	RPP2B	XP_008458601.1 PREDICTED: 60S acidic ribosomal protein P2B-like [Cucumis melo]	Genetic Information Processing	Translation	ko03010//Ribosome	K02943	GO:0005575//cellular_component;GO:0005622//intracellular anatomical structure;GO:0005737//cytoplasm;GO:0005829//cytosol;GO:0005840//ribosome;GO:0015934//large ribosomal subunit;GO:0022625//cytosolic large ribosomal subunit;GO:0022626//cytosolic ribosome;GO:0032991//protein-containing complex;GO:0043226//organelle;GO:0043228//non-membrane-bounded organelle;GO:0043229//intracellular organelle;GO:00…	GO:0003674//molecular_function;GO:0003735//structural constituent of ribosome;GO:0005198//structural molecule activity;GO:0005488//binding;GO:0044877//protein-containing complex binding	GO:0006412//translation;GO:0006414//translational elongation;GO:0006518//peptide metabolic process;GO:0006807//nitrogen compound metabolic process;GO:0008150//biological_process;GO:0008152//metabolic process;GO:0009058//biosynthetic process;GO:0009059//macromolecule biosynthetic process;GO:0009987//cellular process;GO:0010467//gene expression;GO:0019538//protein metabolic process;GO:0034641//cell…	--
chr11	29422001	29423000	*	9.56e-06	0.000178	-12.18	MELO3C021436.2	40.786	97.376	1.25549	8.03007e-52	6.92058e-51	Upstream2kb	RPP2B	XP_008458601.1 PREDICTED: 60S acidic ribosomal protein P2B-like [Cucumis melo]	Genetic Information Processing	Translation	ko03010//Ribosome	K02943	GO:0005575//cellular_component;GO:0005622//intracellular anatomical structure;GO:0005737//cytoplasm;GO:0005829//cytosol;GO:0005840//ribosome;GO:0015934//large ribosomal subunit;GO:0022625//cytosolic large ribosomal subunit;GO:0022626//cytosolic ribosome;GO:0032991//protein-containing complex;GO:0043226//organelle;GO:0043228//non-membrane-bounded organelle;GO:0043229//intracellular organelle;GO:00…	GO:0003674//molecular_function;GO:0003735//structural constituent of ribosome;GO:0005198//structural molecule activity;GO:0005488//binding;GO:0044877//protein-containing complex binding	GO:0006412//translation;GO:0006414//translational elongation;GO:0006518//peptide metabolic process;GO:0006807//nitrogen compound metabolic process;GO:0008150//biological_process;GO:0008152//metabolic process;GO:0009058//biosynthetic process;GO:0009059//macromolecule biosynthetic process;GO:0009987//cellular process;GO:0010467//gene expression;GO:0019538//protein metabolic process;GO:0034641//cell…	--
chr11	29485001	29486000	*	0.000201	0.00245	11.2	MELO3C035177.2	0.45	5.655	3.65153	4.36808e-27	2.36353e-26	Upstream2kb	FAR3	XP_016902236.1 PREDICTED: fatty acyl-CoA reductase 3-like [Cucumis melo]	Cellular Processes;Metabolism	Transport and catabolism;Lipid metabolism	ko04146//Peroxisome;ko00073//Cutin, suberine and wax biosynthesis	K13356;K13356	-	GO:0051287//NAD binding	-	--
chr11	29708001	29709000	*	0.000186	0.00228	11.34	MELO3C021401.2	13.57	2.526	-2.42549	3.49359e-25	1.79735e-24	Upstream2kb	IPT5	XP_008458554.1 PREDICTED: adenylate isopentenyltransferase 5, chloroplastic-like [Cucumis melo]	Metabolism;Metabolism;Metabolism	Global and overview maps;Global and overview maps;Metabolism of terpenoids and polyketides	ko01100//Metabolic pathways;ko01110//Biosynthesis of secondary metabolites;ko00908//Zeatin biosynthesis	K10760;K10760;K10760	GO:0005737//cytoplasm	GO:0000155//phosphorelay sensor kinase activity;GO:0000309//nicotinamide-nucleotide adenylyltransferase activity;GO:0003678//DNA helicase activity;GO:0003723//RNA binding;GO:0003724//RNA helicase activity;GO:0003924//GTPase activity;GO:0004672//protein kinase activity;GO:0005524//ATP binding;GO:0005525//GTP binding;GO:0052381//tRNA dimethylallyltransferase activity	GO:0000160//phosphorelay signal transduction system;GO:0000723//telomere maintenance;GO:0006109//regulation of carbohydrate metabolic process;GO:0006281//DNA repair;GO:0006400//tRNA modification;GO:0009435//NAD biosynthetic process;GO:0016226//iron-sulfur cluster assembly	--
chr11	29925001	29926000	*	3.3e-06	6.95e-05	-10.75	MELO3C021379.2	55.284	22.333	-1.30768	1.26962e-65	1.3199e-64	Upstream2kb	AHP1	XP_008458510.1 PREDICTED: histidine-containing phosphotransfer protein 1 isoform X1 [Cucumis melo]	Environmental Information Processing	Signal transduction	ko04075//Plant hormone signal transduction	K14490	GO:0005575//cellular_component;GO:0005622//intracellular anatomical structure;GO:0005634//nucleus;GO:0005737//cytoplasm;GO:0005829//cytosol;GO:0016020//membrane;GO:0043226//organelle;GO:0043227//membrane-bounded organelle;GO:0043229//intracellular organelle;GO:0043231//intracellular membrane-bounded organelle	GO:0000156//phosphorelay response regulator activity;GO:0003674//molecular_function;GO:0003824//catalytic activity;GO:0004672//protein kinase activity;GO:0004673//protein histidine kinase activity;GO:0005488//binding;GO:0005515//protein binding;GO:0005524//ATP binding;GO:0009927//histidine phosphotransfer kinase activity;GO:0016301//kinase activity;GO:0016740//transferase activity;GO:0016772//tra…	GO:0000160//phosphorelay signal transduction system;GO:0006464//cellular protein modification process;GO:0006468//protein phosphorylation;GO:0006793//phosphorus metabolic process;GO:0006796//phosphate-containing compound metabolic process;GO:0006807//nitrogen compound metabolic process;GO:0007154//cell communication;GO:0007165//signal transduction;GO:0008150//biological_process;GO:0008152//metabo…	--
chr11	30080001	30081000	*	8.21e-10	4.09e-08	-19.29	MELO3C021356.2	0.19	1.066	2.48814	0.000550905	0.00108917	Upstream2kb	RCOM_0680180	XP_008458485.1 PREDICTED: CASP-like protein 1E1 isoform X4 [Cucumis melo]	-	-	-	-	GO:0005575//cellular_component;GO:0005886//plasma membrane;GO:0016020//membrane;GO:0016021//integral component of membrane;GO:0031224//intrinsic component of membrane;GO:0071944//cell periphery	GO:0003674//molecular_function;GO:0003700//DNA-binding transcription factor activity;GO:0005488//binding;GO:0051536//iron-sulfur cluster binding;GO:0051540//metal cluster binding	GO:0006355//regulation of transcription, DNA-templated	--
chr11	30080001	30081000	*	8.21e-10	4.09e-08	-19.29	MELO3C021356.2	0.19	1.066	2.48814	0.000550905	0.00108917	Upstream2kb	RCOM_0680180	XP_008458485.1 PREDICTED: CASP-like protein 1E1 isoform X4 [Cucumis melo]	-	-	-	-	GO:0005575//cellular_component;GO:0005886//plasma membrane;GO:0016020//membrane;GO:0016021//integral component of membrane;GO:0031224//intrinsic component of membrane;GO:0071944//cell periphery	GO:0003674//molecular_function;GO:0003700//DNA-binding transcription factor activity;GO:0005488//binding;GO:0051536//iron-sulfur cluster binding;GO:0051540//metal cluster binding	GO:0006355//regulation of transcription, DNA-templated	--
chr11	30112001	30113000	*	0.013	0.0688	17.89	MELO3C021351.2	20.417	3.995	-2.3535	2.65351e-12	9.00075e-12	Upstream2kb	GRXS10	XP_008458480.1 PREDICTED: monothiol glutaredoxin-S10 [Cucumis melo]	-	-	-	-	GO:0005575//cellular_component;GO:0005622//intracellular anatomical structure;GO:0005634//nucleus;GO:0005737//cytoplasm;GO:0043226//organelle;GO:0043227//membrane-bounded organelle;GO:0043229//intracellular organelle;GO:0043231//intracellular membrane-bounded organelle	GO:0003674//molecular_function;GO:0003824//catalytic activity;GO:0005488//binding;GO:0009055//electron transfer activity;GO:0015035//protein-disulfide reductase activity;GO:0015036//disulfide oxidoreductase activity;GO:0016491//oxidoreductase activity;GO:0016667//oxidoreductase activity, acting on a sulfur group of donors;GO:0043167//ion binding;GO:0043169//cation binding;GO:0046872//metal ion bi…	GO:0006091//generation of precursor metabolites and energy;GO:0008150//biological_process;GO:0008152//metabolic process;GO:0009987//cellular process;GO:0019725//cellular homeostasis;GO:0022900//electron transport chain;GO:0042592//homeostatic process;GO:0044237//cellular metabolic process;GO:0045454//cell redox homeostasis;GO:0050789//regulation of biological process;GO:0050794//regulation of cel…	--
chr11	30114001	30115000	*	0.00581	0.0374	10.1	MELO3C021351.2	20.417	3.995	-2.3535	2.65351e-12	9.00075e-12	Upstream2kb	GRXS10	XP_008458480.1 PREDICTED: monothiol glutaredoxin-S10 [Cucumis melo]	-	-	-	-	GO:0005575//cellular_component;GO:0005622//intracellular anatomical structure;GO:0005634//nucleus;GO:0005737//cytoplasm;GO:0043226//organelle;GO:0043227//membrane-bounded organelle;GO:0043229//intracellular organelle;GO:0043231//intracellular membrane-bounded organelle	GO:0003674//molecular_function;GO:0003824//catalytic activity;GO:0005488//binding;GO:0009055//electron transfer activity;GO:0015035//protein-disulfide reductase activity;GO:0015036//disulfide oxidoreductase activity;GO:0016491//oxidoreductase activity;GO:0016667//oxidoreductase activity, acting on a sulfur group of donors;GO:0043167//ion binding;GO:0043169//cation binding;GO:0046872//metal ion bi…	GO:0006091//generation of precursor metabolites and energy;GO:0008150//biological_process;GO:0008152//metabolic process;GO:0009987//cellular process;GO:0019725//cellular homeostasis;GO:0022900//electron transport chain;GO:0042592//homeostatic process;GO:0044237//cellular metabolic process;GO:0045454//cell redox homeostasis;GO:0050789//regulation of biological process;GO:0050794//regulation of cel…	--
chr11	30218001	30219000	*	6.01e-42	1.44e-38	-21.83	MELO3C021339.2	21.515	56.629	1.3962	1.11077e-54	9.99593e-54	Upstream2kb	RPL13AD	XP_008450411.1 PREDICTED: 60S ribosomal protein L13a-4 [Cucumis melo]	Genetic Information Processing	Translation	ko03010//Ribosome	K02872	GO:0000315//organellar large ribosomal subunit;GO:0005840//ribosome;GO:0022625//cytosolic large ribosomal subunit	GO:0003735//structural constituent of ribosome	GO:0006412//translation	--
chr11	30218001	30219000	*	6.01e-42	1.44e-38	-21.83	MELO3C021339.2	21.515	56.629	1.3962	1.11077e-54	9.99593e-54	Upstream2kb	RPL13AD	XP_008450411.1 PREDICTED: 60S ribosomal protein L13a-4 [Cucumis melo]	Genetic Information Processing	Translation	ko03010//Ribosome	K02872	GO:0000315//organellar large ribosomal subunit;GO:0005840//ribosome;GO:0022625//cytosolic large ribosomal subunit	GO:0003735//structural constituent of ribosome	GO:0006412//translation	--
chr11	30220001	30221000	*	0.00196	0.0159	-11.68	MELO3C021339.2	21.515	56.629	1.3962	1.11077e-54	9.99593e-54	Upstream2kb	RPL13AD	XP_008450411.1 PREDICTED: 60S ribosomal protein L13a-4 [Cucumis melo]	Genetic Information Processing	Translation	ko03010//Ribosome	K02872	GO:0000315//organellar large ribosomal subunit;GO:0005840//ribosome;GO:0022625//cytosolic large ribosomal subunit	GO:0003735//structural constituent of ribosome	GO:0006412//translation	--
chr11	30220001	30221000	*	0.00196	0.0159	-11.68	MELO3C021339.2	21.515	56.629	1.3962	1.11077e-54	9.99593e-54	Upstream2kb	RPL13AD	XP_008450411.1 PREDICTED: 60S ribosomal protein L13a-4 [Cucumis melo]	Genetic Information Processing	Translation	ko03010//Ribosome	K02872	GO:0000315//organellar large ribosomal subunit;GO:0005840//ribosome;GO:0022625//cytosolic large ribosomal subunit	GO:0003735//structural constituent of ribosome	GO:0006412//translation	--
chr11	30326001	30327000	*	7.38e-13	6.44e-11	-10.8	MELO3C021323.2	0.204	0.601	1.5588	0.0162028	0.0269061	Upstream2kb	--	XP_008458433.1 PREDICTED: condensin-2 complex subunit D3 [Cucumis melo]	-	-	-	-	-	GO:0005515//protein binding;GO:0043015//gamma-tubulin binding	-	--
chr11	30326001	30327000	*	7.38e-13	6.44e-11	-10.8	MELO3C021323.2	0.204	0.601	1.5588	0.0162028	0.0269061	Upstream2kb	--	XP_008458433.1 PREDICTED: condensin-2 complex subunit D3 [Cucumis melo]	-	-	-	-	-	GO:0005515//protein binding;GO:0043015//gamma-tubulin binding	-	--
chr11	30493001	30494000	*	3.17e-06	6.71e-05	-11.66	MELO3C021303.2	2.571	9.616	1.90311	1.56353e-12	5.35836e-12	Upstream2kb	--	XP_016902285.1 PREDICTED: uncharacterized protein LOC103497823 isoform X3 [Cucumis melo]	-	-	-	-	-	-	-	--
chr11	30493001	30494000	*	3.17e-06	6.71e-05	-11.66	MELO3C021303.2	2.571	9.616	1.90311	1.56353e-12	5.35836e-12	Upstream2kb	--	XP_016902285.1 PREDICTED: uncharacterized protein LOC103497823 isoform X3 [Cucumis melo]	-	-	-	-	-	-	-	--
chr11	30495001	30496000	*	0.00208	0.0167	11	MELO3C021303.2	2.571	9.616	1.90311	1.56353e-12	5.35836e-12	Upstream2kb	--	XP_016902285.1 PREDICTED: uncharacterized protein LOC103497823 isoform X3 [Cucumis melo]	-	-	-	-	-	-	-	--
chr11	30495001	30496000	*	0.00208	0.0167	11	MELO3C021303.2	2.571	9.616	1.90311	1.56353e-12	5.35836e-12	Upstream2kb	--	XP_016902285.1 PREDICTED: uncharacterized protein LOC103497823 isoform X3 [Cucumis melo]	-	-	-	-	-	-	-	--
chr11	30602001	30603000	*	4.16e-15	5.2e-13	-18.34	MELO3C021288.2	18.5	9.059	-1.0301	4.41555e-13	1.54272e-12	Upstream2kb	GATA15	XP_008458384.1 PREDICTED: GATA transcription factor 16-like isoform X1 [Cucumis melo]	-	-	-	-	GO:0005575//cellular_component;GO:0005622//intracellular anatomical structure;GO:0005634//nucleus;GO:0005667//transcription regulator complex;GO:0005840//ribosome;GO:0032991//protein-containing complex;GO:0043226//organelle;GO:0043227//membrane-bounded organelle;GO:0043229//intracellular organelle;GO:0043231//intracellular membrane-bounded organelle	GO:0000976//transcription cis-regulatory region binding;GO:0000977//RNA polymerase II transcription regulatory region sequence-specific DNA binding;GO:0000981//DNA-binding transcription factor activity, RNA polymerase II-specific;GO:0001067//transcription regulatory region nucleic acid binding;GO:0001228//DNA-binding transcription activator activity, RNA polymerase II-specific;GO:0003674//molecul…	GO:0006139//nucleobase-containing compound metabolic process;GO:0006351//transcription, DNA-templated;GO:0006355//regulation of transcription, DNA-templated;GO:0006357//regulation of transcription by RNA polymerase II;GO:0006366//transcription by RNA polymerase II;GO:0006412//translation;GO:0006725//cellular aromatic compound metabolic process;GO:0006807//nitrogen compound metabolic process;GO:00…	GATA
chr11	30602001	30603000	*	4.16e-15	5.2e-13	-18.34	MELO3C021288.2	18.5	9.059	-1.0301	4.41555e-13	1.54272e-12	Upstream2kb	GATA15	XP_008458384.1 PREDICTED: GATA transcription factor 16-like isoform X1 [Cucumis melo]	-	-	-	-	GO:0005575//cellular_component;GO:0005622//intracellular anatomical structure;GO:0005634//nucleus;GO:0005667//transcription regulator complex;GO:0005840//ribosome;GO:0032991//protein-containing complex;GO:0043226//organelle;GO:0043227//membrane-bounded organelle;GO:0043229//intracellular organelle;GO:0043231//intracellular membrane-bounded organelle	GO:0000976//transcription cis-regulatory region binding;GO:0000977//RNA polymerase II transcription regulatory region sequence-specific DNA binding;GO:0000981//DNA-binding transcription factor activity, RNA polymerase II-specific;GO:0001067//transcription regulatory region nucleic acid binding;GO:0001228//DNA-binding transcription activator activity, RNA polymerase II-specific;GO:0003674//molecul…	GO:0006139//nucleobase-containing compound metabolic process;GO:0006351//transcription, DNA-templated;GO:0006355//regulation of transcription, DNA-templated;GO:0006357//regulation of transcription by RNA polymerase II;GO:0006366//transcription by RNA polymerase II;GO:0006412//translation;GO:0006725//cellular aromatic compound metabolic process;GO:0006807//nitrogen compound metabolic process;GO:00…	GATA
chr11	30602001	30603000	*	4.16e-15	5.2e-13	-18.34	MELO3C021288.2	18.5	9.059	-1.0301	4.41555e-13	1.54272e-12	Upstream2kb	GATA15	XP_008458384.1 PREDICTED: GATA transcription factor 16-like isoform X1 [Cucumis melo]	-	-	-	-	GO:0005575//cellular_component;GO:0005622//intracellular anatomical structure;GO:0005634//nucleus;GO:0005667//transcription regulator complex;GO:0005840//ribosome;GO:0032991//protein-containing complex;GO:0043226//organelle;GO:0043227//membrane-bounded organelle;GO:0043229//intracellular organelle;GO:0043231//intracellular membrane-bounded organelle	GO:0000976//transcription cis-regulatory region binding;GO:0000977//RNA polymerase II transcription regulatory region sequence-specific DNA binding;GO:0000981//DNA-binding transcription factor activity, RNA polymerase II-specific;GO:0001067//transcription regulatory region nucleic acid binding;GO:0001228//DNA-binding transcription activator activity, RNA polymerase II-specific;GO:0003674//molecul…	GO:0006139//nucleobase-containing compound metabolic process;GO:0006351//transcription, DNA-templated;GO:0006355//regulation of transcription, DNA-templated;GO:0006357//regulation of transcription by RNA polymerase II;GO:0006366//transcription by RNA polymerase II;GO:0006412//translation;GO:0006725//cellular aromatic compound metabolic process;GO:0006807//nitrogen compound metabolic process;GO:00…	GATA
chr11	31058001	31059000	*	3.96e-08	1.36e-06	14.84	MELO3C021235.2	1.823	6.256	1.77893	9.35363e-28	5.1495e-27	Upstream2kb	EMB2750	XP_008458291.1 PREDICTED: pentatricopeptide repeat-containing protein At3g06430, chloroplastic [Cucumis melo]	-	-	-	-	GO:0005575//cellular_component;GO:0005622//intracellular anatomical structure;GO:0005737//cytoplasm;GO:0005739//mitochondrion;GO:0009507//chloroplast;GO:0009536//plastid;GO:0043226//organelle;GO:0043227//membrane-bounded organelle;GO:0043229//intracellular organelle;GO:0043231//intracellular membrane-bounded organelle	GO:0003674//molecular_function;GO:0003676//nucleic acid binding;GO:0003723//RNA binding;GO:0003824//catalytic activity;GO:0004518//nuclease activity;GO:0004519//endonuclease activity;GO:0005488//binding;GO:0016787//hydrolase activity;GO:0016788//hydrolase activity, acting on ester bonds;GO:0019843//rRNA binding;GO:0097159//organic cyclic compound binding;GO:1901363//heterocyclic compound binding	GO:0000003//reproduction;GO:0003006//developmental process involved in reproduction;GO:0006139//nucleobase-containing compound metabolic process;GO:0006725//cellular aromatic compound metabolic process;GO:0006807//nitrogen compound metabolic process;GO:0007275//multicellular organism development;GO:0008150//biological_process;GO:0008152//metabolic process;GO:0009451//RNA modification;GO:0009553//…	--
chr11	31058001	31059000	*	3.96e-08	1.36e-06	14.84	MELO3C021235.2	1.823	6.256	1.77893	9.35363e-28	5.1495e-27	Upstream2kb	EMB2750	XP_008458291.1 PREDICTED: pentatricopeptide repeat-containing protein At3g06430, chloroplastic [Cucumis melo]	-	-	-	-	GO:0005575//cellular_component;GO:0005622//intracellular anatomical structure;GO:0005737//cytoplasm;GO:0005739//mitochondrion;GO:0009507//chloroplast;GO:0009536//plastid;GO:0043226//organelle;GO:0043227//membrane-bounded organelle;GO:0043229//intracellular organelle;GO:0043231//intracellular membrane-bounded organelle	GO:0003674//molecular_function;GO:0003676//nucleic acid binding;GO:0003723//RNA binding;GO:0003824//catalytic activity;GO:0004518//nuclease activity;GO:0004519//endonuclease activity;GO:0005488//binding;GO:0016787//hydrolase activity;GO:0016788//hydrolase activity, acting on ester bonds;GO:0019843//rRNA binding;GO:0097159//organic cyclic compound binding;GO:1901363//heterocyclic compound binding	GO:0000003//reproduction;GO:0003006//developmental process involved in reproduction;GO:0006139//nucleobase-containing compound metabolic process;GO:0006725//cellular aromatic compound metabolic process;GO:0006807//nitrogen compound metabolic process;GO:0007275//multicellular organism development;GO:0008150//biological_process;GO:0008152//metabolic process;GO:0009451//RNA modification;GO:0009553//…	--
chr11	31058001	31059000	*	3.96e-08	1.36e-06	14.84	MELO3C021235.2	1.823	6.256	1.77893	9.35363e-28	5.1495e-27	Upstream2kb	EMB2750	XP_008458291.1 PREDICTED: pentatricopeptide repeat-containing protein At3g06430, chloroplastic [Cucumis melo]	-	-	-	-	GO:0005575//cellular_component;GO:0005622//intracellular anatomical structure;GO:0005737//cytoplasm;GO:0005739//mitochondrion;GO:0009507//chloroplast;GO:0009536//plastid;GO:0043226//organelle;GO:0043227//membrane-bounded organelle;GO:0043229//intracellular organelle;GO:0043231//intracellular membrane-bounded organelle	GO:0003674//molecular_function;GO:0003676//nucleic acid binding;GO:0003723//RNA binding;GO:0003824//catalytic activity;GO:0004518//nuclease activity;GO:0004519//endonuclease activity;GO:0005488//binding;GO:0016787//hydrolase activity;GO:0016788//hydrolase activity, acting on ester bonds;GO:0019843//rRNA binding;GO:0097159//organic cyclic compound binding;GO:1901363//heterocyclic compound binding	GO:0000003//reproduction;GO:0003006//developmental process involved in reproduction;GO:0006139//nucleobase-containing compound metabolic process;GO:0006725//cellular aromatic compound metabolic process;GO:0006807//nitrogen compound metabolic process;GO:0007275//multicellular organism development;GO:0008150//biological_process;GO:0008152//metabolic process;GO:0009451//RNA modification;GO:0009553//…	--
chr11	31058001	31059000	*	3.96e-08	1.36e-06	14.84	MELO3C021235.2	1.823	6.256	1.77893	9.35363e-28	5.1495e-27	Upstream2kb	EMB2750	XP_008458291.1 PREDICTED: pentatricopeptide repeat-containing protein At3g06430, chloroplastic [Cucumis melo]	-	-	-	-	GO:0005575//cellular_component;GO:0005622//intracellular anatomical structure;GO:0005737//cytoplasm;GO:0005739//mitochondrion;GO:0009507//chloroplast;GO:0009536//plastid;GO:0043226//organelle;GO:0043227//membrane-bounded organelle;GO:0043229//intracellular organelle;GO:0043231//intracellular membrane-bounded organelle	GO:0003674//molecular_function;GO:0003676//nucleic acid binding;GO:0003723//RNA binding;GO:0003824//catalytic activity;GO:0004518//nuclease activity;GO:0004519//endonuclease activity;GO:0005488//binding;GO:0016787//hydrolase activity;GO:0016788//hydrolase activity, acting on ester bonds;GO:0019843//rRNA binding;GO:0097159//organic cyclic compound binding;GO:1901363//heterocyclic compound binding	GO:0000003//reproduction;GO:0003006//developmental process involved in reproduction;GO:0006139//nucleobase-containing compound metabolic process;GO:0006725//cellular aromatic compound metabolic process;GO:0006807//nitrogen compound metabolic process;GO:0007275//multicellular organism development;GO:0008150//biological_process;GO:0008152//metabolic process;GO:0009451//RNA modification;GO:0009553//…	--
chr11	31060001	31061000	*	0.000924	0.00866	19.89	MELO3C021235.2	1.823	6.256	1.77893	9.35363e-28	5.1495e-27	Upstream2kb	EMB2750	XP_008458291.1 PREDICTED: pentatricopeptide repeat-containing protein At3g06430, chloroplastic [Cucumis melo]	-	-	-	-	GO:0005575//cellular_component;GO:0005622//intracellular anatomical structure;GO:0005737//cytoplasm;GO:0005739//mitochondrion;GO:0009507//chloroplast;GO:0009536//plastid;GO:0043226//organelle;GO:0043227//membrane-bounded organelle;GO:0043229//intracellular organelle;GO:0043231//intracellular membrane-bounded organelle	GO:0003674//molecular_function;GO:0003676//nucleic acid binding;GO:0003723//RNA binding;GO:0003824//catalytic activity;GO:0004518//nuclease activity;GO:0004519//endonuclease activity;GO:0005488//binding;GO:0016787//hydrolase activity;GO:0016788//hydrolase activity, acting on ester bonds;GO:0019843//rRNA binding;GO:0097159//organic cyclic compound binding;GO:1901363//heterocyclic compound binding	GO:0000003//reproduction;GO:0003006//developmental process involved in reproduction;GO:0006139//nucleobase-containing compound metabolic process;GO:0006725//cellular aromatic compound metabolic process;GO:0006807//nitrogen compound metabolic process;GO:0007275//multicellular organism development;GO:0008150//biological_process;GO:0008152//metabolic process;GO:0009451//RNA modification;GO:0009553//…	--
chr11	31060001	31061000	*	0.000924	0.00866	19.89	MELO3C021235.2	1.823	6.256	1.77893	9.35363e-28	5.1495e-27	Upstream2kb	EMB2750	XP_008458291.1 PREDICTED: pentatricopeptide repeat-containing protein At3g06430, chloroplastic [Cucumis melo]	-	-	-	-	GO:0005575//cellular_component;GO:0005622//intracellular anatomical structure;GO:0005737//cytoplasm;GO:0005739//mitochondrion;GO:0009507//chloroplast;GO:0009536//plastid;GO:0043226//organelle;GO:0043227//membrane-bounded organelle;GO:0043229//intracellular organelle;GO:0043231//intracellular membrane-bounded organelle	GO:0003674//molecular_function;GO:0003676//nucleic acid binding;GO:0003723//RNA binding;GO:0003824//catalytic activity;GO:0004518//nuclease activity;GO:0004519//endonuclease activity;GO:0005488//binding;GO:0016787//hydrolase activity;GO:0016788//hydrolase activity, acting on ester bonds;GO:0019843//rRNA binding;GO:0097159//organic cyclic compound binding;GO:1901363//heterocyclic compound binding	GO:0000003//reproduction;GO:0003006//developmental process involved in reproduction;GO:0006139//nucleobase-containing compound metabolic process;GO:0006725//cellular aromatic compound metabolic process;GO:0006807//nitrogen compound metabolic process;GO:0007275//multicellular organism development;GO:0008150//biological_process;GO:0008152//metabolic process;GO:0009451//RNA modification;GO:0009553//…	--
chr11	31060001	31061000	*	0.000924	0.00866	19.89	MELO3C021235.2	1.823	6.256	1.77893	9.35363e-28	5.1495e-27	Upstream2kb	EMB2750	XP_008458291.1 PREDICTED: pentatricopeptide repeat-containing protein At3g06430, chloroplastic [Cucumis melo]	-	-	-	-	GO:0005575//cellular_component;GO:0005622//intracellular anatomical structure;GO:0005737//cytoplasm;GO:0005739//mitochondrion;GO:0009507//chloroplast;GO:0009536//plastid;GO:0043226//organelle;GO:0043227//membrane-bounded organelle;GO:0043229//intracellular organelle;GO:0043231//intracellular membrane-bounded organelle	GO:0003674//molecular_function;GO:0003676//nucleic acid binding;GO:0003723//RNA binding;GO:0003824//catalytic activity;GO:0004518//nuclease activity;GO:0004519//endonuclease activity;GO:0005488//binding;GO:0016787//hydrolase activity;GO:0016788//hydrolase activity, acting on ester bonds;GO:0019843//rRNA binding;GO:0097159//organic cyclic compound binding;GO:1901363//heterocyclic compound binding	GO:0000003//reproduction;GO:0003006//developmental process involved in reproduction;GO:0006139//nucleobase-containing compound metabolic process;GO:0006725//cellular aromatic compound metabolic process;GO:0006807//nitrogen compound metabolic process;GO:0007275//multicellular organism development;GO:0008150//biological_process;GO:0008152//metabolic process;GO:0009451//RNA modification;GO:0009553//…	--
chr11	31111001	31112000	*	5.29e-37	7.32e-34	-39.05	MELO3C021228.2	32.299	12.934	-1.32032	9.98943e-31	5.90875e-30	Upstream2kb	truA	XP_008458279.1 PREDICTED: tRNA pseudouridine synthase A 1 isoform X1 [Cucumis melo]	-	-	-	-	-	GO:0003723//RNA binding;GO:0009982//pseudouridine synthase activity	GO:0001522//pseudouridine synthesis;GO:0006400//tRNA modification;GO:0009451//RNA modification	--
chr11	31111001	31112000	*	5.29e-37	7.32e-34	-39.05	MELO3C021229.2	0.573	2.701	2.23689	0.0015534	0.00292985	Upstream2kb	NPSN13	XP_008458283.1 PREDICTED: uncharacterized protein LOC103497748 isoform X1 [Cucumis melo]	-	-	-	-	-	GO:0005515//protein binding;GO:0008270//zinc ion binding;GO:0016491//oxidoreductase activity	-	--
chr11	31111001	31112000	*	5.29e-37	7.32e-34	-39.05	MELO3C021228.2	32.299	12.934	-1.32032	9.98943e-31	5.90875e-30	Upstream2kb	truA	XP_008458279.1 PREDICTED: tRNA pseudouridine synthase A 1 isoform X1 [Cucumis melo]	-	-	-	-	-	GO:0003723//RNA binding;GO:0009982//pseudouridine synthase activity	GO:0001522//pseudouridine synthesis;GO:0006400//tRNA modification;GO:0009451//RNA modification	--
chr11	31111001	31112000	*	5.29e-37	7.32e-34	-39.05	MELO3C021229.2	0.573	2.701	2.23689	0.0015534	0.00292985	Upstream2kb	NPSN13	XP_008458283.1 PREDICTED: uncharacterized protein LOC103497748 isoform X1 [Cucumis melo]	-	-	-	-	-	GO:0005515//protein binding;GO:0008270//zinc ion binding;GO:0016491//oxidoreductase activity	-	--
chr11	31272001	31273000	*	2.64e-20	6.89e-18	-23.24	MELO3C021215.2	3.988	1.246	-1.67836	3.54251e-12	1.19396e-11	Upstream2kb	--	XP_008458247.1 PREDICTED: uncharacterized protein LOC103497722 [Cucumis melo]	-	-	-	-	-	-	GO:0006629//lipid metabolic process;GO:0016042//lipid catabolic process	--
chr11	31272001	31273000	*	2.64e-20	6.89e-18	-23.24	MELO3C021215.2	3.988	1.246	-1.67836	3.54251e-12	1.19396e-11	Upstream2kb	--	XP_008458247.1 PREDICTED: uncharacterized protein LOC103497722 [Cucumis melo]	-	-	-	-	-	-	GO:0006629//lipid metabolic process;GO:0016042//lipid catabolic process	--
chr11	31549001	31550000	*	1.82e-07	5.37e-06	-10.79	MELO3C021180.2	0.406	1.216	1.58259	0.00513866	0.00911526	Upstream2kb	--	XP_008458166.1 PREDICTED: E3 ubiquitin-protein ligase TRAIP-like [Cucumis melo]	-	-	-	-	-	GO:0005524//ATP binding	GO:0006606//protein import into nucleus;GO:0007059//chromosome segregation;GO:0030261//chromosome condensation	--
chr11	31549001	31550000	*	1.82e-07	5.37e-06	-10.79	MELO3C021180.2	0.406	1.216	1.58259	0.00513866	0.00911526	Upstream2kb	--	XP_008458166.1 PREDICTED: E3 ubiquitin-protein ligase TRAIP-like [Cucumis melo]	-	-	-	-	-	GO:0005524//ATP binding	GO:0006606//protein import into nucleus;GO:0007059//chromosome segregation;GO:0030261//chromosome condensation	--
chr11	31550001	31551000	*	7.68e-07	1.92e-05	-14.54	MELO3C021180.2	0.406	1.216	1.58259	0.00513866	0.00911526	Upstream2kb	--	XP_008458166.1 PREDICTED: E3 ubiquitin-protein ligase TRAIP-like [Cucumis melo]	-	-	-	-	-	GO:0005524//ATP binding	GO:0006606//protein import into nucleus;GO:0007059//chromosome segregation;GO:0030261//chromosome condensation	--
chr11	31550001	31551000	*	7.68e-07	1.92e-05	-14.54	MELO3C021180.2	0.406	1.216	1.58259	0.00513866	0.00911526	Upstream2kb	--	XP_008458166.1 PREDICTED: E3 ubiquitin-protein ligase TRAIP-like [Cucumis melo]	-	-	-	-	-	GO:0005524//ATP binding	GO:0006606//protein import into nucleus;GO:0007059//chromosome segregation;GO:0030261//chromosome condensation	--
chr11	31625001	31626000	*	2.66e-07	7.49e-06	-10.52	MELO3C021168.2	23.369	87.536	1.90528	2.02036e-161	4.93235e-160	Upstream2kb	At4g01130	XP_008458153.1 PREDICTED: GDSL esterase/lipase At4g01130 isoform X2 [Cucumis melo]	-	-	-	-	GO:0005575//cellular_component;GO:0005576//extracellular region	GO:0003674//molecular_function;GO:0003824//catalytic activity;GO:0016787//hydrolase activity;GO:0016788//hydrolase activity, acting on ester bonds	GO:0006629//lipid metabolic process;GO:0008150//biological_process;GO:0008152//metabolic process;GO:0009056//catabolic process;GO:0016042//lipid catabolic process;GO:0044238//primary metabolic process;GO:0071704//organic substance metabolic process;GO:1901575//organic substance catabolic process	--
chr11	31625001	31626000	*	2.66e-07	7.49e-06	-10.52	MELO3C035221.2	0.001	0.984	9.94251	0.0312734	0.0497885	Upstream2kb	SPH28	XP_008458671.1 PREDICTED: uncharacterized protein LOC103498000 [Cucumis melo]	-	-	-	-	-	-	-	--
chr11	31625001	31626000	*	2.66e-07	7.49e-06	-10.52	MELO3C021168.2	23.369	87.536	1.90528	2.02036e-161	4.93235e-160	Upstream2kb	At4g01130	XP_008458153.1 PREDICTED: GDSL esterase/lipase At4g01130 isoform X2 [Cucumis melo]	-	-	-	-	GO:0005575//cellular_component;GO:0005576//extracellular region	GO:0003674//molecular_function;GO:0003824//catalytic activity;GO:0016787//hydrolase activity;GO:0016788//hydrolase activity, acting on ester bonds	GO:0006629//lipid metabolic process;GO:0008150//biological_process;GO:0008152//metabolic process;GO:0009056//catabolic process;GO:0016042//lipid catabolic process;GO:0044238//primary metabolic process;GO:0071704//organic substance metabolic process;GO:1901575//organic substance catabolic process	--
chr11	31625001	31626000	*	2.66e-07	7.49e-06	-10.52	MELO3C035221.2	0.001	0.984	9.94251	0.0312734	0.0497885	Upstream2kb	SPH28	XP_008458671.1 PREDICTED: uncharacterized protein LOC103498000 [Cucumis melo]	-	-	-	-	-	-	-	--
chr11	31627001	31628000	*	2.5e-05	0.000412	14.02	MELO3C021168.2	23.369	87.536	1.90528	2.02036e-161	4.93235e-160	Upstream2kb	At4g01130	XP_008458153.1 PREDICTED: GDSL esterase/lipase At4g01130 isoform X2 [Cucumis melo]	-	-	-	-	GO:0005575//cellular_component;GO:0005576//extracellular region	GO:0003674//molecular_function;GO:0003824//catalytic activity;GO:0016787//hydrolase activity;GO:0016788//hydrolase activity, acting on ester bonds	GO:0006629//lipid metabolic process;GO:0008150//biological_process;GO:0008152//metabolic process;GO:0009056//catabolic process;GO:0016042//lipid catabolic process;GO:0044238//primary metabolic process;GO:0071704//organic substance metabolic process;GO:1901575//organic substance catabolic process	--
chr11	31627001	31628000	*	2.5e-05	0.000412	14.02	MELO3C021168.2	23.369	87.536	1.90528	2.02036e-161	4.93235e-160	Upstream2kb	At4g01130	XP_008458153.1 PREDICTED: GDSL esterase/lipase At4g01130 isoform X2 [Cucumis melo]	-	-	-	-	GO:0005575//cellular_component;GO:0005576//extracellular region	GO:0003674//molecular_function;GO:0003824//catalytic activity;GO:0016787//hydrolase activity;GO:0016788//hydrolase activity, acting on ester bonds	GO:0006629//lipid metabolic process;GO:0008150//biological_process;GO:0008152//metabolic process;GO:0009056//catabolic process;GO:0016042//lipid catabolic process;GO:0044238//primary metabolic process;GO:0071704//organic substance metabolic process;GO:1901575//organic substance catabolic process	--
chr11	31643001	31644000	*	1.63e-11	1.12e-09	-11.03	MELO3C021163.2	3.738	8.667	1.21327	5.7033e-12	1.89835e-11	Upstream2kb	GT14	XP_008458150.1 PREDICTED: probable xyloglucan galactosyltransferase GT14 [Cucumis melo]	-	-	-	-	GO:0000139//Golgi membrane;GO:0005575//cellular_component;GO:0005618//cell wall;GO:0005622//intracellular anatomical structure;GO:0005737//cytoplasm;GO:0005794//Golgi apparatus;GO:0012505//endomembrane system;GO:0016020//membrane;GO:0016021//integral component of membrane;GO:0030312//external encapsulating structure;GO:0031090//organelle membrane;GO:0031224//intrinsic component of membrane;GO:003…	GO:0003674//molecular_function;GO:0003824//catalytic activity;GO:0016740//transferase activity;GO:0016757//glycosyltransferase activity	GO:0006464//cellular protein modification process;GO:0006486//protein glycosylation;GO:0006807//nitrogen compound metabolic process;GO:0008150//biological_process;GO:0008152//metabolic process;GO:0009058//biosynthetic process;GO:0009059//macromolecule biosynthetic process;GO:0009100//glycoprotein metabolic process;GO:0009101//glycoprotein biosynthetic process;GO:0009987//cellular process;GO:00195…	--
chr11	31643001	31644000	*	1.63e-11	1.12e-09	-11.03	MELO3C021163.2	3.738	8.667	1.21327	5.7033e-12	1.89835e-11	Upstream2kb	GT14	XP_008458150.1 PREDICTED: probable xyloglucan galactosyltransferase GT14 [Cucumis melo]	-	-	-	-	GO:0000139//Golgi membrane;GO:0005575//cellular_component;GO:0005618//cell wall;GO:0005622//intracellular anatomical structure;GO:0005737//cytoplasm;GO:0005794//Golgi apparatus;GO:0012505//endomembrane system;GO:0016020//membrane;GO:0016021//integral component of membrane;GO:0030312//external encapsulating structure;GO:0031090//organelle membrane;GO:0031224//intrinsic component of membrane;GO:003…	GO:0003674//molecular_function;GO:0003824//catalytic activity;GO:0016740//transferase activity;GO:0016757//glycosyltransferase activity	GO:0006464//cellular protein modification process;GO:0006486//protein glycosylation;GO:0006807//nitrogen compound metabolic process;GO:0008150//biological_process;GO:0008152//metabolic process;GO:0009058//biosynthetic process;GO:0009059//macromolecule biosynthetic process;GO:0009100//glycoprotein metabolic process;GO:0009101//glycoprotein biosynthetic process;GO:0009987//cellular process;GO:00195…	--
chr11	31705001	31706000	*	0.000102	0.00138	12.67	MELO3C021154.2	56.712	162.421	1.51801	1.07283e-186	3.06265e-185	Upstream2kb	UGT75C1	TYK14011.1 crocetin glucosyltransferase [Cucumis melo var. makuwa] [Cucumis melo]	-	-	-	-	-	GO:0008194//UDP-glycosyltransferase activity;GO:0016758//hexosyltransferase activity	GO:0005975//carbohydrate metabolic process;GO:0030259//lipid glycosylation	--
chr11	32171001	32172000	*	7.34e-05	0.00104	-10.65	MELO3C022249.2	62.033	6.21	-3.32037	1.59282e-214	5.40757e-213	Upstream2kb	--	XP_008459746.1 PREDICTED: zyxin isoform X1 [Cucumis melo]	-	-	-	-	-	-	-	--
chr11	32327001	32328000	*	0.00276	0.0209	-14.95	MELO3C022268.2	0.19	1.16	2.61005	2.47469e-05	5.52804e-05	Upstream2kb	--	TYK24724.1 DUF761 domain-containing protein [Cucumis melo var. makuwa] [Cucumis melo]	-	-	-	-	-	-	-	--
chr11	32327001	32328000	*	0.00276	0.0209	-14.95	MELO3C022268.2	0.19	1.16	2.61005	2.47469e-05	5.52804e-05	Upstream2kb	--	TYK24724.1 DUF761 domain-containing protein [Cucumis melo var. makuwa] [Cucumis melo]	-	-	-	-	-	-	-	--
chr11	32375001	32376000	*	1.14e-07	3.52e-06	-13.83	MELO3C022275.2	21.055	42.886	1.02634	5.15269e-57	4.78901e-56	Upstream2kb	STA1	XP_008459779.1 PREDICTED: protein STABILIZED1 [Cucumis melo]	Genetic Information Processing	Transcription	ko03040//Spliceosome	K12855	GO:0000176//nuclear exosome (RNase complex);GO:0005575//cellular_component;GO:0005622//intracellular anatomical structure;GO:0005634//nucleus;GO:0005654//nucleoplasm;GO:0005681//spliceosomal complex;GO:0005682//U5 snRNP;GO:0005684//U2-type spliceosomal complex;GO:0015030//Cajal body;GO:0016604//nuclear body;GO:0016607//nuclear speck;GO:0030532//small nuclear ribonucleoprotein complex;GO:0031974//…	GO:0003674//molecular_function;GO:0003676//nucleic acid binding;GO:0003712//transcription coregulator activity;GO:0003713//transcription coactivator activity;GO:0003723//RNA binding;GO:0005102//signaling receptor binding;GO:0005215//transporter activity;GO:0005488//binding;GO:0005515//protein binding;GO:0008134//transcription factor binding;GO:0008318//protein prenyltransferase activity;GO:004302…	GO:0000244//spliceosomal tri-snRNP complex assembly;GO:0000375//RNA splicing, via transesterification reactions;GO:0000377//RNA splicing, via transesterification reactions with bulged adenosine as nucleophile;GO:0000387//spliceosomal snRNP assembly;GO:0000398//mRNA splicing, via spliceosome;GO:0006139//nucleobase-containing compound metabolic process;GO:0006259//DNA metabolic process;GO:0006304//…	--
chr11	32375001	32376000	*	1.14e-07	3.52e-06	-13.83	MELO3C022275.2	21.055	42.886	1.02634	5.15269e-57	4.78901e-56	Upstream2kb	STA1	XP_008459779.1 PREDICTED: protein STABILIZED1 [Cucumis melo]	Genetic Information Processing	Transcription	ko03040//Spliceosome	K12855	GO:0000176//nuclear exosome (RNase complex);GO:0005575//cellular_component;GO:0005622//intracellular anatomical structure;GO:0005634//nucleus;GO:0005654//nucleoplasm;GO:0005681//spliceosomal complex;GO:0005682//U5 snRNP;GO:0005684//U2-type spliceosomal complex;GO:0015030//Cajal body;GO:0016604//nuclear body;GO:0016607//nuclear speck;GO:0030532//small nuclear ribonucleoprotein complex;GO:0031974//…	GO:0003674//molecular_function;GO:0003676//nucleic acid binding;GO:0003712//transcription coregulator activity;GO:0003713//transcription coactivator activity;GO:0003723//RNA binding;GO:0005102//signaling receptor binding;GO:0005215//transporter activity;GO:0005488//binding;GO:0005515//protein binding;GO:0008134//transcription factor binding;GO:0008318//protein prenyltransferase activity;GO:004302…	GO:0000244//spliceosomal tri-snRNP complex assembly;GO:0000375//RNA splicing, via transesterification reactions;GO:0000377//RNA splicing, via transesterification reactions with bulged adenosine as nucleophile;GO:0000387//spliceosomal snRNP assembly;GO:0000398//mRNA splicing, via spliceosome;GO:0006139//nucleobase-containing compound metabolic process;GO:0006259//DNA metabolic process;GO:0006304//…	--
chr11	32821001	32822000	*	6.65e-15	8.05e-13	-16.45	MELO3C022319.2	1.607	9.179	2.51397	5.32636e-30	3.08796e-29	Upstream2kb	At1g67320	XP_008459852.1 PREDICTED: probable DNA primase large subunit [Cucumis melo]	Genetic Information Processing	Replication and repair	ko03030//DNA replication	K02685	GO:0000228//nuclear chromosome;GO:0000428//DNA-directed RNA polymerase complex;GO:0005575//cellular_component;GO:0005622//intracellular anatomical structure;GO:0005634//nucleus;GO:0005635//nuclear envelope;GO:0005654//nucleoplasm;GO:0005657//replication fork;GO:0005658//alpha DNA polymerase:primase complex;GO:0005694//chromosome;GO:0012505//endomembrane system;GO:0030880//RNA polymerase complex;G…	GO:0003674//molecular_function;GO:0003676//nucleic acid binding;GO:0003677//DNA binding;GO:0003697//single-stranded DNA binding;GO:0003824//catalytic activity;GO:0003887//DNA-directed DNA polymerase activity;GO:0003896//DNA primase activity;GO:0003899//DNA-directed 5'-3' RNA polymerase activity;GO:0005488//binding;GO:0016740//transferase activity;GO:0016772//transferase activity, transferring pho…	GO:0000082//G1/S transition of mitotic cell cycle;GO:0000278//mitotic cell cycle;GO:0000723//telomere maintenance;GO:0001654//eye development;GO:0001745//compound eye morphogenesis;GO:0006139//nucleobase-containing compound metabolic process;GO:0006259//DNA metabolic process;GO:0006260//DNA replication;GO:0006261//DNA-dependent DNA replication;GO:0006269//DNA replication, synthesis of RNA primer;…	--
chr11	32821001	32822000	*	6.65e-15	8.05e-13	-16.45	MELO3C022319.2	1.607	9.179	2.51397	5.32636e-30	3.08796e-29	Upstream2kb	At1g67320	XP_008459852.1 PREDICTED: probable DNA primase large subunit [Cucumis melo]	Genetic Information Processing	Replication and repair	ko03030//DNA replication	K02685	GO:0000228//nuclear chromosome;GO:0000428//DNA-directed RNA polymerase complex;GO:0005575//cellular_component;GO:0005622//intracellular anatomical structure;GO:0005634//nucleus;GO:0005635//nuclear envelope;GO:0005654//nucleoplasm;GO:0005657//replication fork;GO:0005658//alpha DNA polymerase:primase complex;GO:0005694//chromosome;GO:0012505//endomembrane system;GO:0030880//RNA polymerase complex;G…	GO:0003674//molecular_function;GO:0003676//nucleic acid binding;GO:0003677//DNA binding;GO:0003697//single-stranded DNA binding;GO:0003824//catalytic activity;GO:0003887//DNA-directed DNA polymerase activity;GO:0003896//DNA primase activity;GO:0003899//DNA-directed 5'-3' RNA polymerase activity;GO:0005488//binding;GO:0016740//transferase activity;GO:0016772//transferase activity, transferring pho…	GO:0000082//G1/S transition of mitotic cell cycle;GO:0000278//mitotic cell cycle;GO:0000723//telomere maintenance;GO:0001654//eye development;GO:0001745//compound eye morphogenesis;GO:0006139//nucleobase-containing compound metabolic process;GO:0006259//DNA metabolic process;GO:0006260//DNA replication;GO:0006261//DNA-dependent DNA replication;GO:0006269//DNA replication, synthesis of RNA primer;…	--
chr11	32823001	32824000	*	0.00202	0.0163	15.35	MELO3C022319.2	1.607	9.179	2.51397	5.32636e-30	3.08796e-29	Upstream2kb	At1g67320	XP_008459852.1 PREDICTED: probable DNA primase large subunit [Cucumis melo]	Genetic Information Processing	Replication and repair	ko03030//DNA replication	K02685	GO:0000228//nuclear chromosome;GO:0000428//DNA-directed RNA polymerase complex;GO:0005575//cellular_component;GO:0005622//intracellular anatomical structure;GO:0005634//nucleus;GO:0005635//nuclear envelope;GO:0005654//nucleoplasm;GO:0005657//replication fork;GO:0005658//alpha DNA polymerase:primase complex;GO:0005694//chromosome;GO:0012505//endomembrane system;GO:0030880//RNA polymerase complex;G…	GO:0003674//molecular_function;GO:0003676//nucleic acid binding;GO:0003677//DNA binding;GO:0003697//single-stranded DNA binding;GO:0003824//catalytic activity;GO:0003887//DNA-directed DNA polymerase activity;GO:0003896//DNA primase activity;GO:0003899//DNA-directed 5'-3' RNA polymerase activity;GO:0005488//binding;GO:0016740//transferase activity;GO:0016772//transferase activity, transferring pho…	GO:0000082//G1/S transition of mitotic cell cycle;GO:0000278//mitotic cell cycle;GO:0000723//telomere maintenance;GO:0001654//eye development;GO:0001745//compound eye morphogenesis;GO:0006139//nucleobase-containing compound metabolic process;GO:0006259//DNA metabolic process;GO:0006260//DNA replication;GO:0006261//DNA-dependent DNA replication;GO:0006269//DNA replication, synthesis of RNA primer;…	--
chr11	32823001	32824000	*	0.00202	0.0163	15.35	MELO3C022319.2	1.607	9.179	2.51397	5.32636e-30	3.08796e-29	Upstream2kb	At1g67320	XP_008459852.1 PREDICTED: probable DNA primase large subunit [Cucumis melo]	Genetic Information Processing	Replication and repair	ko03030//DNA replication	K02685	GO:0000228//nuclear chromosome;GO:0000428//DNA-directed RNA polymerase complex;GO:0005575//cellular_component;GO:0005622//intracellular anatomical structure;GO:0005634//nucleus;GO:0005635//nuclear envelope;GO:0005654//nucleoplasm;GO:0005657//replication fork;GO:0005658//alpha DNA polymerase:primase complex;GO:0005694//chromosome;GO:0012505//endomembrane system;GO:0030880//RNA polymerase complex;G…	GO:0003674//molecular_function;GO:0003676//nucleic acid binding;GO:0003677//DNA binding;GO:0003697//single-stranded DNA binding;GO:0003824//catalytic activity;GO:0003887//DNA-directed DNA polymerase activity;GO:0003896//DNA primase activity;GO:0003899//DNA-directed 5'-3' RNA polymerase activity;GO:0005488//binding;GO:0016740//transferase activity;GO:0016772//transferase activity, transferring pho…	GO:0000082//G1/S transition of mitotic cell cycle;GO:0000278//mitotic cell cycle;GO:0000723//telomere maintenance;GO:0001654//eye development;GO:0001745//compound eye morphogenesis;GO:0006139//nucleobase-containing compound metabolic process;GO:0006259//DNA metabolic process;GO:0006260//DNA replication;GO:0006261//DNA-dependent DNA replication;GO:0006269//DNA replication, synthesis of RNA primer;…	--
chr11	32856001	32857000	*	4.08e-08	1.4e-06	-15.47	MELO3C022323.2	0.525	1.161	1.14498	0.022776	0.0370722	Upstream2kb	--	XP_008459859.1 PREDICTED: uncharacterized protein LOC103498858 isoform X1 [Cucumis melo]	-	-	-	-	-	GO:0005524//ATP binding	GO:0007059//chromosome segregation;GO:0030261//chromosome condensation	--
chr11	33219001	33220000	*	6.01e-07	1.55e-05	-17.48	MELO3C022369.2	31.106	68.432	1.13748	1.31823e-80	1.65349e-79	Upstream2kb	ERF1-3	XP_008459930.1 PREDICTED: eukaryotic peptide chain release factor subunit 1-3-like [Cucumis melo]	Genetic Information Processing	Translation	ko03015//mRNA surveillance pathway	K03265	-	GO:0003747//translation release factor activity	GO:0006402//mRNA catabolic process;GO:0006415//translational termination	--
chr11	33219001	33220000	*	6.01e-07	1.55e-05	-17.48	MELO3C022369.2	31.106	68.432	1.13748	1.31823e-80	1.65349e-79	Upstream2kb	ERF1-3	XP_008459930.1 PREDICTED: eukaryotic peptide chain release factor subunit 1-3-like [Cucumis melo]	Genetic Information Processing	Translation	ko03015//mRNA surveillance pathway	K03265	-	GO:0003747//translation release factor activity	GO:0006402//mRNA catabolic process;GO:0006415//translational termination	--
chr11	33369001	33370000	*	1.38e-07	4.19e-06	-14.26	MELO3C022394.2	34.299	88.526	1.36793	8.53456e-135	1.74575e-133	Upstream2kb	At2g20360	KAA0039895.1 NADH dehydrogenase (ubiquinone) 1 alpha subcomplex subunit 9 [Cucumis melo var. makuwa] [Cucumis melo]	Metabolism;Metabolism	Global and overview maps;Energy metabolism	ko01100//Metabolic pathways;ko00190//Oxidative phosphorylation	K03953;K03953	GO:0005575//cellular_component;GO:0005622//intracellular anatomical structure;GO:0005634//nucleus;GO:0005654//nucleoplasm;GO:0005737//cytoplasm;GO:0005739//mitochondrion;GO:0005740//mitochondrial envelope;GO:0005743//mitochondrial inner membrane;GO:0005746//mitochondrial respirasome;GO:0005747//mitochondrial respiratory chain complex I;GO:0005759//mitochondrial matrix;GO:0016020//membrane;GO:0019…	GO:0003674//molecular_function;GO:0003824//catalytic activity;GO:0003854//3-beta-hydroxy-delta5-steroid dehydrogenase activity;GO:0003954//NADH dehydrogenase activity;GO:0003978//UDP-glucose 4-epimerase activity;GO:0005488//binding;GO:0008137//NADH dehydrogenase (ubiquinone) activity;GO:0008831//dTDP-4-dehydrorhamnose reductase activity;GO:0016491//oxidoreductase activity;GO:0016616//oxidoreducta…	GO:0005975//carbohydrate metabolic process;GO:0006012//galactose metabolic process;GO:0006091//generation of precursor metabolites and energy;GO:0006119//oxidative phosphorylation;GO:0006120//mitochondrial electron transport, NADH to ubiquinone;GO:0006139//nucleobase-containing compound metabolic process;GO:0006163//purine nucleotide metabolic process;GO:0006694//steroid biosynthetic process;GO:0…	--
chr11	33369001	33370000	*	1.38e-07	4.19e-06	-14.26	MELO3C022394.2	34.299	88.526	1.36793	8.53456e-135	1.74575e-133	Upstream2kb	At2g20360	KAA0039895.1 NADH dehydrogenase (ubiquinone) 1 alpha subcomplex subunit 9 [Cucumis melo var. makuwa] [Cucumis melo]	Metabolism;Metabolism	Global and overview maps;Energy metabolism	ko01100//Metabolic pathways;ko00190//Oxidative phosphorylation	K03953;K03953	GO:0005575//cellular_component;GO:0005622//intracellular anatomical structure;GO:0005634//nucleus;GO:0005654//nucleoplasm;GO:0005737//cytoplasm;GO:0005739//mitochondrion;GO:0005740//mitochondrial envelope;GO:0005743//mitochondrial inner membrane;GO:0005746//mitochondrial respirasome;GO:0005747//mitochondrial respiratory chain complex I;GO:0005759//mitochondrial matrix;GO:0016020//membrane;GO:0019…	GO:0003674//molecular_function;GO:0003824//catalytic activity;GO:0003854//3-beta-hydroxy-delta5-steroid dehydrogenase activity;GO:0003954//NADH dehydrogenase activity;GO:0003978//UDP-glucose 4-epimerase activity;GO:0005488//binding;GO:0008137//NADH dehydrogenase (ubiquinone) activity;GO:0008831//dTDP-4-dehydrorhamnose reductase activity;GO:0016491//oxidoreductase activity;GO:0016616//oxidoreducta…	GO:0005975//carbohydrate metabolic process;GO:0006012//galactose metabolic process;GO:0006091//generation of precursor metabolites and energy;GO:0006119//oxidative phosphorylation;GO:0006120//mitochondrial electron transport, NADH to ubiquinone;GO:0006139//nucleobase-containing compound metabolic process;GO:0006163//purine nucleotide metabolic process;GO:0006694//steroid biosynthetic process;GO:0…	--
chr11	33544001	33545000	*	9.8e-10	4.8e-08	-21.6	MELO3C022412.2	7.176	2.15	-1.73884	8.18136e-61	8.02742e-60	Upstream2kb	DRP1B	XP_008459994.1 PREDICTED: dynamin-related protein 5A isoform X1 [Cucumis melo]	-	-	-	-	GO:0005575//cellular_component;GO:0005622//intracellular anatomical structure;GO:0005737//cytoplasm;GO:0005856//cytoskeleton;GO:0005874//microtubule;GO:0009524//phragmoplast;GO:0015630//microtubule cytoskeleton;GO:0043226//organelle;GO:0043228//non-membrane-bounded organelle;GO:0043229//intracellular organelle;GO:0043232//intracellular non-membrane-bounded organelle;GO:0099080//supramolecular com…	GO:0000166//nucleotide binding;GO:0001882//nucleoside binding;GO:0001883//purine nucleoside binding;GO:0003674//molecular_function;GO:0003824//catalytic activity;GO:0003924//GTPase activity;GO:0005488//binding;GO:0005515//protein binding;GO:0005525//GTP binding;GO:0008017//microtubule binding;GO:0008092//cytoskeletal protein binding;GO:0015631//tubulin binding;GO:0016462//pyrophosphatase activity…	GO:0000266//mitochondrial fission;GO:0006996//organelle organization;GO:0007005//mitochondrion organization;GO:0007049//cell cycle;GO:0008150//biological_process;GO:0009987//cellular process;GO:0016043//cellular component organization;GO:0042254//ribosome biogenesis;GO:0048285//organelle fission;GO:0051301//cell division;GO:0071840//cellular component organization or biogenesis	--
chr11	33544001	33545000	*	9.8e-10	4.8e-08	-21.6	MELO3C022412.2	7.176	2.15	-1.73884	8.18136e-61	8.02742e-60	Upstream2kb	DRP1B	XP_008459994.1 PREDICTED: dynamin-related protein 5A isoform X1 [Cucumis melo]	-	-	-	-	GO:0005575//cellular_component;GO:0005622//intracellular anatomical structure;GO:0005737//cytoplasm;GO:0005856//cytoskeleton;GO:0005874//microtubule;GO:0009524//phragmoplast;GO:0015630//microtubule cytoskeleton;GO:0043226//organelle;GO:0043228//non-membrane-bounded organelle;GO:0043229//intracellular organelle;GO:0043232//intracellular non-membrane-bounded organelle;GO:0099080//supramolecular com…	GO:0000166//nucleotide binding;GO:0001882//nucleoside binding;GO:0001883//purine nucleoside binding;GO:0003674//molecular_function;GO:0003824//catalytic activity;GO:0003924//GTPase activity;GO:0005488//binding;GO:0005515//protein binding;GO:0005525//GTP binding;GO:0008017//microtubule binding;GO:0008092//cytoskeletal protein binding;GO:0015631//tubulin binding;GO:0016462//pyrophosphatase activity…	GO:0000266//mitochondrial fission;GO:0006996//organelle organization;GO:0007005//mitochondrion organization;GO:0007049//cell cycle;GO:0008150//biological_process;GO:0009987//cellular process;GO:0016043//cellular component organization;GO:0042254//ribosome biogenesis;GO:0048285//organelle fission;GO:0051301//cell division;GO:0071840//cellular component organization or biogenesis	--
chr11	33641001	33642000	*	2.68e-15	3.46e-13	10.11	MELO3C022429.2	1.581	12.067	2.93216	2.11638e-54	1.89582e-53	Upstream2kb	--	XP_008460195.1 PREDICTED: uncharacterized protein LOC103499080 [Cucumis melo]	-	-	-	-	GO:0005576//extracellular region;GO:0005577//fibrinogen complex	GO:0005102//signaling receptor binding;GO:0008083//growth factor activity	GO:0030168//platelet activation;GO:0051258//protein polymerization	--
chr11	33641001	33642000	*	2.68e-15	3.46e-13	10.11	MELO3C022429.2	1.581	12.067	2.93216	2.11638e-54	1.89582e-53	Upstream2kb	--	XP_008460195.1 PREDICTED: uncharacterized protein LOC103499080 [Cucumis melo]	-	-	-	-	GO:0005576//extracellular region;GO:0005577//fibrinogen complex	GO:0005102//signaling receptor binding;GO:0008083//growth factor activity	GO:0030168//platelet activation;GO:0051258//protein polymerization	--
chr11	33656001	33657000	*	7.57e-07	1.9e-05	-15.86	MELO3C022430.2	1.686	32.532	4.27018	3.90732e-182	1.08226e-180	Upstream2kb	--	XP_008460021.1 PREDICTED: uncharacterized protein LOC103498960 [Cucumis melo]	-	-	-	-	GO:0005576//extracellular region	-	-	--
chr11	33848001	33849000	*	0.00462	0.0313	11.36	MELO3C022461.2	4.54	1.961	-1.2111	1.23301e-05	2.82271e-05	Upstream2kb	--	XP_008460067.1 PREDICTED: uncharacterized protein LOC103498988 [Cucumis melo]	-	-	-	-	-	-	-	--
chr11	34070001	34071000	*	0.00852	0.05	11.56	MELO3C022493.2	0.001	0.316	8.30378	0.00782344	0.0135555	Upstream2kb	NPF7.3	XP_008460104.1 PREDICTED: protein NRT1/ PTR FAMILY 7.3-like isoform X1 [Cucumis melo]	-	-	-	-	GO:0005575//cellular_component;GO:0005886//plasma membrane;GO:0016020//membrane;GO:0016021//integral component of membrane;GO:0031224//intrinsic component of membrane;GO:0071944//cell periphery	GO:0003674//molecular_function;GO:0005215//transporter activity;GO:0005451//monovalent cation:proton antiporter activity;GO:0008324//cation transmembrane transporter activity;GO:0008509//anion transmembrane transporter activity;GO:0015075//ion transmembrane transporter activity;GO:0015078//proton transmembrane transporter activity;GO:0015079//potassium ion transmembrane transporter activity;GO:00…	GO:0001101//response to acid chemical;GO:0006810//transport;GO:0006811//ion transport;GO:0006812//cation transport;GO:0006813//potassium ion transport;GO:0006820//anion transport;GO:0007275//multicellular organism development;GO:0007568//aging;GO:0008150//biological_process;GO:0009987//cellular process;GO:0010035//response to inorganic substance;GO:0010150//leaf senescence;GO:0010167//response to…	--
chr11	34117001	34118000	*	2.19e-09	1e-07	-17.39	MELO3C035246.2	56.558	174.861	1.62841	4.49201e-157	1.06345e-155	Upstream2kb	BEN1	XP_008460121.1 PREDICTED: vestitone reductase-like [Cucumis melo]	-	-	-	-	-	GO:0000150//DNA strand exchange activity;GO:0003677//DNA binding;GO:0003824//catalytic activity;GO:0003854//3-beta-hydroxy-delta5-steroid dehydrogenase activity;GO:0003978//UDP-glucose 4-epimerase activity;GO:0004043//L-aminoadipate-semialdehyde dehydrogenase activity;GO:0004316//3-oxoacyl-[acyl-carrier-protein] reductase (NADPH) activity;GO:0008446//GDP-mannose 4,6-dehydratase activity;GO:000846…	GO:0000271//polysaccharide biosynthetic process;GO:0005975//carbohydrate metabolic process;GO:0006012//galactose metabolic process;GO:0006310//DNA recombination;GO:0006520//cellular amino acid metabolic process;GO:0006633//fatty acid biosynthetic process;GO:0006694//steroid biosynthetic process;GO:0008152//metabolic process;GO:0009243//O antigen biosynthetic process;GO:0009244//lipopolysaccharide…	--
chr11	34117001	34118000	*	2.19e-09	1e-07	-17.39	MELO3C035246.2	56.558	174.861	1.62841	4.49201e-157	1.06345e-155	Upstream2kb	BEN1	XP_008460121.1 PREDICTED: vestitone reductase-like [Cucumis melo]	-	-	-	-	-	GO:0000150//DNA strand exchange activity;GO:0003677//DNA binding;GO:0003824//catalytic activity;GO:0003854//3-beta-hydroxy-delta5-steroid dehydrogenase activity;GO:0003978//UDP-glucose 4-epimerase activity;GO:0004043//L-aminoadipate-semialdehyde dehydrogenase activity;GO:0004316//3-oxoacyl-[acyl-carrier-protein] reductase (NADPH) activity;GO:0008446//GDP-mannose 4,6-dehydratase activity;GO:000846…	GO:0000271//polysaccharide biosynthetic process;GO:0005975//carbohydrate metabolic process;GO:0006012//galactose metabolic process;GO:0006310//DNA recombination;GO:0006520//cellular amino acid metabolic process;GO:0006633//fatty acid biosynthetic process;GO:0006694//steroid biosynthetic process;GO:0008152//metabolic process;GO:0009243//O antigen biosynthetic process;GO:0009244//lipopolysaccharide…	--
chr11	34133001	34134000	*	1.99e-05	0.000338	10.71	MELO3C022502.2	49.308	24.217	-1.0258	2.29736e-41	1.65652e-40	Upstream2kb	FKBP43	KAA0040000.1 protein transport Sec1a-like isoform X1 [Cucumis melo var. makuwa] [Cucumis melo]	-	-	-	-	-	GO:0003755//peptidyl-prolyl cis-trans isomerase activity	-	--
chr11	34133001	34134000	*	1.99e-05	0.000338	10.71	MELO3C022502.2	49.308	24.217	-1.0258	2.29736e-41	1.65652e-40	Upstream2kb	FKBP43	KAA0040000.1 protein transport Sec1a-like isoform X1 [Cucumis melo var. makuwa] [Cucumis melo]	-	-	-	-	-	GO:0003755//peptidyl-prolyl cis-trans isomerase activity	-	--
chr11	34181001	34182000	*	1.37e-09	6.52e-08	-12.96	MELO3C022506.2	0.267	5.271	4.30317	1.10723e-05	2.54518e-05	Upstream2kb	--	XP_008460131.1 PREDICTED: calmodulin-like protein 7 [Cucumis melo]	-	-	-	-	GO:0005575//cellular_component;GO:0005622//intracellular anatomical structure;GO:0005634//nucleus;GO:0005737//cytoplasm;GO:0043226//organelle;GO:0043227//membrane-bounded organelle;GO:0043229//intracellular organelle;GO:0043231//intracellular membrane-bounded organelle	GO:0003674//molecular_function;GO:0003700//DNA-binding transcription factor activity;GO:0005488//binding;GO:0005509//calcium ion binding;GO:0043167//ion binding;GO:0043169//cation binding;GO:0046872//metal ion binding	GO:0006355//regulation of transcription, DNA-templated;GO:0006950//response to stress;GO:0007275//multicellular organism development;GO:0008150//biological_process;GO:0009266//response to temperature stimulus;GO:0009409//response to cold;GO:0009628//response to abiotic stimulus;GO:0009653//anatomical structure morphogenesis;GO:0009888//tissue development;GO:0009987//cellular process;GO:0010015//r…	--
chr11	34223001	34224000	*	2.59e-06	5.61e-05	-14.83	MELO3C022509.2	2.866	19.661	2.77823	2.11992e-46	1.6709e-45	Upstream2kb	--	KAA0040008.1 cucumber peeling cupredoxin-like [Cucumis melo var. makuwa] [Cucumis melo]	-	-	-	-	-	GO:0009055//electron transfer activity	-	--
chr11	34223001	34224000	*	2.59e-06	5.61e-05	-14.83	MELO3C022509.2	2.866	19.661	2.77823	2.11992e-46	1.6709e-45	Upstream2kb	--	KAA0040008.1 cucumber peeling cupredoxin-like [Cucumis melo var. makuwa] [Cucumis melo]	-	-	-	-	-	GO:0009055//electron transfer activity	-	--
chr11	34430001	34431000	*	2.45e-05	0.000404	-10.8	MELO3C022535.2	3.596	12.311	1.77548	6.90891e-23	3.33425e-22	Upstream2kb	rmlD	XP_008460177.1 PREDICTED: probable dTDP-4-dehydrorhamnose reductase [Cucumis melo]	-	-	-	-	-	GO:0003674//molecular_function;GO:0003676//nucleic acid binding;GO:0003677//DNA binding;GO:0003824//catalytic activity;GO:0003854//3-beta-hydroxy-delta5-steroid dehydrogenase activity;GO:0003978//UDP-glucose 4-epimerase activity;GO:0005488//binding;GO:0005515//protein binding;GO:0008460//dTDP-glucose 4,6-dehydratase activity;GO:0008712//ADP-glyceromanno-heptose 6-epimerase activity;GO:0008831//dT…	GO:0006012//galactose metabolic process;GO:0006139//nucleobase-containing compound metabolic process;GO:0006259//DNA metabolic process;GO:0006310//DNA recombination;GO:0006694//steroid biosynthetic process;GO:0006725//cellular aromatic compound metabolic process;GO:0006807//nitrogen compound metabolic process;GO:0008150//biological_process;GO:0008152//metabolic process;GO:0009243//O antigen biosy…	--
chr12	406001	407000	*	1.15e-05	0.000208	15.54	MELO3C020510.2	73.64	34.73	-1.08431	1.00729e-72	1.16553e-71	Upstream2kb	IFI30	XP_008457320.1 PREDICTED: gamma-interferon-inducible lysosomal thiol reductase-like [Cucumis melo]	-	-	-	-	-	-	-	--
chr12	406001	407000	*	1.15e-05	0.000208	15.54	MELO3C020510.2	73.64	34.73	-1.08431	1.00729e-72	1.16553e-71	Upstream2kb	IFI30	XP_008457320.1 PREDICTED: gamma-interferon-inducible lysosomal thiol reductase-like [Cucumis melo]	-	-	-	-	-	-	-	--
chr12	407001	408000	*	0.000129	0.00167	13.36	MELO3C020510.2	73.64	34.73	-1.08431	1.00729e-72	1.16553e-71	Upstream2kb	IFI30	XP_008457320.1 PREDICTED: gamma-interferon-inducible lysosomal thiol reductase-like [Cucumis melo]	-	-	-	-	-	-	-	--
chr12	407001	408000	*	0.000129	0.00167	13.36	MELO3C020510.2	73.64	34.73	-1.08431	1.00729e-72	1.16553e-71	Upstream2kb	IFI30	XP_008457320.1 PREDICTED: gamma-interferon-inducible lysosomal thiol reductase-like [Cucumis melo]	-	-	-	-	-	-	-	--
chr12	463001	464000	*	0.000606	0.00612	-12.61	MELO3C020518.2	10.439	22.247	1.09163	6.25182e-26	3.29172e-25	Upstream2kb	SNX2A	XP_008457331.1 PREDICTED: sorting nexin 2A [Cucumis melo]	-	-	-	-	-	GO:0019904//protein domain specific binding;GO:0035091//phosphatidylinositol binding	-	--
chr12	1279001	1280000	*	1.93e-07	5.64e-06	-22.49	MELO3C020591.2	0.087	0.628	2.85168	0.0023592	0.00436299	Upstream2kb	UGT76A2	XP_008457424.1 PREDICTED: UDP-glucose iridoid glucosyltransferase-like [Cucumis melo]	-	-	-	-	-	GO:0008194//UDP-glycosyltransferase activity;GO:0016758//hexosyltransferase activity;GO:0033739//preQ1 synthase activity	-	--
chr12	1279001	1280000	*	1.93e-07	5.64e-06	-22.49	MELO3C020591.2	0.087	0.628	2.85168	0.0023592	0.00436299	Upstream2kb	UGT76A2	XP_008457424.1 PREDICTED: UDP-glucose iridoid glucosyltransferase-like [Cucumis melo]	-	-	-	-	-	GO:0008194//UDP-glycosyltransferase activity;GO:0016758//hexosyltransferase activity;GO:0033739//preQ1 synthase activity	-	--
chr12	1280001	1281000	*	0.000214	0.00258	-28.43	MELO3C020591.2	0.087	0.628	2.85168	0.0023592	0.00436299	Upstream2kb	UGT76A2	XP_008457424.1 PREDICTED: UDP-glucose iridoid glucosyltransferase-like [Cucumis melo]	-	-	-	-	-	GO:0008194//UDP-glycosyltransferase activity;GO:0016758//hexosyltransferase activity;GO:0033739//preQ1 synthase activity	-	--
chr12	1280001	1281000	*	0.000214	0.00258	-28.43	MELO3C020591.2	0.087	0.628	2.85168	0.0023592	0.00436299	Upstream2kb	UGT76A2	XP_008457424.1 PREDICTED: UDP-glucose iridoid glucosyltransferase-like [Cucumis melo]	-	-	-	-	-	GO:0008194//UDP-glycosyltransferase activity;GO:0016758//hexosyltransferase activity;GO:0033739//preQ1 synthase activity	-	--
chr12	1466001	1467000	*	2.43e-09	1.1e-07	-18.4	MELO3C020605.2	5.708	12.219	1.09807	1.46136e-08	4.07369e-08	Upstream2kb	At2g29260	XP_008457446.1 PREDICTED: tropinone reductase homolog At5g06060 [Cucumis melo]	Metabolism;Metabolism;Metabolism	Global and overview maps;Global and overview maps;Biosynthesis of other secondary metabolites	ko01100//Metabolic pathways;ko01110//Biosynthesis of secondary metabolites;ko00960//Tropane, piperidine and pyridine alkaloid biosynthesis	K08081;K08081;K08081	GO:0005575//cellular_component;GO:0005622//intracellular anatomical structure;GO:0005737//cytoplasm;GO:0009507//chloroplast;GO:0009536//plastid;GO:0043226//organelle;GO:0043227//membrane-bounded organelle;GO:0043229//intracellular organelle;GO:0043231//intracellular membrane-bounded organelle	GO:0003674//molecular_function;GO:0003824//catalytic activity;GO:0004316//3-oxoacyl-[acyl-carrier-protein] reductase (NADPH) activity;GO:0004757//sepiapterin reductase activity;GO:0008667//2,3-dihydro-2,3-dihydroxybenzoate dehydrogenase activity;GO:0008678//2-deoxy-D-gluconate 3-dehydrogenase activity;GO:0016491//oxidoreductase activity;GO:0016757//glycosyltransferase activity;GO:0051287//NAD bin…	GO:0000272//polysaccharide catabolic process;GO:0005975//carbohydrate metabolic process;GO:0006633//fatty acid biosynthetic process;GO:0006729//tetrahydrobiopterin biosynthetic process;GO:0008150//biological_process;GO:0008152//metabolic process	--
chr12	1934001	1935000	*	0.000387	0.00421	-11.49	MELO3C020644.2	4.194	15.814	1.9148	1.4148e-27	7.74968e-27	Upstream2kb	--	XP_008457485.1 PREDICTED: clathrin interactor 1 isoform X1 [Cucumis melo]	Cellular Processes	Transport and catabolism	ko04144//Endocytosis	K12471	-	GO:0005543//phospholipid binding	-	--
chr12	1934001	1935000	*	0.000387	0.00421	-11.49	MELO3C020644.2	4.194	15.814	1.9148	1.4148e-27	7.74968e-27	Upstream2kb	--	XP_008457485.1 PREDICTED: clathrin interactor 1 isoform X1 [Cucumis melo]	Cellular Processes	Transport and catabolism	ko04144//Endocytosis	K12471	-	GO:0005543//phospholipid binding	-	--
chr12	2070001	2071000	*	3.94e-08	1.36e-06	16.05	MELO3C020653.2	2.126	10.128	2.25214	1.42265e-16	5.6706e-16	Upstream2kb	At1g18250	XP_008457495.1 PREDICTED: osmotin-like protein [Cucumis melo]	-	-	-	-	GO:0005575//cellular_component;GO:0005576//extracellular region;GO:0005618//cell wall;GO:0030312//external encapsulating structure;GO:0071944//cell periphery	GO:0003674//molecular_function;GO:0003824//catalytic activity;GO:0004842//ubiquitin-protein transferase activity;GO:0005488//binding;GO:0005515//protein binding;GO:0008270//zinc ion binding;GO:0016740//transferase activity;GO:0019787//ubiquitin-like protein transferase activity;GO:0043167//ion binding;GO:0043169//cation binding;GO:0043621//protein self-association;GO:0046872//metal ion binding;GO…	GO:0000209//protein polyubiquitination;GO:0006464//cellular protein modification process;GO:0006807//nitrogen compound metabolic process;GO:0006915//apoptotic process;GO:0008150//biological_process;GO:0008152//metabolic process;GO:0008219//cell death;GO:0009966//regulation of signal transduction;GO:0009967//positive regulation of signal transduction;GO:0009987//cellular process;GO:0010646//regula…	--
chr12	2449001	2450000	*	0.000329	0.00369	-13.19	MELO3C020676.2	3.066	9.174	1.58119	1.12213e-17	4.65193e-17	Upstream2kb	PMAT1	XP_031736270.1 phenolic glucoside malonyltransferase 2-like [Cucumis sativus]	-	-	-	-	GO:0005634//nucleus	GO:0003824//catalytic activity;GO:0016747//acyltransferase activity, transferring groups other than amino-acyl groups	-	--
chr12	2449001	2450000	*	0.000329	0.00369	-13.19	MELO3C020676.2	3.066	9.174	1.58119	1.12213e-17	4.65193e-17	Upstream2kb	PMAT1	XP_031736270.1 phenolic glucoside malonyltransferase 2-like [Cucumis sativus]	-	-	-	-	GO:0005634//nucleus	GO:0003824//catalytic activity;GO:0016747//acyltransferase activity, transferring groups other than amino-acyl groups	-	--
chr12	2606001	2607000	*	4.1e-09	1.75e-07	29.55	MELO3C020688.2	1.444	5.519	1.93434	2.40785e-28	1.343e-27	Upstream2kb	KIN5D	XP_008457523.1 PREDICTED: kinesin-like protein KIN-5D [Cucumis melo]	-	-	-	-	GO:0005575//cellular_component;GO:0005622//intracellular anatomical structure;GO:0005737//cytoplasm;GO:0005819//spindle;GO:0005856//cytoskeleton;GO:0005871//kinesin complex;GO:0005874//microtubule;GO:0005875//microtubule associated complex;GO:0015630//microtubule cytoskeleton;GO:0032991//protein-containing complex;GO:0043226//organelle;GO:0043228//non-membrane-bounded organelle;GO:0043229//intrac…	GO:0000166//nucleotide binding;GO:0003674//molecular_function;GO:0003774//cytoskeletal motor activity;GO:0003777//microtubule motor activity;GO:0003824//catalytic activity;GO:0004300//enoyl-CoA hydratase activity;GO:0005488//binding;GO:0005515//protein binding;GO:0005524//ATP binding;GO:0008017//microtubule binding;GO:0008092//cytoskeletal protein binding;GO:0008574//plus-end-directed microtubule…	GO:0006928//movement of cell or subcellular component;GO:0007017//microtubule-based process;GO:0007018//microtubule-based movement;GO:0007059//chromosome segregation;GO:0008150//biological_process;GO:0009987//cellular process;GO:0010124//phenylacetate catabolic process;GO:0030261//chromosome condensation	--
chr12	3106001	3107000	*	1.03e-29	7.48e-27	-20.02	MELO3C020718.2	1225.87	502.18	-1.28753	0	0	Upstream2kb	MPK3	NP_001284376.1 mitogen-activated protein kinase 3 [Cucumis melo]	Organismal Systems;Environmental Information Processing	Environmental adaptation;Signal transduction	ko04626//Plant-pathogen interaction;ko04016//MAPK signaling pathway - plant	K20536;K20536	GO:0005575//cellular_component;GO:0005622//intracellular anatomical structure;GO:0005634//nucleus;GO:0005737//cytoplasm;GO:0043226//organelle;GO:0043227//membrane-bounded organelle;GO:0043229//intracellular organelle;GO:0043231//intracellular membrane-bounded organelle	GO:0000166//nucleotide binding;GO:0003674//molecular_function;GO:0003824//catalytic activity;GO:0004672//protein kinase activity;GO:0004674//protein serine/threonine kinase activity;GO:0004707//MAP kinase activity;GO:0005488//binding;GO:0005524//ATP binding;GO:0016301//kinase activity;GO:0016740//transferase activity;GO:0016772//transferase activity, transferring phosphorus-containing groups;GO:0…	GO:0000003//reproduction;GO:0000165//MAPK cascade;GO:0001101//response to acid chemical;GO:0002376//immune system process;GO:0003006//developmental process involved in reproduction;GO:0006464//cellular protein modification process;GO:0006468//protein phosphorylation;GO:0006725//cellular aromatic compound metabolic process;GO:0006790//sulfur compound metabolic process;GO:0006793//phosphorus metabo…	--
chr12	3123001	3124000	*	3.45e-08	1.2e-06	-15.6	MELO3C020719.2	1408.94	3949.6	1.48709	0	0	Upstream2kb	APX1	NP_001284378.1 L-ascorbate peroxidase, cytosolic [Cucumis melo]	Metabolism;Metabolism;Metabolism	Global and overview maps;Metabolism of other amino acids;Carbohydrate metabolism	ko01100//Metabolic pathways;ko00480//Glutathione metabolism;ko00053//Ascorbate and aldarate metabolism	K00434;K00434;K00434	GO:0005575//cellular_component;GO:0005618//cell wall;GO:0005622//intracellular anatomical structure;GO:0005737//cytoplasm;GO:0005794//Golgi apparatus;GO:0005829//cytosol;GO:0005886//plasma membrane;GO:0005911//cell-cell junction;GO:0009506//plasmodesma;GO:0009507//chloroplast;GO:0009532//plastid stroma;GO:0009536//plastid;GO:0009570//chloroplast stroma;GO:0012505//endomembrane system;GO:0016020//…	GO:0003674//molecular_function;GO:0003824//catalytic activity;GO:0004096//catalase activity;GO:0004130//cytochrome-c peroxidase activity;GO:0004601//peroxidase activity;GO:0005488//binding;GO:0016209//antioxidant activity;GO:0016491//oxidoreductase activity;GO:0016684//oxidoreductase activity, acting on peroxide as acceptor;GO:0016688//L-ascorbate peroxidase activity;GO:0020037//heme binding;GO:0…	GO:0000003//reproduction;GO:0000302//response to reactive oxygen species;GO:0003006//developmental process involved in reproduction;GO:0006950//response to stress;GO:0006970//response to osmotic stress;GO:0006979//response to oxidative stress;GO:0007275//multicellular organism development;GO:0008150//biological_process;GO:0008152//metabolic process;GO:0009056//catabolic process;GO:0009266//respon…	--
chr12	3462001	3463000	*	6.2e-09	2.55e-07	13.81	MELO3C026848.2	3.495	13.127	1.90917	1.82782e-29	1.04665e-28	Upstream2kb	NTF6	XP_008465285.1 PREDICTED: mitogen-activated protein kinase homolog NTF6 [Cucumis melo]	-	-	-	-	GO:0005575//cellular_component;GO:0005622//intracellular anatomical structure;GO:0005634//nucleus;GO:0005737//cytoplasm;GO:0043226//organelle;GO:0043227//membrane-bounded organelle;GO:0043229//intracellular organelle;GO:0043231//intracellular membrane-bounded organelle	GO:0000166//nucleotide binding;GO:0003674//molecular_function;GO:0003824//catalytic activity;GO:0004672//protein kinase activity;GO:0004674//protein serine/threonine kinase activity;GO:0004707//MAP kinase activity;GO:0005488//binding;GO:0005524//ATP binding;GO:0016301//kinase activity;GO:0016740//transferase activity;GO:0016772//transferase activity, transferring phosphorus-containing groups;GO:0…	GO:0000165//MAPK cascade;GO:0006464//cellular protein modification process;GO:0006468//protein phosphorylation;GO:0006793//phosphorus metabolic process;GO:0006796//phosphate-containing compound metabolic process;GO:0006807//nitrogen compound metabolic process;GO:0007154//cell communication;GO:0007165//signal transduction;GO:0007275//multicellular organism development;GO:0008150//biological_proces…	--
chr12	3596001	3597000	*	2.33e-45	7.67e-42	-29.7	MELO3C026855.2	7.616	57.81	2.92421	9.27953e-138	1.94076e-136	Upstream2kb	PDIL1-4	KAA0036960.1 protein disulfide isomerase-like 1-4 [Cucumis melo var. makuwa] [Cucumis melo]	Genetic Information Processing	Folding, sorting and degradation	ko04141//Protein processing in endoplasmic reticulum	K09580	GO:0005737//cytoplasm;GO:0005788//endoplasmic reticulum lumen	GO:0003756//protein disulfide isomerase activity;GO:0015036//disulfide oxidoreductase activity;GO:0016209//antioxidant activity;GO:0016491//oxidoreductase activity;GO:0016667//oxidoreductase activity, acting on a sulfur group of donors	GO:0006457//protein folding;GO:0006790//sulfur compound metabolic process;GO:0009306//protein secretion	--
chr12	3608001	3609000	*	4.79e-09	2.02e-07	-11.14	MELO3C026856.2	0.671	5.084	2.92158	1.12394e-12	3.87563e-12	Upstream2kb	--	XP_008465291.1 PREDICTED: classical arabinogalactan protein 9 [Cucumis melo]	-	-	-	-	-	-	-	--
chr12	3675001	3676000	*	4.48e-07	1.19e-05	14.87	MELO3C005059.2	70.574	237.782	1.75243	7.97535e-148	1.80298e-146	Upstream2kb	At1g07660	KAG4994989.1 hypothetical protein JHK86_031816 [Glycine max]	-	-	-	-	GO:0071821//FANCM-MHF complex	GO:0003677//DNA binding	GO:0006352//DNA-templated transcription, initiation	--
chr12	3677001	3678000	*	2.11e-10	1.18e-08	-10.94	MELO3C005059.2	70.574	237.782	1.75243	7.97535e-148	1.80298e-146	Upstream2kb	At1g07660	KAG4994989.1 hypothetical protein JHK86_031816 [Glycine max]	-	-	-	-	GO:0071821//FANCM-MHF complex	GO:0003677//DNA binding	GO:0006352//DNA-templated transcription, initiation	--
chr12	3694001	3695000	*	6.79e-08	2.21e-06	-53.28	MELO3C005058.2	53.102	26.3	-1.0137	3.65149e-54	3.25307e-53	Upstream2kb	--	XP_008463872.1 PREDICTED: uncharacterized protein LOC103501900 isoform X1 [Cucumis melo]	-	-	-	-	-	GO:0008270//zinc ion binding	-	--
chr12	4019001	4020000	*	7.36e-31	6.08e-28	-41.7	MELO3C005044.2	0.12	6.469	5.75244	2.92269e-44	2.22646e-43	Upstream2kb	MLO6	XP_008463775.1 PREDICTED: MLO-like protein 6 [Cucumis melo]	-	-	-	-	GO:0016021//integral component of membrane	-	GO:0006952//defense response	--
chr12	4021001	4022000	*	0.0414	0.159	10.06	MELO3C005044.2	0.12	6.469	5.75244	2.92269e-44	2.22646e-43	Upstream2kb	MLO6	XP_008463775.1 PREDICTED: MLO-like protein 6 [Cucumis melo]	-	-	-	-	GO:0016021//integral component of membrane	-	GO:0006952//defense response	--
chr12	4052001	4053000	*	1.44e-12	1.2e-10	-19.49	MELO3C005042.2	0.442	2.607	2.56027	3.61356e-13	1.26796e-12	Upstream2kb	RKF3	XP_008463750.1 PREDICTED: probable LRR receptor-like serine/threonine-protein kinase RKF3 [Cucumis melo]	-	-	-	-	GO:0005575//cellular_component;GO:0005886//plasma membrane;GO:0016020//membrane;GO:0016021//integral component of membrane;GO:0031224//intrinsic component of membrane;GO:0071944//cell periphery	GO:0000166//nucleotide binding;GO:0003674//molecular_function;GO:0003824//catalytic activity;GO:0004672//protein kinase activity;GO:0004674//protein serine/threonine kinase activity;GO:0005488//binding;GO:0005524//ATP binding;GO:0016301//kinase activity;GO:0016740//transferase activity;GO:0016772//transferase activity, transferring phosphorus-containing groups;GO:0016773//phosphotransferase activ…	GO:0006464//cellular protein modification process;GO:0006468//protein phosphorylation;GO:0006793//phosphorus metabolic process;GO:0006796//phosphate-containing compound metabolic process;GO:0006807//nitrogen compound metabolic process;GO:0008150//biological_process;GO:0008152//metabolic process;GO:0009987//cellular process;GO:0016310//phosphorylation;GO:0019538//protein metabolic process;GO:00362…	--
chr12	4726001	4727000	*	0.0375	0.148	10.22	MELO3C005007.2	1.261	2.925	1.21387	1.73463e-05	3.92918e-05	Upstream2kb	--	XP_008463535.1 PREDICTED: uncharacterized protein LOC103501665 [Cucumis melo]	-	-	-	-	GO:0005634//nucleus	GO:0003676//nucleic acid binding;GO:0003677//DNA binding;GO:0004523//RNA-DNA hybrid ribonuclease activity;GO:0008270//zinc ion binding;GO:0046872//metal ion binding	GO:0006281//DNA repair;GO:0006355//regulation of transcription, DNA-templated	--
chr12	4854001	4855000	*	1.46e-09	6.88e-08	-16.15	MELO3C004998.2	6.444	2.707	-1.25126	1.82509e-10	5.65964e-10	Upstream2kb	F8H	XP_008463382.1 PREDICTED: probable glucuronoxylan glucuronosyltransferase F8H [Cucumis melo]	-	-	-	-	-	-	-	--
chr12	4904001	4905000	*	2.03e-05	0.000343	-11.37	MELO3C004995.2	6.983	16.504	1.2409	4.7438e-11	1.51256e-10	Upstream2kb	RPL9	XP_008463369.1 PREDICTED: 50S ribosomal protein L9, chloroplastic [Cucumis melo]	Genetic Information Processing	Translation	ko03010//Ribosome	K02939	GO:0000311//plastid large ribosomal subunit;GO:0000313//organellar ribosome;GO:0000315//organellar large ribosomal subunit;GO:0005575//cellular_component;GO:0005622//intracellular anatomical structure;GO:0005737//cytoplasm;GO:0005739//mitochondrion;GO:0005840//ribosome;GO:0009507//chloroplast;GO:0009526//plastid envelope;GO:0009532//plastid stroma;GO:0009536//plastid;GO:0009547//plastid ribosome;…	GO:0003674//molecular_function;GO:0003676//nucleic acid binding;GO:0003723//RNA binding;GO:0003735//structural constituent of ribosome;GO:0005198//structural molecule activity;GO:0005488//binding;GO:0019843//rRNA binding;GO:0097159//organic cyclic compound binding;GO:1901363//heterocyclic compound binding	GO:0006412//translation;GO:0006518//peptide metabolic process;GO:0006807//nitrogen compound metabolic process;GO:0008150//biological_process;GO:0008152//metabolic process;GO:0009058//biosynthetic process;GO:0009059//macromolecule biosynthetic process;GO:0009987//cellular process;GO:0010467//gene expression;GO:0019538//protein metabolic process;GO:0034641//cellular nitrogen compound metabolic proc…	--
chr12	4977001	4978000	*	2.35e-05	0.00039	-10.16	MELO3C004989.2	4.596	0.001	-12.1662	0.000122627	0.000257596	Upstream2kb	--	-	-	-	-	-	-	-	-	--
chr12	4977001	4978000	*	2.35e-05	0.00039	-10.16	MELO3C004989.2	4.596	0.001	-12.1662	0.000122627	0.000257596	Upstream2kb	--	-	-	-	-	-	-	-	-	--
chr12	4991001	4992000	*	1.26e-07	3.85e-06	-32.62	MELO3C035453.2	1.957	4.704	1.26524	1.06286e-09	3.14961e-09	Upstream2kb	At5g59900	XP_008463320.1 PREDICTED: putative pentatricopeptide repeat-containing protein At5g59900 [Cucumis melo]	-	-	-	-	GO:0005575//cellular_component;GO:0005622//intracellular anatomical structure;GO:0043226//organelle;GO:0043227//membrane-bounded organelle;GO:0043229//intracellular organelle;GO:0043231//intracellular membrane-bounded organelle	GO:0003674//molecular_function;GO:0003676//nucleic acid binding;GO:0003723//RNA binding;GO:0003824//catalytic activity;GO:0004518//nuclease activity;GO:0004519//endonuclease activity;GO:0005488//binding;GO:0016491//oxidoreductase activity;GO:0016779//nucleotidyltransferase activity;GO:0016787//hydrolase activity;GO:0016788//hydrolase activity, acting on ester bonds;GO:0046872//metal ion binding;G…	GO:0006139//nucleobase-containing compound metabolic process;GO:0006725//cellular aromatic compound metabolic process;GO:0006807//nitrogen compound metabolic process;GO:0006886//intracellular protein transport;GO:0008150//biological_process;GO:0008152//metabolic process;GO:0009451//RNA modification;GO:0009987//cellular process;GO:0016070//RNA metabolic process;GO:0016192//vesicle-mediated transpo…	--
chr12	5771001	5772000	*	7.11e-07	1.79e-05	-14.68	MELO3C004955.2	9.036	28.043	1.63388	2.94451e-57	2.75238e-56	Upstream2kb	4CLL7	XP_008463063.1 PREDICTED: 4-coumarate--CoA ligase-like 7 [Cucumis melo]	Metabolism;Metabolism;Metabolism;Metabolism	Global and overview maps;Global and overview maps;Biosynthesis of other secondary metabolites;Metabolism of cofactors and vitamins	ko01100//Metabolic pathways;ko01110//Biosynthesis of secondary metabolites;ko00940//Phenylpropanoid biosynthesis;ko00130//Ubiquinone and other terpenoid-quinone biosynthesis	K01904;K01904;K01904;K01904	GO:0005575//cellular_component;GO:0005622//intracellular anatomical structure;GO:0005737//cytoplasm;GO:0005777//peroxisome;GO:0042579//microbody;GO:0043226//organelle;GO:0043227//membrane-bounded organelle;GO:0043229//intracellular organelle;GO:0043231//intracellular membrane-bounded organelle	GO:0000166//nucleotide binding;GO:0003674//molecular_function;GO:0003824//catalytic activity;GO:0003987//acetate-CoA ligase activity;GO:0004043//L-aminoadipate-semialdehyde dehydrogenase activity;GO:0004321//fatty-acyl-CoA synthase activity;GO:0005488//binding;GO:0005524//ATP binding;GO:0008668//(2,3-dihydroxybenzoyl)adenylate synthase activity;GO:0008756//o-succinylbenzoate-CoA ligase activity;G…	GO:0006082//organic acid metabolic process;GO:0006629//lipid metabolic process;GO:0006631//fatty acid metabolic process;GO:0006633//fatty acid biosynthetic process;GO:0008150//biological_process;GO:0008152//metabolic process;GO:0008610//lipid biosynthetic process;GO:0009058//biosynthetic process;GO:0009234//menaquinone biosynthetic process;GO:0009694//jasmonic acid metabolic process;GO:0009695//j…	--
chr12	7023001	7024000	*	3.42e-06	7.17e-05	11.8	MELO3C004914.2	12.041	1.88	-2.67915	1.36381e-08	3.80827e-08	Upstream2kb	--	KAA0033827.1 Cystatin Hv-CPI6 [Cucumis melo var. makuwa] [Cucumis melo]	-	-	-	-	-	GO:0004869//cysteine-type endopeptidase inhibitor activity;GO:0005515//protein binding	-	--
chr12	9209001	9210000	*	1.11e-10	6.58e-09	21	MELO3C004835.2	0.225	11.629	5.69166	6.14349e-29	3.47616e-28	Upstream2kb	PRCP	XP_008464256.1 PREDICTED: lysosomal Pro-X carboxypeptidase-like [Cucumis melo]	-	-	-	-	-	GO:0008236//serine-type peptidase activity;GO:0016787//hydrolase activity	GO:0006508//proteolysis	--
chr12	10026001	10027000	*	4.15e-05	0.000638	-11.21	MELO3C004797.2	0.588	41.787	6.15109	2.18362e-136	4.52337e-135	Upstream2kb	ADT6	XP_008464196.1 PREDICTED: arogenate dehydratase 3, chloroplastic-like, partial [Cucumis melo]	Metabolism;Metabolism;Metabolism;Metabolism	Global and overview maps;Global and overview maps;Global and overview maps;Amino acid metabolism	ko01100//Metabolic pathways;ko01110//Biosynthesis of secondary metabolites;ko01230//Biosynthesis of amino acids;ko00400//Phenylalanine, tyrosine and tryptophan biosynthesis	K05359;K05359;K05359;K05359	-	GO:0004505//phenylalanine 4-monooxygenase activity;GO:0004664//prephenate dehydratase activity	GO:0006559//L-phenylalanine catabolic process;GO:0009094//L-phenylalanine biosynthetic process	--
chr12	11310001	11311000	*	8.38e-06	0.000158	-13.44	MELO3C004740.2	4.52	21.116	2.22394	1.27967e-58	1.21771e-57	Upstream2kb	WIP3	XP_008461629.1 PREDICTED: zinc finger protein WIP3 [Cucumis melo]	-	-	-	-	GO:0005575//cellular_component;GO:0005622//intracellular anatomical structure;GO:0005634//nucleus;GO:0043226//organelle;GO:0043227//membrane-bounded organelle;GO:0043229//intracellular organelle;GO:0043231//intracellular membrane-bounded organelle	GO:0003674//molecular_function;GO:0003676//nucleic acid binding;GO:0003700//DNA-binding transcription factor activity;GO:0005488//binding;GO:0043167//ion binding;GO:0043169//cation binding;GO:0046872//metal ion binding;GO:0097159//organic cyclic compound binding;GO:0140110//transcription regulator activity;GO:1901363//heterocyclic compound binding	GO:0006139//nucleobase-containing compound metabolic process;GO:0006351//transcription, DNA-templated;GO:0006355//regulation of transcription, DNA-templated;GO:0006725//cellular aromatic compound metabolic process;GO:0006807//nitrogen compound metabolic process;GO:0008150//biological_process;GO:0008152//metabolic process;GO:0009058//biosynthetic process;GO:0009059//macromolecule biosynthetic proc…	C2H2
chr12	13825001	13826000	*	0.000106	0.00142	-24.99	MELO3C025541.2	47.204	22.225	-1.08673	3.88121e-42	2.84259e-41	Upstream2kb	TK	XP_016903056.1 PREDICTED: thymidine kinase a-like [Cucumis melo]	Metabolism;Metabolism	Global and overview maps;Nucleotide metabolism	ko01100//Metabolic pathways;ko00240//Pyrimidine metabolism	K00857;K00857	GO:0005575//cellular_component;GO:0005622//intracellular anatomical structure;GO:0005737//cytoplasm	GO:0000166//nucleotide binding;GO:0003674//molecular_function;GO:0003824//catalytic activity;GO:0004797//thymidine kinase activity;GO:0005488//binding;GO:0005515//protein binding;GO:0005524//ATP binding;GO:0016301//kinase activity;GO:0016740//transferase activity;GO:0016772//transferase activity, transferring phosphorus-containing groups;GO:0017076//purine nucleotide binding;GO:0019136//deoxynucl…	GO:0006139//nucleobase-containing compound metabolic process;GO:0006213//pyrimidine nucleoside metabolic process;GO:0006259//DNA metabolic process;GO:0006281//DNA repair;GO:0006302//double-strand break repair;GO:0006725//cellular aromatic compound metabolic process;GO:0006753//nucleoside phosphate metabolic process;GO:0006793//phosphorus metabolic process;GO:0006796//phosphate-containing compound…	--
chr12	14538001	14539000	*	0.0034	0.0247	11.26	MELO3C026096.2	5.953	24.866	2.06249	1.08145e-35	7.02816e-35	Upstream2kb	NHX6	XP_008464323.1 PREDICTED: sodium/hydrogen exchanger 6-like [Cucumis melo]	-	-	-	-	GO:0005887//integral component of plasma membrane;GO:0016021//integral component of membrane	GO:0015299//solute:proton antiporter activity;GO:0015385//sodium:proton antiporter activity	GO:0006812//cation transport;GO:0006814//sodium ion transport;GO:0006883//cellular sodium ion homeostasis;GO:0006885//regulation of pH;GO:0055085//transmembrane transport	--
chr12	16825001	16826000	*	1.26e-13	1.25e-11	-47.31	MELO3C021760.2	434.092	35.331	-3.61899	0	0	Upstream2kb	PP2A4	XP_008459050.1 PREDICTED: uncharacterized protein PHLOEM PROTEIN 2-LIKE A4 [Cucumis melo]	-	-	-	-	-	-	-	--
chr12	16967001	16968000	*	1.25e-08	4.83e-07	32.23	MELO3C021767.2	337.306	83.334	-2.01708	0	0	Upstream2kb	PP2A9	XP_008459053.1 PREDICTED: protein PHLOEM PROTEIN 2-LIKE A9-like [Cucumis melo]	-	-	-	-	-	GO:0016798//hydrolase activity, acting on glycosyl bonds	-	--
chr12	19990001	19991000	*	0.0103	0.0577	13.4	MELO3C002829.2	1.704	0.706	-1.27119	0.0139417	0.0233902	Upstream2kb	Os02g0491700	XP_008445501.1 PREDICTED: putative germin-like protein 2-1 [Cucumis melo]	-	-	-	-	-	-	-	--
chr12	19990001	19991000	*	0.0103	0.0577	13.4	MELO3C002829.2	1.704	0.706	-1.27119	0.0139417	0.0233902	Upstream2kb	Os02g0491700	XP_008445501.1 PREDICTED: putative germin-like protein 2-1 [Cucumis melo]	-	-	-	-	-	-	-	--
chr12	20639001	20640000	*	0.00225	0.0178	14.14	MELO3C002791.2	0.916	1.929	1.07443	0.0199992	0.032856	Upstream2kb	--	XP_008444898.1 PREDICTED: uncharacterized protein LOC103488108 isoform X1 [Cucumis melo]	-	-	-	-	-	-	-	--
chr12	20639001	20640000	*	0.00225	0.0178	14.14	MELO3C002791.2	0.916	1.929	1.07443	0.0199992	0.032856	Upstream2kb	--	XP_008444898.1 PREDICTED: uncharacterized protein LOC103488108 isoform X1 [Cucumis melo]	-	-	-	-	-	-	-	--
chr12	20639001	20640000	*	0.00225	0.0178	14.14	MELO3C002791.2	0.916	1.929	1.07443	0.0199992	0.032856	Upstream2kb	--	XP_008444898.1 PREDICTED: uncharacterized protein LOC103488108 isoform X1 [Cucumis melo]	-	-	-	-	-	-	-	--
chr12	20971001	20972000	*	4.13e-06	8.49e-05	-12.32	MELO3C035703.2	0.229	4.524	4.30418	8.98214e-10	2.67589e-09	Upstream2kb	--	XP_008444703.1 PREDICTED: uncharacterized protein LOC103487959 [Cucumis melo]	-	-	-	-	-	-	-	--
chr12	20971001	20972000	*	4.13e-06	8.49e-05	-12.32	MELO3C035703.2	0.229	4.524	4.30418	8.98214e-10	2.67589e-09	Upstream2kb	--	XP_008444703.1 PREDICTED: uncharacterized protein LOC103487959 [Cucumis melo]	-	-	-	-	-	-	-	--
chr12	21035001	21036000	*	0.00128	0.0113	-10.74	MELO3C002769.2	1.733	0.838	-1.04825	0.00629421	0.0110517	Upstream2kb	At4g12770	XP_008444679.1 PREDICTED: uncharacterized protein LOC103487941 [Cucumis melo]	-	-	-	-	-	-	-	--
chr12	21164001	21165000	*	0.000324	0.00364	12.42	MELO3C002759.2	17.252	173.129	3.32701	0	0	Upstream2kb	EP3	XP_008444611.1 PREDICTED: endochitinase EP3-like [Cucumis melo]	Metabolism;Metabolism	Global and overview maps;Carbohydrate metabolism	ko01100//Metabolic pathways;ko00520//Amino sugar and nucleotide sugar metabolism	K01183;K01183	GO:0005575//cellular_component;GO:0005618//cell wall;GO:0030312//external encapsulating structure;GO:0071944//cell periphery	GO:0003674//molecular_function;GO:0003824//catalytic activity;GO:0004553//hydrolase activity, hydrolyzing O-glycosyl compounds;GO:0004568//chitinase activity;GO:0005488//binding;GO:0008061//chitin binding;GO:0016787//hydrolase activity;GO:0016798//hydrolase activity, acting on glycosyl bonds;GO:0097367//carbohydrate derivative binding	GO:0000003//reproduction;GO:0000272//polysaccharide catabolic process;GO:0003006//developmental process involved in reproduction;GO:0005975//carbohydrate metabolic process;GO:0005976//polysaccharide metabolic process;GO:0006022//aminoglycan metabolic process;GO:0006026//aminoglycan catabolic process;GO:0006030//chitin metabolic process;GO:0006032//chitin catabolic process;GO:0006040//amino sugar …	--
chr12	21342001	21343000	*	5.65e-08	1.87e-06	-11.87	MELO3C002748.2	0.462	2.82	2.60973	2.47469e-05	5.52804e-05	Upstream2kb	--	XP_004149673.1 uncharacterized protein LOC101204886 [Cucumis sativus]	-	-	-	-	-	GO:0003674//molecular_function;GO:0070205//2-succinyl-6-hydroxy-2,4-cyclohexadiene-1-carboxylate synthase activity	GO:0009058//biosynthetic process;GO:0009234//menaquinone biosynthetic process;GO:0015979//photosynthesis	--
chr12	21342001	21343000	*	5.65e-08	1.87e-06	-11.87	MELO3C002748.2	0.462	2.82	2.60973	2.47469e-05	5.52804e-05	Upstream2kb	--	XP_004149673.1 uncharacterized protein LOC101204886 [Cucumis sativus]	-	-	-	-	-	GO:0003674//molecular_function;GO:0070205//2-succinyl-6-hydroxy-2,4-cyclohexadiene-1-carboxylate synthase activity	GO:0009058//biosynthetic process;GO:0009234//menaquinone biosynthetic process;GO:0015979//photosynthesis	--
chr12	21414001	21415000	*	0.00179	0.0148	14.53	MELO3C002741.2	40.19	19.969	-1.00907	1.00944e-16	4.04581e-16	Upstream2kb	--	XP_008444384.1 PREDICTED: protein TIFY 5A-like [Cucumis melo]	-	-	-	-	-	-	-	--
chr12	21473001	21474000	*	1.13e-05	0.000207	-15.68	MELO3C002736.2	19.028	96.056	2.33575	5.8198e-200	1.80358e-198	Upstream2kb	Cacybp	XP_008444340.1 PREDICTED: calcyclin-binding protein [Cucumis melo]	-	-	-	-	-	-	-	--
chr12	21577001	21578000	*	0.000215	0.00258	-10.01	MELO3C002729.2	3.59	49.569	3.78738	6.75532e-213	2.27367e-211	Upstream2kb	PUP10	XP_008444206.1 PREDICTED: probable purine permease 10 [Cucumis melo]	-	-	-	-	GO:0016020//membrane;GO:0016021//integral component of membrane	GO:0015643//toxic substance binding	GO:0030153//bacteriocin immunity	--
chr12	21946001	21947000	*	8.9e-10	4.41e-08	-14.27	MELO3C002697.2	0.039	1.343	5.10584	5.69665e-10	1.71778e-09	Upstream2kb	EXO1	XP_008443763.1 PREDICTED: exonuclease 1 [Cucumis melo]	Genetic Information Processing	Replication and repair	ko03430//Mismatch repair	K10746	GO:0005575//cellular_component;GO:0005622//intracellular anatomical structure;GO:0005634//nucleus;GO:0005852//eukaryotic translation initiation factor 3 complex;GO:0043226//organelle;GO:0043227//membrane-bounded organelle;GO:0043229//intracellular organelle;GO:0043231//intracellular membrane-bounded organelle	GO:0003674//molecular_function;GO:0003676//nucleic acid binding;GO:0003677//DNA binding;GO:0003743//translation initiation factor activity;GO:0003824//catalytic activity;GO:0003887//DNA-directed DNA polymerase activity;GO:0004518//nuclease activity;GO:0004519//endonuclease activity;GO:0004527//exonuclease activity;GO:0004529//exodeoxyribonuclease activity;GO:0004536//deoxyribonuclease activity;GO…	GO:0006139//nucleobase-containing compound metabolic process;GO:0006259//DNA metabolic process;GO:0006260//DNA replication;GO:0006281//DNA repair;GO:0006413//translational initiation;GO:0006725//cellular aromatic compound metabolic process;GO:0006807//nitrogen compound metabolic process;GO:0006950//response to stress;GO:0006974//cellular response to DNA damage stimulus;GO:0008150//biological_proc…	--
chr12	21946001	21947000	*	8.9e-10	4.41e-08	-14.27	MELO3C002697.2	0.039	1.343	5.10584	5.69665e-10	1.71778e-09	Upstream2kb	EXO1	XP_008443763.1 PREDICTED: exonuclease 1 [Cucumis melo]	Genetic Information Processing	Replication and repair	ko03430//Mismatch repair	K10746	GO:0005575//cellular_component;GO:0005622//intracellular anatomical structure;GO:0005634//nucleus;GO:0005852//eukaryotic translation initiation factor 3 complex;GO:0043226//organelle;GO:0043227//membrane-bounded organelle;GO:0043229//intracellular organelle;GO:0043231//intracellular membrane-bounded organelle	GO:0003674//molecular_function;GO:0003676//nucleic acid binding;GO:0003677//DNA binding;GO:0003743//translation initiation factor activity;GO:0003824//catalytic activity;GO:0003887//DNA-directed DNA polymerase activity;GO:0004518//nuclease activity;GO:0004519//endonuclease activity;GO:0004527//exonuclease activity;GO:0004529//exodeoxyribonuclease activity;GO:0004536//deoxyribonuclease activity;GO…	GO:0006139//nucleobase-containing compound metabolic process;GO:0006259//DNA metabolic process;GO:0006260//DNA replication;GO:0006281//DNA repair;GO:0006413//translational initiation;GO:0006725//cellular aromatic compound metabolic process;GO:0006807//nitrogen compound metabolic process;GO:0006950//response to stress;GO:0006974//cellular response to DNA damage stimulus;GO:0008150//biological_proc…	--
chr12	21964001	21965000	*	0.00715	0.0438	-10.24	MELO3C002695.2	3.662	16.701	2.18923	2.41142e-28	1.3446e-27	Upstream2kb	CXE18	ABQ53633.1 esterase [Cucumis melo]	-	-	-	-	-	GO:0008236//serine-type peptidase activity;GO:0016787//hydrolase activity	GO:0006508//proteolysis	--
chr12	21964001	21965000	*	0.00715	0.0438	-10.24	MELO3C002695.2	3.662	16.701	2.18923	2.41142e-28	1.3446e-27	Upstream2kb	CXE18	ABQ53633.1 esterase [Cucumis melo]	-	-	-	-	-	GO:0008236//serine-type peptidase activity;GO:0016787//hydrolase activity	GO:0006508//proteolysis	--
chr12	21976001	21977000	*	1.8e-14	2.05e-12	46.19	MELO3C002694.2	3.697	0.651	-2.50563	2.13491e-25	1.10591e-24	Upstream2kb	TPS1	KAA0057077.1 alpha,alpha-trehalose-phosphate synthase [Cucumis melo var. makuwa] [Cucumis melo]	Metabolism;Metabolism;Metabolism	Global and overview maps;Global and overview maps;Carbohydrate metabolism	ko01100//Metabolic pathways;ko01110//Biosynthesis of secondary metabolites;ko00500//Starch and sucrose metabolism	K16055;K16055;K16055	GO:0005575//cellular_component;GO:0005576//extracellular region;GO:0005618//cell wall;GO:0005622//intracellular anatomical structure;GO:0005737//cytoplasm;GO:0005773//vacuole;GO:0030312//external encapsulating structure;GO:0043226//organelle;GO:0043227//membrane-bounded organelle;GO:0043229//intracellular organelle;GO:0043231//intracellular membrane-bounded organelle;GO:0071944//cell periphery	GO:0003674//molecular_function;GO:0003824//catalytic activity;GO:0003825//alpha,alpha-trehalose-phosphate synthase (UDP-forming) activity;GO:0004805//trehalose-phosphatase activity;GO:0008194//UDP-glycosyltransferase activity;GO:0016740//transferase activity;GO:0016757//glycosyltransferase activity;GO:0016758//hexosyltransferase activity;GO:0016787//hydrolase activity;GO:0016788//hydrolase activi…	GO:0000003//reproduction;GO:0003006//developmental process involved in reproduction;GO:0005975//carbohydrate metabolic process;GO:0005984//disaccharide metabolic process;GO:0005991//trehalose metabolic process;GO:0005992//trehalose biosynthetic process;GO:0006793//phosphorus metabolic process;GO:0006796//phosphate-containing compound metabolic process;GO:0006950//response to stress;GO:0006970//re…	--
chr12	22226001	22227000	*	4.89e-07	1.29e-05	-17.3	MELO3C002665.2	7.414	2.227	-1.73515	1.6193e-25	8.43286e-25	Upstream2kb	OFUT8	XP_008443399.1 PREDICTED: uncharacterized protein At1g04910 isoform X2 [Cucumis melo]	-	-	-	-	GO:0005575//cellular_component;GO:0016020//membrane;GO:0016021//integral component of membrane;GO:0031224//intrinsic component of membrane	GO:0003674//molecular_function;GO:0003824//catalytic activity;GO:0016740//transferase activity;GO:0016757//glycosyltransferase activity	GO:0005975//carbohydrate metabolic process;GO:0005996//monosaccharide metabolic process;GO:0006004//fucose metabolic process;GO:0006464//cellular protein modification process;GO:0006486//protein glycosylation;GO:0006807//nitrogen compound metabolic process;GO:0008150//biological_process;GO:0008152//metabolic process;GO:0009058//biosynthetic process;GO:0009059//macromolecule biosynthetic process;G…	--
chr12	22226001	22227000	*	4.89e-07	1.29e-05	-17.3	MELO3C002665.2	7.414	2.227	-1.73515	1.6193e-25	8.43286e-25	Upstream2kb	OFUT8	XP_008443399.1 PREDICTED: uncharacterized protein At1g04910 isoform X2 [Cucumis melo]	-	-	-	-	GO:0005575//cellular_component;GO:0016020//membrane;GO:0016021//integral component of membrane;GO:0031224//intrinsic component of membrane	GO:0003674//molecular_function;GO:0003824//catalytic activity;GO:0016740//transferase activity;GO:0016757//glycosyltransferase activity	GO:0005975//carbohydrate metabolic process;GO:0005996//monosaccharide metabolic process;GO:0006004//fucose metabolic process;GO:0006464//cellular protein modification process;GO:0006486//protein glycosylation;GO:0006807//nitrogen compound metabolic process;GO:0008150//biological_process;GO:0008152//metabolic process;GO:0009058//biosynthetic process;GO:0009059//macromolecule biosynthetic process;G…	--
chr12	22227001	22228000	*	3.84e-06	7.96e-05	-24.92	MELO3C002665.2	7.414	2.227	-1.73515	1.6193e-25	8.43286e-25	Upstream2kb	OFUT8	XP_008443399.1 PREDICTED: uncharacterized protein At1g04910 isoform X2 [Cucumis melo]	-	-	-	-	GO:0005575//cellular_component;GO:0016020//membrane;GO:0016021//integral component of membrane;GO:0031224//intrinsic component of membrane	GO:0003674//molecular_function;GO:0003824//catalytic activity;GO:0016740//transferase activity;GO:0016757//glycosyltransferase activity	GO:0005975//carbohydrate metabolic process;GO:0005996//monosaccharide metabolic process;GO:0006004//fucose metabolic process;GO:0006464//cellular protein modification process;GO:0006486//protein glycosylation;GO:0006807//nitrogen compound metabolic process;GO:0008150//biological_process;GO:0008152//metabolic process;GO:0009058//biosynthetic process;GO:0009059//macromolecule biosynthetic process;G…	--
chr12	22227001	22228000	*	3.84e-06	7.96e-05	-24.92	MELO3C002665.2	7.414	2.227	-1.73515	1.6193e-25	8.43286e-25	Upstream2kb	OFUT8	XP_008443399.1 PREDICTED: uncharacterized protein At1g04910 isoform X2 [Cucumis melo]	-	-	-	-	GO:0005575//cellular_component;GO:0016020//membrane;GO:0016021//integral component of membrane;GO:0031224//intrinsic component of membrane	GO:0003674//molecular_function;GO:0003824//catalytic activity;GO:0016740//transferase activity;GO:0016757//glycosyltransferase activity	GO:0005975//carbohydrate metabolic process;GO:0005996//monosaccharide metabolic process;GO:0006004//fucose metabolic process;GO:0006464//cellular protein modification process;GO:0006486//protein glycosylation;GO:0006807//nitrogen compound metabolic process;GO:0008150//biological_process;GO:0008152//metabolic process;GO:0009058//biosynthetic process;GO:0009059//macromolecule biosynthetic process;G…	--
chr12	22266001	22267000	*	0.0172	0.0848	-10	MELO3C002661.2	0.001	0.229	7.8392	0.0312734	0.0497885	Upstream2kb	CIPK5	XP_008443358.1 PREDICTED: CBL-interacting serine/threonine-protein kinase 20 [Cucumis melo]	-	-	-	-	GO:0005575//cellular_component;GO:0005622//intracellular anatomical structure;GO:0005737//cytoplasm;GO:0005829//cytosol	GO:0000166//nucleotide binding;GO:0003674//molecular_function;GO:0003824//catalytic activity;GO:0004672//protein kinase activity;GO:0004674//protein serine/threonine kinase activity;GO:0005488//binding;GO:0005524//ATP binding;GO:0016301//kinase activity;GO:0016709//oxidoreductase activity, acting on paired donors, with incorporation or reduction of molecular oxygen, NAD(P)H as one donor, and inco…	GO:0001101//response to acid chemical;GO:0006464//cellular protein modification process;GO:0006468//protein phosphorylation;GO:0006744//ubiquinone biosynthetic process;GO:0006793//phosphorus metabolic process;GO:0006796//phosphate-containing compound metabolic process;GO:0006807//nitrogen compound metabolic process;GO:0007154//cell communication;GO:0007165//signal transduction;GO:0008150//biologi…	--
chr12	22443001	22444000	*	7.33e-05	0.00104	11.77	MELO3C035720.2	14.508	5.268	-1.46152	6.2369e-08	1.676e-07	Upstream2kb	--	KAE8653220.1 hypothetical protein Csa_020085 [Cucumis sativus]	-	-	-	-	-	-	-	--
chr12	22443001	22444000	*	7.33e-05	0.00104	11.77	MELO3C035720.2	14.508	5.268	-1.46152	6.2369e-08	1.676e-07	Upstream2kb	--	KAE8653220.1 hypothetical protein Csa_020085 [Cucumis sativus]	-	-	-	-	-	-	-	--
chr12	22443001	22444000	*	7.33e-05	0.00104	11.77	MELO3C035720.2	14.508	5.268	-1.46152	6.2369e-08	1.676e-07	Upstream2kb	--	KAE8653220.1 hypothetical protein Csa_020085 [Cucumis sativus]	-	-	-	-	-	-	-	--
chr12	22732001	22733000	*	1.53e-09	7.22e-08	38.14	MELO3C002615.2	1.476	0.001	-10.5275	1.51646e-08	4.22127e-08	Upstream2kb	--	XP_008442715.1 PREDICTED: ABA-inducible protein PHV A1-like [Cucumis melo]	-	-	-	-	GO:0000276//mitochondrial proton-transporting ATP synthase complex, coupling factor F(o);GO:0005576//extracellular region;GO:0012511//monolayer-surrounded lipid storage body;GO:0016021//integral component of membrane;GO:0045263//proton-transporting ATP synthase complex, coupling factor F(o);GO:0045264//plasma membrane proton-transporting ATP synthase complex, coupling factor F(o)	GO:0008289//lipid binding;GO:0046933//proton-transporting ATP synthase activity, rotational mechanism	GO:0006869//lipid transport;GO:0015986//ATP synthesis coupled proton transport;GO:0042157//lipoprotein metabolic process	--
chr12	22732001	22733000	*	1.53e-09	7.22e-08	38.14	MELO3C002615.2	1.476	0.001	-10.5275	1.51646e-08	4.22127e-08	Upstream2kb	--	XP_008442715.1 PREDICTED: ABA-inducible protein PHV A1-like [Cucumis melo]	-	-	-	-	GO:0000276//mitochondrial proton-transporting ATP synthase complex, coupling factor F(o);GO:0005576//extracellular region;GO:0012511//monolayer-surrounded lipid storage body;GO:0016021//integral component of membrane;GO:0045263//proton-transporting ATP synthase complex, coupling factor F(o);GO:0045264//plasma membrane proton-transporting ATP synthase complex, coupling factor F(o)	GO:0008289//lipid binding;GO:0046933//proton-transporting ATP synthase activity, rotational mechanism	GO:0006869//lipid transport;GO:0015986//ATP synthesis coupled proton transport;GO:0042157//lipoprotein metabolic process	--
chr12	22825001	22826000	*	3.66e-07	9.97e-06	-11.65	MELO3C002604.2	2.004	7.251	1.8553	1.86568e-24	9.38116e-24	Upstream2kb	--	XP_008442586.1 PREDICTED: uncharacterized protein LOC103486411 [Cucumis melo]	-	-	-	-	-	-	-	--
chr12	22825001	22826000	*	3.66e-07	9.97e-06	-11.65	MELO3C002604.2	2.004	7.251	1.8553	1.86568e-24	9.38116e-24	Upstream2kb	--	XP_008442586.1 PREDICTED: uncharacterized protein LOC103486411 [Cucumis melo]	-	-	-	-	-	-	-	--
chr12	23119001	23120000	*	7.51e-05	0.00106	-10.55	MELO3C002572.2	1.078	0.461	-1.22552	0.0295734	0.0474728	Upstream2kb	SCPL31	XP_008442230.1 PREDICTED: serine carboxypeptidase-like 31 [Cucumis melo]	-	-	-	-	GO:0005575//cellular_component;GO:0005576//extracellular region;GO:0005622//intracellular anatomical structure;GO:0005737//cytoplasm;GO:0005773//vacuole;GO:0043226//organelle;GO:0043227//membrane-bounded organelle;GO:0043229//intracellular organelle;GO:0043231//intracellular membrane-bounded organelle	GO:0003674//molecular_function;GO:0003824//catalytic activity;GO:0004180//carboxypeptidase activity;GO:0004185//serine-type carboxypeptidase activity;GO:0008233//peptidase activity;GO:0008236//serine-type peptidase activity;GO:0008238//exopeptidase activity;GO:0016787//hydrolase activity;GO:0017171//serine hydrolase activity;GO:0070008//serine-type exopeptidase activity;GO:0140096//catalytic acti…	GO:0006508//proteolysis;GO:0006807//nitrogen compound metabolic process;GO:0008150//biological_process;GO:0008152//metabolic process;GO:0009056//catabolic process;GO:0009057//macromolecule catabolic process;GO:0009987//cellular process;GO:0019538//protein metabolic process;GO:0030163//protein catabolic process;GO:0043170//macromolecule metabolic process;GO:0044237//cellular metabolic process;GO:0…	--
chr12	23338001	23339000	*	0.00315	0.0232	-15.45	MELO3C002543.2	0.001	0.44	8.78136	6.13562e-05	0.000132577	Upstream2kb	SD113	XP_016899014.1 PREDICTED: G-type lectin S-receptor-like serine/threonine-protein kinase At1g11330 [Cucumis melo]	-	-	-	-	GO:0005575//cellular_component;GO:0005886//plasma membrane;GO:0016020//membrane;GO:0016021//integral component of membrane;GO:0031224//intrinsic component of membrane;GO:0071944//cell periphery	GO:0000166//nucleotide binding;GO:0003674//molecular_function;GO:0003824//catalytic activity;GO:0004672//protein kinase activity;GO:0004674//protein serine/threonine kinase activity;GO:0005488//binding;GO:0005515//protein binding;GO:0005516//calmodulin binding;GO:0005524//ATP binding;GO:0016301//kinase activity;GO:0016740//transferase activity;GO:0016772//transferase activity, transferring phosph…	GO:0000003//reproduction;GO:0006464//cellular protein modification process;GO:0006468//protein phosphorylation;GO:0006793//phosphorus metabolic process;GO:0006796//phosphate-containing compound metabolic process;GO:0006807//nitrogen compound metabolic process;GO:0007154//cell communication;GO:0008037//cell recognition;GO:0008150//biological_process;GO:0008152//metabolic process;GO:0009856//pollin…	--
chr12	23338001	23339000	*	0.00315	0.0232	-15.45	MELO3C002543.2	0.001	0.44	8.78136	6.13562e-05	0.000132577	Upstream2kb	SD113	XP_016899014.1 PREDICTED: G-type lectin S-receptor-like serine/threonine-protein kinase At1g11330 [Cucumis melo]	-	-	-	-	GO:0005575//cellular_component;GO:0005886//plasma membrane;GO:0016020//membrane;GO:0016021//integral component of membrane;GO:0031224//intrinsic component of membrane;GO:0071944//cell periphery	GO:0000166//nucleotide binding;GO:0003674//molecular_function;GO:0003824//catalytic activity;GO:0004672//protein kinase activity;GO:0004674//protein serine/threonine kinase activity;GO:0005488//binding;GO:0005515//protein binding;GO:0005516//calmodulin binding;GO:0005524//ATP binding;GO:0016301//kinase activity;GO:0016740//transferase activity;GO:0016772//transferase activity, transferring phosph…	GO:0000003//reproduction;GO:0006464//cellular protein modification process;GO:0006468//protein phosphorylation;GO:0006793//phosphorus metabolic process;GO:0006796//phosphate-containing compound metabolic process;GO:0006807//nitrogen compound metabolic process;GO:0007154//cell communication;GO:0008037//cell recognition;GO:0008150//biological_process;GO:0008152//metabolic process;GO:0009856//pollin…	--
chr12	23348001	23349000	*	0.000123	0.00161	10.87	MELO3C002538.2	0.001	0.23	7.84549	3.07011e-05	6.80912e-05	Upstream2kb	SD18	XP_016898909.1 PREDICTED: receptor-like serine/threonine-protein kinase SD1-8 [Cucumis melo]	-	-	-	-	GO:0005887//integral component of plasma membrane;GO:0016021//integral component of membrane	GO:0003674//molecular_function;GO:0004222//metalloendopeptidase activity;GO:0004672//protein kinase activity;GO:0004674//protein serine/threonine kinase activity;GO:0005524//ATP binding;GO:0015078//proton transmembrane transporter activity	GO:0006468//protein phosphorylation;GO:0009271//phage shock;GO:0009306//protein secretion;GO:0048544//recognition of pollen;GO:0055085//transmembrane transport	--
chr12	23348001	23349000	*	0.000123	0.00161	10.87	MELO3C002538.2	0.001	0.23	7.84549	3.07011e-05	6.80912e-05	Upstream2kb	SD18	XP_016898909.1 PREDICTED: receptor-like serine/threonine-protein kinase SD1-8 [Cucumis melo]	-	-	-	-	GO:0005887//integral component of plasma membrane;GO:0016021//integral component of membrane	GO:0003674//molecular_function;GO:0004222//metalloendopeptidase activity;GO:0004672//protein kinase activity;GO:0004674//protein serine/threonine kinase activity;GO:0005524//ATP binding;GO:0015078//proton transmembrane transporter activity	GO:0006468//protein phosphorylation;GO:0009271//phage shock;GO:0009306//protein secretion;GO:0048544//recognition of pollen;GO:0055085//transmembrane transport	--
chr12	23477001	23478000	*	2.8e-05	0.000454	-21.71	MELO3C002520.2	0.116	13.087	6.81787	9.32349e-97	1.38017e-95	Upstream2kb	TPS13	XP_016903707.1 PREDICTED: (3S,6E)-nerolidol synthase 1-like [Cucumis melo]	Metabolism;Metabolism	Global and overview maps;Metabolism of terpenoids and polyketides	ko01100//Metabolic pathways;ko00909//Sesquiterpenoid and triterpenoid biosynthesis	K14175;K14175	GO:0000439//transcription factor TFIIH core complex	GO:0000287//magnesium ion binding;GO:0004476//mannose-6-phosphate isomerase activity;GO:0008270//zinc ion binding;GO:0010333//terpene synthase activity;GO:0016829//lyase activity	GO:0005975//carbohydrate metabolic process;GO:0006289//nucleotide-excision repair;GO:0006367//transcription initiation from RNA polymerase II promoter	--
chr12	23611001	23612000	*	0.000889	0.00839	22.74	MELO3C035729.2	5.94	1	-2.57046	6.60942e-11	2.09172e-10	Upstream2kb	--	TYJ99399.1 cysteine-rich receptor-like protein kinase 28 [Cucumis melo var. makuwa] [Cucumis melo]	-	-	-	-	-	-	-	--
chr12	23611001	23612000	*	0.000889	0.00839	22.74	MELO3C035729.2	5.94	1	-2.57046	6.60942e-11	2.09172e-10	Upstream2kb	--	TYJ99399.1 cysteine-rich receptor-like protein kinase 28 [Cucumis melo var. makuwa] [Cucumis melo]	-	-	-	-	-	-	-	--
chr12	23612001	23613000	*	1.17e-05	0.000212	-10.31	MELO3C035729.2	5.94	1	-2.57046	6.60942e-11	2.09172e-10	Upstream2kb	--	TYJ99399.1 cysteine-rich receptor-like protein kinase 28 [Cucumis melo var. makuwa] [Cucumis melo]	-	-	-	-	-	-	-	--
chr12	23612001	23613000	*	1.17e-05	0.000212	-10.31	MELO3C035729.2	5.94	1	-2.57046	6.60942e-11	2.09172e-10	Upstream2kb	--	TYJ99399.1 cysteine-rich receptor-like protein kinase 28 [Cucumis melo var. makuwa] [Cucumis melo]	-	-	-	-	-	-	-	--
chr12	23742001	23743000	*	8.87e-08	2.81e-06	13.46	MELO3C002479.2	162.995	67.865	-1.26409	1.77436e-78	2.18499e-77	Upstream2kb	NTF2B	XP_008441397.1 PREDICTED: nuclear transport factor 2 [Cucumis melo]	-	-	-	-	-	-	-	--
chr12	23742001	23743000	*	8.87e-08	2.81e-06	13.46	MELO3C002479.2	162.995	67.865	-1.26409	1.77436e-78	2.18499e-77	Upstream2kb	NTF2B	XP_008441397.1 PREDICTED: nuclear transport factor 2 [Cucumis melo]	-	-	-	-	-	-	-	--
chr12	23778001	23779000	*	9.13e-05	0.00125	10.34	MELO3C002475.2	1.809	0.29	-2.64107	1.10954e-05	2.54809e-05	Upstream2kb	TSB1	XP_008441348.1 PREDICTED: tryptophan synthase beta chain 1, chloroplastic-like isoform X1 [Cucumis melo]	Metabolism;Metabolism;Metabolism;Metabolism;Metabolism	Global and overview maps;Global and overview maps;Global and overview maps;Amino acid metabolism;Amino acid metabolism	ko01100//Metabolic pathways;ko01110//Biosynthesis of secondary metabolites;ko01230//Biosynthesis of amino acids;ko00260//Glycine, serine and threonine metabolism;ko00400//Phenylalanine, tyrosine and tryptophan biosynthesis	K01696;K01696;K01696;K01696;K01696	-	GO:0004834//tryptophan synthase activity;GO:0036361//racemase activity, acting on amino acids and derivatives	GO:0000162//tryptophan biosynthetic process;GO:0006807//nitrogen compound metabolic process	--
chr12	23778001	23779000	*	9.13e-05	0.00125	10.34	MELO3C002475.2	1.809	0.29	-2.64107	1.10954e-05	2.54809e-05	Upstream2kb	TSB1	XP_008441348.1 PREDICTED: tryptophan synthase beta chain 1, chloroplastic-like isoform X1 [Cucumis melo]	Metabolism;Metabolism;Metabolism;Metabolism;Metabolism	Global and overview maps;Global and overview maps;Global and overview maps;Amino acid metabolism;Amino acid metabolism	ko01100//Metabolic pathways;ko01110//Biosynthesis of secondary metabolites;ko01230//Biosynthesis of amino acids;ko00260//Glycine, serine and threonine metabolism;ko00400//Phenylalanine, tyrosine and tryptophan biosynthesis	K01696;K01696;K01696;K01696;K01696	-	GO:0004834//tryptophan synthase activity;GO:0036361//racemase activity, acting on amino acids and derivatives	GO:0000162//tryptophan biosynthetic process;GO:0006807//nitrogen compound metabolic process	--
chr12	23802001	23803000	*	3.34e-11	2.18e-09	-17.02	MELO3C002470.2	2.95	10.004	1.76179	1.03984e-47	8.4095e-47	Upstream2kb	PLA1	KAA0056870.1 phospholipase A I isoform X1 [Cucumis melo var. makuwa] [Cucumis melo]	-	-	-	-	GO:0000139//Golgi membrane;GO:0005575//cellular_component;GO:0005622//intracellular anatomical structure;GO:0005737//cytoplasm;GO:0005777//peroxisome;GO:0005778//peroxisomal membrane;GO:0005783//endoplasmic reticulum;GO:0005789//endoplasmic reticulum membrane;GO:0005794//Golgi apparatus;GO:0009507//chloroplast;GO:0009536//plastid;GO:0012505//endomembrane system;GO:0016020//membrane;GO:0016021//in…	GO:0003674//molecular_function;GO:0003824//catalytic activity;GO:0004620//phospholipase activity;GO:0004622//lysophospholipase activity;GO:0004623//phospholipase A2 activity;GO:0005515//protein binding;GO:0016298//lipase activity;GO:0016787//hydrolase activity;GO:0016788//hydrolase activity, acting on ester bonds;GO:0047372//acylglycerol lipase activity;GO:0047499//calcium-independent phospholipa…	GO:0001516//prostaglandin biosynthetic process;GO:0001676//long-chain fatty acid metabolic process;GO:0006082//organic acid metabolic process;GO:0006629//lipid metabolic process;GO:0006631//fatty acid metabolic process;GO:0006633//fatty acid biosynthetic process;GO:0006636//unsaturated fatty acid biosynthetic process;GO:0006644//phospholipid metabolic process;GO:0006650//glycerophospholipid metab…	--
chr12	23802001	23803000	*	3.34e-11	2.18e-09	-17.02	MELO3C002470.2	2.95	10.004	1.76179	1.03984e-47	8.4095e-47	Upstream2kb	PLA1	KAA0056870.1 phospholipase A I isoform X1 [Cucumis melo var. makuwa] [Cucumis melo]	-	-	-	-	GO:0000139//Golgi membrane;GO:0005575//cellular_component;GO:0005622//intracellular anatomical structure;GO:0005737//cytoplasm;GO:0005777//peroxisome;GO:0005778//peroxisomal membrane;GO:0005783//endoplasmic reticulum;GO:0005789//endoplasmic reticulum membrane;GO:0005794//Golgi apparatus;GO:0009507//chloroplast;GO:0009536//plastid;GO:0012505//endomembrane system;GO:0016020//membrane;GO:0016021//in…	GO:0003674//molecular_function;GO:0003824//catalytic activity;GO:0004620//phospholipase activity;GO:0004622//lysophospholipase activity;GO:0004623//phospholipase A2 activity;GO:0005515//protein binding;GO:0016298//lipase activity;GO:0016787//hydrolase activity;GO:0016788//hydrolase activity, acting on ester bonds;GO:0047372//acylglycerol lipase activity;GO:0047499//calcium-independent phospholipa…	GO:0001516//prostaglandin biosynthetic process;GO:0001676//long-chain fatty acid metabolic process;GO:0006082//organic acid metabolic process;GO:0006629//lipid metabolic process;GO:0006631//fatty acid metabolic process;GO:0006633//fatty acid biosynthetic process;GO:0006636//unsaturated fatty acid biosynthetic process;GO:0006644//phospholipid metabolic process;GO:0006650//glycerophospholipid metab…	--
chr12	23952001	23953000	*	2.79e-08	9.93e-07	-20.55	MELO3C002448.2	0.898	2.06	1.19786	0.00374401	0.00676468	Upstream2kb	--	KAA0056846.1 L-ascorbate oxidase-like protein [Cucumis melo var. makuwa] [Cucumis melo]	-	-	-	-	-	GO:0004553//hydrolase activity, hydrolyzing O-glycosyl compounds;GO:0008853//exodeoxyribonuclease III activity	GO:0005975//carbohydrate metabolic process;GO:0006281//DNA repair	--
chr12	23952001	23953000	*	2.79e-08	9.93e-07	-20.55	MELO3C002448.2	0.898	2.06	1.19786	0.00374401	0.00676468	Upstream2kb	--	KAA0056846.1 L-ascorbate oxidase-like protein [Cucumis melo var. makuwa] [Cucumis melo]	-	-	-	-	-	GO:0004553//hydrolase activity, hydrolyzing O-glycosyl compounds;GO:0008853//exodeoxyribonuclease III activity	GO:0005975//carbohydrate metabolic process;GO:0006281//DNA repair	--
chr12	24103001	24104000	*	5.46e-19	1.18e-16	-30.13	MELO3C002426.2	0.037	0.625	4.07826	7.68171e-05	0.000164332	Upstream2kb	--	XP_008440732.1 PREDICTED: ankyrin repeat-containing protein At5g02620-like [Cucumis melo]	-	-	-	-	-	GO:0005515//protein binding	-	--
chr12	24125001	24126000	*	1.69e-10	9.64e-09	-25.4	MELO3C002421.2	10.292	38.205	1.89224	1.06569e-76	1.29681e-75	Upstream2kb	MGLL	XP_008440696.1 PREDICTED: caffeoylshikimate esterase-like [Cucumis melo]	Metabolism;Metabolism;Metabolism	Global and overview maps;Global and overview maps;Biosynthesis of other secondary metabolites	ko01100//Metabolic pathways;ko01110//Biosynthesis of secondary metabolites;ko00940//Phenylpropanoid biosynthesis	K18368;K18368;K18368	-	GO:0003824//catalytic activity;GO:0008236//serine-type peptidase activity;GO:0016787//hydrolase activity;GO:0018738//S-formylglutathione hydrolase activity;GO:0047570//3-oxoadipate enol-lactonase activity;GO:0070205//2-succinyl-6-hydroxy-2,4-cyclohexadiene-1-carboxylate synthase activity	GO:0006508//proteolysis;GO:0009102//biotin biosynthetic process;GO:0009234//menaquinone biosynthetic process;GO:0042952//beta-ketoadipate pathway;GO:0046292//formaldehyde metabolic process	--
chr12	24396001	24397000	*	6.63e-05	0.000952	-11.47	MELO3C035737.2	1.387	5.257	1.92227	0.00015904	0.000330854	Upstream2kb	MHF1	XP_008440159.1 PREDICTED: centromere protein S isoform X2 [Cucumis melo]	-	-	-	-	GO:0000775//chromosome, centromeric region;GO:0000776//kinetochore;GO:0000779//condensed chromosome, centromeric region;GO:0000793//condensed chromosome;GO:0005575//cellular_component;GO:0005576//extracellular region;GO:0005622//intracellular anatomical structure;GO:0005634//nucleus;GO:0005654//nucleoplasm;GO:0005694//chromosome;GO:0031974//membrane-enclosed lumen;GO:0031981//nuclear lumen;GO:003…	GO:0003674//molecular_function;GO:0003676//nucleic acid binding;GO:0003677//DNA binding;GO:0003682//chromatin binding;GO:0003690//double-stranded DNA binding;GO:0005179//hormone activity;GO:0005488//binding;GO:0005515//protein binding;GO:0046982//protein heterodimerization activity;GO:0046983//protein dimerization activity;GO:0097159//organic cyclic compound binding;GO:1901363//heterocyclic compo…	GO:0000003//reproduction;GO:0000280//nuclear division;GO:0000712//resolution of meiotic recombination intermediates;GO:0006139//nucleobase-containing compound metabolic process;GO:0006259//DNA metabolic process;GO:0006260//DNA replication;GO:0006261//DNA-dependent DNA replication;GO:0006281//DNA repair;GO:0006310//DNA recombination;GO:0006312//mitotic recombination;GO:0006352//DNA-templated trans…	--
chr12	24396001	24397000	*	6.63e-05	0.000952	-11.47	MELO3C035737.2	1.387	5.257	1.92227	0.00015904	0.000330854	Upstream2kb	MHF1	XP_008440159.1 PREDICTED: centromere protein S isoform X2 [Cucumis melo]	-	-	-	-	GO:0000775//chromosome, centromeric region;GO:0000776//kinetochore;GO:0000779//condensed chromosome, centromeric region;GO:0000793//condensed chromosome;GO:0005575//cellular_component;GO:0005576//extracellular region;GO:0005622//intracellular anatomical structure;GO:0005634//nucleus;GO:0005654//nucleoplasm;GO:0005694//chromosome;GO:0031974//membrane-enclosed lumen;GO:0031981//nuclear lumen;GO:003…	GO:0003674//molecular_function;GO:0003676//nucleic acid binding;GO:0003677//DNA binding;GO:0003682//chromatin binding;GO:0003690//double-stranded DNA binding;GO:0005179//hormone activity;GO:0005488//binding;GO:0005515//protein binding;GO:0046982//protein heterodimerization activity;GO:0046983//protein dimerization activity;GO:0097159//organic cyclic compound binding;GO:1901363//heterocyclic compo…	GO:0000003//reproduction;GO:0000280//nuclear division;GO:0000712//resolution of meiotic recombination intermediates;GO:0006139//nucleobase-containing compound metabolic process;GO:0006259//DNA metabolic process;GO:0006260//DNA replication;GO:0006261//DNA-dependent DNA replication;GO:0006281//DNA repair;GO:0006310//DNA recombination;GO:0006312//mitotic recombination;GO:0006352//DNA-templated trans…	--
chr12	24869001	24870000	*	0.0017	0.0142	-15.63	MELO3C002321.2	7.842	17.43	1.15228	1.87183e-24	9.40965e-24	Upstream2kb	At3g48380	XP_008439128.1 PREDICTED: probable Ufm1-specific protease [Cucumis melo]	-	-	-	-	GO:0005575//cellular_component;GO:0005622//intracellular anatomical structure;GO:0005634//nucleus;GO:0005737//cytoplasm;GO:0005783//endoplasmic reticulum;GO:0005789//endoplasmic reticulum membrane;GO:0012505//endomembrane system;GO:0016020//membrane;GO:0031984//organelle subcompartment;GO:0032991//protein-containing complex;GO:0042175//nuclear outer membrane-endoplasmic reticulum membrane network…	GO:0003674//molecular_function;GO:0003824//catalytic activity;GO:0008233//peptidase activity;GO:0008234//cysteine-type peptidase activity;GO:0016787//hydrolase activity;GO:0016788//hydrolase activity, acting on ester bonds;GO:0016790//thiolester hydrolase activity;GO:0019783//ubiquitin-like protein-specific protease activity;GO:0071567//UFM1 hydrolase activity;GO:0140096//catalytic activity, acti…	GO:0006508//proteolysis;GO:0006807//nitrogen compound metabolic process;GO:0006935//chemotaxis;GO:0008104//protein localization;GO:0008150//biological_process;GO:0008152//metabolic process;GO:0009605//response to external stimulus;GO:0009636//response to toxic substance;GO:0009966//regulation of signal transduction;GO:0010033//response to organic substance;GO:0010646//regulation of cell communica…	--
chr12	24893001	24894000	*	2.32e-08	8.43e-07	-11.82	MELO3C002318.2	23.349	2.76	-3.08062	7.68081e-84	1.00065e-82	Upstream2kb	BT1	KAA0055289.1 BTB/POZ and TAZ domain-containing protein 1 [Cucumis melo var. makuwa] [Cucumis melo]	-	-	-	-	-	GO:0005515//protein binding	-	--
chr12	24962001	24963000	*	0.000106	0.00142	-16.19	MELO3C002312.2	21.603	52.452	1.27977	7.58217e-41	5.41524e-40	Upstream2kb	CYP71AN24	XP_008446140.1 PREDICTED: cytochrome P450 71A1-like, partial [Cucumis melo]	-	-	-	-	-	GO:0005506//iron ion binding;GO:0016705//oxidoreductase activity, acting on paired donors, with incorporation or reduction of molecular oxygen;GO:0020037//heme binding	-	--
chr12	24962001	24963000	*	0.000106	0.00142	-16.19	MELO3C002312.2	21.603	52.452	1.27977	7.58217e-41	5.41524e-40	Upstream2kb	CYP71AN24	XP_008446140.1 PREDICTED: cytochrome P450 71A1-like, partial [Cucumis melo]	-	-	-	-	-	GO:0005506//iron ion binding;GO:0016705//oxidoreductase activity, acting on paired donors, with incorporation or reduction of molecular oxygen;GO:0020037//heme binding	-	--
chr12	25006001	25007000	*	0.00231	0.0181	-10.05	MELO3C002307.2	13.309	33.482	1.33098	2.04248e-70	2.31675e-69	Upstream2kb	QS	XP_008439050.1 PREDICTED: quinolinate synthase, chloroplastic [Cucumis melo]	Metabolism;Metabolism	Global and overview maps;Metabolism of cofactors and vitamins	ko01100//Metabolic pathways;ko00760//Nicotinate and nicotinamide metabolism	K03517;K03517	GO:0005575//cellular_component;GO:0005622//intracellular anatomical structure;GO:0005737//cytoplasm;GO:0009507//chloroplast;GO:0009536//plastid;GO:0043226//organelle;GO:0043227//membrane-bounded organelle;GO:0043229//intracellular organelle;GO:0043231//intracellular membrane-bounded organelle	GO:0003674//molecular_function;GO:0003824//catalytic activity;GO:0005488//binding;GO:0005515//protein binding;GO:0008047//enzyme activator activity;GO:0008987//quinolinate synthetase A activity;GO:0016740//transferase activity;GO:0016765//transferase activity, transferring alkyl or aryl (other than methyl) groups;GO:0030234//enzyme regulator activity;GO:0031071//cysteine desulfurase activity;GO:0…	GO:0006082//organic acid metabolic process;GO:0006091//generation of precursor metabolites and energy;GO:0006139//nucleobase-containing compound metabolic process;GO:0006520//cellular amino acid metabolic process;GO:0006531//aspartate metabolic process;GO:0006725//cellular aromatic compound metabolic process;GO:0006753//nucleoside phosphate metabolic process;GO:0006790//sulfur compound metabolic …	--
chr12	25006001	25007000	*	0.00231	0.0181	-10.05	MELO3C002307.2	13.309	33.482	1.33098	2.04248e-70	2.31675e-69	Upstream2kb	QS	XP_008439050.1 PREDICTED: quinolinate synthase, chloroplastic [Cucumis melo]	Metabolism;Metabolism	Global and overview maps;Metabolism of cofactors and vitamins	ko01100//Metabolic pathways;ko00760//Nicotinate and nicotinamide metabolism	K03517;K03517	GO:0005575//cellular_component;GO:0005622//intracellular anatomical structure;GO:0005737//cytoplasm;GO:0009507//chloroplast;GO:0009536//plastid;GO:0043226//organelle;GO:0043227//membrane-bounded organelle;GO:0043229//intracellular organelle;GO:0043231//intracellular membrane-bounded organelle	GO:0003674//molecular_function;GO:0003824//catalytic activity;GO:0005488//binding;GO:0005515//protein binding;GO:0008047//enzyme activator activity;GO:0008987//quinolinate synthetase A activity;GO:0016740//transferase activity;GO:0016765//transferase activity, transferring alkyl or aryl (other than methyl) groups;GO:0030234//enzyme regulator activity;GO:0031071//cysteine desulfurase activity;GO:0…	GO:0006082//organic acid metabolic process;GO:0006091//generation of precursor metabolites and energy;GO:0006139//nucleobase-containing compound metabolic process;GO:0006520//cellular amino acid metabolic process;GO:0006531//aspartate metabolic process;GO:0006725//cellular aromatic compound metabolic process;GO:0006753//nucleoside phosphate metabolic process;GO:0006790//sulfur compound metabolic …	--
chr12	25149001	25150000	*	6e-12	4.49e-10	-15.05	MELO3C002280.2	0.026	0.373	3.84259	0.000521183	0.00103364	Upstream2kb	--	XP_008438602.1 PREDICTED: LRR receptor-like serine/threonine-protein kinase GSO1 [Cucumis melo]	-	-	-	-	GO:0005575//cellular_component;GO:0005618//cell wall;GO:0005886//plasma membrane;GO:0009505//plant-type cell wall;GO:0009531//secondary cell wall;GO:0016020//membrane;GO:0016021//integral component of membrane;GO:0030312//external encapsulating structure;GO:0031224//intrinsic component of membrane;GO:0048226//Casparian strip;GO:0071944//cell periphery	GO:0000166//nucleotide binding;GO:0003674//molecular_function;GO:0003824//catalytic activity;GO:0004672//protein kinase activity;GO:0004674//protein serine/threonine kinase activity;GO:0005488//binding;GO:0005515//protein binding;GO:0005524//ATP binding;GO:0016301//kinase activity;GO:0016740//transferase activity;GO:0016772//transferase activity, transferring phosphorus-containing groups;GO:00167…	GO:0000003//reproduction;GO:0001704//formation of primary germ layer;GO:0001706//endoderm formation;GO:0003006//developmental process involved in reproduction;GO:0006464//cellular protein modification process;GO:0006468//protein phosphorylation;GO:0006793//phosphorus metabolic process;GO:0006796//phosphate-containing compound metabolic process;GO:0006807//nitrogen compound metabolic process;GO:00…	--
chr12	25149001	25150000	*	6e-12	4.49e-10	-15.05	MELO3C002280.2	0.026	0.373	3.84259	0.000521183	0.00103364	Upstream2kb	--	XP_008438602.1 PREDICTED: LRR receptor-like serine/threonine-protein kinase GSO1 [Cucumis melo]	-	-	-	-	GO:0005575//cellular_component;GO:0005618//cell wall;GO:0005886//plasma membrane;GO:0009505//plant-type cell wall;GO:0009531//secondary cell wall;GO:0016020//membrane;GO:0016021//integral component of membrane;GO:0030312//external encapsulating structure;GO:0031224//intrinsic component of membrane;GO:0048226//Casparian strip;GO:0071944//cell periphery	GO:0000166//nucleotide binding;GO:0003674//molecular_function;GO:0003824//catalytic activity;GO:0004672//protein kinase activity;GO:0004674//protein serine/threonine kinase activity;GO:0005488//binding;GO:0005515//protein binding;GO:0005524//ATP binding;GO:0016301//kinase activity;GO:0016740//transferase activity;GO:0016772//transferase activity, transferring phosphorus-containing groups;GO:00167…	GO:0000003//reproduction;GO:0001704//formation of primary germ layer;GO:0001706//endoderm formation;GO:0003006//developmental process involved in reproduction;GO:0006464//cellular protein modification process;GO:0006468//protein phosphorylation;GO:0006793//phosphorus metabolic process;GO:0006796//phosphate-containing compound metabolic process;GO:0006807//nitrogen compound metabolic process;GO:00…	--
chr12	25172001	25173000	*	2.82e-09	1.25e-07	-10.15	MELO3C002275.2	5.194	20.553	1.98443	4.42076e-50	3.73264e-49	Upstream2kb	PAT1	XP_008438562.1 PREDICTED: anthranilate phosphoribosyltransferase, chloroplastic [Cucumis melo]	Metabolism;Metabolism;Metabolism;Metabolism	Global and overview maps;Global and overview maps;Global and overview maps;Amino acid metabolism	ko01100//Metabolic pathways;ko01110//Biosynthesis of secondary metabolites;ko01230//Biosynthesis of amino acids;ko00400//Phenylalanine, tyrosine and tryptophan biosynthesis	K00766;K00766;K00766;K00766	GO:0005575//cellular_component;GO:0005622//intracellular anatomical structure;GO:0005737//cytoplasm;GO:0009507//chloroplast;GO:0009526//plastid envelope;GO:0009532//plastid stroma;GO:0009536//plastid;GO:0009570//chloroplast stroma;GO:0009941//chloroplast envelope;GO:0031967//organelle envelope;GO:0031975//envelope;GO:0043226//organelle;GO:0043227//membrane-bounded organelle;GO:0043229//intracellu…	GO:0003674//molecular_function;GO:0003824//catalytic activity;GO:0004048//anthranilate phosphoribosyltransferase activity;GO:0016154//pyrimidine-nucleoside phosphorylase activity;GO:0016740//transferase activity;GO:0016757//glycosyltransferase activity;GO:0016763//pentosyltransferase activity	GO:0000162//tryptophan biosynthetic process;GO:0006082//organic acid metabolic process;GO:0006213//pyrimidine nucleoside metabolic process;GO:0006520//cellular amino acid metabolic process;GO:0006568//tryptophan metabolic process;GO:0006576//cellular biogenic amine metabolic process;GO:0006586//indolalkylamine metabolic process;GO:0006725//cellular aromatic compound metabolic process;GO:0006807//…	--
chr12	25172001	25173000	*	2.82e-09	1.25e-07	-10.15	MELO3C002275.2	5.194	20.553	1.98443	4.42076e-50	3.73264e-49	Upstream2kb	PAT1	XP_008438562.1 PREDICTED: anthranilate phosphoribosyltransferase, chloroplastic [Cucumis melo]	Metabolism;Metabolism;Metabolism;Metabolism	Global and overview maps;Global and overview maps;Global and overview maps;Amino acid metabolism	ko01100//Metabolic pathways;ko01110//Biosynthesis of secondary metabolites;ko01230//Biosynthesis of amino acids;ko00400//Phenylalanine, tyrosine and tryptophan biosynthesis	K00766;K00766;K00766;K00766	GO:0005575//cellular_component;GO:0005622//intracellular anatomical structure;GO:0005737//cytoplasm;GO:0009507//chloroplast;GO:0009526//plastid envelope;GO:0009532//plastid stroma;GO:0009536//plastid;GO:0009570//chloroplast stroma;GO:0009941//chloroplast envelope;GO:0031967//organelle envelope;GO:0031975//envelope;GO:0043226//organelle;GO:0043227//membrane-bounded organelle;GO:0043229//intracellu…	GO:0003674//molecular_function;GO:0003824//catalytic activity;GO:0004048//anthranilate phosphoribosyltransferase activity;GO:0016154//pyrimidine-nucleoside phosphorylase activity;GO:0016740//transferase activity;GO:0016757//glycosyltransferase activity;GO:0016763//pentosyltransferase activity	GO:0000162//tryptophan biosynthetic process;GO:0006082//organic acid metabolic process;GO:0006213//pyrimidine nucleoside metabolic process;GO:0006520//cellular amino acid metabolic process;GO:0006568//tryptophan metabolic process;GO:0006576//cellular biogenic amine metabolic process;GO:0006586//indolalkylamine metabolic process;GO:0006725//cellular aromatic compound metabolic process;GO:0006807//…	--
chr12	25196001	25197000	*	4.72e-06	9.54e-05	-15.78	MELO3C002270.2	51.527	141.904	1.46151	3.21033e-185	9.0851e-184	Upstream2kb	NGTPT	XP_008438491.1 PREDICTED: triose phosphate/phosphate translocator, non-green plastid, chloroplastic [Cucumis melo]	-	-	-	-	GO:0005575//cellular_component;GO:0005622//intracellular anatomical structure;GO:0005737//cytoplasm;GO:0005739//mitochondrion;GO:0009507//chloroplast;GO:0009526//plastid envelope;GO:0009528//plastid inner membrane;GO:0009536//plastid;GO:0009941//chloroplast envelope;GO:0016020//membrane;GO:0016021//integral component of membrane;GO:0019866//organelle inner membrane;GO:0031090//organelle membrane;…	GO:0003674//molecular_function;GO:0005215//transporter activity;GO:0005342//organic acid transmembrane transporter activity;GO:0008028//monocarboxylic acid transmembrane transporter activity;GO:0008509//anion transmembrane transporter activity;GO:0008514//organic anion transmembrane transporter activity;GO:0015075//ion transmembrane transporter activity;GO:0015120//phosphoglycerate transmembrane …	GO:0006810//transport;GO:0006811//ion transport;GO:0006820//anion transport;GO:0008150//biological_process;GO:0008643//carbohydrate transport;GO:0015711//organic anion transport;GO:0015713//phosphoglycerate transmembrane transport;GO:0015714//phosphoenolpyruvate transport;GO:0015718//monocarboxylic acid transport;GO:0015748//organophosphate ester transport;GO:0015849//organic acid transport;GO:00…	--
chr12	25218001	25219000	*	4.56e-10	2.39e-08	-15.49	MELO3C002268.2	202.432	71.965	-1.49207	7.54126e-182	2.0829e-180	Upstream2kb	ISU1	XP_008438468.1 PREDICTED: iron-sulfur cluster assembly protein 1-like [Cucumis melo]	-	-	-	-	GO:0005575//cellular_component;GO:0005622//intracellular anatomical structure;GO:0005737//cytoplasm;GO:0005739//mitochondrion;GO:0005759//mitochondrial matrix;GO:0031974//membrane-enclosed lumen;GO:0043226//organelle;GO:0043227//membrane-bounded organelle;GO:0043229//intracellular organelle;GO:0043231//intracellular membrane-bounded organelle;GO:0043233//organelle lumen;GO:0070013//intracellular …	GO:0003674//molecular_function;GO:0003824//catalytic activity;GO:0005198//structural molecule activity;GO:0005488//binding;GO:0005506//iron ion binding;GO:0008198//ferrous iron binding;GO:0016740//transferase activity;GO:0016782//transferase activity, transferring sulphur-containing groups;GO:0036455//iron-sulfur transferase activity;GO:0043167//ion binding;GO:0043169//cation binding;GO:0046872//…	GO:0006790//sulfur compound metabolic process;GO:0006807//nitrogen compound metabolic process;GO:0006873//cellular ion homeostasis;GO:0006875//cellular metal ion homeostasis;GO:0006879//cellular iron ion homeostasis;GO:0008150//biological_process;GO:0008152//metabolic process;GO:0009399//nitrogen fixation;GO:0009987//cellular process;GO:0010467//gene expression;GO:0016043//cellular component orga…	--
chr12	25220001	25221000	*	5.77e-10	2.96e-08	-15.78	MELO3C002268.2	202.432	71.965	-1.49207	7.54126e-182	2.0829e-180	Upstream2kb	ISU1	XP_008438468.1 PREDICTED: iron-sulfur cluster assembly protein 1-like [Cucumis melo]	-	-	-	-	GO:0005575//cellular_component;GO:0005622//intracellular anatomical structure;GO:0005737//cytoplasm;GO:0005739//mitochondrion;GO:0005759//mitochondrial matrix;GO:0031974//membrane-enclosed lumen;GO:0043226//organelle;GO:0043227//membrane-bounded organelle;GO:0043229//intracellular organelle;GO:0043231//intracellular membrane-bounded organelle;GO:0043233//organelle lumen;GO:0070013//intracellular …	GO:0003674//molecular_function;GO:0003824//catalytic activity;GO:0005198//structural molecule activity;GO:0005488//binding;GO:0005506//iron ion binding;GO:0008198//ferrous iron binding;GO:0016740//transferase activity;GO:0016782//transferase activity, transferring sulphur-containing groups;GO:0036455//iron-sulfur transferase activity;GO:0043167//ion binding;GO:0043169//cation binding;GO:0046872//…	GO:0006790//sulfur compound metabolic process;GO:0006807//nitrogen compound metabolic process;GO:0006873//cellular ion homeostasis;GO:0006875//cellular metal ion homeostasis;GO:0006879//cellular iron ion homeostasis;GO:0008150//biological_process;GO:0008152//metabolic process;GO:0009399//nitrogen fixation;GO:0009987//cellular process;GO:0010467//gene expression;GO:0016043//cellular component orga…	--
chr12	25343001	25344000	*	1.8e-10	1.02e-08	11.37	MELO3C002248.2	6.065	17.338	1.51536	2.52335e-22	1.19971e-21	Upstream2kb	UBC5	XP_004152466.1 ubiquitin-conjugating enzyme E2-23 kDa isoform X1 [Cucumis sativus]	Genetic Information Processing	Folding, sorting and degradation	ko04120//Ubiquitin mediated proteolysis	K10576	-	GO:0005515//protein binding	-	--
chr12	25343001	25344000	*	1.8e-10	1.02e-08	11.37	MELO3C002248.2	6.065	17.338	1.51536	2.52335e-22	1.19971e-21	Upstream2kb	UBC5	XP_004152466.1 ubiquitin-conjugating enzyme E2-23 kDa isoform X1 [Cucumis sativus]	Genetic Information Processing	Folding, sorting and degradation	ko04120//Ubiquitin mediated proteolysis	K10576	-	GO:0005515//protein binding	-	--
chr12	25343001	25344000	*	1.8e-10	1.02e-08	11.37	MELO3C002248.2	6.065	17.338	1.51536	2.52335e-22	1.19971e-21	Upstream2kb	UBC5	XP_004152466.1 ubiquitin-conjugating enzyme E2-23 kDa isoform X1 [Cucumis sativus]	Genetic Information Processing	Folding, sorting and degradation	ko04120//Ubiquitin mediated proteolysis	K10576	-	GO:0005515//protein binding	-	--
chr12	25467001	25468000	*	1.34e-08	5.14e-07	-12.09	MELO3C002227.2	175.216	52.702	-1.7332	1.09057e-134	2.22378e-133	Upstream2kb	--	TYJ99125.1 hypothetical protein E5676_scaffold248G003300 [Cucumis melo var. makuwa] [Cucumis melo]	-	-	-	-	GO:0005634//nucleus	-	GO:0045893//positive regulation of transcription, DNA-templated	--
chr12	25467001	25468000	*	1.34e-08	5.14e-07	-12.09	MELO3C002227.2	175.216	52.702	-1.7332	1.09057e-134	2.22378e-133	Upstream2kb	--	TYJ99125.1 hypothetical protein E5676_scaffold248G003300 [Cucumis melo var. makuwa] [Cucumis melo]	-	-	-	-	GO:0005634//nucleus	-	GO:0045893//positive regulation of transcription, DNA-templated	--
chr12	25770001	25771000	*	1.44e-13	1.41e-11	-27.74	MELO3C002183.2	2.569	0.646	-1.9916	7.52837e-07	1.88813e-06	Upstream2kb	TIP3-2	NP_001380718.1 aquaporin TIP3-1 [Cucumis melo]	-	-	-	-	GO:0000325//plant-type vacuole;GO:0005575//cellular_component;GO:0005622//intracellular anatomical structure;GO:0005737//cytoplasm;GO:0005773//vacuole;GO:0005774//vacuolar membrane;GO:0005886//plasma membrane;GO:0005887//integral component of plasma membrane;GO:0009705//plant-type vacuole membrane;GO:0016020//membrane;GO:0016021//integral component of membrane;GO:0031090//organelle membrane;GO:00…	GO:0003674//molecular_function;GO:0005215//transporter activity;GO:0005372//water transmembrane transporter activity;GO:0015250//water channel activity;GO:0015267//channel activity;GO:0015318//inorganic molecular entity transmembrane transporter activity;GO:0022803//passive transmembrane transporter activity;GO:0022857//transmembrane transporter activity	GO:0000003//reproduction;GO:0003006//developmental process involved in reproduction;GO:0006810//transport;GO:0006811//ion transport;GO:0006833//water transport;GO:0007275//multicellular organism development;GO:0008150//biological_process;GO:0009791//post-embryonic development;GO:0010154//fruit development;GO:0010431//seed maturation;GO:0021700//developmental maturation;GO:0022414//reproductive pr…	--
chr12	25770001	25771000	*	1.44e-13	1.41e-11	-27.74	MELO3C002183.2	2.569	0.646	-1.9916	7.52837e-07	1.88813e-06	Upstream2kb	TIP3-2	NP_001380718.1 aquaporin TIP3-1 [Cucumis melo]	-	-	-	-	GO:0000325//plant-type vacuole;GO:0005575//cellular_component;GO:0005622//intracellular anatomical structure;GO:0005737//cytoplasm;GO:0005773//vacuole;GO:0005774//vacuolar membrane;GO:0005886//plasma membrane;GO:0005887//integral component of plasma membrane;GO:0009705//plant-type vacuole membrane;GO:0016020//membrane;GO:0016021//integral component of membrane;GO:0031090//organelle membrane;GO:00…	GO:0003674//molecular_function;GO:0005215//transporter activity;GO:0005372//water transmembrane transporter activity;GO:0015250//water channel activity;GO:0015267//channel activity;GO:0015318//inorganic molecular entity transmembrane transporter activity;GO:0022803//passive transmembrane transporter activity;GO:0022857//transmembrane transporter activity	GO:0000003//reproduction;GO:0003006//developmental process involved in reproduction;GO:0006810//transport;GO:0006811//ion transport;GO:0006833//water transport;GO:0007275//multicellular organism development;GO:0008150//biological_process;GO:0009791//post-embryonic development;GO:0010154//fruit development;GO:0010431//seed maturation;GO:0021700//developmental maturation;GO:0022414//reproductive pr…	--
chr12	25770001	25771000	*	1.44e-13	1.41e-11	-27.74	MELO3C002183.2	2.569	0.646	-1.9916	7.52837e-07	1.88813e-06	Upstream2kb	TIP3-2	NP_001380718.1 aquaporin TIP3-1 [Cucumis melo]	-	-	-	-	GO:0000325//plant-type vacuole;GO:0005575//cellular_component;GO:0005622//intracellular anatomical structure;GO:0005737//cytoplasm;GO:0005773//vacuole;GO:0005774//vacuolar membrane;GO:0005886//plasma membrane;GO:0005887//integral component of plasma membrane;GO:0009705//plant-type vacuole membrane;GO:0016020//membrane;GO:0016021//integral component of membrane;GO:0031090//organelle membrane;GO:00…	GO:0003674//molecular_function;GO:0005215//transporter activity;GO:0005372//water transmembrane transporter activity;GO:0015250//water channel activity;GO:0015267//channel activity;GO:0015318//inorganic molecular entity transmembrane transporter activity;GO:0022803//passive transmembrane transporter activity;GO:0022857//transmembrane transporter activity	GO:0000003//reproduction;GO:0003006//developmental process involved in reproduction;GO:0006810//transport;GO:0006811//ion transport;GO:0006833//water transport;GO:0007275//multicellular organism development;GO:0008150//biological_process;GO:0009791//post-embryonic development;GO:0010154//fruit development;GO:0010431//seed maturation;GO:0021700//developmental maturation;GO:0022414//reproductive pr…	--
chr12	25771001	25772000	*	2.75e-08	9.79e-07	-13.25	MELO3C002183.2	2.569	0.646	-1.9916	7.52837e-07	1.88813e-06	Upstream2kb	TIP3-2	NP_001380718.1 aquaporin TIP3-1 [Cucumis melo]	-	-	-	-	GO:0000325//plant-type vacuole;GO:0005575//cellular_component;GO:0005622//intracellular anatomical structure;GO:0005737//cytoplasm;GO:0005773//vacuole;GO:0005774//vacuolar membrane;GO:0005886//plasma membrane;GO:0005887//integral component of plasma membrane;GO:0009705//plant-type vacuole membrane;GO:0016020//membrane;GO:0016021//integral component of membrane;GO:0031090//organelle membrane;GO:00…	GO:0003674//molecular_function;GO:0005215//transporter activity;GO:0005372//water transmembrane transporter activity;GO:0015250//water channel activity;GO:0015267//channel activity;GO:0015318//inorganic molecular entity transmembrane transporter activity;GO:0022803//passive transmembrane transporter activity;GO:0022857//transmembrane transporter activity	GO:0000003//reproduction;GO:0003006//developmental process involved in reproduction;GO:0006810//transport;GO:0006811//ion transport;GO:0006833//water transport;GO:0007275//multicellular organism development;GO:0008150//biological_process;GO:0009791//post-embryonic development;GO:0010154//fruit development;GO:0010431//seed maturation;GO:0021700//developmental maturation;GO:0022414//reproductive pr…	--
chr12	25771001	25772000	*	2.75e-08	9.79e-07	-13.25	MELO3C002183.2	2.569	0.646	-1.9916	7.52837e-07	1.88813e-06	Upstream2kb	TIP3-2	NP_001380718.1 aquaporin TIP3-1 [Cucumis melo]	-	-	-	-	GO:0000325//plant-type vacuole;GO:0005575//cellular_component;GO:0005622//intracellular anatomical structure;GO:0005737//cytoplasm;GO:0005773//vacuole;GO:0005774//vacuolar membrane;GO:0005886//plasma membrane;GO:0005887//integral component of plasma membrane;GO:0009705//plant-type vacuole membrane;GO:0016020//membrane;GO:0016021//integral component of membrane;GO:0031090//organelle membrane;GO:00…	GO:0003674//molecular_function;GO:0005215//transporter activity;GO:0005372//water transmembrane transporter activity;GO:0015250//water channel activity;GO:0015267//channel activity;GO:0015318//inorganic molecular entity transmembrane transporter activity;GO:0022803//passive transmembrane transporter activity;GO:0022857//transmembrane transporter activity	GO:0000003//reproduction;GO:0003006//developmental process involved in reproduction;GO:0006810//transport;GO:0006811//ion transport;GO:0006833//water transport;GO:0007275//multicellular organism development;GO:0008150//biological_process;GO:0009791//post-embryonic development;GO:0010154//fruit development;GO:0010431//seed maturation;GO:0021700//developmental maturation;GO:0022414//reproductive pr…	--
chr12	25771001	25772000	*	2.75e-08	9.79e-07	-13.25	MELO3C002183.2	2.569	0.646	-1.9916	7.52837e-07	1.88813e-06	Upstream2kb	TIP3-2	NP_001380718.1 aquaporin TIP3-1 [Cucumis melo]	-	-	-	-	GO:0000325//plant-type vacuole;GO:0005575//cellular_component;GO:0005622//intracellular anatomical structure;GO:0005737//cytoplasm;GO:0005773//vacuole;GO:0005774//vacuolar membrane;GO:0005886//plasma membrane;GO:0005887//integral component of plasma membrane;GO:0009705//plant-type vacuole membrane;GO:0016020//membrane;GO:0016021//integral component of membrane;GO:0031090//organelle membrane;GO:00…	GO:0003674//molecular_function;GO:0005215//transporter activity;GO:0005372//water transmembrane transporter activity;GO:0015250//water channel activity;GO:0015267//channel activity;GO:0015318//inorganic molecular entity transmembrane transporter activity;GO:0022803//passive transmembrane transporter activity;GO:0022857//transmembrane transporter activity	GO:0000003//reproduction;GO:0003006//developmental process involved in reproduction;GO:0006810//transport;GO:0006811//ion transport;GO:0006833//water transport;GO:0007275//multicellular organism development;GO:0008150//biological_process;GO:0009791//post-embryonic development;GO:0010154//fruit development;GO:0010431//seed maturation;GO:0021700//developmental maturation;GO:0022414//reproductive pr…	--
chr12	25821001	25822000	*	9.55e-08	3e-06	-13.28	MELO3C002175.2	3.289	74.243	4.49653	6.05023e-184	1.70479e-182	Upstream2kb	KTI5	XP_008437058.1 PREDICTED: miraculin-like [Cucumis melo]	-	-	-	-	-	GO:0004866//endopeptidase inhibitor activity	-	--
chr12	25821001	25822000	*	9.55e-08	3e-06	-13.28	MELO3C002175.2	3.289	74.243	4.49653	6.05023e-184	1.70479e-182	Upstream2kb	KTI5	XP_008437058.1 PREDICTED: miraculin-like [Cucumis melo]	-	-	-	-	-	GO:0004866//endopeptidase inhibitor activity	-	--
chr12	26076001	26077000	*	4.95e-32	4.58e-29	41.96	MELO3C035756.2	4.741	11.553	1.285	1.29445e-14	4.81877e-14	Upstream2kb	--	TYJ99038.1 putative nuclease HARBI1 [Cucumis melo var. makuwa] [Cucumis melo]	-	-	-	-	-	GO:0016788//hydrolase activity, acting on ester bonds	-	--
chr12	26076001	26077000	*	4.95e-32	4.58e-29	41.96	MELO3C035756.2	4.741	11.553	1.285	1.29445e-14	4.81877e-14	Upstream2kb	--	TYJ99038.1 putative nuclease HARBI1 [Cucumis melo var. makuwa] [Cucumis melo]	-	-	-	-	-	GO:0016788//hydrolase activity, acting on ester bonds	-	--
chr12	26113001	26114000	*	3e-09	1.33e-07	-25.02	MELO3C002131.2	0.804	2.237	1.4763	4.93536e-05	0.000107449	Upstream2kb	NMT1	XP_008464197.1 PREDICTED: phosphoethanolamine N-methyltransferase 1-like [Cucumis melo]	Metabolism	Lipid metabolism	ko00564//Glycerophospholipid metabolism	K05929	GO:0005737//cytoplasm	GO:0000179//rRNA (adenine-N6,N6-)-dimethyltransferase activity;GO:0003723//RNA binding;GO:0004719//protein-L-isoaspartate (D-aspartate) O-methyltransferase activity;GO:0008168//methyltransferase activity;GO:0008170//N-methyltransferase activity;GO:0008171//O-methyltransferase activity;GO:0008173//RNA methyltransferase activity;GO:0008176//tRNA (guanine-N7-)-methyltransferase activity;GO:0008649//…	GO:0000154//rRNA modification;GO:0001510//RNA methylation;GO:0006364//rRNA processing;GO:0006400//tRNA modification;GO:0006412//translation;GO:0006464//cellular protein modification process;GO:0006480//N-terminal protein amino acid methylation;GO:0006744//ubiquinone biosynthetic process;GO:0008299//isoprenoid biosynthetic process;GO:0009086//methionine biosynthetic process;GO:0009102//biotin bios…	--
chr12	26213001	26214000	*	0.001	0.00927	13.47	MELO3C002117.2	21.469	60.819	1.50227	9.55199e-101	1.47078e-99	Upstream2kb	CCT4	XP_008462390.1 PREDICTED: T-complex protein 1 subunit delta [Cucumis melo]	-	-	-	-	GO:0002199//zona pellucida receptor complex;GO:0005575//cellular_component;GO:0005622//intracellular anatomical structure;GO:0005634//nucleus;GO:0005654//nucleoplasm;GO:0005737//cytoplasm;GO:0005813//centrosome;GO:0005815//microtubule organizing center;GO:0005829//cytosol;GO:0005832//chaperonin-containing T-complex;GO:0005856//cytoskeleton;GO:0005874//microtubule;GO:0005929//cilium;GO:0015630//mi…	GO:0000166//nucleotide binding;GO:0003674//molecular_function;GO:0005488//binding;GO:0005515//protein binding;GO:0005524//ATP binding;GO:0016887//ATP hydrolysis activity;GO:0017076//purine nucleotide binding;GO:0030554//adenyl nucleotide binding;GO:0032553//ribonucleotide binding;GO:0032555//purine ribonucleotide binding;GO:0032559//adenyl ribonucleotide binding;GO:0035639//purine ribonucleoside …	GO:0000003//reproduction;GO:0001666//response to hypoxia;GO:0006403//RNA localization;GO:0006457//protein folding;GO:0006458//'de novo' protein folding;GO:0006810//transport;GO:0006950//response to stress;GO:0007275//multicellular organism development;GO:0007338//single fertilization;GO:0007339//binding of sperm to zona pellucida;GO:0008037//cell recognition;GO:0008150//biological_process;GO:0009…	--
chr12	26213001	26214000	*	0.001	0.00927	13.47	MELO3C002117.2	21.469	60.819	1.50227	9.55199e-101	1.47078e-99	Upstream2kb	CCT4	XP_008462390.1 PREDICTED: T-complex protein 1 subunit delta [Cucumis melo]	-	-	-	-	GO:0002199//zona pellucida receptor complex;GO:0005575//cellular_component;GO:0005622//intracellular anatomical structure;GO:0005634//nucleus;GO:0005654//nucleoplasm;GO:0005737//cytoplasm;GO:0005813//centrosome;GO:0005815//microtubule organizing center;GO:0005829//cytosol;GO:0005832//chaperonin-containing T-complex;GO:0005856//cytoskeleton;GO:0005874//microtubule;GO:0005929//cilium;GO:0015630//mi…	GO:0000166//nucleotide binding;GO:0003674//molecular_function;GO:0005488//binding;GO:0005515//protein binding;GO:0005524//ATP binding;GO:0016887//ATP hydrolysis activity;GO:0017076//purine nucleotide binding;GO:0030554//adenyl nucleotide binding;GO:0032553//ribonucleotide binding;GO:0032555//purine ribonucleotide binding;GO:0032559//adenyl ribonucleotide binding;GO:0035639//purine ribonucleoside …	GO:0000003//reproduction;GO:0001666//response to hypoxia;GO:0006403//RNA localization;GO:0006457//protein folding;GO:0006458//'de novo' protein folding;GO:0006810//transport;GO:0006950//response to stress;GO:0007275//multicellular organism development;GO:0007338//single fertilization;GO:0007339//binding of sperm to zona pellucida;GO:0008037//cell recognition;GO:0008150//biological_process;GO:0009…	--
chr12	26392001	26393000	*	1.2e-31	1.07e-28	-30.31	MELO3C002087.2	20.522	47.632	1.21476	5.63828e-50	4.74835e-49	Upstream2kb	--	XP_008458086.1 PREDICTED: extensin [Cucumis melo]	-	-	-	-	-	-	GO:0031124//mRNA 3'-end processing	--
chr12	26392001	26393000	*	1.2e-31	1.07e-28	-30.31	MELO3C002087.2	20.522	47.632	1.21476	5.63828e-50	4.74835e-49	Upstream2kb	--	XP_008458086.1 PREDICTED: extensin [Cucumis melo]	-	-	-	-	-	-	GO:0031124//mRNA 3'-end processing	--
chr12	26444001	26445000	*	2.88e-10	1.56e-08	12.57	MELO3C002081.2	7.443	18.105	1.28243	3.71483e-47	2.97476e-46	Upstream2kb	SCD1	XP_008457689.1 PREDICTED: DENN domain and WD repeat-containing protein SCD1 [Cucumis melo]	-	-	-	-	GO:0000151//ubiquitin ligase complex;GO:0005575//cellular_component;GO:0005622//intracellular anatomical structure;GO:0005737//cytoplasm;GO:0005886//plasma membrane;GO:0016020//membrane;GO:0030135//coated vesicle;GO:0030136//clathrin-coated vesicle;GO:0031410//cytoplasmic vesicle;GO:0031461//cullin-RING ubiquitin ligase complex;GO:0031982//vesicle;GO:0032991//protein-containing complex;GO:0043226…	GO:0005515//protein binding	GO:0000278//mitotic cell cycle;GO:0000281//mitotic cytokinesis;GO:0000910//cytokinesis;GO:0000911//cytokinesis by cell plate formation;GO:0002682//regulation of immune system process;GO:0002683//negative regulation of immune system process;GO:0007049//cell cycle;GO:0007275//multicellular organism development;GO:0008150//biological_process;GO:0009791//post-embryonic development;GO:0009825//multidi…	--
chr12	26444001	26445000	*	2.88e-10	1.56e-08	12.57	MELO3C002081.2	7.443	18.105	1.28243	3.71483e-47	2.97476e-46	Upstream2kb	SCD1	XP_008457689.1 PREDICTED: DENN domain and WD repeat-containing protein SCD1 [Cucumis melo]	-	-	-	-	GO:0000151//ubiquitin ligase complex;GO:0005575//cellular_component;GO:0005622//intracellular anatomical structure;GO:0005737//cytoplasm;GO:0005886//plasma membrane;GO:0016020//membrane;GO:0030135//coated vesicle;GO:0030136//clathrin-coated vesicle;GO:0031410//cytoplasmic vesicle;GO:0031461//cullin-RING ubiquitin ligase complex;GO:0031982//vesicle;GO:0032991//protein-containing complex;GO:0043226…	GO:0005515//protein binding	GO:0000278//mitotic cell cycle;GO:0000281//mitotic cytokinesis;GO:0000910//cytokinesis;GO:0000911//cytokinesis by cell plate formation;GO:0002682//regulation of immune system process;GO:0002683//negative regulation of immune system process;GO:0007049//cell cycle;GO:0007275//multicellular organism development;GO:0008150//biological_process;GO:0009791//post-embryonic development;GO:0009825//multidi…	--
chr12	26743001	26744000	*	4.9e-19	1.07e-16	-26.58	MELO3C002040.2	4.015	9.027	1.16885	1.74725e-12	5.97541e-12	Upstream2kb	--	XP_008451628.1 PREDICTED: uncharacterized protein LOC103492827 isoform X1 [Cucumis melo]	-	-	-	-	-	-	-	--
chr12	26743001	26744000	*	4.9e-19	1.07e-16	-26.58	MELO3C002040.2	4.015	9.027	1.16885	1.74725e-12	5.97541e-12	Upstream2kb	--	XP_008451628.1 PREDICTED: uncharacterized protein LOC103492827 isoform X1 [Cucumis melo]	-	-	-	-	-	-	-	--
chr12	27053001	27054000	*	1.39e-06	3.23e-05	-11.1	MELO3C001987.2	24.738	8.357	-1.56567	8.77042e-47	6.98028e-46	Upstream2kb	CDF3	XP_008442918.1 PREDICTED: cyclic dof factor 3 [Cucumis melo]	-	-	-	-	-	GO:0003677//DNA binding	GO:0006355//regulation of transcription, DNA-templated	Dof
chr12	27110001	27111000	*	1.27e-06	2.98e-05	-12.15	MELO3C001980.2	36.649	119.975	1.71089	9.35895e-162	2.29341e-160	Upstream2kb	--	XP_008441502.1 PREDICTED: uncharacterized protein LOC103485575 [Cucumis melo]	-	-	-	-	-	-	-	--
chr12	27110001	27111000	*	1.27e-06	2.98e-05	-12.15	MELO3C001980.2	36.649	119.975	1.71089	9.35895e-162	2.29341e-160	Upstream2kb	--	XP_008441502.1 PREDICTED: uncharacterized protein LOC103485575 [Cucumis melo]	-	-	-	-	-	-	-	--
chr12	27151001	27152000	*	4.83e-06	9.73e-05	-23.44	MELO3C001971.2	1.384	0.276	-2.3261	0.00261354	0.00480517	Upstream2kb	HVA22A	XP_008440737.1 PREDICTED: HVA22-like protein a [Cucumis melo]	-	-	-	-	-	-	-	--
chr12	27151001	27152000	*	4.83e-06	9.73e-05	-23.44	MELO3C001971.2	1.384	0.276	-2.3261	0.00261354	0.00480517	Upstream2kb	HVA22A	XP_008440737.1 PREDICTED: HVA22-like protein a [Cucumis melo]	-	-	-	-	-	-	-	--
chr12	27152001	27153000	*	7.3e-06	0.00014	-13.03	MELO3C001971.2	1.384	0.276	-2.3261	0.00261354	0.00480517	Upstream2kb	HVA22A	XP_008440737.1 PREDICTED: HVA22-like protein a [Cucumis melo]	-	-	-	-	-	-	-	--
chr12	27152001	27153000	*	7.3e-06	0.00014	-13.03	MELO3C001971.2	1.384	0.276	-2.3261	0.00261354	0.00480517	Upstream2kb	HVA22A	XP_008440737.1 PREDICTED: HVA22-like protein a [Cucumis melo]	-	-	-	-	-	-	-	--
chr12	27443001	27444000	*	4.97e-16	7.17e-14	40.32	MELO3C001924.2	14.901	7.29	-1.03142	6.82839e-18	2.85136e-17	Upstream2kb	naa40	XP_008447777.1 PREDICTED: N-alpha-acetyltransferase 40 [Cucumis melo]	-	-	-	-	GO:0005575//cellular_component;GO:0005622//intracellular anatomical structure;GO:0005634//nucleus;GO:0005737//cytoplasm;GO:0043226//organelle;GO:0043227//membrane-bounded organelle;GO:0043229//intracellular organelle;GO:0043231//intracellular membrane-bounded organelle	GO:0003674//molecular_function;GO:0003824//catalytic activity;GO:0004402//histone acetyltransferase activity;GO:0004596//peptide alpha-N-acetyltransferase activity;GO:0008080//N-acetyltransferase activity;GO:0008999//ribosomal-protein-alanine N-acetyltransferase activity;GO:0010485//H4 histone acetyltransferase activity;GO:0016407//acetyltransferase activity;GO:0016410//N-acyltransferase activity…	GO:0006325//chromatin organization;GO:0006355//regulation of transcription, DNA-templated;GO:0006464//cellular protein modification process;GO:0006473//protein acetylation;GO:0006474//N-terminal protein amino acid acetylation;GO:0006475//internal protein amino acid acetylation;GO:0006807//nitrogen compound metabolic process;GO:0006996//organelle organization;GO:0008150//biological_process;GO:0008…	--
chr12	27443001	27444000	*	4.97e-16	7.17e-14	40.32	MELO3C001924.2	14.901	7.29	-1.03142	6.82839e-18	2.85136e-17	Upstream2kb	naa40	XP_008447777.1 PREDICTED: N-alpha-acetyltransferase 40 [Cucumis melo]	-	-	-	-	GO:0005575//cellular_component;GO:0005622//intracellular anatomical structure;GO:0005634//nucleus;GO:0005737//cytoplasm;GO:0043226//organelle;GO:0043227//membrane-bounded organelle;GO:0043229//intracellular organelle;GO:0043231//intracellular membrane-bounded organelle	GO:0003674//molecular_function;GO:0003824//catalytic activity;GO:0004402//histone acetyltransferase activity;GO:0004596//peptide alpha-N-acetyltransferase activity;GO:0008080//N-acetyltransferase activity;GO:0008999//ribosomal-protein-alanine N-acetyltransferase activity;GO:0010485//H4 histone acetyltransferase activity;GO:0016407//acetyltransferase activity;GO:0016410//N-acyltransferase activity…	GO:0006325//chromatin organization;GO:0006355//regulation of transcription, DNA-templated;GO:0006464//cellular protein modification process;GO:0006473//protein acetylation;GO:0006474//N-terminal protein amino acid acetylation;GO:0006475//internal protein amino acid acetylation;GO:0006807//nitrogen compound metabolic process;GO:0006996//organelle organization;GO:0008150//biological_process;GO:0008…	--
chr12	27444001	27445000	*	4.32e-15	5.38e-13	-11.95	MELO3C001924.2	14.901	7.29	-1.03142	6.82839e-18	2.85136e-17	Upstream2kb	naa40	XP_008447777.1 PREDICTED: N-alpha-acetyltransferase 40 [Cucumis melo]	-	-	-	-	GO:0005575//cellular_component;GO:0005622//intracellular anatomical structure;GO:0005634//nucleus;GO:0005737//cytoplasm;GO:0043226//organelle;GO:0043227//membrane-bounded organelle;GO:0043229//intracellular organelle;GO:0043231//intracellular membrane-bounded organelle	GO:0003674//molecular_function;GO:0003824//catalytic activity;GO:0004402//histone acetyltransferase activity;GO:0004596//peptide alpha-N-acetyltransferase activity;GO:0008080//N-acetyltransferase activity;GO:0008999//ribosomal-protein-alanine N-acetyltransferase activity;GO:0010485//H4 histone acetyltransferase activity;GO:0016407//acetyltransferase activity;GO:0016410//N-acyltransferase activity…	GO:0006325//chromatin organization;GO:0006355//regulation of transcription, DNA-templated;GO:0006464//cellular protein modification process;GO:0006473//protein acetylation;GO:0006474//N-terminal protein amino acid acetylation;GO:0006475//internal protein amino acid acetylation;GO:0006807//nitrogen compound metabolic process;GO:0006996//organelle organization;GO:0008150//biological_process;GO:0008…	--
chr12	27444001	27445000	*	4.32e-15	5.38e-13	-11.95	MELO3C001924.2	14.901	7.29	-1.03142	6.82839e-18	2.85136e-17	Upstream2kb	naa40	XP_008447777.1 PREDICTED: N-alpha-acetyltransferase 40 [Cucumis melo]	-	-	-	-	GO:0005575//cellular_component;GO:0005622//intracellular anatomical structure;GO:0005634//nucleus;GO:0005737//cytoplasm;GO:0043226//organelle;GO:0043227//membrane-bounded organelle;GO:0043229//intracellular organelle;GO:0043231//intracellular membrane-bounded organelle	GO:0003674//molecular_function;GO:0003824//catalytic activity;GO:0004402//histone acetyltransferase activity;GO:0004596//peptide alpha-N-acetyltransferase activity;GO:0008080//N-acetyltransferase activity;GO:0008999//ribosomal-protein-alanine N-acetyltransferase activity;GO:0010485//H4 histone acetyltransferase activity;GO:0016407//acetyltransferase activity;GO:0016410//N-acyltransferase activity…	GO:0006325//chromatin organization;GO:0006355//regulation of transcription, DNA-templated;GO:0006464//cellular protein modification process;GO:0006473//protein acetylation;GO:0006474//N-terminal protein amino acid acetylation;GO:0006475//internal protein amino acid acetylation;GO:0006807//nitrogen compound metabolic process;GO:0006996//organelle organization;GO:0008150//biological_process;GO:0008…	--
chr12	27445001	27446000	*	6.02e-14	6.31e-12	-14.99	MELO3C001924.2	14.901	7.29	-1.03142	6.82839e-18	2.85136e-17	Upstream2kb	naa40	XP_008447777.1 PREDICTED: N-alpha-acetyltransferase 40 [Cucumis melo]	-	-	-	-	GO:0005575//cellular_component;GO:0005622//intracellular anatomical structure;GO:0005634//nucleus;GO:0005737//cytoplasm;GO:0043226//organelle;GO:0043227//membrane-bounded organelle;GO:0043229//intracellular organelle;GO:0043231//intracellular membrane-bounded organelle	GO:0003674//molecular_function;GO:0003824//catalytic activity;GO:0004402//histone acetyltransferase activity;GO:0004596//peptide alpha-N-acetyltransferase activity;GO:0008080//N-acetyltransferase activity;GO:0008999//ribosomal-protein-alanine N-acetyltransferase activity;GO:0010485//H4 histone acetyltransferase activity;GO:0016407//acetyltransferase activity;GO:0016410//N-acyltransferase activity…	GO:0006325//chromatin organization;GO:0006355//regulation of transcription, DNA-templated;GO:0006464//cellular protein modification process;GO:0006473//protein acetylation;GO:0006474//N-terminal protein amino acid acetylation;GO:0006475//internal protein amino acid acetylation;GO:0006807//nitrogen compound metabolic process;GO:0006996//organelle organization;GO:0008150//biological_process;GO:0008…	--
chr12	27445001	27446000	*	6.02e-14	6.31e-12	-14.99	MELO3C001924.2	14.901	7.29	-1.03142	6.82839e-18	2.85136e-17	Upstream2kb	naa40	XP_008447777.1 PREDICTED: N-alpha-acetyltransferase 40 [Cucumis melo]	-	-	-	-	GO:0005575//cellular_component;GO:0005622//intracellular anatomical structure;GO:0005634//nucleus;GO:0005737//cytoplasm;GO:0043226//organelle;GO:0043227//membrane-bounded organelle;GO:0043229//intracellular organelle;GO:0043231//intracellular membrane-bounded organelle	GO:0003674//molecular_function;GO:0003824//catalytic activity;GO:0004402//histone acetyltransferase activity;GO:0004596//peptide alpha-N-acetyltransferase activity;GO:0008080//N-acetyltransferase activity;GO:0008999//ribosomal-protein-alanine N-acetyltransferase activity;GO:0010485//H4 histone acetyltransferase activity;GO:0016407//acetyltransferase activity;GO:0016410//N-acyltransferase activity…	GO:0006325//chromatin organization;GO:0006355//regulation of transcription, DNA-templated;GO:0006464//cellular protein modification process;GO:0006473//protein acetylation;GO:0006474//N-terminal protein amino acid acetylation;GO:0006475//internal protein amino acid acetylation;GO:0006807//nitrogen compound metabolic process;GO:0006996//organelle organization;GO:0008150//biological_process;GO:0008…	--
chr00	1558001	1559000	*	0.00207	0.0166	-12.62	MELO3C027060.2	2.096	14.999	2.83916	5.95442e-44	4.5044e-43	Upstream2kb	PME34	XP_008465502.1 PREDICTED: probable pectinesterase/pectinesterase inhibitor 34 [Cucumis melo]	-	-	-	-	-	GO:0004857//enzyme inhibitor activity;GO:0030599//pectinesterase activity	GO:0042545//cell wall modification	--
chr00	1891001	1892000	*	2.02e-06	4.49e-05	12.5	MELO3C027046.2	1.248	5.034	2.01209	0.000477614	0.000952354	Upstream2kb	CPSF73-I	XP_008465493.1 PREDICTED: cleavage and polyadenylation specificity factor subunit 3-I-like [Cucumis melo]	Genetic Information Processing	Translation	ko03015//mRNA surveillance pathway	K14403	-	GO:0008270//zinc ion binding	GO:0006401//RNA catabolic process	--
chr00	1891001	1892000	*	2.02e-06	4.49e-05	12.5	MELO3C027046.2	1.248	5.034	2.01209	0.000477614	0.000952354	Upstream2kb	CPSF73-I	XP_008465493.1 PREDICTED: cleavage and polyadenylation specificity factor subunit 3-I-like [Cucumis melo]	Genetic Information Processing	Translation	ko03015//mRNA surveillance pathway	K14403	-	GO:0008270//zinc ion binding	GO:0006401//RNA catabolic process	--
chr00	2525001	2526000	*	4.48e-08	1.52e-06	-12.07	MELO3C027095.2	0.701	1.747	1.31739	0.0244257	0.0396188	Upstream2kb	YSL1	XP_008465521.1 PREDICTED: metal-nicotianamine transporter YSL1-like [Cucumis melo]	-	-	-	-	-	-	GO:0055085//transmembrane transport	--
chr00	5905001	5906000	*	6.47e-08	2.12e-06	10.63	MELO3C027277.2	231.317	534.499	1.20832	2.6896e-144	5.95642e-143	Upstream2kb	--	NP_001284460.1 polygalacturonase-like precursor [Cucumis melo]	Metabolism;Metabolism	Global and overview maps;Carbohydrate metabolism	ko01100//Metabolic pathways;ko00040//Pentose and glucuronate interconversions	K01184;K01184	-	GO:0004650//polygalacturonase activity	GO:0005975//carbohydrate metabolic process	--
chr00	8990001	8991000	*	0.00169	0.0141	-10.65	MELO3C000081.2	5.317	13.365	1.32978	6.71778e-05	0.000144565	Upstream2kb	POLIB	KAA0033948.1 DNA polymerase I B [Cucumis melo var. makuwa] [Cucumis melo]	Genetic Information Processing;Genetic Information Processing;Genetic Information Processing;Genetic Information Processing	Replication and repair;Replication and repair;Replication and repair;Replication and repair	ko03420//Nucleotide excision repair;ko03440//Homologous recombination;ko03030//DNA replication;ko03410//Base excision repair	K02335;K02335;K02335;K02335	-	GO:0001882//nucleoside binding;GO:0003674//molecular_function;GO:0003676//nucleic acid binding;GO:0003677//DNA binding;GO:0003824//catalytic activity;GO:0003887//DNA-directed DNA polymerase activity;GO:0005488//binding;GO:0008408//3'-5' exonuclease activity;GO:0016740//transferase activity;GO:0016772//transferase activity, transferring phosphorus-containing groups;GO:0016779//nucleotidyltransfera…	GO:0006139//nucleobase-containing compound metabolic process;GO:0006259//DNA metabolic process;GO:0006260//DNA replication;GO:0006261//DNA-dependent DNA replication;GO:0006281//DNA repair;GO:0006725//cellular aromatic compound metabolic process;GO:0006807//nitrogen compound metabolic process;GO:0006950//response to stress;GO:0006974//cellular response to DNA damage stimulus;GO:0008150//biological…	--
chr00	8990001	8991000	*	0.00169	0.0141	-10.65	MELO3C000081.2	5.317	13.365	1.32978	6.71778e-05	0.000144565	Upstream2kb	POLIB	KAA0033948.1 DNA polymerase I B [Cucumis melo var. makuwa] [Cucumis melo]	Genetic Information Processing;Genetic Information Processing;Genetic Information Processing;Genetic Information Processing	Replication and repair;Replication and repair;Replication and repair;Replication and repair	ko03420//Nucleotide excision repair;ko03440//Homologous recombination;ko03030//DNA replication;ko03410//Base excision repair	K02335;K02335;K02335;K02335	-	GO:0001882//nucleoside binding;GO:0003674//molecular_function;GO:0003676//nucleic acid binding;GO:0003677//DNA binding;GO:0003824//catalytic activity;GO:0003887//DNA-directed DNA polymerase activity;GO:0005488//binding;GO:0008408//3'-5' exonuclease activity;GO:0016740//transferase activity;GO:0016772//transferase activity, transferring phosphorus-containing groups;GO:0016779//nucleotidyltransfera…	GO:0006139//nucleobase-containing compound metabolic process;GO:0006259//DNA metabolic process;GO:0006260//DNA replication;GO:0006261//DNA-dependent DNA replication;GO:0006281//DNA repair;GO:0006725//cellular aromatic compound metabolic process;GO:0006807//nitrogen compound metabolic process;GO:0006950//response to stress;GO:0006974//cellular response to DNA damage stimulus;GO:0008150//biological…	--
chr00	9471001	9472000	*	0.000617	0.00621	-15.33	MELO3C000113.2	64.935	383.884	2.5636	0	0	Upstream2kb	CYP71AN24	XP_011651837.2 cytochrome P450 71A1 [Cucumis sativus]	-	-	-	-	-	GO:0005506//iron ion binding;GO:0016705//oxidoreductase activity, acting on paired donors, with incorporation or reduction of molecular oxygen;GO:0020037//heme binding	-	--
chr00	9471001	9472000	*	0.000617	0.00621	-15.33	MELO3C000113.2	64.935	383.884	2.5636	0	0	Upstream2kb	CYP71AN24	XP_011651837.2 cytochrome P450 71A1 [Cucumis sativus]	-	-	-	-	-	GO:0005506//iron ion binding;GO:0016705//oxidoreductase activity, acting on paired donors, with incorporation or reduction of molecular oxygen;GO:0020037//heme binding	-	--
chr00	9829001	9830000	*	9.56e-10	4.69e-08	-16.56	MELO3C027618.2	2.945	9.517	1.69224	2.23574e-05	5.01893e-05	Upstream2kb	--	TYK01301.1 hypothetical protein E5676_scaffold827G00010 [Cucumis melo var. makuwa] [Cucumis melo]	-	-	-	-	-	-	-	--
chr00	12553001	12554000	*	0.00777	0.0467	-11.8	MELO3C000333.2	8.315	3.152	-1.39945	0.00023202	0.000476041	Upstream2kb	PIP5K6	KAA0035702.1 phosphatidylinositol 4-phosphate 5-kinase 6 [Cucumis melo var. makuwa] [Cucumis melo]	Metabolism;Cellular Processes;Metabolism;Environmental Information Processing	Global and overview maps;Transport and catabolism;Carbohydrate metabolism;Signal transduction	ko01100//Metabolic pathways;ko04144//Endocytosis;ko00562//Inositol phosphate metabolism;ko04070//Phosphatidylinositol signaling system	K00889;K00889;K00889;K00889	-	GO:0016307//phosphatidylinositol phosphate kinase activity	GO:0046488//phosphatidylinositol metabolic process	--
chr00	14125001	14126000	*	1.82e-05	0.000313	-16.37	MELO3C000453.2	2.328	15.884	2.77041	8.39699e-28	4.62805e-27	Upstream2kb	KPNB1	XP_008466969.1 PREDICTED: importin subunit beta-1-like, partial [Cucumis melo]	Genetic Information Processing	Translation	ko03013//Nucleocytoplasmic transport	K14293	-	GO:0005515//protein binding	-	--
chr00	22853001	22854000	*	0.00473	0.0319	-10.34	MELO3C028511.2	3.417	1.44	-1.24666	0.000380375	0.000764857	Upstream2kb	NSL1	TYJ96041.1 MACPF domain-containing protein NSL1 [Cucumis melo var. makuwa] [Cucumis melo]	-	-	-	-	-	-	GO:0002376//immune system process;GO:0006950//response to stress;GO:0006952//defense response;GO:0006955//immune response;GO:0006970//response to osmotic stress;GO:0008150//biological_process;GO:0008219//cell death;GO:0009626//plant-type hypersensitive response;GO:0009628//response to abiotic stimulus;GO:0009651//response to salt stress;GO:0009987//cellular process;GO:0010337//regulation of salic…	--
chr01	84001	85000	*	0.0149	0.0763	-11.43	MELO3C018412.2	6.487	14.397	1.15014	1.59437e-14	5.91273e-14	Upstream2kb	AOS3	XP_008454884.1 PREDICTED: allene oxide synthase 3-like [Cucumis melo]	Metabolism;Metabolism;Metabolism	Global and overview maps;Global and overview maps;Lipid metabolism	ko01100//Metabolic pathways;ko01110//Biosynthesis of secondary metabolites;ko00592//alpha-Linolenic acid metabolism	K01723;K01723;K01723	-	GO:0005506//iron ion binding;GO:0016705//oxidoreductase activity, acting on paired donors, with incorporation or reduction of molecular oxygen;GO:0020037//heme binding	-	--
chr01	84001	85000	*	0.0149	0.0763	-11.43	MELO3C018412.2	6.487	14.397	1.15014	1.59437e-14	5.91273e-14	Upstream2kb	AOS3	XP_008454884.1 PREDICTED: allene oxide synthase 3-like [Cucumis melo]	Metabolism;Metabolism;Metabolism	Global and overview maps;Global and overview maps;Lipid metabolism	ko01100//Metabolic pathways;ko01110//Biosynthesis of secondary metabolites;ko00592//alpha-Linolenic acid metabolism	K01723;K01723;K01723	-	GO:0005506//iron ion binding;GO:0016705//oxidoreductase activity, acting on paired donors, with incorporation or reduction of molecular oxygen;GO:0020037//heme binding	-	--
chr01	175001	176000	*	4.82e-05	0.000725	-11.2	MELO3C018427.2	12.652	28.849	1.18916	3.74875e-23	1.82582e-22	Upstream2kb	--	XP_008454906.1 PREDICTED: uncharacterized protein LOC103495211 [Cucumis melo]	-	-	-	-	-	-	-	--
chr01	339001	340000	*	1.64e-18	3.33e-16	-31.15	MELO3C018446.2	1.401	0.566	-1.30758	0.00157155	0.00296266	Upstream2kb	At2g14510	XP_008454942.1 PREDICTED: probable LRR receptor-like serine/threonine-protein kinase At5g59680 [Cucumis melo]	-	-	-	-	-	GO:0005515//protein binding	-	--
chr01	339001	340000	*	1.64e-18	3.33e-16	-31.15	MELO3C018446.2	1.401	0.566	-1.30758	0.00157155	0.00296266	Upstream2kb	At2g14510	XP_008454942.1 PREDICTED: probable LRR receptor-like serine/threonine-protein kinase At5g59680 [Cucumis melo]	-	-	-	-	-	GO:0005515//protein binding	-	--
chr01	340001	341000	*	1.09e-28	7.24e-26	-18.41	MELO3C018446.2	1.401	0.566	-1.30758	0.00157155	0.00296266	Upstream2kb	At2g14510	XP_008454942.1 PREDICTED: probable LRR receptor-like serine/threonine-protein kinase At5g59680 [Cucumis melo]	-	-	-	-	-	GO:0005515//protein binding	-	--
chr01	340001	341000	*	1.09e-28	7.24e-26	-18.41	MELO3C018446.2	1.401	0.566	-1.30758	0.00157155	0.00296266	Upstream2kb	At2g14510	XP_008454942.1 PREDICTED: probable LRR receptor-like serine/threonine-protein kinase At5g59680 [Cucumis melo]	-	-	-	-	-	GO:0005515//protein binding	-	--
chr01	457001	458000	*	1.1e-23	4.22e-21	-22.44	MELO3C018463.2	4.591	2.108	-1.12293	0.00266805	0.00490125	Upstream2kb	CBSX2	TYK06762.1 CBS domain-containing protein CBSX2 [Cucumis melo var. makuwa] [Cucumis melo]	-	-	-	-	GO:0005575//cellular_component;GO:0005622//intracellular anatomical structure;GO:0005737//cytoplasm;GO:0009507//chloroplast;GO:0009532//plastid stroma;GO:0009536//plastid;GO:0009570//chloroplast stroma;GO:0043226//organelle;GO:0043227//membrane-bounded organelle;GO:0043229//intracellular organelle;GO:0043231//intracellular membrane-bounded organelle	GO:0003824//catalytic activity;GO:0003938//IMP dehydrogenase activity;GO:0004122//cystathionine beta-synthase activity;GO:0015095//magnesium ion transmembrane transporter activity;GO:0016853//isomerase activity	GO:0005975//carbohydrate metabolic process;GO:0006777//Mo-molybdopterin cofactor biosynthetic process;GO:0008150//biological_process;GO:0009152//purine ribonucleotide biosynthetic process;GO:0009987//cellular process;GO:0015693//magnesium ion transport;GO:0019344//cysteine biosynthetic process;GO:0019725//cellular homeostasis;GO:0042592//homeostatic process;GO:0045454//cell redox homeostasis;GO:0…	--
chr01	496001	497000	*	1.1e-06	2.62e-05	-15.73	MELO3C018473.2	4.078	20.298	2.3154	5.37192e-71	6.14315e-70	Upstream2kb	RD21A	XP_008454976.1 PREDICTED: low-temperature-induced cysteine proteinase-like [Cucumis melo]	-	-	-	-	GO:0000323//lytic vacuole;GO:0000932//P-body;GO:0005575//cellular_component;GO:0005576//extracellular region;GO:0005615//extracellular space;GO:0005622//intracellular anatomical structure;GO:0005737//cytoplasm;GO:0005764//lysosome;GO:0005773//vacuole;GO:0005794//Golgi apparatus;GO:0005911//cell-cell junction;GO:0009506//plasmodesma;GO:0009507//chloroplast;GO:0009536//plastid;GO:0010494//cytoplasm…	GO:0003674//molecular_function;GO:0003824//catalytic activity;GO:0004175//endopeptidase activity;GO:0004197//cysteine-type endopeptidase activity;GO:0008233//peptidase activity;GO:0008234//cysteine-type peptidase activity;GO:0016787//hydrolase activity;GO:0140096//catalytic activity, acting on a protein	GO:0006508//proteolysis;GO:0006807//nitrogen compound metabolic process;GO:0006950//response to stress;GO:0006952//defense response;GO:0008150//biological_process;GO:0008152//metabolic process;GO:0009056//catabolic process;GO:0009057//macromolecule catabolic process;GO:0009605//response to external stimulus;GO:0009607//response to biotic stimulus;GO:0009620//response to fungus;GO:0009987//cellula…	--
chr01	496001	497000	*	1.1e-06	2.62e-05	-15.73	MELO3C018473.2	4.078	20.298	2.3154	5.37192e-71	6.14315e-70	Upstream2kb	RD21A	XP_008454976.1 PREDICTED: low-temperature-induced cysteine proteinase-like [Cucumis melo]	-	-	-	-	GO:0000323//lytic vacuole;GO:0000932//P-body;GO:0005575//cellular_component;GO:0005576//extracellular region;GO:0005615//extracellular space;GO:0005622//intracellular anatomical structure;GO:0005737//cytoplasm;GO:0005764//lysosome;GO:0005773//vacuole;GO:0005794//Golgi apparatus;GO:0005911//cell-cell junction;GO:0009506//plasmodesma;GO:0009507//chloroplast;GO:0009536//plastid;GO:0010494//cytoplasm…	GO:0003674//molecular_function;GO:0003824//catalytic activity;GO:0004175//endopeptidase activity;GO:0004197//cysteine-type endopeptidase activity;GO:0008233//peptidase activity;GO:0008234//cysteine-type peptidase activity;GO:0016787//hydrolase activity;GO:0140096//catalytic activity, acting on a protein	GO:0006508//proteolysis;GO:0006807//nitrogen compound metabolic process;GO:0006950//response to stress;GO:0006952//defense response;GO:0008150//biological_process;GO:0008152//metabolic process;GO:0009056//catabolic process;GO:0009057//macromolecule catabolic process;GO:0009605//response to external stimulus;GO:0009607//response to biotic stimulus;GO:0009620//response to fungus;GO:0009987//cellula…	--
chr01	560001	561000	*	4.89e-07	1.29e-05	13.99	MELO3C028584.2	9.969	1.721	-2.5342	3.73127e-09	1.07523e-08	Upstream2kb	ARF1	XP_008454992.1 PREDICTED: ADP-ribosylation factor 1 [Cucumis melo]	Cellular Processes	Transport and catabolism	ko04144//Endocytosis	K07937	-	GO:0005525//GTP binding	-	--
chr01	560001	561000	*	4.89e-07	1.29e-05	13.99	MELO3C028584.2	9.969	1.721	-2.5342	3.73127e-09	1.07523e-08	Upstream2kb	ARF1	XP_008454992.1 PREDICTED: ADP-ribosylation factor 1 [Cucumis melo]	Cellular Processes	Transport and catabolism	ko04144//Endocytosis	K07937	-	GO:0005525//GTP binding	-	--
chr01	574001	575000	*	0.000149	0.00189	-13.13	MELO3C018486.2	0.896	8.133	3.18222	8.8826e-05	0.000189112	Upstream2kb	--	-	-	-	-	-	-	-	-	--
chr01	574001	575000	*	0.000149	0.00189	-13.13	MELO3C018486.2	0.896	8.133	3.18222	8.8826e-05	0.000189112	Upstream2kb	--	-	-	-	-	-	-	-	-	--
chr01	574001	575000	*	0.000149	0.00189	-13.13	MELO3C018486.2	0.896	8.133	3.18222	8.8826e-05	0.000189112	Upstream2kb	--	-	-	-	-	-	-	-	-	--
chr01	670001	671000	*	2.56e-08	9.18e-07	40.29	MELO3C018498.2	7.107	18.445	1.37592	3.79981e-10	1.15849e-09	Upstream2kb	--	XP_008455007.1 PREDICTED: uncharacterized protein LOC103495285 isoform X1 [Cucumis melo]	-	-	-	-	-	-	-	--
chr01	670001	671000	*	2.56e-08	9.18e-07	40.29	MELO3C018498.2	7.107	18.445	1.37592	3.79981e-10	1.15849e-09	Upstream2kb	--	XP_008455007.1 PREDICTED: uncharacterized protein LOC103495285 isoform X1 [Cucumis melo]	-	-	-	-	-	-	-	--
chr01	672001	673000	*	7.61e-10	3.82e-08	-10.55	MELO3C018498.2	7.107	18.445	1.37592	3.79981e-10	1.15849e-09	Upstream2kb	--	XP_008455007.1 PREDICTED: uncharacterized protein LOC103495285 isoform X1 [Cucumis melo]	-	-	-	-	-	-	-	--
chr01	672001	673000	*	7.61e-10	3.82e-08	-10.55	MELO3C018498.2	7.107	18.445	1.37592	3.79981e-10	1.15849e-09	Upstream2kb	--	XP_008455007.1 PREDICTED: uncharacterized protein LOC103495285 isoform X1 [Cucumis melo]	-	-	-	-	-	-	-	--
chr01	679001	680000	*	0.0012	0.0108	-11.98	MELO3C018499.2	3.641	0.001	-11.8301	9.53196e-10	2.83021e-09	Upstream2kb	ZFP1	XP_008455009.1 PREDICTED: zinc finger protein 4-like [Cucumis melo]	-	-	-	-	-	-	-	--
chr01	790001	791000	*	6.64e-05	0.000954	-10.1	MELO3C018515.2	18.02	39.739	1.14096	6.68913e-36	4.36602e-35	Upstream2kb	--	XP_008455030.1 PREDICTED: zinc finger protein-like 1 homolog [Cucumis melo]	-	-	-	-	-	-	-	--
chr01	790001	791000	*	6.64e-05	0.000954	-10.1	MELO3C018515.2	18.02	39.739	1.14096	6.68913e-36	4.36602e-35	Upstream2kb	--	XP_008455030.1 PREDICTED: zinc finger protein-like 1 homolog [Cucumis melo]	-	-	-	-	-	-	-	--
chr01	838001	839000	*	8.73e-05	0.0012	10.17	MELO3C018518.2	3.626	11.392	1.65157	7.40283e-32	4.48042e-31	Upstream2kb	MAG2	XP_008455034.1 PREDICTED: RINT1-like protein MAG2 isoform X1 [Cucumis melo]	-	-	-	-	GO:0005575//cellular_component;GO:0005622//intracellular anatomical structure;GO:0005634//nucleus;GO:0005737//cytoplasm;GO:0005783//endoplasmic reticulum;GO:0005789//endoplasmic reticulum membrane;GO:0005829//cytosol;GO:0012505//endomembrane system;GO:0016020//membrane;GO:0019898//extrinsic component of membrane;GO:0031090//organelle membrane;GO:0031312//extrinsic component of organelle membrane;…	GO:0003674//molecular_function	GO:0000003//reproduction;GO:0000280//nuclear division;GO:0000724//double-strand break repair via homologous recombination;GO:0000725//recombinational repair;GO:0000910//cytokinesis;GO:0006139//nucleobase-containing compound metabolic process;GO:0006259//DNA metabolic process;GO:0006281//DNA repair;GO:0006302//double-strand break repair;GO:0006310//DNA recombination;GO:0006605//protein targeting;G…	--
chr01	838001	839000	*	8.73e-05	0.0012	10.17	MELO3C018518.2	3.626	11.392	1.65157	7.40283e-32	4.48042e-31	Upstream2kb	MAG2	XP_008455034.1 PREDICTED: RINT1-like protein MAG2 isoform X1 [Cucumis melo]	-	-	-	-	GO:0005575//cellular_component;GO:0005622//intracellular anatomical structure;GO:0005634//nucleus;GO:0005737//cytoplasm;GO:0005783//endoplasmic reticulum;GO:0005789//endoplasmic reticulum membrane;GO:0005829//cytosol;GO:0012505//endomembrane system;GO:0016020//membrane;GO:0019898//extrinsic component of membrane;GO:0031090//organelle membrane;GO:0031312//extrinsic component of organelle membrane;…	GO:0003674//molecular_function	GO:0000003//reproduction;GO:0000280//nuclear division;GO:0000724//double-strand break repair via homologous recombination;GO:0000725//recombinational repair;GO:0000910//cytokinesis;GO:0006139//nucleobase-containing compound metabolic process;GO:0006259//DNA metabolic process;GO:0006281//DNA repair;GO:0006302//double-strand break repair;GO:0006310//DNA recombination;GO:0006605//protein targeting;G…	--
chr01	895001	896000	*	5.11e-09	2.14e-07	20.1	MELO3C028581.2	0.228	2.048	3.16711	0.0117402	0.0198823	Upstream2kb	--	-	-	-	-	-	-	-	-	--
chr01	924001	925000	*	6.63e-15	8.03e-13	-23.69	MELO3C018529.2	21.354	44.99	1.0751	2.54517e-43	1.90256e-42	Upstream2kb	MRS2-3	XP_008455050.1 PREDICTED: magnesium transporter MRS2-3 isoform X1 [Cucumis melo]	-	-	-	-	GO:0005575//cellular_component;GO:0005886//plasma membrane;GO:0016020//membrane;GO:0016021//integral component of membrane;GO:0031224//intrinsic component of membrane;GO:0071944//cell periphery	GO:0003674//molecular_function;GO:0005215//transporter activity;GO:0008324//cation transmembrane transporter activity;GO:0015075//ion transmembrane transporter activity;GO:0015087//cobalt ion transmembrane transporter activity;GO:0015095//magnesium ion transmembrane transporter activity;GO:0015318//inorganic molecular entity transmembrane transporter activity;GO:0022857//transmembrane transporter…	GO:0006810//transport;GO:0006811//ion transport;GO:0006812//cation transport;GO:0006824//cobalt ion transport;GO:0008150//biological_process;GO:0015693//magnesium ion transport;GO:0030001//metal ion transport;GO:0034220//ion transmembrane transport;GO:0051179//localization;GO:0051234//establishment of localization;GO:0055085//transmembrane transport;GO:0098655//cation transmembrane transport;GO:0…	--
chr01	924001	925000	*	6.63e-15	8.03e-13	-23.69	MELO3C018529.2	21.354	44.99	1.0751	2.54517e-43	1.90256e-42	Upstream2kb	MRS2-3	XP_008455050.1 PREDICTED: magnesium transporter MRS2-3 isoform X1 [Cucumis melo]	-	-	-	-	GO:0005575//cellular_component;GO:0005886//plasma membrane;GO:0016020//membrane;GO:0016021//integral component of membrane;GO:0031224//intrinsic component of membrane;GO:0071944//cell periphery	GO:0003674//molecular_function;GO:0005215//transporter activity;GO:0008324//cation transmembrane transporter activity;GO:0015075//ion transmembrane transporter activity;GO:0015087//cobalt ion transmembrane transporter activity;GO:0015095//magnesium ion transmembrane transporter activity;GO:0015318//inorganic molecular entity transmembrane transporter activity;GO:0022857//transmembrane transporter…	GO:0006810//transport;GO:0006811//ion transport;GO:0006812//cation transport;GO:0006824//cobalt ion transport;GO:0008150//biological_process;GO:0015693//magnesium ion transport;GO:0030001//metal ion transport;GO:0034220//ion transmembrane transport;GO:0051179//localization;GO:0051234//establishment of localization;GO:0055085//transmembrane transport;GO:0098655//cation transmembrane transport;GO:0…	--
chr01	925001	926000	*	6.08e-12	4.55e-10	28.62	MELO3C018529.2	21.354	44.99	1.0751	2.54517e-43	1.90256e-42	Upstream2kb	MRS2-3	XP_008455050.1 PREDICTED: magnesium transporter MRS2-3 isoform X1 [Cucumis melo]	-	-	-	-	GO:0005575//cellular_component;GO:0005886//plasma membrane;GO:0016020//membrane;GO:0016021//integral component of membrane;GO:0031224//intrinsic component of membrane;GO:0071944//cell periphery	GO:0003674//molecular_function;GO:0005215//transporter activity;GO:0008324//cation transmembrane transporter activity;GO:0015075//ion transmembrane transporter activity;GO:0015087//cobalt ion transmembrane transporter activity;GO:0015095//magnesium ion transmembrane transporter activity;GO:0015318//inorganic molecular entity transmembrane transporter activity;GO:0022857//transmembrane transporter…	GO:0006810//transport;GO:0006811//ion transport;GO:0006812//cation transport;GO:0006824//cobalt ion transport;GO:0008150//biological_process;GO:0015693//magnesium ion transport;GO:0030001//metal ion transport;GO:0034220//ion transmembrane transport;GO:0051179//localization;GO:0051234//establishment of localization;GO:0055085//transmembrane transport;GO:0098655//cation transmembrane transport;GO:0…	--
chr01	925001	926000	*	6.08e-12	4.55e-10	28.62	MELO3C018529.2	21.354	44.99	1.0751	2.54517e-43	1.90256e-42	Upstream2kb	MRS2-3	XP_008455050.1 PREDICTED: magnesium transporter MRS2-3 isoform X1 [Cucumis melo]	-	-	-	-	GO:0005575//cellular_component;GO:0005886//plasma membrane;GO:0016020//membrane;GO:0016021//integral component of membrane;GO:0031224//intrinsic component of membrane;GO:0071944//cell periphery	GO:0003674//molecular_function;GO:0005215//transporter activity;GO:0008324//cation transmembrane transporter activity;GO:0015075//ion transmembrane transporter activity;GO:0015087//cobalt ion transmembrane transporter activity;GO:0015095//magnesium ion transmembrane transporter activity;GO:0015318//inorganic molecular entity transmembrane transporter activity;GO:0022857//transmembrane transporter…	GO:0006810//transport;GO:0006811//ion transport;GO:0006812//cation transport;GO:0006824//cobalt ion transport;GO:0008150//biological_process;GO:0015693//magnesium ion transport;GO:0030001//metal ion transport;GO:0034220//ion transmembrane transport;GO:0051179//localization;GO:0051234//establishment of localization;GO:0055085//transmembrane transport;GO:0098655//cation transmembrane transport;GO:0…	--
chr01	994001	995000	*	0.000557	0.0057	-17.93	MELO3C018539.2	0.372	39.542	6.73194	3.91601e-120	7.09052e-119	Upstream2kb	At2g14610	XP_008455064.1 PREDICTED: pathogenesis-related protein PRB1-2-like [Cucumis melo]	Environmental Information Processing;Organismal Systems;Environmental Information Processing	Signal transduction;Environmental adaptation;Signal transduction	ko04075//Plant hormone signal transduction;ko04626//Plant-pathogen interaction;ko04016//MAPK signaling pathway - plant	K13449;K13449;K13449	-	-	-	--
chr01	1022001	1023000	*	3.64e-07	9.91e-06	-11.85	MELO3C018547.2	0.001	0.855	9.73978	0.0156414	0.0260202	Upstream2kb	PRB1	XP_008455071.1 PREDICTED: basic form of pathogenesis-related protein 1-like [Cucumis melo]	Environmental Information Processing;Organismal Systems;Environmental Information Processing	Signal transduction;Environmental adaptation;Signal transduction	ko04075//Plant hormone signal transduction;ko04626//Plant-pathogen interaction;ko04016//MAPK signaling pathway - plant	K13449;K13449;K13449	-	-	-	--
chr01	1022001	1023000	*	3.64e-07	9.91e-06	-11.85	MELO3C018547.2	0.001	0.855	9.73978	0.0156414	0.0260202	Upstream2kb	PRB1	XP_008455071.1 PREDICTED: basic form of pathogenesis-related protein 1-like [Cucumis melo]	Environmental Information Processing;Organismal Systems;Environmental Information Processing	Signal transduction;Environmental adaptation;Signal transduction	ko04075//Plant hormone signal transduction;ko04626//Plant-pathogen interaction;ko04016//MAPK signaling pathway - plant	K13449;K13449;K13449	-	-	-	--
chr01	1090001	1091000	*	3.02e-09	1.33e-07	16.07	MELO3C018557.2	12.09	2.879	-2.07017	7.7445e-07	1.94084e-06	Upstream2kb	--	KAA0031402.1 uncharacterized protein E6C27_scaffold139G001580 [Cucumis melo var. makuwa] [Cucumis melo]	-	-	-	-	-	-	-	--
chr01	1090001	1091000	*	3.02e-09	1.33e-07	16.07	MELO3C018557.2	12.09	2.879	-2.07017	7.7445e-07	1.94084e-06	Upstream2kb	--	KAA0031402.1 uncharacterized protein E6C27_scaffold139G001580 [Cucumis melo var. makuwa] [Cucumis melo]	-	-	-	-	-	-	-	--
chr01	1090001	1091000	*	3.02e-09	1.33e-07	16.07	MELO3C018557.2	12.09	2.879	-2.07017	7.7445e-07	1.94084e-06	Upstream2kb	--	KAA0031402.1 uncharacterized protein E6C27_scaffold139G001580 [Cucumis melo var. makuwa] [Cucumis melo]	-	-	-	-	-	-	-	--
chr01	1175001	1176000	*	2.63e-17	4.59e-15	-15.93	MELO3C018572.2	42.945	89.51	1.05956	8.38257e-73	9.70522e-72	Upstream2kb	GSA	XP_008455107.1 PREDICTED: glutamate-1-semialdehyde 2,1-aminomutase 2, chloroplastic-like [Cucumis melo]	Metabolism;Metabolism;Metabolism	Global and overview maps;Global and overview maps;Metabolism of cofactors and vitamins	ko01100//Metabolic pathways;ko01110//Biosynthesis of secondary metabolites;ko00860//Porphyrin metabolism	K01845;K01845;K01845	GO:0005575//cellular_component;GO:0005576//extracellular region;GO:0005622//intracellular anatomical structure;GO:0005737//cytoplasm;GO:0009507//chloroplast;GO:0009526//plastid envelope;GO:0009532//plastid stroma;GO:0009536//plastid;GO:0009570//chloroplast stroma;GO:0009941//chloroplast envelope;GO:0031967//organelle envelope;GO:0031975//envelope;GO:0043226//organelle;GO:0043227//membrane-bounded…	GO:0003674//molecular_function;GO:0003824//catalytic activity;GO:0003867//4-aminobutyrate transaminase activity;GO:0004015//adenosylmethionine-8-amino-7-oxononanoate transaminase activity;GO:0004587//ornithine-oxo-acid transaminase activity;GO:0005488//binding;GO:0008483//transaminase activity;GO:0016740//transferase activity;GO:0016769//transferase activity, transferring nitrogenous groups;GO:00…	GO:0006725//cellular aromatic compound metabolic process;GO:0006778//porphyrin-containing compound metabolic process;GO:0006779//porphyrin-containing compound biosynthetic process;GO:0006782//protoporphyrinogen IX biosynthetic process;GO:0006783//heme biosynthetic process;GO:0006807//nitrogen compound metabolic process;GO:0008150//biological_process;GO:0008152//metabolic process;GO:0009058//biosy…	--
chr01	1175001	1176000	*	2.63e-17	4.59e-15	-15.93	MELO3C018572.2	42.945	89.51	1.05956	8.38257e-73	9.70522e-72	Upstream2kb	GSA	XP_008455107.1 PREDICTED: glutamate-1-semialdehyde 2,1-aminomutase 2, chloroplastic-like [Cucumis melo]	Metabolism;Metabolism;Metabolism	Global and overview maps;Global and overview maps;Metabolism of cofactors and vitamins	ko01100//Metabolic pathways;ko01110//Biosynthesis of secondary metabolites;ko00860//Porphyrin metabolism	K01845;K01845;K01845	GO:0005575//cellular_component;GO:0005576//extracellular region;GO:0005622//intracellular anatomical structure;GO:0005737//cytoplasm;GO:0009507//chloroplast;GO:0009526//plastid envelope;GO:0009532//plastid stroma;GO:0009536//plastid;GO:0009570//chloroplast stroma;GO:0009941//chloroplast envelope;GO:0031967//organelle envelope;GO:0031975//envelope;GO:0043226//organelle;GO:0043227//membrane-bounded…	GO:0003674//molecular_function;GO:0003824//catalytic activity;GO:0003867//4-aminobutyrate transaminase activity;GO:0004015//adenosylmethionine-8-amino-7-oxononanoate transaminase activity;GO:0004587//ornithine-oxo-acid transaminase activity;GO:0005488//binding;GO:0008483//transaminase activity;GO:0016740//transferase activity;GO:0016769//transferase activity, transferring nitrogenous groups;GO:00…	GO:0006725//cellular aromatic compound metabolic process;GO:0006778//porphyrin-containing compound metabolic process;GO:0006779//porphyrin-containing compound biosynthetic process;GO:0006782//protoporphyrinogen IX biosynthetic process;GO:0006783//heme biosynthetic process;GO:0006807//nitrogen compound metabolic process;GO:0008150//biological_process;GO:0008152//metabolic process;GO:0009058//biosy…	--
chr01	1209001	1210000	*	3.47e-11	2.26e-09	-14.48	MELO3C018577.2	7.847	16.253	1.05049	4.81798e-16	1.88507e-15	Upstream2kb	ITPK4	XP_008455113.1 PREDICTED: inositol 1,3,4-trisphosphate 5/6-kinase 4 isoform X1 [Cucumis melo]	Metabolism;Metabolism	Global and overview maps;Carbohydrate metabolism	ko01100//Metabolic pathways;ko00562//Inositol phosphate metabolism	K01765;K01765	GO:0005575//cellular_component;GO:0005622//intracellular anatomical structure;GO:0005737//cytoplasm;GO:0005829//cytosol	GO:0000166//nucleotide binding;GO:0000287//magnesium ion binding;GO:0003674//molecular_function;GO:0003824//catalytic activity;GO:0005488//binding;GO:0005524//ATP binding;GO:0016301//kinase activity;GO:0016740//transferase activity;GO:0016772//transferase activity, transferring phosphorus-containing groups;GO:0016773//phosphotransferase activity, alcohol group as acceptor;GO:0017076//purine nucle…	GO:0006066//alcohol metabolic process;GO:0006793//phosphorus metabolic process;GO:0006796//phosphate-containing compound metabolic process;GO:0008150//biological_process;GO:0008152//metabolic process;GO:0009058//biosynthetic process;GO:0009987//cellular process;GO:0010264//myo-inositol hexakisphosphate biosynthetic process;GO:0016310//phosphorylation;GO:0019637//organophosphate metabolic process;…	--
chr01	1209001	1210000	*	3.47e-11	2.26e-09	-14.48	MELO3C018577.2	7.847	16.253	1.05049	4.81798e-16	1.88507e-15	Upstream2kb	ITPK4	XP_008455113.1 PREDICTED: inositol 1,3,4-trisphosphate 5/6-kinase 4 isoform X1 [Cucumis melo]	Metabolism;Metabolism	Global and overview maps;Carbohydrate metabolism	ko01100//Metabolic pathways;ko00562//Inositol phosphate metabolism	K01765;K01765	GO:0005575//cellular_component;GO:0005622//intracellular anatomical structure;GO:0005737//cytoplasm;GO:0005829//cytosol	GO:0000166//nucleotide binding;GO:0000287//magnesium ion binding;GO:0003674//molecular_function;GO:0003824//catalytic activity;GO:0005488//binding;GO:0005524//ATP binding;GO:0016301//kinase activity;GO:0016740//transferase activity;GO:0016772//transferase activity, transferring phosphorus-containing groups;GO:0016773//phosphotransferase activity, alcohol group as acceptor;GO:0017076//purine nucle…	GO:0006066//alcohol metabolic process;GO:0006793//phosphorus metabolic process;GO:0006796//phosphate-containing compound metabolic process;GO:0008150//biological_process;GO:0008152//metabolic process;GO:0009058//biosynthetic process;GO:0009987//cellular process;GO:0010264//myo-inositol hexakisphosphate biosynthetic process;GO:0016310//phosphorylation;GO:0019637//organophosphate metabolic process;…	--
chr01	1235001	1236000	*	0.0259	0.114	10.03	MELO3C018581.2	4.036	0.858	-2.23388	3.38924e-06	8.11815e-06	Upstream2kb	--	ADN34265.1 phloem filament protein [Cucumis melo subsp. melo] [Cucumis melo]	-	-	-	-	-	GO:0004869//cysteine-type endopeptidase inhibitor activity	-	--
[truncated: 8,516 more rows]

## Sheet: CK-vs-PC.CHH.genes.filter
chr	start	end	strand	pvalue	qvalue	meth.diff	GeneID	CK_fpkm	PC_fpkm	log2(fc)	PValue	FDR	position	Symbol	Description	KEGG_A_class	KEGG_B_class	Pathway	K_ID	GO Component	GO Function	GO Process	TF_family
[truncated: 1,568 more rows]

## Sheet: CK-vs-PC.CHG.genes.filter
chr	start	end	strand	pvalue	qvalue	meth.diff	GeneID	CK_fpkm	PC_fpkm	log2(fc)	PValue	FDR	position	Symbol	Description	KEGG_A_class	KEGG_B_class	Pathway	K_ID	GO Component	GO Function	GO Process	TF_family
[truncated: 4,360 more rows]

## Sheet: defense response 
context	chr	start	end	strand	pvalue	qvalue	meth.diff	GeneID	CK_fpkm	PC_fpkm	log2(fc)	PValue	FDR	position	Symbol	Description	KEGG_A_class	KEGG_B_class	Pathway	K_ID	GO Component	GO Function	GO Process
[truncated: 602 more rows]
