# Supplementary material for: Whole-Genome DNA Methylation Analysis of Inoculation with Trichothecium roseum in Harvested Muskmelons
Source: J Fungi (Basel). 2025 Mar 22;11(4):243. doi: 10.3390/jof11040243 (PMC12027829; doi:10.3390/jof11040243)
Supplement: Supplementary file 1 [file jof-11-00243-s001.zip › Table S5 KEGG pathways of the subset of genes that are differentially expressed in DMGs.xls]

## Sheet: CK-vs-PC.CG-All.path
KEGG_A_class	KEGG_B_class	Pathway	CK-vs-PC.CG-All (774)	All (5269)	Pvalue	Qvalue	Pathway ID	Genes	K_IDs
Metabolism	Global and overview maps	Biosynthesis of secondary metabolites	263	1341	5.68155e-09	7.38602e-07	ko01110	MELO3C002189.2(At5g24760);MELO3C002275.2(PAT1);MELO3C002352.2(At4g24830);MELO3C002421.2(MGLL);MELO3C002475.2(TSB1);MELO3C002626.2(glpV);MELO3C002694.2(TPS1);MELO3C003017.2(CSE);MELO3C003155.2(AKR4C9);MELO3C003275.2(PER47);MELO3C003280.2(G6PD1);MELO3C003384.2(CYP88D6);MELO3C003445.2(PMK);MELO3C003491.2(PCK);MELO3C003523.2(At5g10920);MELO3C003628.2(PER45);MELO3C003735.2(CAD6);MELO3C003812.2(AGPS1);…	K00001+K00766+K01940+K18368+K01696+K00688+K16055+K18368+K00002+K00430+K00036+K04123+K00938+K01610+K01755+K00430+K00083+K00975+K00611+K00487+K00487+K09833+K08248+K08248+K01738+K00128+K02160+K15639+K05359+K01904+K01580+K01835+K00851+K00430+K01809+K01704+K01613+K18447+K12451+K15746+K06013+K01962+K15919+K15919+K15919+K00800+K15404+K15404+K01006+K19073+K00382+K15397+K15746+K00873+K14760+K14066+K11517+…
Metabolism	Biosynthesis of other secondary metabolites	Phenylpropanoid biosynthesis	43	152	8.47582e-06	0.000550928	ko00940	MELO3C002421.2(MGLL);MELO3C003017.2(CSE);MELO3C003275.2(PER47);MELO3C003628.2(PER45);MELO3C003735.2(CAD6);MELO3C003932.2(CYP73A12);MELO3C003933.2(CYP73A12);MELO3C004955.2(4CLL7);MELO3C005456.2(pod);MELO3C007545.2(PER10);MELO3C007868.2(PER49);MELO3C007935.2(PER64);MELO3C009329.2(PER21);MELO3C009924.2(PER63);MELO3C012610.2(PER48);MELO3C012939.2(CSE);MELO3C013427.2(CYP84A1);MELO3C014222.2(PAL17.1);M…	K18368+K18368+K00430+K00430+K00083+K00487+K00487+K01904+K00430+K00430+K00430+K00430+K00430+K00430+K00430+K18368+K09755+K10775+K10775+K10775+K10775+K00430+K00430+K00430+K00430+K00430+K09755+K10775+K18368+K00588+K00430+K00430+K18368+K01904+K13065+K01904+K00430+K13066+K01904+K01904+K09753+K00430+K00487
Genetic Information Processing	Replication and repair	DNA replication	18	53	0.000337135	0.0117502	ko03030	MELO3C000081.2(POLIB);MELO3C002044.2(POLA2);MELO3C002071.2(At4g11060);MELO3C004448.2(MCM5);MELO3C006995.2(MCM6);MELO3C007144.2(ROA2);MELO3C009479.2(RPA3B);MELO3C012349.2(RPA3B);MELO3C015926.2(MCM7);MELO3C017228.2(RPA1B);MELO3C017458.2(RPA2A);MELO3C017716.2(At2g25100);MELO3C020860.2(Os01g0868300);MELO3C021434.2(POL2A);MELO3C022319.2(At1g67320);MELO3C025879.2(PCNA);MELO3C026749.2(OsI_36121);MELO3C0…	K02335+K02321+K03111+K02209+K02542+K02541+K10740+K10740+K02210+K07466+K10739+K10743+K02320+K02324+K02685+K04802+K02540+K02328
Genetic Information Processing	Folding, sorting and degradation	Proteasome	18	54	0.000437694	0.0117502	ko03050	MELO3C003173.2(PAC1);MELO3C004083.2(RPT2A);MELO3C006187.2(PBF1);MELO3C007920.2(PAD1);MELO3C009183.2(RPN8A);MELO3C011172.2(PBA1);MELO3C013757.2(PAD1);MELO3C014086.2(PA200);MELO3C016262.2(RPN12A);MELO3C018868.2(RPN1A);MELO3C020453.2(RPN2A);MELO3C020972.2(RPN5A);MELO3C021745.2(PAB2);MELO3C024343.2(PAA1);MELO3C025923.2(RPN6);MELO3C026627.2(RPT6A);MELO3C026800.2(PAG1);MELO3C032318.2(RPN11)	K02728+K03062+K02732+K02731+K03038+K02738+K02731+K06699+K03031+K03028+K03032+K03035+K02726+K02730+K03036+K03066+K02727+K03030
Metabolism	Global and overview maps	Metabolic pathways	432	2651	0.000522682	0.0117502	ko01100	MELO3C000333.2(PIP5K6);MELO3C002047.2(UPTG2);MELO3C002165.2(STT3B);MELO3C002189.2(At5g24760);MELO3C002275.2(PAT1);MELO3C002307.2(QS);MELO3C002352.2(At4g24830);MELO3C002362.2(DCTD);MELO3C002421.2(MGLL);MELO3C002475.2(TSB1);MELO3C002520.2(TPS13);MELO3C002593.2(ALN);MELO3C002626.2(glpV);MELO3C002694.2(TPS1);MELO3C002722.2(KAS1);MELO3C002759.2(EP3);MELO3C002801.2(PIGO);MELO3C003017.2(CSE);MELO3C00313…	K00889+K13379+K07151+K00001+K00766+K03517+K01940+K01493+K18368+K01696+K14175+K01466+K00688+K16055+K09458+K01183+K05288+K18368+K18551+K00002+K00799+K00430+K00036+K04123+K00938+K02435+K01610+K01755+K12446+K22596+K00430+K01535+K03661+K02638+K00083+K00975+K00611+K00487+K00487+K01535+K09833+K08248+K08248+K01738+K00128+K02160+K07964+K00469+K12251+K05359+K01904+K00254+K00889+K01580+K02133+K01835+K00851+…
Metabolism	Carbohydrate metabolism	Amino sugar and nucleotide sugar metabolism	32	122	0.000542319	0.0117502	ko00520	MELO3C002047.2(UPTG2);MELO3C002759.2(EP3);MELO3C003601.2(ARA1);MELO3C003812.2(AGPS1);MELO3C004519.2(CBR2);MELO3C005396.2(PGMP);MELO3C005458.2(PMI1);MELO3C005621.2(NRS/ER);MELO3C005858.2(SE2);MELO3C006070.2(CHIT3);MELO3C007961.2(CHN50);MELO3C007962.2(CHN48);MELO3C008557.2(Gfpt2);MELO3C008768.2(HEXO3);MELO3C009473.2(GNA1);MELO3C009710.2(CBR1);MELO3C010249.2(CHIT5B);MELO3C011104.2(PGI1);MELO3C011431…	K13379+K01183+K12446+K00975+K00326+K01835+K01809+K12451+K01183+K01183+K20547+K20547+K00820+K12373+K00621+K00326+K01183+K01810+K00012+K13648+K08679+K00844+K01784+K13379+K01784+K01809+K16190+K08678+K13379+K17497+K01183+K12373
Metabolism	Global and overview maps	Carbon metabolism	62	293	0.00133254	0.0247472	ko01200	MELO3C003280.2(G6PD1);MELO3C003491.2(PCK);MELO3C004355.2(RCS3);MELO3C004424.2(BCCP1);MELO3C005426.2(At2g16790);MELO3C006123.2(CAC3);MELO3C006155.2(HPR3);MELO3C006165.2(HPR3);MELO3C006166.2(HPR3);MELO3C006585.2(PPD);MELO3C006734.2(FLBR);MELO3C006964.2(PKP2);MELO3C007124.2(GLO1);MELO3C007621.2(fmdA);MELO3C008202.2(Os09g0505700);MELO3C009438.2(FBA6);MELO3C009956.2(FDH1);MELO3C010045.2(PGLP1A);MELO3C…	K00036+K01610+K01738+K02160+K00851+K01962+K15919+K15919+K15919+K01006+K00382+K00873+K11517+K01455+K01783+K01623+K00122+K19269+K14272+K01810+K01738+K00627+K00051+K18121+K18121+K00873+K00844+K01895+K00235+K01738+K01738+K01938+K02160+K00026+K05605+K05298+K00234+K00261+K00616+K01679+K00134+K00627+K00297+K00600+K01689+K00031+K01900+K00615+K11517+K00814+K01647+K00164+K15919+K00873+K01689+K01623+K00164+…
Metabolism	Glycan biosynthesis and metabolism	Various types of N-glycan biosynthesis	10	31	0.0105075	0.144724	ko00513	MELO3C002165.2(STT3B);MELO3C007137.2(MNS3);MELO3C007374.2(OST3B);MELO3C008768.2(HEXO3);MELO3C012425.2(OST1B);MELO3C013839.2(ALG14);MELO3C021946.2(OST48);MELO3C022474.2(ALG12);MELO3C025537.2(RPN2);MELO3C026977.2(HEXO2)	K07151+K23741+K12669+K12373+K12666+K07441+K12670+K03847+K12667+K12373
Metabolism	Carbohydrate metabolism	Citrate cycle (TCA cycle)	14	50	0.010686	0.144724	ko00020	MELO3C003491.2(PCK);MELO3C006734.2(FLBR);MELO3C010675.2(ACLA-1);MELO3C012235.2(LTA2);MELO3C014824.2(SDH2-2);MELO3C016095.2(MMDH);MELO3C017560.2(SDH1-1);MELO3C017938.2(FUM1);MELO3C019872.2(LTA3);MELO3C021563.2(At5g14590);MELO3C022382.2(Os02g0621700);MELO3C023506.2(CIT);MELO3C023844.2(ogdh);MELO3C025454.2(ogdh)	K01610+K00382+K01648+K00627+K00235+K00026+K00234+K01679+K00627+K00031+K01900+K01647+K00164+K00164
Metabolism	Global and overview maps	Biosynthesis of amino acids	52	261	0.0111326	0.144724	ko01230	MELO3C002275.2(PAT1);MELO3C002352.2(At4g24830);MELO3C002475.2(TSB1);MELO3C003523.2(At5g10920);MELO3C003814.2(ARGF);MELO3C004355.2(RCS3);MELO3C004797.2(ADT6);MELO3C005518.2(SSU1);MELO3C006199.2(EPSPS-1);MELO3C006964.2(PKP2);MELO3C007396.2(ADT1);MELO3C007451.2(EMB3004);MELO3C008136.2(AGD2);MELO3C008202.2(Os09g0505700);MELO3C008245.2(PRO2);MELO3C009438.2(FBA6);MELO3C009782.2(METE);MELO3C010427.2(asd…	K00766+K01940+K01696+K01755+K00611+K01738+K05359+K01704+K00800+K00873+K05359+K13832+K10206+K01783+K12657+K01623+K00549+K00133+K14272+K01755+K00930+K01738+K01663+K00215+K00873+K01738+K01738+K00549+K00872+K01733+K00616+K01696+K00134+K01649+K00600+K01689+K00031+K00145+K01814+K00615+K00814+K01647+K01915+K00873+K01689+K01623+K01803+K01940+K01695+K01754+K00850+K06001
Metabolism	Metabolism of cofactors and vitamins	Ubiquinone and other terpenoid-quinone biosynthesis	13	48	0.0180779	0.211179	ko00130	MELO3C003932.2(CYP73A12);MELO3C003933.2(CYP73A12);MELO3C004006.2(HPT1);MELO3C004955.2(4CLL7);MELO3C007073.2(AAE14);MELO3C009589.2(HPT2);MELO3C018621.2(ABC4);MELO3C022770.2(4CLL6);MELO3C023493.2(4CL2);MELO3C024886.2(4CL2);MELO3C028965.2(4CL2);MELO3C031003.2(HPT2);MELO3C031255.2(CYP73A12)	K00487+K00487+K09833+K01904+K14760+K12501+K23094+K01904+K01904+K01904+K01904+K12501+K00487
Metabolism	Metabolism of cofactors and vitamins	Biotin metabolism	7	20	0.0194934	0.211179	ko00780	MELO3C002722.2(KAS1);MELO3C005823.2(BIOF);MELO3C014644.2(MOD1);MELO3C015546.2(KAS2);MELO3C015668.2(MOD1);MELO3C017490.2(BIO3-BIO1);MELO3C017583.2(fabZ)	K09458+K00652+K00208+K09458+K00208+K19562+K02372
Metabolism	Glycan biosynthesis and metabolism	Other types of O-glycan biosynthesis	5	12	0.021847	0.21847	ko00514	MELO3C003961.2(OFUT36);MELO3C010524.2(XEG113);MELO3C011395.2(RDN2);MELO3C014561.2(PLENTY);MELO3C014786.2(SERGT1)	K03691+K20784+K20782+K20782+K20781
Genetic Information Processing	Replication and repair	Homologous recombination	14	55	0.0246185	0.228601	ko03440	MELO3C000081.2(POLIB);MELO3C002071.2(At4g11060);MELO3C004027.2(XRCC3);MELO3C009135.2(BRCA2B);MELO3C009479.2(RPA3B);MELO3C012349.2(RPA3B);MELO3C012852.2(BARD1);MELO3C015555.2(RAD51);MELO3C015934.2(At4g02110);MELO3C017087.2(ATM);MELO3C017228.2(RPA1B);MELO3C017458.2(RPA2A);MELO3C030484.2(BABAM2);MELO3C030998.2(POLD2)	K02335+K03111+K10880+K08775+K10740+K10740+K10683+K04482+K10728+K04728+K07466+K10739+K12173+K02328
Metabolism	Metabolism of terpenoids and polyketides	Diterpenoid biosynthesis	8	27	0.0352437	0.295782	ko00904	MELO3C003384.2(CYP88D6);MELO3C007132.2(GA2OX1);MELO3C011218.2(LE);MELO3C013867.2(CYP88D6);MELO3C022468.2(KAO1);MELO3C030350.2(CYP88D6);MELO3C030787.2(GA2OX2);MELO3C033125.2(GA20OX2)	K04123+K04125+K04124+K04123+K04123+K04123+K04125+K05282
Genetic Information Processing	Replication and repair	Mismatch repair	10	37	0.0364039	0.295782	ko03430	MELO3C002071.2(At4g11060);MELO3C002121.2(EXO1);MELO3C002697.2(EXO1);MELO3C004552.2(MSH7);MELO3C009479.2(RPA3B);MELO3C012349.2(RPA3B);MELO3C017228.2(RPA1B);MELO3C017458.2(RPA2A);MELO3C025879.2(PCNA);MELO3C030998.2(POLD2)	K03111+K10746+K10746+K08737+K10740+K10740+K07466+K10739+K04802+K02328
Metabolism	Carbohydrate metabolism	Glyoxylate and dicarboxylate metabolism	18	83	0.053815	0.407783	ko00630	MELO3C006155.2(HPR3);MELO3C006165.2(HPR3);MELO3C006166.2(HPR3);MELO3C006734.2(FLBR);MELO3C007124.2(GLO1);MELO3C007621.2(fmdA);MELO3C009956.2(FDH1);MELO3C010045.2(PGLP1A);MELO3C010686.2(GGAT2);MELO3C013091.2(GLYR2);MELO3C013093.2(GLYR2);MELO3C014749.2(ACS);MELO3C016095.2(MMDH);MELO3C020429.2(SHM4);MELO3C022683.2(GLO4);MELO3C023506.2(CIT);MELO3C024252.2(HPPR);MELO3C024486.2(glnA)	K15919+K15919+K15919+K00382+K11517+K01455+K00122+K19269+K14272+K18121+K18121+K01895+K00026+K00600+K11517+K01647+K15919+K01915
Metabolism	Amino acid metabolism	Arginine biosynthesis	12	51	0.0617943	0.407783	ko00220	MELO3C002352.2(At4g24830);MELO3C003523.2(At5g10920);MELO3C003814.2(ARGF);MELO3C010686.2(GGAT2);MELO3C011085.2(At5g10920);MELO3C011208.2(NAGK);MELO3C011884.2(URE);MELO3C017628.2(GDH2);MELO3C021919.2(At2g19940);MELO3C022699.2(ALAAT2);MELO3C024486.2(glnA);MELO3C026229.2(At4g24830)	K01940+K01755+K00611+K14272+K01755+K00930+K01427+K00261+K00145+K00814+K01915+K01940
Metabolism	Carbohydrate metabolism	Starch and sucrose metabolism	32	167	0.0644085	0.407783	ko00500	MELO3C002626.2(glpV);MELO3C002694.2(TPS1);MELO3C003812.2(AGPS1);MELO3C005396.2(PGMP);MELO3C005608.2(NUDT14);MELO3C008101.2(SPS4);MELO3C008574.2(BGLU42);MELO3C008769.2(KOR2);MELO3C009488.2(INV1);MELO3C009570.2(SPP1);MELO3C009789.2(BGLU12);MELO3C011104.2(PGI1);MELO3C011362.2(TPPD);MELO3C011430.2(BGLU40);MELO3C012071.2(AMY3);MELO3C012319.2(BACOVA_02659);MELO3C014574.2(At1g50460);MELO3C014685.2(At3g1…	K00688+K16055+K00975+K01835+K18447+K00696+K01188+K01179+K01193+K07024+K01188+K01810+K01087+K01188+K01176+K05349+K00844+K19892+K19892+K01179+K01179+K16055+K05350+K01087+K01188+K00688+K01187+K01179+K19891+K01193+K00695+K05350
Metabolism	Metabolism of other amino acids	Glutathione metabolism	19	91	0.0673116	0.407783	ko00480	MELO3C003201.2(HSP26-A);MELO3C003280.2(G6PD1);MELO3C003603.2(GGCT2;1);MELO3C005667.2(GPX8);MELO3C006352.2(HSP26-A);MELO3C006354.2(PRP1);MELO3C006355.2(PRP1);MELO3C008477.2(SPMS);MELO3C010627.2(APXT);MELO3C011334.2(GSTF8);MELO3C011335.2(ODC);MELO3C011714.2(GSTL2);MELO3C016031.2(APIC);MELO3C017341.2(HSP26-A);MELO3C020719.2(APX1);MELO3C021563.2(At5g14590);MELO3C031601.2(HSP26-A);MELO3C033195.2(GSTU8…	K00799+K00036+K22596+K00432+K00799+K00799+K00799+K00797+K00434+K00799+K01581+K00799+K00799+K00799+K00434+K00031+K00799+K00799+K00799
Genetic Information Processing	Translation	Aminoacyl-tRNA biosynthesis	14	63	0.0696629	0.407783	ko00970	MELO3C003479.2(GATC);MELO3C003651.2(IBI1);MELO3C003719.2(SYCO);MELO3C005679.2(At2g33840);MELO3C015227.2(At5g26710);MELO3C015385.2(SYNC1);MELO3C015422.2(EMB1027);MELO3C016671.2(At3g04600);MELO3C017266.2(At1g72550);MELO3C019532.2(Os06g0508700);MELO3C021113.2(SYNC2);MELO3C022873.2(THRRS);MELO3C024031.2(ALATS);MELO3C024216.2(EMB2761)	K02435+K22503+K01883+K01866+K01885+K01893+K01887+K01867+K01890+K01874+K01893+K01868+K01872+K01868
Metabolism	Amino acid metabolism	Arginine and proline metabolism	13	58	0.0742455	0.407783	ko00330	MELO3C004383.2(ALDH2B4);MELO3C004683.2(CPA);MELO3C006592.2(P4H4);MELO3C007611.2(P4H9);MELO3C008245.2(PRO2);MELO3C008477.2(SPMS);MELO3C010494.2(ALDH3H1);MELO3C011335.2(ODC);MELO3C015328.2(AMI1);MELO3C020793.2(At4g34880);MELO3C020794.2(At4g34880);MELO3C023359.2(ADC2);MELO3C024345.2(ALDH7B4)	K00128+K12251+K00472+K00472+K12657+K00797+K00128+K01581+K01426+K01426+K01426+K01583+K14085
Metabolism	Amino acid metabolism	Glycine, serine and threonine metabolism	17	81	0.0773133	0.407783	ko00260	MELO3C002475.2(TSB1);MELO3C006155.2(HPR3);MELO3C006165.2(HPR3);MELO3C006166.2(HPR3);MELO3C006734.2(FLBR);MELO3C010427.2(asd);MELO3C010686.2(GGAT2);MELO3C015708.2(HSK);MELO3C016527.2(TS1);MELO3C018082.2(TSB1);MELO3C020429.2(SHM4);MELO3C024252.2(HPPR);MELO3C024345.2(ALDH7B4);MELO3C026264.2(maoI);MELO3C026887.2(TRPA1);MELO3C027288.2(OMR1);MELO3C033536.2(trpB2)	K01696+K15919+K15919+K15919+K00382+K00133+K14272+K00872+K01733+K01696+K00600+K15919+K14085+K00276+K01695+K01754+K06001
Metabolism	Metabolism of other amino acids	beta-Alanine metabolism	10	42	0.0784199	0.407783	ko00410	MELO3C004383.2(ALDH2B4);MELO3C005224.2(GAD4);MELO3C010494.2(ALDH3H1);MELO3C014554.2(PYD2);MELO3C016959.2(At4g31810);MELO3C024345.2(ALDH7B4);MELO3C026264.2(maoI);MELO3C026704.2(PANC);MELO3C026972.2(At1g06550);MELO3C031085.2(PYD2)	K00128+K01580+K00128+K01464+K05605+K14085+K00276+K01918+K05605+K01464
Metabolism	Glycan biosynthesis and metabolism	N-Glycan biosynthesis	10	42	0.0784199	0.407783	ko00510	MELO3C002165.2(STT3B);MELO3C007137.2(MNS3);MELO3C007374.2(OST3B);MELO3C012425.2(OST1B);MELO3C013839.2(ALG14);MELO3C014202.2(alg7);MELO3C021946.2(OST48);MELO3C022474.2(ALG12);MELO3C025537.2(RPN2);MELO3C035466.2(EVN)	K07151+K23741+K12669+K12666+K07441+K01001+K12670+K03847+K12667+K00902
Metabolism	Nucleotide metabolism	Purine metabolism	18	88	0.0864196	0.427361	ko00230	MELO3C002593.2(ALN);MELO3C005396.2(PGMP);MELO3C005608.2(NUDT14);MELO3C006233.2(TTL);MELO3C006574.2(GK3);MELO3C007007.2(--);MELO3C008792.2(APY2);MELO3C009038.2(PURA);MELO3C009344.2(ADK2);MELO3C011884.2(URE);MELO3C012593.2(At1g16350);MELO3C013724.2(NTPCR);MELO3C014280.2(APS1);MELO3C019810.2(ADK2);MELO3C020392.2(hdd1);MELO3C023150.2(GK-2);MELO3C024351.2(RSH3);MELO3C026227.2(ADK-B)	K01466+K01835+K18447+K13484+K00942+K01514+K14641+K01939+K00856+K01427+K00088+K06928+K13811+K00856+K07023+K00942+K00951+K00939
Metabolism	Carbohydrate metabolism	Pentose phosphate pathway	12	54	0.0887596	0.427361	ko00030	MELO3C003280.2(G6PD1);MELO3C005396.2(PGMP);MELO3C005426.2(At2g16790);MELO3C007421.2(PFP-BETA);MELO3C008202.2(Os09g0505700);MELO3C009438.2(FBA6);MELO3C011104.2(PGI1);MELO3C017063.2(PFP-ALPHA);MELO3C017817.2(tal);MELO3C022495.2(TKL-2);MELO3C024519.2(FBA6);MELO3C032910.2(PFK2)	K00036+K01835+K00851+K00895+K01783+K01623+K01810+K00895+K00616+K00615+K01623+K00850
Metabolism	Metabolism of cofactors and vitamins	Porphyrin metabolism	11	49	0.0948294	0.440279	ko00860	MELO3C006606.2(DVR);MELO3C008208.2(POX2);MELO3C011113.2(HEMA1);MELO3C014304.2(CLH1);MELO3C015227.2(At5g26710);MELO3C016226.2(CPX);MELO3C016714.2(PORA);MELO3C017176.2(CHLP);MELO3C018572.2(GSA);MELO3C023131.2(CHLH);MELO3C026802.2(CRD1)	K19073+K00231+K02492+K08099+K01885+K00228+K00218+K10960+K01845+K03403+K04035
Metabolism	Biosynthesis of other secondary metabolites	Monobactam biosynthesis	3	8	0.0999176	0.447906	ko00261	MELO3C010427.2(asd);MELO3C013171.2(DAPB2);MELO3C014280.2(APS1)	K00133+K00215+K13811
Metabolism	Glycan biosynthesis and metabolism	Glycosphingolipid biosynthesis - ganglio series	2	4	0.105442	0.455844	ko00604	MELO3C008768.2(HEXO3);MELO3C026977.2(HEXO2)	K12373+K12373
Metabolism	Carbohydrate metabolism	Fructose and mannose metabolism	12	56	0.110224	0.455844	ko00051	MELO3C005458.2(PMI1);MELO3C005608.2(NUDT14);MELO3C007421.2(PFP-BETA);MELO3C007842.2(MAN7);MELO3C009438.2(FBA6);MELO3C014574.2(At1g50460);MELO3C017063.2(PFP-ALPHA);MELO3C020220.2(PMI1);MELO3C024519.2(FBA6);MELO3C025916.2(CTIMC);MELO3C026482.2(PMM);MELO3C032910.2(PFK2)	K01809+K18447+K00895+K19355+K01623+K00844+K00895+K01809+K01623+K01803+K17497+K00850
Metabolism	Amino acid metabolism	Histidine metabolism	5	18	0.112208	0.455844	ko00340	MELO3C004383.2(ALDH2B4);MELO3C010494.2(ALDH3H1);MELO3C013152.2(HISN4);MELO3C022184.2(HISN3);MELO3C024345.2(ALDH7B4)	K00128+K00128+K01663+K01814+K14085
Metabolism	Carbohydrate metabolism	Glycolysis / Gluconeogenesis	28	152	0.116408	0.458578	ko00010	MELO3C002189.2(At5g24760);MELO3C003155.2(AKR4C9);MELO3C003491.2(PCK);MELO3C004383.2(ALDH2B4);MELO3C005396.2(PGMP);MELO3C006585.2(PPD);MELO3C006734.2(FLBR);MELO3C006964.2(PKP2);MELO3C007227.2(PDC1);MELO3C007421.2(PFP-BETA);MELO3C009438.2(FBA6);MELO3C009884.2(GALM);MELO3C010494.2(ALDH3H1);MELO3C011104.2(PGI1);MELO3C012235.2(LTA2);MELO3C014272.2(PKP1);MELO3C014574.2(At1g50460);MELO3C014749.2(ACS);ME…	K00001+K00002+K01610+K00128+K01835+K01006+K00382+K00873+K01568+K00895+K01623+K01785+K00128+K01810+K00627+K00873+K00844+K01895+K00895+K00134+K00627+K01689+K14085+K00873+K01689+K01623+K01803+K00850
Metabolism	Amino acid metabolism	Lysine biosynthesis	3	9	0.134119	0.476727	ko00300	MELO3C008136.2(AGD2);MELO3C010427.2(asd);MELO3C013171.2(DAPB2)	K10206+K00133+K00215
Metabolism	Energy metabolism	Photosynthesis - antenna proteins	5	19	0.134828	0.476727	ko00196	MELO3C008358.2(CAP10A);MELO3C016556.2(CAB13);MELO3C017180.2(lhcA-P4);MELO3C022113.2(LHCB5);MELO3C024206.2(CAB-151)	K08917+K08914+K08910+K08916+K08913
Cellular Processes	Transport and catabolism	Phagosome	14	70	0.138038	0.476727	ko04145	MELO3C003677.2(VHA-c''2);MELO3C004568.2(ARAC7);MELO3C009203.2(TUBB2);MELO3C009887.2(VHA-d2);MELO3C010117.2(FAB1B);MELO3C010983.2(VHA-a3);MELO3C011016.2(TUBB1);MELO3C011354.2(RHO1);MELO3C015098.2(TUBB5);MELO3C016113.2(sec61a);MELO3C017801.2(CRT3);MELO3C018025.2(TUBA);MELO3C019315.2(RAC2);MELO3C025649.2(sec61a)	K03661+K04392+K07375+K02146+K00921+K02154+K07375+K04392+K07375+K10956+K08057+K07374+K04392+K10956
Metabolism	Lipid metabolism	Fatty acid biosynthesis	10	47	0.141969	0.476727	ko00061	MELO3C002722.2(KAS1);MELO3C004424.2(BCCP1);MELO3C006123.2(CAC3);MELO3C014644.2(MOD1);MELO3C015546.2(KAS2);MELO3C015668.2(MOD1);MELO3C016066.2(BCCP1);MELO3C017583.2(fabZ);MELO3C021941.2(LACS2);MELO3C025309.2(FATB1)	K09458+K02160+K01962+K00208+K09458+K00208+K02160+K02372+K01897+K10781
Metabolism	Amino acid metabolism	Phenylalanine metabolism	10	47	0.141969	0.476727	ko00360	MELO3C014222.2(PAL17.1);MELO3C014223.2(PAL17.1);MELO3C014228.2(PAL17.1);MELO3C014229.2(PAL17.1);MELO3C015328.2(AMI1);MELO3C017426.2(--);MELO3C017809.2(PAL);MELO3C020793.2(At4g34880);MELO3C020794.2(At4g34880);MELO3C026264.2(maoI)	K10775+K10775+K10775+K10775+K01426+K07253+K10775+K01426+K01426+K00276
Metabolism	Metabolism of terpenoids and polyketides	Polyketide sugar unit biosynthesis	1	1	0.146897	0.476727	ko00523	MELO3C005621.2(NRS/ER)	K12451
Metabolism	Metabolism of terpenoids and polyketides	Monoterpenoid biosynthesis	1	1	0.146897	0.476727	ko00902	MELO3C015622.2(SDR2b)	K15095
Metabolism	Biosynthesis of other secondary metabolites	Stilbenoid, diarylheptanoid and gingerol biosynthesis	5	20	0.159283	0.476727	ko00945	MELO3C003932.2(CYP73A12);MELO3C003933.2(CYP73A12);MELO3C018450.2(CCOAOMT1);MELO3C023474.2(HST);MELO3C031255.2(CYP73A12)	K00487+K00487+K00588+K13065+K00487
Metabolism	Carbohydrate metabolism	Galactose metabolism	12	60	0.161355	0.476727	ko00052	MELO3C005396.2(PGMP);MELO3C009488.2(INV1);MELO3C009884.2(GALM);MELO3C009979.2(RFS5);MELO3C010314.2(RFS6);MELO3C014574.2(At1g50460);MELO3C016300.2(UGE5);MELO3C019557.2(UGE2);MELO3C021782.2(Os06g0675700);MELO3C024383.2(CWINV1);MELO3C025599.2(RFS1);MELO3C032910.2(PFK2)	K01835+K01193+K01785+K06617+K06617+K00844+K01784+K01784+K01187+K01193+K06617+K00850
Metabolism	Global and overview maps	Fatty acid metabolism	14	72	0.162693	0.476727	ko01212	MELO3C002722.2(KAS1);MELO3C004424.2(BCCP1);MELO3C006123.2(CAC3);MELO3C013920.2(ppt-1);MELO3C014644.2(MOD1);MELO3C015546.2(KAS2);MELO3C015668.2(MOD1);MELO3C016066.2(BCCP1);MELO3C017583.2(fabZ);MELO3C018060.2(PED1);MELO3C020466.2(PED1);MELO3C021326.2(MFP2);MELO3C021941.2(LACS2);MELO3C025309.2(FATB1)	K09458+K02160+K01962+K01074+K00208+K09458+K00208+K02160+K02372+K07513+K07513+K10527+K01897+K10781
Metabolism	Metabolism of other amino acids	Taurine and hypotaurine metabolism	4	15	0.167612	0.476727	ko00430	MELO3C005224.2(GAD4);MELO3C010272.2(FMO1);MELO3C026561.2(FMO1);MELO3C034758.2(FMO1)	K01580+K00485+K00485+K00485
Metabolism	Metabolism of terpenoids and polyketides	Zeatin biosynthesis	6	26	0.172052	0.476727	ko00908	MELO3C009391.2(UGT73C2);MELO3C009813.2(CKX1);MELO3C012255.2(IPT1);MELO3C016098.2(IPT9);MELO3C019171.2(ZOX1);MELO3C021401.2(IPT5)	K13496+K00279+K10760+K00791+K13495+K10760
Metabolism	Lipid metabolism	Fatty acid degradation	10	49	0.173176	0.476727	ko00071	MELO3C002189.2(At5g24760);MELO3C004383.2(ALDH2B4);MELO3C006445.2(ECI2);MELO3C010494.2(ALDH3H1);MELO3C018060.2(PED1);MELO3C020466.2(PED1);MELO3C021326.2(MFP2);MELO3C021941.2(LACS2);MELO3C024345.2(ALDH7B4);MELO3C025448.2(ECI1)	K00001+K00128+K07517+K00128+K07513+K07513+K10527+K01897+K14085+K07517
Metabolism	Nucleotide metabolism	Pyrimidine metabolism	12	61	0.175753	0.476727	ko00240	MELO3C002362.2(DCTD);MELO3C005067.2(PYRD);MELO3C006410.2(Dctpp1);MELO3C008792.2(APY2);MELO3C010935.2(DUT);MELO3C014554.2(PYD2);MELO3C015352.2(PYRD);MELO3C015940.2(ctps);MELO3C020392.2(hdd1);MELO3C025541.2(TK);MELO3C025990.2(TK);MELO3C031085.2(PYD2)	K01493+K00254+K16904+K14641+K01520+K01464+K00254+K01937+K07023+K00857+K00857+K01464
Metabolism	Carbohydrate metabolism	Inositol phosphate metabolism	13	67	0.176022	0.476727	ko00562	MELO3C000333.2(PIP5K6);MELO3C004609.2(MIOX2);MELO3C005148.2(PIP5K6);MELO3C007580.2(PTEN2A);MELO3C010117.2(FAB1B);MELO3C010962.2(IPK1);MELO3C011119.2(ITPK3);MELO3C013872.2(IP5P2);MELO3C017581.2(INPS1);MELO3C018577.2(ITPK4);MELO3C025560.2(IMPL1);MELO3C025916.2(CTIMC);MELO3C029352.2(NPC2)	K00889+K00469+K00889+K01110+K00921+K10572+K00913+K24221+K01858+K01765+K01092+K01803+K01114
Metabolism	Carbohydrate metabolism	Pyruvate metabolism	23	130	0.19437	0.503893	ko00620	MELO3C002189.2(At5g24760);MELO3C003155.2(AKR4C9);MELO3C003491.2(PCK);MELO3C004383.2(ALDH2B4);MELO3C004424.2(BCCP1);MELO3C006123.2(CAC3);MELO3C006585.2(PPD);MELO3C006734.2(FLBR);MELO3C006964.2(PKP2);MELO3C010494.2(ALDH3H1);MELO3C012235.2(LTA2);MELO3C012389.2(MDH1);MELO3C014272.2(PKP1);MELO3C014749.2(ACS);MELO3C016066.2(BCCP1);MELO3C016095.2(MMDH);MELO3C017938.2(FUM1);MELO3C019872.2(LTA3);MELO3C020…	K00001+K00002+K01610+K00128+K02160+K01962+K01006+K00382+K00873+K00128+K00627+K00051+K00873+K01895+K02160+K00026+K01679+K00627+K01649+K14085+K00873+K01759+K01595
Metabolism	Biosynthesis of other secondary metabolites	Flavonoid biosynthesis	6	27	0.195572	0.503893	ko00941	MELO3C003932.2(CYP73A12);MELO3C003933.2(CYP73A12);MELO3C018450.2(CCOAOMT1);MELO3C023474.2(HST);MELO3C031255.2(CYP73A12);MELO3C035229.2(F3H)	K00487+K00487+K00588+K13065+K00487+K00475
Metabolism	Metabolism of terpenoids and polyketides	Sesquiterpenoid and triterpenoid biosynthesis	7	33	0.201557	0.503893	ko00909	MELO3C002520.2(TPS13);MELO3C010781.2(SQE1);MELO3C014040.2(VIT_19s0014g04930);MELO3C014045.2(VIT_19s0014g04930);MELO3C016595.2(VIT_19s0014g04930);MELO3C018550.2(SQE2);MELO3C023346.2(SS12)	K14175+K00511+K15803+K15803+K15803+K00511+K00801
Environmental Information Processing	Membrane transport	ABC transporters	7	33	0.201557	0.503893	ko02010	MELO3C000009.2(ABCB1);MELO3C003428.2(ABCB2);MELO3C007086.2(ABCC12);MELO3C007174.2(SRG1);MELO3C011815.2(ABCB11);MELO3C011919.2(ABCB15);MELO3C024777.2(ABCB14)	K05658+K05658+K05666+K05658+K05658+K05658+K05658
Metabolism	Lipid metabolism	Steroid biosynthesis	6	28	0.220208	0.539255	ko00100	MELO3C009431.2(FK);MELO3C010781.2(SQE1);MELO3C018550.2(SQE2);MELO3C019723.2(LIP2);MELO3C023346.2(SS12);MELO3C024270.2(CPX)	K00222+K00511+K00511+K01052+K00801+K01853
Metabolism	Metabolism of terpenoids and polyketides	Carotenoid biosynthesis	7	34	0.223998	0.539255	ko00906	MELO3C005704.2(BETA-OHASE);MELO3C006938.2(CA2);MELO3C011142.2(CCD8B);MELO3C014318.2(D27);MELO3C014719.2(AAO2);MELO3C018449.2(CYP707A4);MELO3C025102.2(PSY)	K15746+K15746+K17913+K17911+K09842+K09843+K02291
Metabolism	Energy metabolism	Carbon fixation in photosynthetic organisms	14	77	0.233178	0.551148	ko00710	MELO3C003491.2(PCK);MELO3C006585.2(PPD);MELO3C008202.2(Os09g0505700);MELO3C009438.2(FBA6);MELO3C010686.2(GGAT2);MELO3C012389.2(MDH1);MELO3C016095.2(MMDH);MELO3C017044.2(GAPB);MELO3C019633.2(GAPCP1);MELO3C022495.2(TKL-2);MELO3C022699.2(ALAAT2);MELO3C024519.2(FBA6);MELO3C025636.2(PPC16);MELO3C025916.2(CTIMC)	K01610+K01006+K01783+K01623+K14272+K00051+K00026+K05298+K00134+K00615+K00814+K01623+K01595+K01803
Metabolism	Amino acid metabolism	Valine, leucine and isoleucine degradation	9	47	0.245849	0.560709	ko00280	MELO3C004383.2(ALDH2B4);MELO3C006734.2(FLBR);MELO3C010494.2(ALDH3H1);MELO3C014017.2(HMGS);MELO3C016959.2(At4g31810);MELO3C018060.2(PED1);MELO3C020466.2(PED1);MELO3C024345.2(ALDH7B4);MELO3C026972.2(At1g06550)	K00128+K00382+K00128+K01641+K05605+K07513+K07513+K14085+K05605
Metabolism	Amino acid metabolism	Phenylalanine, tyrosine and tryptophan biosynthesis	9	47	0.245849	0.560709	ko00400	MELO3C002275.2(PAT1);MELO3C002475.2(TSB1);MELO3C004797.2(ADT6);MELO3C006199.2(EPSPS-1);MELO3C007396.2(ADT1);MELO3C007451.2(EMB3004);MELO3C018082.2(TSB1);MELO3C026887.2(TRPA1);MELO3C033536.2(trpB2)	K00766+K01696+K05359+K00800+K05359+K13832+K01696+K01695+K06001
Metabolism	Amino acid metabolism	Tryptophan metabolism	11	60	0.259652	0.581978	ko00380	MELO3C004383.2(ALDH2B4);MELO3C006734.2(FLBR);MELO3C010494.2(ALDH3H1);MELO3C013600.2(OMT2);MELO3C015328.2(AMI1);MELO3C020793.2(At4g34880);MELO3C020794.2(At4g34880);MELO3C024345.2(ALDH7B4);MELO3C024861.2(OMT1);MELO3C026272.2(TAR2);MELO3C027370.2(ASMT)	K00128+K00382+K00128+K22588+K01426+K01426+K01426+K14085+K13066+K16903+K22588
Metabolism	Glycan biosynthesis and metabolism	Other glycan degradation	4	18	0.266465	0.585472	ko00511	MELO3C007919.2(At5g66150);MELO3C008768.2(HEXO3);MELO3C018385.2(ENGASE1);MELO3C026977.2(HEXO2)	K01191+K12373+K01227+K12373
Metabolism	Metabolism of cofactors and vitamins	Pantothenate and CoA biosynthesis	6	30	0.2722	0.585472	ko00770	MELO3C004383.2(ALDH2B4);MELO3C010494.2(ALDH3H1);MELO3C011992.2(PANK1);MELO3C014554.2(PYD2);MELO3C026704.2(PANC);MELO3C031085.2(PYD2)	K00128+K00128+K09680+K01464+K01918+K01464
Metabolism	Metabolism of terpenoids and polyketides	Limonene and pinene degradation	2	7	0.274722	0.585472	ko00903	MELO3C004383.2(ALDH2B4);MELO3C010494.2(ALDH3H1)	K00128+K00128
Metabolism	Carbohydrate metabolism	Propanoate metabolism	8	43	0.291661	0.603183	ko00640	MELO3C004424.2(BCCP1);MELO3C006123.2(CAC3);MELO3C006734.2(FLBR);MELO3C014749.2(ACS);MELO3C016066.2(BCCP1);MELO3C016959.2(At4g31810);MELO3C022382.2(Os02g0621700);MELO3C026972.2(At1g06550)	K02160+K01962+K00382+K01895+K02160+K05605+K01900+K05605
Metabolism	Metabolism of terpenoids and polyketides	Brassinosteroid biosynthesis	3	13	0.296187	0.603183	ko00905	MELO3C004527.2(CYP734A1);MELO3C024396.2(CYP90D1);MELO3C026634.2(CYP734A1)	K15639+K12638+K15639
Metabolism	Carbohydrate metabolism	Ascorbate and aldarate metabolism	11	62	0.296952	0.603183	ko00053	MELO3C003155.2(AKR4C9);MELO3C004383.2(ALDH2B4);MELO3C004609.2(MIOX2);MELO3C010494.2(ALDH3H1);MELO3C010627.2(APXT);MELO3C011431.2(UGD1);MELO3C013979.2(GAE2);MELO3C020719.2(APX1);MELO3C020736.2(GLDH);MELO3C021592.2(GLCAK1);MELO3C024345.2(ALDH7B4)	K00002+K00128+K00469+K00128+K00434+K00012+K08679+K00434+K00225+K16190+K14085
Metabolism	Glycan biosynthesis and metabolism	Glycosphingolipid biosynthesis - globo and isoglobo series	2	8	0.33299	0.655889	ko00603	MELO3C008768.2(HEXO3);MELO3C026977.2(HEXO2)	K12373+K12373
Genetic Information Processing	Replication and repair	Non-homologous end-joining	2	8	0.33299	0.655889	ko03450	MELO3C017678.2(KU70);MELO3C018624.2(XRCC4)	K10884+K10886
Environmental Information Processing	Signal transduction	Phosphatidylinositol signaling system	10	58	0.343693	0.666868	ko04070	MELO3C000333.2(PIP5K6);MELO3C005148.2(PIP5K6);MELO3C007580.2(PTEN2A);MELO3C010117.2(FAB1B);MELO3C010962.2(IPK1);MELO3C011119.2(ITPK3);MELO3C016566.2(DGK5);MELO3C016568.2(DGK5);MELO3C021145.2(CDS4);MELO3C025560.2(IMPL1)	K00889+K00889+K01110+K00921+K10572+K00913+K00901+K00901+K00981+K01092
Metabolism	Metabolism of other amino acids	Selenocompound metabolism	4	21	0.372849	0.7128	ko00450	MELO3C009782.2(METE);MELO3C014280.2(APS1);MELO3C015586.2(METE);MELO3C019532.2(Os06g0508700)	K00549+K13811+K00549+K01874
Environmental Information Processing	Signal transduction	MAPK signaling pathway - plant	23	147	0.405515	0.755027	ko04016	MELO3C004269.2(NPK1);MELO3C005719.2(RBOHA);MELO3C007961.2(CHN50);MELO3C007962.2(CHN48);MELO3C008356.2(VIP1);MELO3C008398.2(--);MELO3C008846.2(HMA5);MELO3C012896.2(ERF.C.3);MELO3C013150.2(MAPKKK17);MELO3C014496.2(NPK1);MELO3C015312.2(RBOHB);MELO3C015408.2(PP2C06);MELO3C015497.2(MKK2);MELO3C016340.2(ACS1);MELO3C018034.2(At2g14610);MELO3C018539.2(At2g14610);MELO3C018547.2(PRB1);MELO3C020718.2(MPK3);…	K20606+K13447+K20547+K20547+K20557+K20725+K17686+K14516+K20716+K20606+K13447+K14497+K20603+K20772+K13449+K13449+K13449+K20536+K14498+K14496+K13424+K13447+K14498
Genetic Information Processing	Replication and repair	Nucleotide excision repair	10	61	0.406553	0.755027	ko03420	MELO3C000081.2(POLIB);MELO3C008774.2(TFB4);MELO3C009479.2(RPA3B);MELO3C012349.2(RPA3B);MELO3C017228.2(RPA1B);MELO3C017458.2(RPA2A);MELO3C021434.2(POL2A);MELO3C025853.2(DDB2);MELO3C025879.2(PCNA);MELO3C030998.2(POLD2)	K02335+K03143+K10740+K10740+K07466+K10739+K02324+K10140+K04802+K02328
Genetic Information Processing	Transcription	RNA polymerase	10	62	0.42763	0.782985	ko03020	MELO3C008157.2(NRPB12);MELO3C008589.2(NRPB3);MELO3C009776.2(NRPE5A);MELO3C011355.2(ZNRD1);MELO3C014034.2(NRPD1);MELO3C014111.2(POLR1C);MELO3C023562.2(NRPB11);MELO3C023634.2(rpc25);MELO3C029297.2(--);MELO3C034128.2(NRPB10L)	K03009+K03011+K03013+K03000+K16250+K03027+K03008+K03022+K03026+K03007
Metabolism	Metabolism of other amino acids	Cyanoamino acid metabolism	11	69	0.43509	0.785579	ko00460	MELO3C004053.2(MDL1);MELO3C004060.2(MDL1);MELO3C007621.2(fmdA);MELO3C008574.2(BGLU42);MELO3C009789.2(BGLU12);MELO3C011430.2(BGLU40);MELO3C012319.2(BACOVA_02659);MELO3C017574.2(BGLU44);MELO3C017964.2(BGLU11);MELO3C020429.2(SHM4);MELO3C034277.2(BGLU14)	K08248+K08248+K01455+K01188+K01188+K01188+K05349+K05350+K01188+K00600+K05350
Metabolism	Biosynthesis of other secondary metabolites	Flavone and flavonol biosynthesis	2	10	0.444351	0.79131	ko00944	MELO3C009386.2(UGT73C6);MELO3C009388.2(UGT73C3)	K22771+K22771
Metabolism	Amino acid metabolism	Valine, leucine and isoleucine biosynthesis	3	17	0.465695	0.818112	ko00290	MELO3C005518.2(SSU1);MELO3C020296.2(IPMS2);MELO3C027288.2(OMR1)	K01704+K01649+K01754
Metabolism	Metabolism of cofactors and vitamins	Thiamine metabolism	4	24	0.47798	0.828498	ko00730	MELO3C013724.2(NTPCR);MELO3C022605.2(TH1);MELO3C025408.2(THI1);MELO3C026227.2(ADK-B)	K06928+K14153+K03146+K00939
Metabolism	Lipid metabolism	Linoleic acid metabolism	6	38	0.49322	0.838552	ko00591	MELO3C004253.2(LOX1.5);MELO3C014635.2(CM-LOX1);MELO3C014638.2(LOX2.1);MELO3C024348.2(LOX3.1);MELO3C031065.2(--);MELO3C031318.2(LOX1.4)	K15718+K00454+K00454+K00454+K00454+K15718
Metabolism	Lipid metabolism	Arachidonic acid metabolism	3	18	0.50554	0.838552	ko00590	MELO3C005667.2(GPX8);MELO3C025493.2(LKHA4);MELO3C025494.2(LKHA4)	K00432+K01254+K01254
Metabolism	Lipid metabolism	Fatty acid elongation	4	25	0.511582	0.838552	ko00062	MELO3C006849.2(CUT1);MELO3C012246.2(CUT1);MELO3C013920.2(ppt-1);MELO3C016930.2(FDH)	K15397+K15397+K01074+K15397
Metabolism	Amino acid metabolism	Lysine degradation	6	39	0.519976	0.838552	ko00310	MELO3C004383.2(ALDH2B4);MELO3C006367.2(SUVH2);MELO3C006734.2(FLBR);MELO3C010494.2(ALDH3H1);MELO3C020854.2(CLF);MELO3C024345.2(ALDH7B4)	K00128+K11420+K00382+K00128+K11430+K14085
Genetic Information Processing	Replication and repair	Base excision repair	7	46	0.523267	0.838552	ko03410	MELO3C000081.2(POLIB);MELO3C003829.2(--);MELO3C019611.2(guaA);MELO3C021434.2(POL2A);MELO3C023367.2(XRCC1);MELO3C025879.2(PCNA);MELO3C030998.2(POLD2)	K02335+K01247+K01246+K02324+K10803+K04802+K02328
Genetic Information Processing	Folding, sorting and degradation	Protein export	8	53	0.526202	0.838552	ko03060	MELO3C004285.2(At5g27430);MELO3C004515.2(SEC11C);MELO3C007149.2(IMMP1L);MELO3C015335.2(At5g27430);MELO3C016113.2(sec61a);MELO3C016721.2(TPP2);MELO3C017841.2(SRP-54C);MELO3C025649.2(sec61a)	K12948+K13280+K09647+K12948+K10956+K03100+K03106+K10956
Metabolism	Metabolism of cofactors and vitamins	One carbon pool by folate	3	19	0.543785	0.838552	ko00670	MELO3C015653.2(THFS);MELO3C020408.2(Os03g0815200);MELO3C020429.2(SHM4)	K01938+K00297+K00600
Metabolism	Amino acid metabolism	Cysteine and methionine metabolism	17	116	0.545191	0.838552	ko00270	MELO3C004355.2(RCS3);MELO3C007425.2(ACO3);MELO3C008477.2(SPMS);MELO3C009782.2(METE);MELO3C010427.2(asd);MELO3C010779.2(ACS2);MELO3C011852.2(CYSK);MELO3C011916.2(At3g26115);MELO3C012247.2(HMT1);MELO3C015396.2(RCS3);MELO3C015398.2(CYSD1);MELO3C015586.2(METE);MELO3C015649.2(CMT3);MELO3C015944.2(ccbl);MELO3C016095.2(MMDH);MELO3C016340.2(ACS1);MELO3C019550.2(MTK)	K01738+K05933+K00797+K00549+K00133+K01762+K01738+K05396+K00547+K01738+K01738+K00549+K00558+K23977+K00026+K20772+K00899
Organismal Systems	Environmental adaptation	Circadian rhythm - plant	6	40	0.546161	0.838552	ko04712	MELO3C003686.2(HY5);MELO3C005921.2(APRR5);MELO3C010015.2(HD3A);MELO3C025357.2(TCP7);MELO3C026506.2(PHYA);MELO3C026920.2(TCP7)	K16241+K12130+K16223+K16221+K12120+K16221
Metabolism	Metabolism of other amino acids	D-Amino acid metabolism	1	5	0.548284	0.838552	ko00470	MELO3C011916.2(At3g26115)	K05396
Metabolism	Metabolism of terpenoids and polyketides	Terpenoid backbone biosynthesis	9	62	0.570831	0.862884	ko00900	MELO3C003445.2(PMK);MELO3C006089.2(FACE1);MELO3C007109.2(SPS3);MELO3C008897.2(FLCY);MELO3C009462.2(FACE2);MELO3C012357.2(MVD2);MELO3C014017.2(HMGS);MELO3C017176.2(CHLP);MELO3C025855.2(At5g58770)	K00938+K06013+K14066+K05906+K08658+K01597+K01641+K10960+K11778
Metabolism	Biosynthesis of other secondary metabolites	Biosynthesis of various plant secondary metabolites	8	56	0.592338	0.87662	ko00999	MELO3C007451.2(EMB3004);MELO3C008574.2(BGLU42);MELO3C009789.2(BGLU12);MELO3C011430.2(BGLU40);MELO3C012319.2(BACOVA_02659);MELO3C017574.2(BGLU44);MELO3C017964.2(BGLU11);MELO3C034277.2(BGLU14)	K13832+K01188+K01188+K01188+K05349+K05350+K01188+K05350
Metabolism	Energy metabolism	Sulfur metabolism	6	42	0.596495	0.87662	ko00920	MELO3C004355.2(RCS3);MELO3C008194.2(SOX);MELO3C011852.2(CYSK);MELO3C014280.2(APS1);MELO3C015396.2(RCS3);MELO3C015398.2(CYSD1)	K01738+K00387+K01738+K13811+K01738+K01738
Metabolism	Energy metabolism	Nitrogen metabolism	5	35	0.600148	0.87662	ko00910	MELO3C007621.2(fmdA);MELO3C009958.2(BCA1);MELO3C011976.2(NRT2.5);MELO3C017628.2(GDH2);MELO3C024486.2(glnA)	K01455+K01673+K02575+K00261+K01915
Metabolism	Global and overview maps	2-Oxocarboxylic acid metabolism	9	64	0.611086	0.882679	ko01210	MELO3C005518.2(SSU1);MELO3C010427.2(asd);MELO3C010686.2(GGAT2);MELO3C011208.2(NAGK);MELO3C020296.2(IPMS2);MELO3C021563.2(At5g14590);MELO3C021919.2(At2g19940);MELO3C022699.2(ALAAT2);MELO3C023506.2(CIT)	K01704+K00133+K14272+K00930+K01649+K00031+K00145+K00814+K01647
Metabolism	Metabolism of cofactors and vitamins	Nicotinate and nicotinamide metabolism	4	29	0.634541	0.906488	ko00760	MELO3C002307.2(QS);MELO3C003138.2(--);MELO3C009252.2(SPAC24B11.05);MELO3C026643.2(NUDT19)	K03517+K18551+K18551+K03426
Metabolism	Carbohydrate metabolism	C5-Branched dibasic acid metabolism	1	7	0.671366	0.937654	ko00660	MELO3C005518.2(SSU1)	K01704
Cellular Processes	Transport and catabolism	Peroxisome	12	89	0.672798	0.937654	ko04146	MELO3C004822.2(FAR3);MELO3C007124.2(GLO1);MELO3C008694.2(PEX12);MELO3C009727.2(PXMP2);MELO3C016909.2(PEX10);MELO3C018060.2(PED1);MELO3C020466.2(PED1);MELO3C021563.2(At5g14590);MELO3C021941.2(LACS2);MELO3C022683.2(GLO4);MELO3C026643.2(NUDT19);MELO3C035177.2(FAR3)	K13356+K11517+K13345+K13347+K13346+K07513+K07513+K00031+K01897+K11517+K03426+K13356
Metabolism	Glycan biosynthesis and metabolism	Glycosaminoglycan degradation	3	23	0.677996	0.937654	ko00531	MELO3C004477.2(At5g34940);MELO3C008768.2(HEXO3);MELO3C026977.2(HEXO2)	K07964+K12373+K12373
Metabolism	Biosynthesis of other secondary metabolites	Neomycin, kanamycin and gentamicin biosynthesis	1	8	0.719706	0.984861	ko00524	MELO3C014574.2(At1g50460)	K00844
Metabolism	Lipid metabolism	Glycerophospholipid metabolism	13	101	0.740391	0.999978	ko00564	MELO3C002131.2(NMT1);MELO3C005523.2(PSD1);MELO3C008357.2(SDC);MELO3C012286.2(PSS1);MELO3C014054.2(LPLAT1);MELO3C016566.2(DGK5);MELO3C016568.2(DGK5);MELO3C017906.2(LYPLA1);MELO3C019820.2(SDP6);MELO3C021145.2(CDS4);MELO3C025383.2(PLSC);MELO3C026739.2(PLMT);MELO3C029352.2(NPC2)	K05929+K01613+K25193+K08730+K13519+K00901+K00901+K06130+K00111+K00981+K13509+K00550+K01114
Metabolism	Lipid metabolism	Sphingolipid metabolism	3	26	0.757811	0.999978	ko00600	MELO3C006553.2(TSC10A);MELO3C007431.2(ACER);MELO3C026551.2(Os01g0624000)	K04708+K04711+K12349
Metabolism	Biosynthesis of other secondary metabolites	Isoflavonoid biosynthesis	1	9	0.760943	0.999978	ko00943	MELO3C007590.2(CYP81Q32)	K13260
Genetic Information Processing	Folding, sorting and degradation	Protein processing in endoplasmic reticulum	26	201	0.791238	0.999978	ko04141	MELO3C002165.2(STT3B);MELO3C005923.2(HSP22);MELO3C006782.2(SEC23);MELO3C007137.2(MNS3);MELO3C007374.2(OST3B);MELO3C010625.2(PDI);MELO3C012331.2(DNAJ1);MELO3C012425.2(OST1B);MELO3C012667.2(At2g40290);MELO3C012969.2(PDIL1-5);MELO3C013750.2(SKP1A);MELO3C013946.2(HSP23.6);MELO3C015246.2(At3g07100);MELO3C016113.2(sec61a);MELO3C017801.2(CRT3);MELO3C018740.2(RMA1H1);MELO3C020589.2(HSP17.6-L);MELO3C02127…	K07151+K13993+K14006+K23741+K12669+K09580+K09503+K12666+K03237+K09580+K03094+K13993+K14007+K10956+K08057+K10666+K13993+K07953+K12670+K14006+K12667+K10956+K13525+K09486+K09580+K09580
Organismal Systems	Environmental adaptation	Plant-pathogen interaction	22	174	0.810366	0.999978	ko04626	MELO3C004594.2(MKK6);MELO3C004702.2(CML48);MELO3C005719.2(RBOHA);MELO3C006491.2(CAM1);MELO3C006849.2(CUT1);MELO3C007904.2(CPK28);MELO3C009910.2(CNGC8);MELO3C012246.2(CUT1);MELO3C014556.2(CPK17);MELO3C015312.2(RBOHB);MELO3C015864.2(TUFA);MELO3C016930.2(FDH);MELO3C018034.2(At2g14610);MELO3C018445.2(CML30);MELO3C018539.2(At2g14610);MELO3C018547.2(PRB1);MELO3C020718.2(MPK3);MELO3C020900.2(CML24);MELO…	K04368+K13448+K13447+K13448+K15397+K13412+K05391+K15397+K13412+K13447+K02358+K15397+K13449+K13448+K13449+K13449+K20536+K13448+K13412+K13412+K13424+K13447
Metabolism	Metabolism of cofactors and vitamins	Vitamin B6 metabolism	2	20	0.815282	0.999978	ko00750	MELO3C016527.2(TS1);MELO3C025766.2(PDX2)	K01733+K08681
Metabolism	Lipid metabolism	Biosynthesis of unsaturated fatty acids	2	20	0.815282	0.999978	ko01040	MELO3C018060.2(PED1);MELO3C020466.2(PED1)	K07513+K07513
Metabolism	Lipid metabolism	alpha-Linolenic acid metabolism	9	77	0.817582	0.999978	ko00592	MELO3C008075.2(OPR1);MELO3C014635.2(CM-LOX1);MELO3C014638.2(LOX2.1);MELO3C018060.2(PED1);MELO3C018412.2(AOS3);MELO3C020466.2(PED1);MELO3C021326.2(MFP2);MELO3C024348.2(LOX3.1);MELO3C031065.2(--)	K05894+K00454+K00454+K07513+K01723+K07513+K10527+K00454+K00454
Metabolism	Lipid metabolism	Glycerolipid metabolism	9	78	0.829222	0.999978	ko00561	MELO3C003155.2(AKR4C9);MELO3C004383.2(ALDH2B4);MELO3C010494.2(ALDH3H1);MELO3C014054.2(LPLAT1);MELO3C016566.2(DGK5);MELO3C016568.2(DGK5);MELO3C023822.2(CSE);MELO3C024345.2(ALDH7B4);MELO3C025383.2(PLSC)	K00002+K00128+K00128+K13519+K00901+K00901+K01054+K14085+K13509
Genetic Information Processing	Translation	Ribosome	48	366	0.830936	0.999978	ko03010	MELO3C004020.2(RPS8);MELO3C004215.2(RPL18C);MELO3C004360.2(RPS24A);MELO3C004713.2(RPL10A);MELO3C004995.2(RPL9);MELO3C005402.2(RPL7A-1);MELO3C005472.2(RPL36A);MELO3C005706.2(RPS10-1);MELO3C005830.2(RPS9M);MELO3C005844.2(RPL9);MELO3C005912.2(UBICEP52-7);MELO3C006471.2(RPS15A);MELO3C006662.2(RPS21C);MELO3C006752.2(RPL3B);MELO3C007496.2(rplM);MELO3C007635.2(RPL26A);MELO3C008191.2(RPL27);MELO3C009091.…	K02995+K02883+K02974+K02865+K02939+K02936+K02920+K02947+K02996+K02940+K02927+K02958+K02971+K02906+K02871+K02898+K02899+K02879+K02930+K02955+K02995+K02949+K02949+K02953+K02872+K02901+K02885+K02980+K02987+K02964+K02976+K02897+K02872+K02943+K02893+K02937+K02998+K02876+K02981+K02934+K02934+K02961+K02937+K02998+K02945+K02925+K02973+K02922
Metabolism	Lipid metabolism	Ether lipid metabolism	2	22	0.85528	0.999978	ko00565	MELO3C014054.2(LPLAT1);MELO3C029352.2(NPC2)	K13519+K01114
Genetic Information Processing	Folding, sorting and degradation	Sulfur relay system	1	14	0.892173	0.999978	ko04122	MELO3C009712.2(CTU2)	K14169
Metabolism	Lipid metabolism	Cutin, suberine and wax biosynthesis	5	52	0.897814	0.999978	ko00073	MELO3C004822.2(FAR3);MELO3C006253.2(CER1);MELO3C006254.2(CER1);MELO3C023592.2(CYP86B1);MELO3C035177.2(FAR3)	K13356+K15404+K15404+K15402+K13356
Metabolism	Carbohydrate metabolism	Pentose and glucuronate interconversions	16	143	0.910307	0.999978	ko00040	MELO3C003155.2(AKR4C9);MELO3C007375.2(PME1.9);MELO3C008202.2(Os09g0505700);MELO3C009970.2(At1g48100);MELO3C010017.2(At2g43860);MELO3C011431.2(UGD1);MELO3C012394.2(At3g53190);MELO3C012791.2(At5g48900);MELO3C015128.2(At2g43860);MELO3C015130.2(At2g43860);MELO3C015962.2(PME7);MELO3C021592.2(GLCAK1);MELO3C023406.2(At1g80170);MELO3C023980.2(QRT2);MELO3C024306.2(PECS-1.1);MELO3C027277.2(--)	K00002+K01051+K01783+K01184+K01184+K00012+K01728+K01728+K01184+K01184+K01051+K16190+K01213+K01184+K01051+K01184
Metabolism	Biosynthesis of other secondary metabolites	Tropane, piperidine and pyridine alkaloid biosynthesis	2	26	0.912515	0.999978	ko00960	MELO3C020605.2(At2g29260);MELO3C026264.2(maoI)	K08081+K00276
Environmental Information Processing	Signal transduction	Plant hormone signal transduction	36	297	0.917619	0.999978	ko04075	MELO3C003299.2(LAX4);MELO3C003701.2(IAA29);MELO3C004089.2(XTH20);MELO3C004381.2(AUX22D);MELO3C005476.2(AUX22B);MELO3C005761.2(ARF9);MELO3C007251.2(ARF3);MELO3C008128.2(TGA7);MELO3C008287.2(LAX1);MELO3C010624.2(RR9);MELO3C010925.2(BZR1);MELO3C012031.2(ARR4);MELO3C012896.2(ERF.C.3);MELO3C013367.2(LAX5);MELO3C013401.2(SAUR21);MELO3C013566.2(GH3.6);MELO3C015408.2(PP2C06);MELO3C016350.2(BSK7);MELO3C01…	K13946+K14484+K14504+K14484+K14484+K14486+K14486+K14431+K13946+K14492+K14503+K14492+K14516+K13946+K14488+K14487+K14497+K14500+K14491+K14504+K13464+K13449+K14487+K13449+K13449+K14488+K14490+K14498+K13464+K14496+K14484+K14488+K14484+K16189+K14498+K14490
Metabolism	Amino acid metabolism	Tyrosine metabolism	4	46	0.922436	0.999978	ko00350	MELO3C002189.2(At5g24760);MELO3C006189.2(GSTZ1);MELO3C017426.2(--);MELO3C026264.2(maoI)	K00001+K01800+K07253+K00276
Genetic Information Processing	Folding, sorting and degradation	SNARE interactions in vesicular transport	3	37	0.924796	0.999978	ko04130	MELO3C017833.2(GOS11);MELO3C025764.2(SYP71);MELO3C034678.2(SYP132)	K08495+K08506+K08486
Genetic Information Processing	Transcription	Basal transcription factors	3	39	0.94018	0.999978	ko03022	MELO3C002074.2(TAF2);MELO3C008774.2(TFB4);MELO3C018874.2(TAF6)	K03128+K03143+K03131
Genetic Information Processing	Translation	Nucleocytoplasmic transport	10	102	0.94581	0.999978	ko03013	MELO3C000453.2(KPNB1);MELO3C009724.2(AAAS);MELO3C011139.2(NUP85);MELO3C011256.2(RH15);MELO3C011789.2(NUP214);MELO3C012192.2(Ipo9);MELO3C013879.2(UPF1);MELO3C015767.2(RANGAP1);MELO3C024334.2(NUP107);MELO3C026441.2(NUP155)	K14293+K14320+K14304+K12812+K14317+K20224+K14326+K14319+K14301+K14312
Metabolism	Metabolism of cofactors and vitamins	Riboflavin metabolism	1	19	0.951405	0.999978	ko00740	MELO3C016351.2(PYRP2)	K22912
Genetic Information Processing	Folding, sorting and degradation	RNA degradation	10	106	0.960456	0.999978	ko03018	MELO3C003935.2(HEN2);MELO3C008833.2(wrn);MELO3C010539.2(CCR4-4);MELO3C020579.2(ENO3);MELO3C023058.2(CPN60-2);MELO3C024388.2(At3g13860);MELO3C024514.2(ENO1);MELO3C024565.2(At1g08370);MELO3C028577.2(--);MELO3C032910.2(PFK2)	K12598+K03654+K12603+K01689+K04077+K04077+K01689+K12611+K12604+K00850
Metabolism	Energy metabolism	Photosynthesis	10	108	0.966364	0.999978	ko00195	MELO3C003725.2(PETE);MELO3C006032.2(PNSL2);MELO3C006533.2(FDC1);MELO3C006539.2(psaD);MELO3C007076.2(Os03g0784700);MELO3C007507.2(PSBO);MELO3C011911.2(PSBY);MELO3C012971.2(PSAH);MELO3C014124.2(PSAG);MELO3C019440.2(FD1)	K02638+K08901+K02639+K02692+K02641+K02716+K02723+K02695+K08905+K02639
Metabolism	Biosynthesis of other secondary metabolites	Isoquinoline alkaloid biosynthesis	1	25	0.981346	0.999978	ko00950	MELO3C026264.2(maoI)	K00276
Cellular Processes	Transport and catabolism	Endocytosis	16	169	0.984533	0.999978	ko04144	MELO3C000333.2(PIP5K6);MELO3C005148.2(PIP5K6);MELO3C009966.2(Os01g0813400);MELO3C011795.2(ELC);MELO3C012502.2(RAB11C);MELO3C016491.2(RABA2A);MELO3C018716.2(RAB11D);MELO3C019318.2(RABA1F);MELO3C020644.2(--);MELO3C021414.2(SKD1);MELO3C021463.2(ALPHA-ADR);MELO3C021705.2(EHD1);MELO3C022500.2(VPS26A);MELO3C026141.2(Os01g0813400);MELO3C027373.2(AGD12);MELO3C028584.2(ARF1)	K00889+K00889+K07937+K12183+K07904+K07904+K07904+K07904+K12471+K12196+K11824+K12483+K18466+K07937+K12486+K07937
Metabolism	Metabolism of cofactors and vitamins	Folate biosynthesis	1	27	0.986447	0.999978	ko00790	MELO3C025645.2(GGH2)	K01307
Genetic Information Processing	Translation	mRNA surveillance pathway	9	111	0.987998	0.999978	ko03015	MELO3C002115.2(PAPS1);MELO3C004539.2(B'KAPPA);MELO3C011126.2(PAPS4);MELO3C011256.2(RH15);MELO3C013879.2(UPF1);MELO3C022369.2(ERF1-3);MELO3C024667.2(Os03g0268000);MELO3C027046.2(CPSF73-I);MELO3C034035.2(At3g52210)	K14376+K11584+K14376+K12812+K14326+K03265+K06269+K14403+K00565
Metabolism	Glycan biosynthesis and metabolism	Glycosylphosphatidylinositol (GPI)-anchor biosynthesis	1	28	0.988448	0.999978	ko00563	MELO3C002801.2(PIGO)	K05288
Genetic Information Processing	Folding, sorting and degradation	Ubiquitin mediated proteolysis	9	117	0.99317	0.999978	ko04120	MELO3C002248.2(UBC5);MELO3C003660.2(RZFP34);MELO3C005912.2(UBICEP52-7);MELO3C013750.2(SKP1A);MELO3C014684.2(COP10);MELO3C020814.2(UPL3);MELO3C024482.2(RZPF34);MELO3C025853.2(DDB2);MELO3C034034.2(UBC2)	K10576+K10144+K02927+K03094+K20217+K10590+K10144+K10140+K10573
Cellular Processes	Transport and catabolism	Autophagy - other	2	48	0.995606	0.999978	ko04136	MELO3C004116.2(ATG11);MELO3C031521.2(ATG18B)	K08330+K17908
Metabolism	Amino acid metabolism	Alanine, aspartate and glutamate metabolism	16	187	0.996269	0.999978	ko00250	MELO3C002352.2(At4g24830);MELO3C003523.2(At5g10920);MELO3C005224.2(GAD4);MELO3C008557.2(Gfpt2);MELO3C009038.2(PURA);MELO3C010686.2(GGAT2);MELO3C011085.2(At5g10920);MELO3C017628.2(GDH2);MELO3C019622.2(ALDH5F1);MELO3C022699.2(ALAAT2);MELO3C024486.2(glnA);MELO3C026229.2(At4g24830);MELO3C026404.2(GABA-TP3);MELO3C030180.2(--);MELO3C032583.2(GABA-TP1);MELO3C032712.2(--)	K01940+K01755+K01580+K00820+K01939+K14272+K01755+K00261+K17761+K00814+K01915+K01940+K16871+K16871+K16871+K16871
Metabolism	Carbohydrate metabolism	Butanoate metabolism	9	153	0.999839	0.999978	ko00650	MELO3C005224.2(GAD4);MELO3C013091.2(GLYR2);MELO3C013093.2(GLYR2);MELO3C014017.2(HMGS);MELO3C019622.2(ALDH5F1);MELO3C026404.2(GABA-TP3);MELO3C030180.2(--);MELO3C032583.2(GABA-TP1);MELO3C032712.2(--)	K01580+K18121+K18121+K01641+K17761+K16871+K16871+K16871+K16871
Metabolism	Energy metabolism	Oxidative phosphorylation	11	174	0.999849	0.999978	ko00190	MELO3C003629.2(PMA4);MELO3C003677.2(VHA-c''2);MELO3C004004.2(PMA4);MELO3C005329.2(ATPB);MELO3C009887.2(VHA-d2);MELO3C010983.2(VHA-a3);MELO3C014824.2(SDH2-2);MELO3C017150.2(AHA11);MELO3C017560.2(SDH1-1);MELO3C022394.2(At2g20360);MELO3C024548.2(QCR9)	K01535+K03661+K01535+K02133+K02146+K02154+K00235+K01535+K00234+K03953+K00419
Genetic Information Processing	Transcription	Spliceosome	10	170	0.999923	0.999978	ko03040	MELO3C011256.2(RH15);MELO3C011999.2(CDC40);MELO3C017365.2(RH45);MELO3C017504.2(SNRPE);MELO3C022204.2(DOT2);MELO3C022275.2(STA1);MELO3C023741.2(RH21);MELO3C024515.2(U2AF35A);MELO3C025106.2(CTNNBL1);MELO3C033524.2(SF3B4)	K12812+K12816+K12811+K11097+K11984+K12855+K12858+K12836+K12864+K12831
Genetic Information Processing	Translation	Ribosome biogenesis in eukaryotes	2	84	0.999978	0.999978	ko03008	MELO3C015319.2(EIF6-2);MELO3C033647.2(NUG2)	K03264+K14537

## Sheet: CK-vs-PC.CHH-All.path
KEGG_A_class	KEGG_B_class	Pathway	CK-vs-CK+C.CHH-All (169)	All (5269)	Pvalue	Qvalue	Pathway ID	Genes	K_IDs
Environmental Information Processing	Membrane transport	ABC transporters	5	33	0.00366417	0.201941	ko02010	MELO3C006969.2(ABCC10);MELO3C011815.2(ABCB11);MELO3C011919.2(ABCB15);MELO3C016011.2(ABCC4);MELO3C024777.2(ABCB14)	K05666+K05658+K05658+K05666+K05658
Metabolism	Metabolism of cofactors and vitamins	Ubiquinone and other terpenoid-quinone biosynthesis	6	48	0.00399883	0.201941	ko00130	MELO3C004006.2(HPT1);MELO3C004955.2(4CLL7);MELO3C013583.2(NAAT1);MELO3C018621.2(ABC4);MELO3C022770.2(4CLL6);MELO3C031003.2(HPT2)	K09833+K01904+K00815+K23094+K01904+K12501
Metabolism	Global and overview maps	Biosynthesis of secondary metabolites	55	1341	0.0215076	0.291482	ko01110	MELO3C002475.2(TSB1);MELO3C002694.2(TPS1);MELO3C002746.2(E1-BETA-2);MELO3C003156.2(AKR4C9);MELO3C003280.2(G6PD1);MELO3C003384.2(CYP88D6);MELO3C003491.2(PCK);MELO3C003735.2(CAD6);MELO3C004006.2(HPT1);MELO3C004955.2(4CLL7);MELO3C005426.2(At2g16790);MELO3C005523.2(PSD1);MELO3C006199.2(EPSPS-1);MELO3C006585.2(PPD);MELO3C007421.2(PFP-BETA);MELO3C007425.2(ACO3);MELO3C007664.2(BCAT2);MELO3C008101.2(SPS4…	K01696+K16055+K00162+K00002+K00036+K04123+K01610+K00083+K09833+K01904+K00851+K01613+K00800+K01006+K00895+K05933+K00826+K00696+K10206+K00134+K01193+K01785+K01738+K00588+K13065+K00430+K00215+K14677+K00815+K13811+K00430+K00901+K01679+K01723+K23094+K13495+K00600+K13789+K10760+K10525+K18368+K21568+K01904+K13065+K08248+K02291+K20623+K15397+K04035+K01114+K04125+K12501+K00430+K00850+K05282
Metabolism	Energy metabolism	Photosynthesis - antenna proteins	3	19	0.0215252	0.291482	ko00196	MELO3C007154.2(CAB3);MELO3C022113.2(LHCB5);MELO3C032881.2(CAB21)	K08912+K08916+K08912
Metabolism	Biosynthesis of other secondary metabolites	Phenylpropanoid biosynthesis	10	152	0.0235101	0.291482	ko00940	MELO3C003735.2(CAD6);MELO3C004955.2(4CLL7);MELO3C011872.2(At1g67980);MELO3C011899.2(SAT);MELO3C012610.2(PER48);MELO3C014658.2(pod);MELO3C022099.2(CSE);MELO3C022770.2(4CLL6);MELO3C023474.2(HST);MELO3C031049.2(pod)	K00083+K01904+K00588+K13065+K00430+K00430+K18368+K01904+K13065+K00430
Metabolism	Biosynthesis of other secondary metabolites	Stilbenoid, diarylheptanoid and gingerol biosynthesis	3	20	0.0247398	0.291482	ko00945	MELO3C011872.2(At1g67980);MELO3C011899.2(SAT);MELO3C023474.2(HST)	K00588+K13065+K13065
Metabolism	Biosynthesis of other secondary metabolites	Monobactam biosynthesis	2	8	0.0252157	0.291482	ko00261	MELO3C013171.2(DAPB2);MELO3C014280.2(APS1)	K00215+K13811
Genetic Information Processing	Replication and repair	DNA replication	5	53	0.0265438	0.291482	ko03030	MELO3C002071.2(At4g11060);MELO3C006995.2(MCM6);MELO3C017228.2(RPA1B);MELO3C025879.2(PCNA);MELO3C026749.2(OsI_36121)	K03111+K02542+K07466+K04802+K02540
Genetic Information Processing	Folding, sorting and degradation	Proteasome	5	54	0.028519	0.291482	ko03050	MELO3C007918.2(RPN10);MELO3C009183.2(RPN8A);MELO3C010960.2(PAF1);MELO3C018868.2(RPN1A);MELO3C032318.2(RPN11)	K03029+K03038+K02725+K03028+K03030
Genetic Information Processing	Replication and repair	Mismatch repair	4	37	0.0296044	0.291482	ko03430	MELO3C002071.2(At4g11060);MELO3C004552.2(MSH7);MELO3C017228.2(RPA1B);MELO3C025879.2(PCNA)	K03111+K08737+K07466+K04802
Metabolism	Amino acid metabolism	Lysine biosynthesis	2	9	0.0317456	0.291482	ko00300	MELO3C008136.2(AGD2);MELO3C013171.2(DAPB2)	K10206+K00215
Metabolism	Carbohydrate metabolism	Galactose metabolism	5	60	0.0423124	0.356129	ko00052	MELO3C009488.2(INV1);MELO3C009884.2(GALM);MELO3C011771.2(AGAL2);MELO3C016300.2(UGE5);MELO3C032910.2(PFK2)	K01193+K01785+K07407+K01784+K00850
Metabolism	Global and overview maps	Metabolic pathways	96	2651	0.0506144	0.363414	ko01100	MELO3C002475.2(TSB1);MELO3C002520.2(TPS13);MELO3C002694.2(TPS1);MELO3C002746.2(E1-BETA-2);MELO3C003138.2(--);MELO3C003156.2(AKR4C9);MELO3C003280.2(G6PD1);MELO3C003384.2(CYP88D6);MELO3C003491.2(PCK);MELO3C003601.2(ARA1);MELO3C003725.2(PETE);MELO3C003735.2(CAD6);MELO3C004006.2(HPT1);MELO3C004955.2(4CLL7);MELO3C005426.2(At2g16790);MELO3C005523.2(PSD1);MELO3C006032.2(PNSL2);MELO3C006072.2(CHIT3);MELO…	K01696+K14175+K16055+K00162+K18551+K00002+K00036+K04123+K01610+K12446+K02638+K00083+K09833+K01904+K00851+K01613+K08901+K01183+K08679+K00800+K01051+K00799+K00799+K02639+K04708+K01006+K23741+K08912+K00895+K05933+K01110+K00826+K00472+K20547+K00696+K10206+K00134+K00797+K01179+K01193+K01785+K02146+K00122+K07407+K01738+K00588+K13065+K05396+K00051+K00430+K13648+K00215+K14677+K00815+K13811+K00430+K01426+…
Metabolism	Metabolism of terpenoids and polyketides	Diterpenoid biosynthesis	3	27	0.0539724	0.363414	ko00904	MELO3C003384.2(CYP88D6);MELO3C030787.2(GA2OX2);MELO3C033125.2(GA20OX2)	K04123+K04125+K05282
Metabolism	Biosynthesis of other secondary metabolites	Flavonoid biosynthesis	3	27	0.0539724	0.363414	ko00941	MELO3C011872.2(At1g67980);MELO3C011899.2(SAT);MELO3C023474.2(HST)	K00588+K13065+K13065
Genetic Information Processing	Replication and repair	Base excision repair	4	46	0.0587245	0.370698	ko03410	MELO3C003829.2(--);MELO3C023367.2(XRCC1);MELO3C025879.2(PCNA);MELO3C026796.2(UNG)	K01247+K10803+K04802+K03648
Metabolism	Metabolism of other amino acids	Glutathione metabolism	6	91	0.0709897	0.421762	ko00480	MELO3C003280.2(G6PD1);MELO3C006354.2(PRP1);MELO3C006355.2(PRP1);MELO3C008477.2(SPMS);MELO3C016032.2(PARB);MELO3C016033.2(PARB)	K00036+K00799+K00799+K00797+K00799+K00799
Metabolism	Amino acid metabolism	Cysteine and methionine metabolism	7	116	0.0780582	0.437993	ko00270	MELO3C007425.2(ACO3);MELO3C007664.2(BCAT2);MELO3C008477.2(SPMS);MELO3C011852.2(CYSK);MELO3C011916.2(At3g26115);MELO3C013583.2(NAAT1);MELO3C020432.2(SAHH1)	K05933+K00826+K00797+K01738+K05396+K00815+K01251
Metabolism	Carbohydrate metabolism	Pentose phosphate pathway	4	54	0.0938222	0.481048	ko00030	MELO3C003280.2(G6PD1);MELO3C005426.2(At2g16790);MELO3C007421.2(PFP-BETA);MELO3C032910.2(PFK2)	K00036+K00851+K00895+K00850
Metabolism	Carbohydrate metabolism	Amino sugar and nucleotide sugar metabolism	7	122	0.0959604	0.481048	ko00520	MELO3C003601.2(ARA1);MELO3C006072.2(CHIT3);MELO3C006198.2(GAE3);MELO3C007961.2(CHN50);MELO3C013154.2(GAUT10);MELO3C016300.2(UGE5);MELO3C021592.2(GLCAK1)	K12446+K01183+K08679+K20547+K13648+K01784+K16190
Metabolism	Energy metabolism	Carbon fixation in photosynthetic organisms	5	77	0.10002	0.481048	ko00710	MELO3C003491.2(PCK);MELO3C006585.2(PPD);MELO3C008219.2(GAPC);MELO3C012389.2(MDH1);MELO3C025149.2(At3g55800)	K01610+K01006+K00134+K00051+K01100
Metabolism	Carbohydrate metabolism	Glycolysis / Gluconeogenesis	8	152	0.114103	0.523836	ko00010	MELO3C002746.2(E1-BETA-2);MELO3C003156.2(AKR4C9);MELO3C003491.2(PCK);MELO3C006585.2(PPD);MELO3C007421.2(PFP-BETA);MELO3C008219.2(GAPC);MELO3C009884.2(GALM);MELO3C032910.2(PFK2)	K00162+K00002+K01610+K01006+K00895+K00134+K01785+K00850
Metabolism	Global and overview maps	Carbon metabolism	13	293	0.145312	0.633196	ko01200	MELO3C002746.2(E1-BETA-2);MELO3C003280.2(G6PD1);MELO3C003491.2(PCK);MELO3C005426.2(At2g16790);MELO3C006585.2(PPD);MELO3C008219.2(GAPC);MELO3C009956.2(FDH1);MELO3C011852.2(CYSK);MELO3C012389.2(MDH1);MELO3C017938.2(FUM1);MELO3C020429.2(SHM4);MELO3C025149.2(At3g55800);MELO3C032910.2(PFK2)	K00162+K00036+K01610+K00851+K01006+K00134+K00122+K01738+K00051+K01679+K00600+K01100+K00850
Metabolism	Metabolism of other amino acids	D-Amino acid metabolism	1	5	0.150462	0.633196	ko00470	MELO3C011916.2(At3g26115)	K05396
Metabolism	Amino acid metabolism	Phenylalanine, tyrosine and tryptophan biosynthesis	3	47	0.190372	0.756551	ko00400	MELO3C002475.2(TSB1);MELO3C006199.2(EPSPS-1);MELO3C013583.2(NAAT1)	K01696+K00800+K00815
Metabolism	Lipid metabolism	Sphingolipid metabolism	2	26	0.202246	0.756551	ko00600	MELO3C006553.2(TSC10A);MELO3C011771.2(AGAL2)	K04708+K07407
Metabolism	Metabolism of terpenoids and polyketides	Zeatin biosynthesis	2	26	0.202246	0.756551	ko00908	MELO3C019171.2(ZOX1);MELO3C021401.2(IPT5)	K13495+K10760
Metabolism	Carbohydrate metabolism	Citrate cycle (TCA cycle)	3	50	0.215353	0.773327	ko00020	MELO3C002746.2(E1-BETA-2);MELO3C003491.2(PCK);MELO3C017938.2(FUM1)	K00162+K01610+K01679
Metabolism	Glycan biosynthesis and metabolism	Glycosphingolipid biosynthesis - globo and isoglobo series	1	8	0.229701	0.773327	ko00603	MELO3C011771.2(AGAL2)	K07407
Metabolism	Biosynthesis of other secondary metabolites	Glucosinolate biosynthesis	1	8	0.229701	0.773327	ko00966	MELO3C007664.2(BCAT2)	K00826
Metabolism	Carbohydrate metabolism	Pyruvate metabolism	6	130	0.237902	0.775099	ko00620	MELO3C002746.2(E1-BETA-2);MELO3C003156.2(AKR4C9);MELO3C003491.2(PCK);MELO3C006585.2(PPD);MELO3C012389.2(MDH1);MELO3C017938.2(FUM1)	K00162+K00002+K01610+K01006+K00051+K01679
Genetic Information Processing	Replication and repair	Homologous recombination	3	55	0.25834	0.801991	ko03440	MELO3C002071.2(At4g11060);MELO3C009135.2(BRCA2B);MELO3C017228.2(RPA1B)	K03111+K08775+K07466
Metabolism	Glycan biosynthesis and metabolism	Various types of N-glycan biosynthesis	2	31	0.262037	0.801991	ko00513	MELO3C007137.2(MNS3);MELO3C021946.2(OST48)	K23741+K12670
Metabolism	Amino acid metabolism	Arginine and proline metabolism	3	58	0.284671	0.82148	ko00330	MELO3C007943.2(P4H10);MELO3C008477.2(SPMS);MELO3C015328.2(AMI1)	K00472+K00797+K01426
Environmental Information Processing	Signal transduction	Phosphatidylinositol signaling system	3	58	0.284671	0.82148	ko04070	MELO3C007580.2(PTEN2A);MELO3C016568.2(DGK5);MELO3C021998.2(CML45)	K01110+K00901+K02183
Metabolism	Carbohydrate metabolism	Ascorbate and aldarate metabolism	3	62	0.320093	0.846346	ko00053	MELO3C003156.2(AKR4C9);MELO3C006198.2(GAE3);MELO3C021592.2(GLCAK1)	K00002+K08679+K16190
Genetic Information Processing	Transcription	RNA polymerase	3	62	0.320093	0.846346	ko03020	MELO3C008589.2(NRPB3);MELO3C014111.2(POLR1C);MELO3C029297.2(--)	K03011+K03027+K03026
Metabolism	Glycan biosynthesis and metabolism	Other types of O-glycan biosynthesis	1	12	0.324037	0.846346	ko00514	MELO3C014561.2(PLENTY)	K20782
Metabolism	Global and overview maps	Biosynthesis of amino acids	10	261	0.326807	0.846346	ko01230	MELO3C002475.2(TSB1);MELO3C006199.2(EPSPS-1);MELO3C007664.2(BCAT2);MELO3C008136.2(AGD2);MELO3C008219.2(GAPC);MELO3C011852.2(CYSK);MELO3C013171.2(DAPB2);MELO3C013482.2(Acy1);MELO3C020429.2(SHM4);MELO3C032910.2(PFK2)	K01696+K00800+K00826+K10206+K00134+K01738+K00215+K14677+K00600+K00850
Metabolism	Metabolism of terpenoids and polyketides	Brassinosteroid biosynthesis	1	13	0.345767	0.861681	ko00905	MELO3C025797.2(CYP92C6)	K20623
Environmental Information Processing	Signal transduction	Plant hormone signal transduction	11	297	0.355018	0.861681	ko04075	MELO3C003299.2(LAX4);MELO3C003701.2(IAA29);MELO3C003768.2(ARF5);MELO3C008287.2(LAX1);MELO3C009778.2(NOOT1);MELO3C010624.2(RR9);MELO3C013566.2(GH3.6);MELO3C016350.2(BSK7);MELO3C020756.2(SAUR24);MELO3C024464.2(SAUR72);MELO3C029822.2(SAPK2)	K13946+K14484+K14486+K13946+K14508+K14492+K14487+K14500+K14488+K14488+K14498
Metabolism	Carbohydrate metabolism	Inositol phosphate metabolism	3	67	0.364417	0.861681	ko00562	MELO3C007580.2(PTEN2A);MELO3C018577.2(ITPK4);MELO3C029352.2(NPC2)	K01110+K01765+K01114
Metabolism	Metabolism of other amino acids	Taurine and hypotaurine metabolism	1	15	0.387167	0.861681	ko00430	MELO3C010272.2(FMO1)	K00485
Metabolism	Glycan biosynthesis and metabolism	N-Glycan biosynthesis	2	42	0.3922	0.861681	ko00510	MELO3C007137.2(MNS3);MELO3C021946.2(OST48)	K23741+K12670
Metabolism	Energy metabolism	Sulfur metabolism	2	42	0.3922	0.861681	ko00920	MELO3C011852.2(CYSK);MELO3C014280.2(APS1)	K01738+K13811
Genetic Information Processing	Translation	Ribosome	13	366	0.392449	0.861681	ko03010	MELO3C002703.2(RPL32A);MELO3C004995.2(RPL9);MELO3C005706.2(RPS10-1);MELO3C005912.2(UBICEP52-7);MELO3C006662.2(RPS21C);MELO3C007496.2(rplM);MELO3C011276.2(RPS11);MELO3C016199.2(RPL27);MELO3C018148.2(RPL8);MELO3C018378.2(RPS4);MELO3C019490.2(RPS16);MELO3C024255.2(RPS17);MELO3C030793.2(RPL37C)	K02912+K02939+K02947+K02927+K02971+K02871+K02949+K02901+K02938+K02987+K02960+K02961+K02922
Metabolism	Lipid metabolism	Glycerophospholipid metabolism	4	101	0.40757	0.875842	ko00564	MELO3C002131.2(NMT1);MELO3C005523.2(PSD1);MELO3C016568.2(DGK5);MELO3C029352.2(NPC2)	K05929+K01613+K00901+K01114
Metabolism	Amino acid metabolism	Valine, leucine and isoleucine biosynthesis	1	17	0.425961	0.896293	ko00290	MELO3C007664.2(BCAT2)	K00826
Metabolism	Glycan biosynthesis and metabolism	Other glycan degradation	1	18	0.444433	0.89707	ko00511	MELO3C018385.2(ENGASE1)	K01227
Metabolism	Amino acid metabolism	Phenylalanine metabolism	2	47	0.448163	0.89707	ko00360	MELO3C013583.2(NAAT1);MELO3C015328.2(AMI1)	K00815+K01426
Metabolism	Lipid metabolism	Glycerolipid metabolism	3	78	0.459657	0.89707	ko00561	MELO3C003156.2(AKR4C9);MELO3C011771.2(AGAL2);MELO3C016568.2(DGK5)	K00002+K07407+K00901
Metabolism	Metabolism of cofactors and vitamins	One carbon pool by folate	1	19	0.462313	0.89707	ko00670	MELO3C020429.2(SHM4)	K00600
Metabolism	Metabolism of cofactors and vitamins	Vitamin B6 metabolism	1	20	0.479622	0.89707	ko00750	MELO3C025766.2(PDX2)	K08681
Metabolism	Metabolism of cofactors and vitamins	Biotin metabolism	1	20	0.479622	0.89707	ko00780	MELO3C017490.2(BIO3-BIO1)	K19562
Metabolism	Metabolism of other amino acids	Selenocompound metabolism	1	21	0.496376	0.911527	ko00450	MELO3C014280.2(APS1)	K13811
Metabolism	Lipid metabolism	Ether lipid metabolism	1	22	0.512594	0.9245	ko00565	MELO3C029352.2(NPC2)	K01114
Metabolism	Carbohydrate metabolism	Fructose and mannose metabolism	2	56	0.541129	0.943174	ko00051	MELO3C007421.2(PFP-BETA);MELO3C032910.2(PFK2)	K00895+K00850
Metabolism	Lipid metabolism	Fatty acid elongation	1	25	0.558198	0.943174	ko00062	MELO3C026623.2(KCS11)	K15397
Metabolism	Biosynthesis of other secondary metabolites	Isoquinoline alkaloid biosynthesis	1	25	0.558198	0.943174	ko00950	MELO3C013583.2(NAAT1)	K00815
Metabolism	Biosynthesis of other secondary metabolites	Tropane, piperidine and pyridine alkaloid biosynthesis	1	26	0.572436	0.943174	ko00960	MELO3C013583.2(NAAT1)	K00815
Metabolism	Amino acid metabolism	Tryptophan metabolism	2	60	0.578856	0.943174	ko00380	MELO3C015328.2(AMI1);MELO3C022404.2(YUC8)	K01426+K11816
Genetic Information Processing	Replication and repair	Nucleotide excision repair	2	61	0.587928	0.943174	ko03420	MELO3C017228.2(RPA1B);MELO3C025879.2(PCNA)	K07466+K04802
Metabolism	Metabolism of cofactors and vitamins	Nicotinate and nicotinamide metabolism	1	29	0.612471	0.943174	ko00760	MELO3C003138.2(--)	K18551
Metabolism	Global and overview maps	2-Oxocarboxylic acid metabolism	2	64	0.614278	0.943174	ko01210	MELO3C007664.2(BCAT2);MELO3C013482.2(Acy1)	K00826+K14677
Metabolism	Metabolism of cofactors and vitamins	Pantothenate and CoA biosynthesis	1	30	0.624969	0.943174	ko00770	MELO3C007664.2(BCAT2)	K00826
Metabolism	Carbohydrate metabolism	Starch and sucrose metabolism	5	167	0.626769	0.943174	ko00500	MELO3C002694.2(TPS1);MELO3C008101.2(SPS4);MELO3C008769.2(KOR2);MELO3C009488.2(INV1);MELO3C016287.2(At1g64390)	K16055+K00696+K01179+K01193+K01179
Genetic Information Processing	Translation	Nucleocytoplasmic transport	3	102	0.641544	0.943174	ko03013	MELO3C009724.2(AAAS);MELO3C012192.2(Ipo9);MELO3C015767.2(RANGAP1)	K14320+K20224+K14319
Metabolism	Metabolism of other amino acids	Cyanoamino acid metabolism	2	69	0.655312	0.943174	ko00460	MELO3C020429.2(SHM4);MELO3C024300.2(At1g73050)	K00600+K08248
Metabolism	Metabolism of terpenoids and polyketides	Sesquiterpenoid and triterpenoid biosynthesis	1	33	0.660111	0.943174	ko00909	MELO3C002520.2(TPS13)	K14175
Cellular Processes	Transport and catabolism	Phagosome	2	70	0.663092	0.943174	ko04145	MELO3C009887.2(VHA-d2);MELO3C019315.2(RAC2)	K02146+K04392
Metabolism	Metabolism of terpenoids and polyketides	Carotenoid biosynthesis	1	34	0.671081	0.943174	ko00906	MELO3C025102.2(PSY)	K02291
Metabolism	Energy metabolism	Photosynthesis	3	108	0.679752	0.943174	ko00195	MELO3C003725.2(PETE);MELO3C006032.2(PNSL2);MELO3C006533.2(FDC1)	K02638+K08901+K02639
Metabolism	Energy metabolism	Nitrogen metabolism	1	35	0.6817	0.943174	ko00910	MELO3C011976.2(NRT2.5)	K02575
Genetic Information Processing	Folding, sorting and degradation	SNARE interactions in vesicular transport	1	37	0.701925	0.958033	ko04130	MELO3C017833.2(GOS11)	K08495
Metabolism	Lipid metabolism	alpha-Linolenic acid metabolism	2	77	0.713664	0.961068	ko00592	MELO3C018412.2(AOS3);MELO3C022090.2(AOC)	K01723+K10525
Organismal Systems	Environmental adaptation	Circadian rhythm - plant	1	40	0.729892	0.967567	ko04712	MELO3C026506.2(PHYA)	K12120
Metabolism	Amino acid metabolism	Glycine, serine and threonine metabolism	2	81	0.739622	0.967567	ko00260	MELO3C002475.2(TSB1);MELO3C020429.2(SHM4)	K01696+K00600
Metabolism	Carbohydrate metabolism	Glyoxylate and dicarboxylate metabolism	2	83	0.751835	0.967567	ko00630	MELO3C009956.2(FDH1);MELO3C020429.2(SHM4)	K00122+K00600
Genetic Information Processing	Translation	Ribosome biogenesis in eukaryotes	2	84	0.757756	0.967567	ko03008	MELO3C006945.2(FIB2);MELO3C033647.2(NUG2)	K14563+K14537
Metabolism	Amino acid metabolism	Tyrosine metabolism	1	46	0.778238	0.967567	ko00350	MELO3C013583.2(NAAT1)	K00815
Metabolism	Amino acid metabolism	Valine, leucine and isoleucine degradation	1	47	0.785413	0.967567	ko00280	MELO3C007664.2(BCAT2)	K00826
Metabolism	Metabolism of cofactors and vitamins	Porphyrin metabolism	1	49	0.799079	0.967567	ko00860	MELO3C026802.2(CRD1)	K04035
Metabolism	Amino acid metabolism	Arginine biosynthesis	1	51	0.81188	0.967567	ko00220	MELO3C013482.2(Acy1)	K14677
Organismal Systems	Environmental adaptation	Plant-pathogen interaction	4	174	0.816555	0.967567	ko04626	MELO3C004702.2(CML48);MELO3C017712.2(CML3);MELO3C021998.2(CML45);MELO3C026623.2(KCS11)	K13448+K13448+K02183+K15397
Metabolism	Lipid metabolism	Cutin, suberine and wax biosynthesis	1	52	0.817972	0.967567	ko00073	MELO3C035177.2(FAR3)	K13356
Genetic Information Processing	Folding, sorting and degradation	Protein export	1	53	0.823869	0.967567	ko03060	MELO3C016721.2(TPP2)	K03100
Metabolism	Biosynthesis of other secondary metabolites	Biosynthesis of various plant secondary metabolites	1	56	0.840444	0.968884	ko00999	MELO3C022763.2(PLR_Lp1)	K21568
Metabolism	Carbohydrate metabolism	Pentose and glucuronate interconversions	3	143	0.844176	0.968884	ko00040	MELO3C003156.2(AKR4C9);MELO3C006208.2(PECS-2.1);MELO3C021592.2(GLCAK1)	K00002+K01051+K16190
Environmental Information Processing	Signal transduction	MAPK signaling pathway - plant	3	147	0.857327	0.972922	ko04016	MELO3C007961.2(CHN50);MELO3C021998.2(CML45);MELO3C029822.2(SAPK2)	K20547+K02183+K14498
Metabolism	Metabolism of terpenoids and polyketides	Terpenoid backbone biosynthesis	1	62	0.869083	0.975304	ko00900	MELO3C020952.2(GGPS)	K13789
Metabolism	Nucleotide metabolism	Purine metabolism	1	88	0.944599	0.985043	ko00230	MELO3C014280.2(APS1)	K13811
Cellular Processes	Transport and catabolism	Peroxisome	1	89	0.946406	0.985043	ko04146	MELO3C035177.2(FAR3)	K13356
Genetic Information Processing	Folding, sorting and degradation	Protein processing in endoplasmic reticulum	3	201	0.960291	0.985043	ko04141	MELO3C007137.2(MNS3);MELO3C014796.2(--);MELO3C021946.2(OST48)	K23741+K13250+K12670
Metabolism	Carbohydrate metabolism	Butanoate metabolism	2	153	0.960589	0.985043	ko00650	MELO3C026404.2(GABA-TP3);MELO3C032583.2(GABA-TP1)	K16871+K16871
Genetic Information Processing	Folding, sorting and degradation	RNA degradation	1	106	0.969532	0.985043	ko03018	MELO3C032910.2(PFK2)	K00850
Genetic Information Processing	Translation	mRNA surveillance pathway	1	111	0.974205	0.985043	ko03015	MELO3C003104.2(ERF1-3)	K03265
Cellular Processes	Transport and catabolism	Endocytosis	2	169	0.974905	0.985043	ko04144	MELO3C020644.2(--);MELO3C021463.2(ALPHA-ADR)	K12471+K11824
Genetic Information Processing	Transcription	Spliceosome	2	170	0.97561	0.985043	ko03040	MELO3C022204.2(DOT2);MELO3C022275.2(STA1)	K11984+K12855
Metabolism	Energy metabolism	Oxidative phosphorylation	2	174	0.978244	0.985043	ko00190	MELO3C009887.2(VHA-d2);MELO3C022394.2(At2g20360)	K02146+K03953
Genetic Information Processing	Folding, sorting and degradation	Ubiquitin mediated proteolysis	1	117	0.97888	0.985043	ko04120	MELO3C005912.2(UBICEP52-7)	K02927
Metabolism	Amino acid metabolism	Alanine, aspartate and glutamate metabolism	2	187	0.985043	0.985043	ko00250	MELO3C026404.2(GABA-TP3);MELO3C032583.2(GABA-TP1)	K16871+K16871

## Sheet: CK-vs-PC.CHG-All.path
KEGG_A_class	KEGG_B_class	Pathway	CK-vs-PC.CHG-All (433)	All (5269)	Pvalue	Qvalue	Pathway ID	Genes	K_IDs
Metabolism	Biosynthesis of other secondary metabolites	Phenylpropanoid biosynthesis	34	152	3.79939e-08	4.63526e-06	ko00940	MELO3C003017.2(CSE);MELO3C003275.2(PER47);MELO3C003628.2(PER45);MELO3C003932.2(CYP73A12);MELO3C003933.2(CYP73A12);MELO3C003934.2(CYP73A12);MELO3C004955.2(4CLL7);MELO3C005456.2(pod);MELO3C007618.2(PER73);MELO3C007935.2(PER64);MELO3C009362.2(4CLL7);MELO3C011872.2(At1g67980);MELO3C011899.2(SAT);MELO3C013427.2(CYP84A1);MELO3C014222.2(PAL17.1);MELO3C014223.2(PAL17.1);MELO3C014652.2(pod);MELO3C014653.2…	K18368+K00430+K00430+K00487+K00487+K00487+K01904+K00430+K00430+K00430+K01904+K00588+K13065+K09755+K10775+K10775+K00430+K00430+K00430+K00430+K00430+K00588+K00430+K00430+K18368+K01904+K00083+K13065+K01904+K00430+K13066+K00430+K00430+K00487
Metabolism	Biosynthesis of other secondary metabolites	Stilbenoid, diarylheptanoid and gingerol biosynthesis	8	20	0.000101375	0.00618385	ko00945	MELO3C003932.2(CYP73A12);MELO3C003933.2(CYP73A12);MELO3C003934.2(CYP73A12);MELO3C011872.2(At1g67980);MELO3C011899.2(SAT);MELO3C018450.2(CCOAOMT1);MELO3C023474.2(HST);MELO3C031255.2(CYP73A12)	K00487+K00487+K00487+K00588+K13065+K00588+K13065+K00487
Metabolism	Biosynthesis of other secondary metabolites	Flavonoid biosynthesis	9	27	0.000192792	0.00784022	ko00941	MELO3C003932.2(CYP73A12);MELO3C003933.2(CYP73A12);MELO3C003934.2(CYP73A12);MELO3C011872.2(At1g67980);MELO3C011899.2(SAT);MELO3C018450.2(CCOAOMT1);MELO3C023474.2(HST);MELO3C031255.2(CYP73A12);MELO3C035229.2(F3H)	K00487+K00487+K00487+K00588+K13065+K00588+K13065+K00487+K00475
Metabolism	Global and overview maps	Biosynthesis of secondary metabolites	141	1341	0.000321267	0.00979866	ko01110	MELO3C002189.2(At5g24760);MELO3C002352.2(At4g24830);MELO3C002444.2(GDCST);MELO3C002475.2(TSB1);MELO3C002579.2(AS1);MELO3C002694.2(TPS1);MELO3C002746.2(E1-BETA-2);MELO3C003017.2(CSE);MELO3C003156.2(AKR4C9);MELO3C003275.2(PER47);MELO3C003384.2(CYP88D6);MELO3C003445.2(PMK);MELO3C003628.2(PER45);MELO3C003814.2(ARGF);MELO3C003932.2(CYP73A12);MELO3C003933.2(CYP73A12);MELO3C003934.2(CYP73A12);MELO3C0040…	K00001+K01940+K00605+K01696+K00422+K16055+K00162+K18368+K00002+K00430+K04123+K00938+K00430+K00611+K00487+K00487+K00487+K09833+K08248+K01738+K00128+K05359+K01904+K01623+K01835+K00430+K01962+K15919+K00800+K15404+K01006+K01087+K15397+K04125+K00895+K05933+K13260+K00430+K00826+K01610+K00430+K05894+K10206+K00231+K01188+K05906+K01904+K01623+K00549+K01188+K01785+K00133+K01762+K15728+K04124+K01738+K00588+…
Metabolism	Metabolism of other amino acids	Glutathione metabolism	17	91	0.00099565	0.0242938	ko00480	MELO3C003603.2(GGCT2;1);MELO3C006322.2(At3g24170);MELO3C006354.2(PRP1);MELO3C006355.2(PRP1);MELO3C008477.2(SPMS);MELO3C011173.2(GGCT2;1);MELO3C011334.2(GSTF8);MELO3C014795.2(TSO2);MELO3C016031.2(APIC);MELO3C016032.2(PARB);MELO3C016033.2(PARB);MELO3C017341.2(HSP26-A);MELO3C017729.2(GPX2);MELO3C020719.2(APX1);MELO3C031601.2(HSP26-A);MELO3C033197.2(GSTU8);MELO3C033198.2(GSTU8)	K22596+K00383+K00799+K00799+K00797+K22596+K00799+K10808+K00799+K00799+K00799+K00799+K00432+K00434+K00799+K00799+K00799
Genetic Information Processing	Folding, sorting and degradation	Proteasome	11	54	0.0038028	0.0773236	ko03050	MELO3C006187.2(PBF1);MELO3C007918.2(RPN10);MELO3C009183.2(RPN8A);MELO3C010960.2(PAF1);MELO3C013757.2(PAD1);MELO3C014086.2(PA200);MELO3C018868.2(RPN1A);MELO3C019587.2(RPT3);MELO3C020972.2(RPN5A);MELO3C021745.2(PAB2);MELO3C025923.2(RPN6)	K02732+K03029+K03038+K02725+K02731+K06699+K03028+K03063+K03035+K02726+K03036
Metabolism	Metabolism of cofactors and vitamins	Ubiquinone and other terpenoid-quinone biosynthesis	10	48	0.00481409	0.0839026	ko00130	MELO3C003932.2(CYP73A12);MELO3C003933.2(CYP73A12);MELO3C003934.2(CYP73A12);MELO3C004006.2(HPT1);MELO3C004955.2(4CLL7);MELO3C009362.2(4CLL7);MELO3C013583.2(NAAT1);MELO3C022770.2(4CLL6);MELO3C023493.2(4CL2);MELO3C031255.2(CYP73A12)	K00487+K00487+K00487+K09833+K01904+K01904+K00815+K01904+K01904+K00487
Metabolism	Global and overview maps	Metabolic pathways	242	2651	0.00879067	0.134058	ko01100	MELO3C002149.2(PYD1);MELO3C002189.2(At5g24760);MELO3C002213.2(AHA11);MELO3C002352.2(At4g24830);MELO3C002444.2(GDCST);MELO3C002475.2(TSB1);MELO3C002520.2(TPS13);MELO3C002579.2(AS1);MELO3C002694.2(TPS1);MELO3C002746.2(E1-BETA-2);MELO3C003017.2(CSE);MELO3C003156.2(AKR4C9);MELO3C003275.2(PER47);MELO3C003384.2(CYP88D6);MELO3C003445.2(PMK);MELO3C003601.2(ARA1);MELO3C003603.2(GGCT2;1);MELO3C003628.2(PER…	K00207+K00001+K01535+K01940+K00605+K01696+K14175+K00422+K16055+K00162+K18368+K00002+K00430+K04123+K00938+K12446+K22596+K00430+K01535+K00611+K00487+K00487+K00487+K09833+K08248+K01738+K00128+K05605+K00469+K12251+K05359+K01904+K02133+K01623+K01835+K00430+K22133+K01183+K01183+K08901+K01183+K01962+K15919+K00800+K01051+K00383+K00799+K00799+K02639+K04708+K00942+K01006+K00472+K01087+K15397+K23741+K00895+…
Metabolism	Carbohydrate metabolism	Amino sugar and nucleotide sugar metabolism	18	122	0.0101645	0.137786	ko00520	MELO3C003601.2(ARA1);MELO3C004519.2(CBR2);MELO3C005396.2(PGMP);MELO3C005858.2(SE2);MELO3C005859.2(SE2);MELO3C006072.2(CHIT3);MELO3C007961.2(CHN50);MELO3C008768.2(HEXO3);MELO3C009473.2(GNA1);MELO3C009710.2(CBR1);MELO3C010249.2(CHIT5B);MELO3C016300.2(UGE5);MELO3C017933.2(CSLD5);MELO3C018919.2(GAUT9);MELO3C021592.2(GLCAK1);MELO3C026303.2(UPTG2);MELO3C026772.2(SE2);MELO3C032603.2(MUR1)	K12446+K00326+K01835+K01183+K01183+K01183+K20547+K12373+K00621+K00326+K01183+K01784+K00770+K13648+K16190+K13379+K01183+K01711
Genetic Information Processing	Replication and repair	DNA replication	9	53	0.0270276	0.329737	ko03030	MELO3C009479.2(RPA3B);MELO3C010631.2(RFC5);MELO3C015926.2(MCM7);MELO3C017228.2(RPA1B);MELO3C017716.2(At2g25100);MELO3C020860.2(Os01g0868300);MELO3C021434.2(POL2A);MELO3C026749.2(OsI_36121);MELO3C030998.2(POLD2)	K10740+K10756+K02210+K07466+K10743+K02320+K02324+K02540+K02328
Metabolism	Carbohydrate metabolism	Glycolysis / Gluconeogenesis	19	152	0.04177	0.463267	ko00010	MELO3C002189.2(At5g24760);MELO3C002746.2(E1-BETA-2);MELO3C003156.2(AKR4C9);MELO3C004383.2(ALDH2B4);MELO3C005333.2(FBA3);MELO3C005396.2(PGMP);MELO3C006585.2(PPD);MELO3C007421.2(PFP-BETA);MELO3C007687.2(PCKA);MELO3C009438.2(FBA6);MELO3C009884.2(GALM);MELO3C012235.2(LTA2);MELO3C012599.2(GAPCP1);MELO3C014749.2(ACS);MELO3C017100.2(ALDH2B4);MELO3C019789.2(E1);MELO3C020579.2(ENO3);MELO3C024508.2(OsI_374…	K00001+K00162+K00002+K00128+K01623+K01835+K01006+K00895+K01610+K01623+K01785+K00627+K00134+K01895+K00128+K00161+K01689+K00873+K00850
Environmental Information Processing	Membrane transport	ABC transporters	6	33	0.0492079	0.470672	ko02010	MELO3C006969.2(ABCC10);MELO3C008741.2(ABCB11);MELO3C011815.2(ABCB11);MELO3C021491.2(ABCB15);MELO3C021982.2(ABCB19);MELO3C024777.2(ABCB14)	K05666+K05658+K05658+K05658+K05658+K05658
Metabolism	Amino acid metabolism	Cysteine and methionine metabolism	15	116	0.0513779	0.470672	ko00270	MELO3C004355.2(RCS3);MELO3C007425.2(ACO3);MELO3C007664.2(BCAT2);MELO3C008477.2(SPMS);MELO3C009782.2(METE);MELO3C010427.2(asd);MELO3C010779.2(ACS2);MELO3C011852.2(CYSK);MELO3C011916.2(At3g26115);MELO3C013583.2(NAAT1);MELO3C015257.2(NAS4);MELO3C015396.2(RCS3);MELO3C015398.2(CYSD1);MELO3C016340.2(ACS1);MELO3C019550.2(MTK)	K01738+K05933+K00826+K00797+K00549+K00133+K01762+K01738+K05396+K00815+K05953+K01738+K01738+K20772+K00899
Metabolism	Amino acid metabolism	Histidine metabolism	4	18	0.0546326	0.470672	ko00340	MELO3C004383.2(ALDH2B4);MELO3C013152.2(HISN4);MELO3C017100.2(ALDH2B4);MELO3C022184.2(HISN3)	K00128+K01663+K00128+K01814
Metabolism	Energy metabolism	Photosynthesis - antenna proteins	4	19	0.064883	0.470672	ko00196	MELO3C008358.2(CAP10A);MELO3C016556.2(CAB13);MELO3C022113.2(LHCB5);MELO3C024206.2(CAB-151)	K08917+K08914+K08916+K08913
Metabolism	Metabolism of cofactors and vitamins	One carbon pool by folate	4	19	0.064883	0.470672	ko00670	MELO3C002444.2(GDCST);MELO3C015653.2(THFS);MELO3C020408.2(Os03g0815200);MELO3C020429.2(SHM4)	K00605+K01938+K00297+K00600
Metabolism	Metabolism of terpenoids and polyketides	Diterpenoid biosynthesis	5	27	0.0655854	0.470672	ko00904	MELO3C003384.2(CYP88D6);MELO3C007132.2(GA2OX1);MELO3C011218.2(LE);MELO3C030350.2(CYP88D6);MELO3C030787.2(GA2OX2)	K04123+K04125+K04124+K04123+K04125
Metabolism	Global and overview maps	Carbon metabolism	31	293	0.0832874	0.555488	ko01200	MELO3C002444.2(GDCST);MELO3C002746.2(E1-BETA-2);MELO3C004355.2(RCS3);MELO3C004545.2(At4g13360);MELO3C005333.2(FBA3);MELO3C006123.2(CAC3);MELO3C006166.2(HPR3);MELO3C006585.2(PPD);MELO3C007687.2(PCKA);MELO3C009438.2(FBA6);MELO3C011852.2(CYSK);MELO3C011959.2(GGAT2);MELO3C012235.2(LTA2);MELO3C012599.2(GAPCP1);MELO3C013091.2(GLYR2);MELO3C014749.2(ACS);MELO3C015396.2(RCS3);MELO3C015398.2(CYSD1);MELO3C0…	K00605+K00162+K01738+K05605+K01623+K01962+K15919+K01006+K01610+K01623+K01738+K14272+K00627+K00134+K18121+K01895+K01738+K01738+K01938+K01679+K00161+K00297+K00600+K01689+K11517+K00164+K15919+K00873+K01100+K01754+K00850
Environmental Information Processing	Signal transduction	MAPK signaling pathway - plant	17	147	0.0932755	0.555488	ko04016	MELO3C007961.2(CHN50);MELO3C008398.2(--);MELO3C008846.2(HMA5);MELO3C012896.2(ERF.C.3);MELO3C013150.2(MAPKKK17);MELO3C014496.2(NPK1);MELO3C015312.2(RBOHB);MELO3C015408.2(PP2C06);MELO3C015497.2(MKK2);MELO3C016338.2(WRKY29);MELO3C016340.2(ACS1);MELO3C018547.2(PRB1);MELO3C020718.2(MPK3);MELO3C021918.2(SRK2E);MELO3C022985.2(ERF1B);MELO3C023724.2(PYL5);MELO3C029753.2(RBOHF)	K20547+K20725+K17686+K14516+K20716+K20606+K13447+K14497+K20603+K13425+K20772+K13449+K20536+K14498+K14516+K14496+K13447
Metabolism	Metabolism of cofactors and vitamins	Pantothenate and CoA biosynthesis	5	30	0.0948789	0.555488	ko00770	MELO3C002149.2(PYD1);MELO3C004383.2(ALDH2B4);MELO3C007664.2(BCAT2);MELO3C011992.2(PANK1);MELO3C017100.2(ALDH2B4)	K00207+K00128+K00826+K09680+K00128
Metabolism	Carbohydrate metabolism	Inositol phosphate metabolism	9	67	0.0956168	0.555488	ko00562	MELO3C004609.2(MIOX2);MELO3C007580.2(PTEN2A);MELO3C010117.2(FAB1B);MELO3C010962.2(IPK1);MELO3C013872.2(IP5P2);MELO3C018577.2(ITPK4);MELO3C020545.2(PLC2);MELO3C020546.2(PLC4);MELO3C025560.2(IMPL1)	K00469+K01110+K00921+K10572+K24221+K01765+K05857+K05857+K01092
Metabolism	Metabolism of terpenoids and polyketides	Limonene and pinene degradation	2	7	0.107348	0.595293	ko00903	MELO3C004383.2(ALDH2B4);MELO3C017100.2(ALDH2B4)	K00128+K00128
Metabolism	Carbohydrate metabolism	Galactose metabolism	8	60	0.115863	0.614576	ko00052	MELO3C005396.2(PGMP);MELO3C009884.2(GALM);MELO3C009979.2(RFS5);MELO3C015912.2(STS1);MELO3C016300.2(UGE5);MELO3C024383.2(CWINV1);MELO3C025599.2(RFS1);MELO3C032910.2(PFK2)	K01835+K01785+K06617+K06611+K01784+K01193+K06617+K00850
Metabolism	Glycan biosynthesis and metabolism	N-Glycan biosynthesis	6	42	0.126421	0.642642	ko00510	MELO3C007137.2(MNS3);MELO3C013839.2(ALG14);MELO3C014202.2(alg7);MELO3C021946.2(OST48);MELO3C023196.2(PSL5);MELO3C035466.2(EVN)	K23741+K07441+K01001+K12670+K05546+K00902
Metabolism	Biosynthesis of other secondary metabolites	Isoquinoline alkaloid biosynthesis	4	25	0.144592	0.705607	ko00950	MELO3C002579.2(AS1);MELO3C013583.2(NAAT1);MELO3C017998.2(PAT);MELO3C026264.2(maoI)	K00422+K00815+K15849+K00276
Metabolism	Amino acid metabolism	Lysine biosynthesis	2	9	0.165253	0.738548	ko00300	MELO3C008136.2(AGD2);MELO3C010427.2(asd)	K10206+K00133
Metabolism	Biosynthesis of other secondary metabolites	Isoflavonoid biosynthesis	2	9	0.165253	0.738548	ko00943	MELO3C007590.2(CYP81Q32);MELO3C019208.2(CYP81Q32)	K13260+K13260
Metabolism	Carbohydrate metabolism	Pyruvate metabolism	14	130	0.178811	0.738548	ko00620	MELO3C002189.2(At5g24760);MELO3C002746.2(E1-BETA-2);MELO3C003156.2(AKR4C9);MELO3C004383.2(ALDH2B4);MELO3C006123.2(CAC3);MELO3C006585.2(PPD);MELO3C007687.2(PCKA);MELO3C012235.2(LTA2);MELO3C014749.2(ACS);MELO3C017100.2(ALDH2B4);MELO3C017938.2(FUM1);MELO3C019789.2(E1);MELO3C024508.2(OsI_37456);MELO3C025360.2(GLYI-11)	K00001+K00162+K00002+K00128+K01962+K01006+K01610+K00627+K01895+K00128+K01679+K00161+K00873+K01759
Genetic Information Processing	Replication and repair	Mismatch repair	5	37	0.183709	0.738548	ko03430	MELO3C002697.2(EXO1);MELO3C009479.2(RPA3B);MELO3C010631.2(RFC5);MELO3C017228.2(RPA1B);MELO3C030998.2(POLD2)	K10746+K10740+K10756+K07466+K02328
Metabolism	Amino acid metabolism	Phenylalanine metabolism	6	47	0.185331	0.738548	ko00360	MELO3C013583.2(NAAT1);MELO3C014222.2(PAL17.1);MELO3C014223.2(PAL17.1);MELO3C015328.2(AMI1);MELO3C017998.2(PAT);MELO3C026264.2(maoI)	K00815+K10775+K10775+K01426+K15849+K00276
Metabolism	Biosynthesis of other secondary metabolites	Flavone and flavonol biosynthesis	2	10	0.195874	0.738548	ko00944	MELO3C009388.2(UGT73C3);MELO3C009390.2(UGT73C2)	K22771+K22771
Environmental Information Processing	Signal transduction	Phosphatidylinositol signaling system	7	58	0.195925	0.738548	ko04070	MELO3C007580.2(PTEN2A);MELO3C010117.2(FAB1B);MELO3C010962.2(IPK1);MELO3C016566.2(DGK5);MELO3C020545.2(PLC2);MELO3C020546.2(PLC4);MELO3C025560.2(IMPL1)	K01110+K00921+K10572+K00901+K05857+K05857+K01092
Metabolism	Amino acid metabolism	Lysine degradation	5	39	0.213346	0.738548	ko00310	MELO3C004383.2(ALDH2B4);MELO3C009796.2(SUVR3);MELO3C017100.2(ALDH2B4);MELO3C020854.2(CLF);MELO3C025955.2(--)	K00128+K11433+K00128+K11430+K11426
Metabolism	Amino acid metabolism	Glycine, serine and threonine metabolism	9	81	0.21866	0.738548	ko00260	MELO3C002444.2(GDCST);MELO3C002475.2(TSB1);MELO3C006166.2(HPR3);MELO3C010427.2(asd);MELO3C011959.2(GGAT2);MELO3C020429.2(SHM4);MELO3C024252.2(HPPR);MELO3C026264.2(maoI);MELO3C027288.2(OMR1)	K00605+K01696+K15919+K00133+K14272+K00600+K15919+K00276+K01754
Metabolism	Lipid metabolism	Biosynthesis of unsaturated fatty acids	3	20	0.223465	0.738548	ko01040	MELO3C009630.2(FAD2);MELO3C020466.2(PED1);MELO3C021634.2(ECR)	K10256+K07513+K10258
Metabolism	Carbohydrate metabolism	Citrate cycle (TCA cycle)	6	50	0.224993	0.738548	ko00020	MELO3C002746.2(E1-BETA-2);MELO3C007687.2(PCKA);MELO3C012235.2(LTA2);MELO3C017938.2(FUM1);MELO3C019789.2(E1);MELO3C023844.2(ogdh)	K00162+K01610+K00627+K01679+K00161+K00164
Metabolism	Global and overview maps	Biosynthesis of amino acids	25	261	0.235729	0.738548	ko01230	MELO3C002352.2(At4g24830);MELO3C002475.2(TSB1);MELO3C003814.2(ARGF);MELO3C004355.2(RCS3);MELO3C004797.2(ADT6);MELO3C005333.2(FBA3);MELO3C006199.2(EPSPS-1);MELO3C007664.2(BCAT2);MELO3C008136.2(AGD2);MELO3C009438.2(FBA6);MELO3C009782.2(METE);MELO3C010427.2(asd);MELO3C011852.2(CYSK);MELO3C011959.2(GGAT2);MELO3C012599.2(GAPCP1);MELO3C013152.2(HISN4);MELO3C015396.2(RCS3);MELO3C015398.2(CYSD1);MELO3C01…	K01940+K01696+K00611+K01738+K05359+K01623+K00800+K00826+K10206+K01623+K00549+K00133+K01738+K14272+K00134+K01663+K01738+K01738+K15849+K00600+K01689+K01814+K00873+K01754+K00850
Metabolism	Carbohydrate metabolism	Glyoxylate and dicarboxylate metabolism	9	83	0.239941	0.738548	ko00630	MELO3C002444.2(GDCST);MELO3C005663.2(AAE3);MELO3C006166.2(HPR3);MELO3C011959.2(GGAT2);MELO3C013091.2(GLYR2);MELO3C014749.2(ACS);MELO3C020429.2(SHM4);MELO3C022683.2(GLO4);MELO3C024252.2(HPPR)	K00605+K22133+K15919+K14272+K18121+K01895+K00600+K11517+K15919
Metabolism	Carbohydrate metabolism	Ascorbate and aldarate metabolism	7	62	0.244954	0.738548	ko00053	MELO3C003156.2(AKR4C9);MELO3C004383.2(ALDH2B4);MELO3C004609.2(MIOX2);MELO3C017100.2(ALDH2B4);MELO3C020719.2(APX1);MELO3C020736.2(GLDH);MELO3C021592.2(GLCAK1)	K00002+K00128+K00469+K00128+K00434+K00225+K16190
Metabolism	Glycan biosynthesis and metabolism	Various types of N-glycan biosynthesis	4	31	0.247851	0.738548	ko00513	MELO3C007137.2(MNS3);MELO3C008768.2(HEXO3);MELO3C013839.2(ALG14);MELO3C021946.2(OST48)	K23741+K12373+K07441+K12670
Metabolism	Glycan biosynthesis and metabolism	Other types of O-glycan biosynthesis	2	12	0.25865	0.738548	ko00514	MELO3C011395.2(RDN2);MELO3C014786.2(SERGT1)	K20782+K20781
Metabolism	Metabolism of other amino acids	beta-Alanine metabolism	5	42	0.260308	0.738548	ko00410	MELO3C002149.2(PYD1);MELO3C004383.2(ALDH2B4);MELO3C004545.2(At4g13360);MELO3C017100.2(ALDH2B4);MELO3C026264.2(maoI)	K00207+K00128+K05605+K00128+K00276
Metabolism	Energy metabolism	Sulfur metabolism	5	42	0.260308	0.738548	ko00920	MELO3C004355.2(RCS3);MELO3C011852.2(CYSK);MELO3C015396.2(RCS3);MELO3C015398.2(CYSD1);MELO3C025595.2(GLY3)	K01738+K01738+K01738+K01738+K17725
Metabolism	Metabolism of terpenoids and polyketides	Sesquiterpenoid and triterpenoid biosynthesis	4	33	0.285329	0.773694	ko00909	MELO3C002520.2(TPS13);MELO3C014040.2(VIT_19s0014g04930);MELO3C014045.2(VIT_19s0014g04930);MELO3C023346.2(SS12)	K14175+K15803+K15803+K00801
Metabolism	Glycan biosynthesis and metabolism	Glycosphingolipid biosynthesis - ganglio series	1	4	0.290442	0.773694	ko00604	MELO3C008768.2(HEXO3)	K12373
Genetic Information Processing	Replication and repair	Homologous recombination	6	55	0.296219	0.773694	ko03440	MELO3C009135.2(BRCA2B);MELO3C009479.2(RPA3B);MELO3C012852.2(BARD1);MELO3C017087.2(ATM);MELO3C017228.2(RPA1B);MELO3C030998.2(POLD2)	K08775+K10740+K10683+K04728+K07466+K02328
Cellular Processes	Transport and catabolism	Peroxisome	9	89	0.307578	0.773694	ko04146	MELO3C004822.2(FAR3);MELO3C008694.2(PEX12);MELO3C009727.2(PXMP2);MELO3C016909.2(PEX10);MELO3C017752.2(DCI1);MELO3C020466.2(PED1);MELO3C021941.2(LACS2);MELO3C022683.2(GLO4);MELO3C035177.2(FAR3)	K13356+K13345+K13347+K13346+K12663+K07513+K01897+K11517+K13356
Metabolism	Carbohydrate metabolism	Fructose and mannose metabolism	6	56	0.311002	0.773694	ko00051	MELO3C005333.2(FBA3);MELO3C007421.2(PFP-BETA);MELO3C009438.2(FBA6);MELO3C022162.2(MAN2);MELO3C032603.2(MUR1);MELO3C032910.2(PFK2)	K01623+K00895+K01623+K19355+K01711+K00850
Metabolism	Amino acid metabolism	Tyrosine metabolism	5	46	0.32605	0.773694	ko00350	MELO3C002189.2(At5g24760);MELO3C002579.2(AS1);MELO3C013583.2(NAAT1);MELO3C017998.2(PAT);MELO3C026264.2(maoI)	K00001+K00422+K00815+K15849+K00276
Genetic Information Processing	Replication and repair	Base excision repair	5	46	0.32605	0.773694	ko03410	MELO3C007830.2(mag1);MELO3C021434.2(POL2A);MELO3C023367.2(XRCC1);MELO3C026796.2(UNG);MELO3C030998.2(POLD2)	K01247+K02324+K10803+K03648+K02328
Metabolism	Lipid metabolism	Fatty acid elongation	3	25	0.338528	0.773694	ko00062	MELO3C006849.2(CUT1);MELO3C012246.2(CUT1);MELO3C021634.2(ECR)	K15397+K15397+K10258
Metabolism	Amino acid metabolism	Arginine and proline metabolism	6	58	0.340903	0.773694	ko00330	MELO3C004383.2(ALDH2B4);MELO3C004683.2(CPA);MELO3C006592.2(P4H4);MELO3C008477.2(SPMS);MELO3C015328.2(AMI1);MELO3C017100.2(ALDH2B4)	K00128+K12251+K00472+K00797+K01426+K00128
Metabolism	Amino acid metabolism	Valine, leucine and isoleucine degradation	5	47	0.342802	0.773694	ko00280	MELO3C004383.2(ALDH2B4);MELO3C004545.2(At4g13360);MELO3C007664.2(BCAT2);MELO3C017100.2(ALDH2B4);MELO3C020466.2(PED1)	K00128+K05605+K00826+K00128+K07513
Metabolism	Amino acid metabolism	Phenylalanine, tyrosine and tryptophan biosynthesis	5	47	0.342802	0.773694	ko00400	MELO3C002475.2(TSB1);MELO3C004797.2(ADT6);MELO3C006199.2(EPSPS-1);MELO3C013583.2(NAAT1);MELO3C017998.2(PAT)	K01696+K05359+K00800+K00815+K15849
Metabolism	Metabolism of other amino acids	D-Amino acid metabolism	1	5	0.348797	0.773694	ko00470	MELO3C011916.2(At3g26115)	K05396
Metabolism	Biosynthesis of other secondary metabolites	Tropane, piperidine and pyridine alkaloid biosynthesis	3	26	0.36175	0.784666	ko00960	MELO3C013583.2(NAAT1);MELO3C017998.2(PAT);MELO3C026264.2(maoI)	K00815+K15849+K00276
Metabolism	Lipid metabolism	Fatty acid degradation	5	49	0.376447	0.784666	ko00071	MELO3C002189.2(At5g24760);MELO3C004383.2(ALDH2B4);MELO3C017100.2(ALDH2B4);MELO3C020466.2(PED1);MELO3C021941.2(LACS2)	K00001+K00128+K00128+K07513+K01897
Metabolism	Metabolism of cofactors and vitamins	Porphyrin metabolism	5	49	0.376447	0.784666	ko00860	MELO3C008208.2(POX2);MELO3C014304.2(CLH1);MELO3C016226.2(CPX);MELO3C018572.2(GSA);MELO3C023131.2(CHLH)	K00231+K08099+K00228+K01845+K03403
Metabolism	Global and overview maps	Fatty acid metabolism	7	72	0.37947	0.784666	ko01212	MELO3C006123.2(CAC3);MELO3C009630.2(FAD2);MELO3C014644.2(MOD1);MELO3C020466.2(PED1);MELO3C021634.2(ECR);MELO3C021941.2(LACS2);MELO3C025309.2(FATB1)	K01962+K10256+K00208+K07513+K10258+K01897+K10781
Genetic Information Processing	Folding, sorting and degradation	Protein processing in endoplasmic reticulum	18	201	0.386475	0.785833	ko04141	MELO3C000199.2(PDIL1-4);MELO3C005757.2(BIP4);MELO3C007137.2(MNS3);MELO3C009210.2(HSP17.3-B);MELO3C009996.2(DNAJ1);MELO3C012331.2(DNAJ1);MELO3C012969.2(PDIL1-5);MELO3C014796.2(--);MELO3C017801.2(CRT3);MELO3C019287.2(--);MELO3C020341.2(HSP70);MELO3C021946.2(OST48);MELO3C023056.2(At4g32640);MELO3C023196.2(PSL5);MELO3C026399.2(HSP70-17);MELO3C026855.2(PDIL1-4);MELO3C031314.2(UBE2D1);MELO3C032285.2(PD…	K09580+K09490+K23741+K13993+K09503+K09503+K09580+K13250+K08057+K14009+K03283+K12670+K14007+K05546+K09486+K09580+K06689+K09580
Metabolism	Lipid metabolism	Steroid biosynthesis	3	28	0.407739	0.812998	ko00100	MELO3C017815.2(CYP51G1);MELO3C019723.2(LIP2);MELO3C023346.2(SS12)	K05917+K01052+K00801
Metabolism	Amino acid metabolism	Valine, leucine and isoleucine biosynthesis	2	17	0.413163	0.812998	ko00290	MELO3C007664.2(BCAT2);MELO3C027288.2(OMR1)	K00826+K01754
Metabolism	Glycan biosynthesis and metabolism	Other glycan degradation	2	18	0.442332	0.855303	ko00511	MELO3C008768.2(HEXO3);MELO3C018385.2(ENGASE1)	K12373+K01227
Metabolism	Energy metabolism	Carbon fixation in photosynthetic organisms	7	77	0.448684	0.855303	ko00710	MELO3C005333.2(FBA3);MELO3C006585.2(PPD);MELO3C007687.2(PCKA);MELO3C009438.2(FBA6);MELO3C011959.2(GGAT2);MELO3C012599.2(GAPCP1);MELO3C025149.2(At3g55800)	K01623+K01006+K01610+K01623+K14272+K00134+K01100
Metabolism	Carbohydrate metabolism	Pentose phosphate pathway	5	54	0.459941	0.855979	ko00030	MELO3C005333.2(FBA3);MELO3C005396.2(PGMP);MELO3C007421.2(PFP-BETA);MELO3C009438.2(FBA6);MELO3C032910.2(PFK2)	K01623+K01835+K00895+K01623+K00850
Environmental Information Processing	Signal transduction	Plant hormone signal transduction	25	297	0.481179	0.855979	ko04075	MELO3C003701.2(IAA29);MELO3C003768.2(ARF5);MELO3C004381.2(AUX22D);MELO3C005476.2(AUX22B);MELO3C007251.2(ARF3);MELO3C008287.2(LAX1);MELO3C008672.2(GH3.6);MELO3C010624.2(RR9);MELO3C012031.2(ARR4);MELO3C012896.2(ERF.C.3);MELO3C013566.2(GH3.6);MELO3C015408.2(PP2C06);MELO3C017476.2(XTH22);MELO3C018166.2(GH3.6);MELO3C018476.2(CYCD3-3);MELO3C018547.2(PRB1);MELO3C020756.2(SAUR24);MELO3C021379.2(AHP1);MEL…	K14484+K14486+K14484+K14484+K14486+K13946+K14487+K14492+K14492+K14516+K14487+K14497+K14504+K14487+K14505+K13449+K14488+K14490+K14498+K13464+K14516+K14496+K14488+K14487+K14490
Metabolism	Biosynthesis of other secondary metabolites	Biosynthesis of various plant secondary metabolites	5	56	0.49252	0.855979	ko00999	MELO3C008574.2(BGLU42);MELO3C009789.2(BGLU12);MELO3C015257.2(NAS4);MELO3C019528.2(GT7);MELO3C022763.2(PLR_Lp1)	K01188+K01188+K05953+K23260+K21568
Metabolism	Biosynthesis of other secondary metabolites	Monobactam biosynthesis	1	8	0.496664	0.855979	ko00261	MELO3C010427.2(asd)	K00133
Metabolism	Glycan biosynthesis and metabolism	Glycosphingolipid biosynthesis - globo and isoglobo series	1	8	0.496664	0.855979	ko00603	MELO3C008768.2(HEXO3)	K12373
Metabolism	Biosynthesis of other secondary metabolites	Glucosinolate biosynthesis	1	8	0.496664	0.855979	ko00966	MELO3C007664.2(BCAT2)	K00826
Metabolism	Metabolism of cofactors and vitamins	Biotin metabolism	2	20	0.498152	0.855979	ko00780	MELO3C014644.2(MOD1);MELO3C017490.2(BIO3-BIO1)	K00208+K19562
Metabolism	Carbohydrate metabolism	Starch and sucrose metabolism	14	167	0.510536	0.865076	ko00500	MELO3C002694.2(TPS1);MELO3C005396.2(PGMP);MELO3C006812.2(TPPA);MELO3C008574.2(BGLU42);MELO3C008769.2(KOR2);MELO3C009789.2(BGLU12);MELO3C014685.2(At3g13560);MELO3C015552.2(SS);MELO3C015861.2(ISA2);MELO3C017104.2(TPS10);MELO3C022861.2(At1g66250);MELO3C023353.2(At4g39010);MELO3C024383.2(CWINV1);MELO3C025101.2(SUS5)	K16055+K01835+K01087+K01188+K01179+K01188+K19892+K00695+K01214+K16055+K19891+K01179+K01193+K00695
Metabolism	Metabolism of other amino acids	Selenocompound metabolism	2	21	0.524692	0.876882	ko00450	MELO3C009782.2(METE);MELO3C019532.2(Os06g0508700)	K00549+K01874
Metabolism	Lipid metabolism	Fatty acid biosynthesis	4	47	0.54742	0.902504	ko00061	MELO3C006123.2(CAC3);MELO3C014644.2(MOD1);MELO3C021941.2(LACS2);MELO3C025309.2(FATB1)	K01962+K00208+K01897+K10781
Metabolism	Amino acid metabolism	Tryptophan metabolism	5	60	0.555298	0.903284	ko00380	MELO3C004383.2(ALDH2B4);MELO3C013600.2(OMT2);MELO3C015328.2(AMI1);MELO3C017100.2(ALDH2B4);MELO3C024861.2(OMT1)	K00128+K22588+K01426+K00128+K13066
Genetic Information Processing	Replication and repair	Nucleotide excision repair	5	61	0.570394	0.915632	ko03420	MELO3C009479.2(RPA3B);MELO3C010631.2(RFC5);MELO3C017228.2(RPA1B);MELO3C021434.2(POL2A);MELO3C030998.2(POLD2)	K10740+K10756+K07466+K02324+K02328
Metabolism	Metabolism of cofactors and vitamins	Thiamine metabolism	2	24	0.598467	0.927077	ko00730	MELO3C022605.2(TH1);MELO3C025408.2(THI1)	K14153+K03146
Genetic Information Processing	Translation	Aminoacyl-tRNA biosynthesis	5	63	0.599769	0.927077	ko00970	MELO3C003651.2(IBI1);MELO3C003719.2(SYCO);MELO3C015385.2(SYNC1);MELO3C019532.2(Os06g0508700);MELO3C022873.2(THRRS)	K22503+K01883+K01893+K01874+K01868
Genetic Information Processing	Translation	Nucleocytoplasmic transport	8	102	0.608635	0.927077	ko03013	MELO3C006015.2(CAS);MELO3C011256.2(RH15);MELO3C011789.2(NUP214);MELO3C012192.2(Ipo9);MELO3C015767.2(RANGAP1);MELO3C026441.2(NUP155);MELO3C026633.2(RAN-B1);MELO3C029467.2(RAN-B1)	K18423+K12812+K14317+K20224+K14319+K14312+K07936+K07936
Metabolism	Lipid metabolism	Linoleic acid metabolism	3	38	0.614951	0.927077	ko00591	MELO3C004253.2(LOX1.5);MELO3C014638.2(LOX2.1);MELO3C031065.2(--)	K15718+K00454+K00454
Metabolism	Lipid metabolism	alpha-Linolenic acid metabolism	6	77	0.615519	0.927077	ko00592	MELO3C008075.2(OPR1);MELO3C014638.2(LOX2.1);MELO3C018412.2(AOS3);MELO3C020466.2(PED1);MELO3C022090.2(AOC);MELO3C031065.2(--)	K05894+K00454+K01723+K07513+K10525+K00454
Metabolism	Lipid metabolism	Cutin, suberine and wax biosynthesis	4	52	0.629067	0.933416	ko00073	MELO3C004822.2(FAR3);MELO3C006253.2(CER1);MELO3C023592.2(CYP86B1);MELO3C035177.2(FAR3)	K13356+K15404+K15402+K13356
Metabolism	Lipid metabolism	Sphingolipid metabolism	2	26	0.64268	0.933416	ko00600	MELO3C006553.2(TSC10A);MELO3C026551.2(Os01g0624000)	K04708+K12349
Metabolism	Metabolism of terpenoids and polyketides	Zeatin biosynthesis	2	26	0.64268	0.933416	ko00908	MELO3C016098.2(IPT9);MELO3C019171.2(ZOX1)	K00791+K13495
Genetic Information Processing	Folding, sorting and degradation	RNA degradation	8	106	0.652506	0.936539	ko03018	MELO3C003935.2(HEN2);MELO3C008833.2(wrn);MELO3C018045.2(HSP1);MELO3C020579.2(ENO3);MELO3C024388.2(At3g13860);MELO3C028577.2(--);MELO3C030699.2(--);MELO3C032910.2(PFK2)	K12598+K03654+K04043+K01689+K04077+K12604+K12604+K00850
Metabolism	Metabolism of other amino acids	Cyanoamino acid metabolism	5	69	0.68067	0.954039	ko00460	MELO3C004060.2(MDL1);MELO3C008574.2(BGLU42);MELO3C009789.2(BGLU12);MELO3C020429.2(SHM4);MELO3C024300.2(At1g73050)	K08248+K01188+K01188+K00600+K08248
Organismal Systems	Environmental adaptation	Plant-pathogen interaction	13	174	0.683301	0.954039	ko04626	MELO3C004594.2(MKK6);MELO3C004702.2(CML48);MELO3C006849.2(CUT1);MELO3C008466.2(CML44);MELO3C008527.2(RAR1);MELO3C012246.2(CUT1);MELO3C014556.2(CPK17);MELO3C015312.2(RBOHB);MELO3C016338.2(WRKY29);MELO3C018547.2(PRB1);MELO3C020718.2(MPK3);MELO3C023209.2(CPK24);MELO3C029753.2(RBOHF)	K04368+K13448+K15397+K13448+K13458+K15397+K13412+K13447+K13425+K13449+K20536+K13412+K13447
Genetic Information Processing	Translation	Ribosome	28	366	0.688159	0.954039	ko03010	MELO3C002703.2(RPL32A);MELO3C004020.2(RPS8);MELO3C005844.2(RPL9);MELO3C006752.2(RPL3B);MELO3C007635.2(RPL26A);MELO3C008191.2(RPL27);MELO3C009091.2(RPL17);MELO3C009306.2(RPL4);MELO3C009338.2(RPL12A);MELO3C011310.2(RPS19);MELO3C013981.2(RPS13);MELO3C015177.2(RPL13AD);MELO3C015628.2(RPL30);MELO3C016199.2(RPL27);MELO3C017622.2(RPL13B);MELO3C018148.2(RPL8);MELO3C019907.2(RPS17D);MELO3C020945.2(rplY);M…	K02912+K02995+K02940+K02906+K02898+K02899+K02879+K02930+K02870+K02965+K02953+K02872+K02908+K02901+K02873+K02938+K02962+K02897+K02872+K02893+K02937+K02876+K02981+K02934+K02934+K02945+K02959+K02922
Metabolism	Carbohydrate metabolism	Propanoate metabolism	3	43	0.698429	0.957398	ko00640	MELO3C004545.2(At4g13360);MELO3C006123.2(CAC3);MELO3C014749.2(ACS)	K05605+K01962+K01895
Metabolism	Metabolism of other amino acids	Taurine and hypotaurine metabolism	1	15	0.724199	0.981693	ko00430	MELO3C034758.2(FMO1)	K00485
Metabolism	Nucleotide metabolism	Purine metabolism	6	88	0.741524	0.994131	ko00230	MELO3C005396.2(PGMP);MELO3C006574.2(GK3);MELO3C009038.2(PURA);MELO3C014795.2(TSO2);MELO3C020392.2(hdd1);MELO3C024351.2(RSH3)	K01835+K00942+K01939+K10808+K07023+K00951
Metabolism	Nucleotide metabolism	Pyrimidine metabolism	4	61	0.750403	0.995099	ko00240	MELO3C002149.2(PYD1);MELO3C014795.2(TSO2);MELO3C015352.2(PYRD);MELO3C020392.2(hdd1)	K00207+K10808+K00254+K07023
Genetic Information Processing	Transcription	RNA polymerase	4	62	0.761795	0.999343	ko03020	MELO3C008589.2(NRPB3);MELO3C011355.2(ZNRD1);MELO3C014034.2(NRPD1);MELO3C014111.2(POLR1C)	K03011+K03000+K16250+K03027
Metabolism	Lipid metabolism	Glycerolipid metabolism	5	78	0.78003	0.999788	ko00561	MELO3C003156.2(AKR4C9);MELO3C004383.2(ALDH2B4);MELO3C010877.2(PAH2);MELO3C016566.2(DGK5);MELO3C017100.2(ALDH2B4)	K00002+K00128+K15728+K00901+K00128
Metabolism	Metabolism of terpenoids and polyketides	Carotenoid biosynthesis	2	34	0.78188	0.999788	ko00906	MELO3C014318.2(D27);MELO3C018449.2(CYP707A4)	K17911+K09843
Metabolism	Lipid metabolism	Arachidonic acid metabolism	1	18	0.786934	0.999788	ko00590	MELO3C017729.2(GPX2)	K00432
Metabolism	Amino acid metabolism	Arginine biosynthesis	3	51	0.802321	0.999788	ko00220	MELO3C002352.2(At4g24830);MELO3C003814.2(ARGF);MELO3C011959.2(GGAT2)	K01940+K00611+K14272
Metabolism	Metabolism of cofactors and vitamins	Riboflavin metabolism	1	19	0.804504	0.999788	ko00740	MELO3C016351.2(PYRP2)	K22912
Metabolism	Metabolism of cofactors and vitamins	Vitamin B6 metabolism	1	20	0.820627	0.999788	ko00750	MELO3C025766.2(PDX2)	K08681
Genetic Information Processing	Folding, sorting and degradation	Protein export	3	53	0.823051	0.999788	ko03060	MELO3C004515.2(SEC11C);MELO3C005757.2(BIP4);MELO3C016721.2(TPP2)	K13280+K09490+K03100
Cellular Processes	Transport and catabolism	Phagosome	4	70	0.838842	0.999788	ko04145	MELO3C004568.2(ARAC7);MELO3C007673.2(TUBA);MELO3C010117.2(FAB1B);MELO3C017801.2(CRT3)	K04392+K07374+K00921+K08057
Organismal Systems	Environmental adaptation	Circadian rhythm - plant	2	40	0.852669	0.999788	ko04712	MELO3C010015.2(HD3A);MELO3C026506.2(PHYA)	K16223+K12120
Metabolism	Glycan biosynthesis and metabolism	Glycosaminoglycan degradation	1	23	0.861464	0.999788	ko00531	MELO3C008768.2(HEXO3)	K12373
Metabolism	Metabolism of terpenoids and polyketides	Terpenoid backbone biosynthesis	3	62	0.894812	0.999788	ko00900	MELO3C003445.2(PMK);MELO3C008897.2(FLCY);MELO3C020952.2(GGPS)	K00938+K05906+K13789
Metabolism	Metabolism of cofactors and vitamins	Folate biosynthesis	1	27	0.901855	0.999788	ko00790	MELO3C025645.2(GGH2)	K01307
Metabolism	Global and overview maps	2-Oxocarboxylic acid metabolism	3	64	0.906695	0.999788	ko01210	MELO3C007664.2(BCAT2);MELO3C010427.2(asd);MELO3C011959.2(GGAT2)	K00826+K00133+K14272
Metabolism	Glycan biosynthesis and metabolism	Glycosylphosphatidylinositol (GPI)-anchor biosynthesis	1	28	0.909962	0.999788	ko00563	MELO3C015670.2(PIGA)	K03857
Cellular Processes	Transport and catabolism	Autophagy - other	2	48	0.914582	0.999788	ko04136	MELO3C027407.2(RAPTOR1);MELO3C031521.2(ATG18B)	K07204+K17908
Metabolism	Metabolism of cofactors and vitamins	Nicotinate and nicotinamide metabolism	1	29	0.917401	0.999788	ko00760	MELO3C009252.2(SPAC24B11.05)	K18551
Genetic Information Processing	Folding, sorting and degradation	Ubiquitin mediated proteolysis	6	117	0.927855	0.999788	ko04120	MELO3C002248.2(UBC5);MELO3C016147.2(APC5);MELO3C020814.2(UPL3);MELO3C024482.2(RZPF34);MELO3C030731.2(UBI11);MELO3C031314.2(UBE2D1)	K10576+K03352+K10590+K10144+K08770+K06689
Metabolism	Energy metabolism	Nitrogen metabolism	1	35	0.950782	0.999788	ko00910	MELO3C010444.2(NIA2)	K10534
Metabolism	Carbohydrate metabolism	Pentose and glucuronate interconversions	7	143	0.956321	0.999788	ko00040	MELO3C003156.2(AKR4C9);MELO3C006208.2(PECS-2.1);MELO3C010017.2(At2g43860);MELO3C012791.2(At5g48900);MELO3C021592.2(GLCAK1);MELO3C023406.2(At1g80170);MELO3C024306.2(PECS-1.1)	K00002+K01051+K01184+K01728+K16190+K01213+K01051
Genetic Information Processing	Folding, sorting and degradation	SNARE interactions in vesicular transport	1	37	0.958589	0.999788	ko04130	MELO3C017833.2(GOS11)	K08495
Metabolism	Lipid metabolism	Glycerophospholipid metabolism	4	101	0.97162	0.999788	ko00564	MELO3C002131.2(NMT1);MELO3C010877.2(PAH2);MELO3C012286.2(PSS1);MELO3C016566.2(DGK5)	K05929+K15728+K08730+K00901
Genetic Information Processing	Translation	Ribosome biogenesis in eukaryotes	3	84	0.973708	0.999788	ko03008	MELO3C015319.2(EIF6-2);MELO3C026633.2(RAN-B1);MELO3C029467.2(RAN-B1)	K03264+K07936+K07936
Metabolism	Energy metabolism	Photosynthesis	3	108	0.994907	0.999788	ko00195	MELO3C006032.2(PNSL2);MELO3C006533.2(FDC1);MELO3C019440.2(FD1)	K08901+K02639+K02639
Genetic Information Processing	Translation	mRNA surveillance pathway	3	111	0.995881	0.999788	ko03015	MELO3C004539.2(B'KAPPA);MELO3C011256.2(RH15);MELO3C024667.2(Os03g0268000)	K11584+K12812+K06269
Metabolism	Amino acid metabolism	Alanine, aspartate and glutamate metabolism	6	187	0.998636	0.999788	ko00250	MELO3C002352.2(At4g24830);MELO3C009038.2(PURA);MELO3C011959.2(GGAT2);MELO3C028900.2(--);MELO3C030180.2(--);MELO3C032583.2(GABA-TP1)	K01940+K01939+K14272+K16871+K16871+K16871
Cellular Processes	Transport and catabolism	Endocytosis	5	169	0.998747	0.999788	ko04144	MELO3C012502.2(RAB11C);MELO3C020341.2(HSP70);MELO3C020644.2(--);MELO3C021705.2(EHD1);MELO3C026141.2(Os01g0813400)	K07904+K03283+K12471+K12483+K07937
Genetic Information Processing	Transcription	Spliceosome	5	170	0.998826	0.999788	ko03040	MELO3C002029.2(RBG5);MELO3C011256.2(RH15);MELO3C020341.2(HSP70);MELO3C022204.2(DOT2);MELO3C025106.2(CTNNBL1)	K12741+K12812+K03283+K11984+K12864
Metabolism	Carbohydrate metabolism	Butanoate metabolism	4	153	0.999061	0.999788	ko00650	MELO3C013091.2(GLYR2);MELO3C028900.2(--);MELO3C030180.2(--);MELO3C032583.2(GABA-TP1)	K18121+K16871+K16871+K16871
Metabolism	Energy metabolism	Oxidative phosphorylation	4	174	0.999788	0.999788	ko00190	MELO3C002213.2(AHA11);MELO3C003629.2(PMA4);MELO3C005329.2(ATPB);MELO3C022394.2(At2g20360)	K01535+K01535+K02133+K03953
